# Supplementary material for: Molecular evolution of the members of the Snq2/Pdr18 subfamily of Pdr transporters in the Hemiascomycete yeasts
Source: FEMS Yeast Res. 2025 May 27;25:foaf026. doi: 10.1093/femsyr/foaf026 (PMC12202755; doi:10.1093/femsyr/foaf026)
Supplement: foaf026_Supplemental_Files [file foaf026_supplemental_files.zip]

Archive with 34 entries (34 files):
- Figure A10_Supplementary Data.pdf
- Figure A11_Supplementary Data.pdf
- Figure A16_Supplementary Data.pdf
- Figure A17_Supplementary Data.pdf
- Figure A19_Supplementary Data.pdf
- Figure A3_Supplementary Data.pdf
- Figure A30_Supplementary_Data.pdf
- Figure A31_Supplementary_Data.pdf
- Figure A32_Supplementary_Data.pdf
- Figure A5_Supplementary Data.pdf
- Figure A6_Supplementary Data.pdf
- Figure A7_Supplementary Data.pdf
- Figure A9_Supplementary Data.pdf
- Supplementary Data A13.pdf
- Supplementary Data A14.pse
- Supplementary Data A15.pse
- Supplementary Data A18.xls
- Supplementary Data A2.xls
- Supplementary Data A20.xls
- Supplementary Data A21.xls
- Supplementary Data A22.xlsx
- Supplementary Data A23.xlsx
- Supplementary Data A24.xlsx
- Supplementary Data A25.tre
- Supplementary Data A26.pse
- Supplementary Data A27.pse
- Supplementary Data A28.tre
- Supplementary Data A29.tre
- Supplementary Data A4.tre
- Supplementary Data A8.pdf
- Table A1_Supplementary Data.xls
- Table A12_Supplementary Data.xls
- Video_1_720p.mp4
- Video_2_720p.mp4
