# Supplementary material for: Molecular evolution of the members of the Snq2/Pdr18 subfamily of Pdr transporters in the Hemiascomycete yeasts
Source: FEMS Yeast Res. 2025 May 27;25:foaf026. doi: 10.1093/femsyr/foaf026 (PMC12202755; doi:10.1093/femsyr/foaf026)
Supplement: foaf026_Supplemental_Files [file foaf026_supplemental_files.zip › Supplementary Data A18.xls]

## Sheet: aBSREL_123
Gene	LTR	uncorrected p	tested	p	Test_was_run?	p_was_bellow_0_05?
sace_4_8_h03690	122.135	0	1	0	test run	Yes
naca_1_e01650	100.871	0	1	0	test run	Yes
sace_2_1_a02390	38.2411	1.61496e-09	1	2.92308e-07	test run	Yes
Node169	29.9911	1.00862e-07	1	1.81551e-05	test run	Yes
naca_1_e01640	28.2137	2.45903e-07	1	4.40166e-05	test run	Yes
Node8	27.35	3.79214e-07	1	6.75e-05	test run	Yes
naca_1_e01630	23.656	2.41961e-06	1	0.000428272	test run	Yes
cagl_1_i04862g	17.8384	4.4948e-05	1	0.00791084	test run	Yes
Node168	17.0239	6.76978e-05	1	0.0118471	test run	Yes
Node6	16.5257	8.69746e-05	1	0.0151336	test run	Yes
Node177	16.3907	9.30887e-05	1	0.0161043	test run	Yes
Node172	11.2102	0.0012664	1	0.217821	test run	No
Node180	9.95698	0.00238581	1	0.407974	test run	No
Node99	9.52256	0.00297232	1	0.505295	test run	No
Node102	8.43507	0.00515659	1	0.871464	test run	No
Node98	8.16964	0.00589979	1	0.991165	test run	No
teph_1_a04220		1	1	1	test not run	No
sami_1_17.26		1	1	1	test not run	No
saeu_1_2_b00130		1	1	1	test not run	No
saku_1_14.404		1	1	1	test not run	No
sami_1_14.399		1	1	1	test not run	No
sapa_3_8_h03890		1	1	1	test not run	No
sapa_16_8_h03890		1	1	1	test not run	No
sapa_17_8_3730		1	1	1	test not run	No
sapa_2_8_h03860		1	1	1	test not run	No
sapa_7_8_3740		1	1	1	test not run	No
Node24		1	1	1	test not run	No
Node22		1	1	1	test not run	No
sapa_8_8_3750		1	1	1	test not run	No
Node32		1	1	1	test not run	No
sapa_11_8_h03830		1	1	1	test not run	No
sapa_5_8_3700		1	1	1	test not run	No
sapa_19_8_h03900		1	1	1	test not run	No
sapa_24_8_h03850		1	1	1	test not run	No
sapa_1_8_h03820		1	1	1	test not run	No
sapa_21_8_h03870		1	1	1	test not run	No
sapa_4_8_h03850		1	1	1	test not run	No
sapa_20_8_h03860		1	1	1	test not run	No
sapa_22_8_h03900		1	1	1	test not run	No
sapa_25_8_h03870		1	1	1	test not run	No
sapa_6_8_3750		1	1	1	test not run	No
sapa_9_8_3720		1	1	1	test not run	No
Node37		1	1	1	test not run	No
Node35		1	1	1	test not run	No
Node31		1	1	1	test not run	No
sace_2_8_h03860		1	1	1	test not run	No
Node58		1	1	1	test not run	No
sace_24_8_3780		1	1	1	test not run	No
Node57		1	1	1	test not run	No
sace_15_7_g03870		1	1	1	test not run	No
sace_5_78_bz00120		1	1	1	test not run	No
Node68		1	1	1	test not run	No
Node54		1	1	1	test not run	No
sace_32_7_3770		1	1	1	test not run	No
sace_7_7_g03880		1	1	1	test not run	No
Node53		1	1	1	test not run	No
sace_21_7_3790		1	1	1	test not run	No
sace_46_8_h03910		1	1	1	test not run	No
sace_45_7_g03890		1	1	1	test not run	No
sace_25_7_g03880		1	1	1	test not run	No
sace_37_7_g03850		1	1	1	test not run	No
sace_60_6_f03350		1	1	1	test not run	No
Node80		1	1	1	test not run	No
sace_23_7_3860		1	1	1	test not run	No
sace_43_7_g03870		1	1	1	test not run	No
Node87		1	1	1	test not run	No
sace_35_7_3840		1	1	1	test not run	No
Node86		1	1	1	test not run	No
sace_31_7_3780		1	1	1	test not run	No
sace_58_71_bs00120_AND_sace_58_71_bs00110		1	1	1	test not run	No
sace_34_8_3770		1	1	1	test not run	No
sace_57_8_h03900		1	1	1	test not run	No
sace_49_8_h03830		1	1	1	test not run	No
sace_8_73_bu00100		1	1	1	test not run	No
Node20		1	1	1	test not run	No
Node18		1	1	1	test not run	No
Node10		1	1	1	test not run	No
saba_1_58_bf00280		1	1	1	test not run	No
saar_1_2_b02590		1	1	1	test not run	No
sace_5_33_ag00510		1	1	1	test not run	No
sace_4_1_a02360		1	1	1	test not run	No
sace_31_1_2300		1	1	1	test not run	No
sace_17_1_a02410		1	1	1	test not run	No
sace_6_120_dp00100		1	1	1	test not run	No
Node113		1	1	1	test not run	No
sace_21_1_2310		1	1	1	test not run	No
sace_23_1_2290		1	1	1	test not run	No
sace_22_1_2300		1	1	1	test not run	No
sace_29_1_2290		1	1	1	test not run	No
sace_34_1_2320		1	1	1	test not run	No
sace_58_25_y00780		1	1	1	test not run	No
sace_37_1_a02430		1	1	1	test not run	No
sace_15_1_a02420		1	1	1	test not run	No
Node123		1	1	1	test not run	No
sace_9_1_a02440		1	1	1	test not run	No
Node122		1	1	1	test not run	No
Node111		1	1	1	test not run	No
sace_8_2_b02430		1	1	1	test not run	No
sace_57_1_a02410		1	1	1	test not run	No
sace_46_1_a02400		1	1	1	test not run	No
sace_56_1_a02020		1	1	1	test not run	No
sace_59_110_df00100		1	1	1	test not run	No
sace_47_1_a02400		1	1	1	test not run	No
sace_52_1_a02400_AND_sace_52_1_a02410		1	1	1	test not run	No
sace_25_1_a02400		1	1	1	test not run	No
sace_1_ydr011w		1	1	1	test not run	No
sace_16_1_a02380		1	1	1	test not run	No
sace_45_1_a02420		1	1	1	test not run	No
sace_48_1_a02380		1	1	1	test not run	No
sace_60_4_d02440		1	1	1	test not run	No
Node108		1	1	1	test not run	No
sapa_14_1_a02440		1	1	1	test not run	No
sapa_8_1_2350		1	1	1	test not run	No
Node148		1	1	1	test not run	No
sapa_11_1_a02470		1	1	1	test not run	No
sapa_25_1_a02460		1	1	1	test not run	No
sapa_4_1_a02470		1	1	1	test not run	No
sapa_5_1_2350		1	1	1	test not run	No
sapa_9_1_2360		1	1	1	test not run	No
Node151		1	1	1	test not run	No
Node147		1	1	1	test not run	No
sapa_18_1_2390		1	1	1	test not run	No
sapa_2_1_a02460		1	1	1	test not run	No
sapa_23_1_a02480		1	1	1	test not run	No
sapa_3_1_a02470		1	1	1	test not run	No
sapa_17_1_2380		1	1	1	test not run	No
sapa_7_1_2370		1	1	1	test not run	No
Node159		1	1	1	test not run	No
Node157		1	1	1	test not run	No
Node146		1	1	1	test not run	No
Node107		1	1	1	test not run	No
Node105		1	1	1	test not run	No
saku_1_4.262		1	1	1	test not run	No
Node7		1	1	1	test not run	No
nada_1_g01840		1	1	1	test not run	No
kaaf_1_c00820		1	1	1	test not run	No
vapo_1_1037.47	3.55482	0.0625973	1	1	test run	No
tebl_1_i01760	5.60429	0.0217872	1	1	test run	No
sauv_1_7.3	0.56483	0.316652	1	1	test run	No
Node11	0.286589	0.378433	1	1	test run	No
saar_1_8_h03780	0.578143	0.314096	1	1	test run	No
sapa_18_8_3730	0.0215633	0.473434	1	1	test run	No
sapa_23_8_h03850	0.586015	0.312598	1	1	test run	No
sapa_13_8_h03820	0.588923	0.312047	1	1	test run	No
sapa_10_8_3760	0.585842	0.312631	1	1	test run	No
Node40	0.588818	0.312067	1	1	test run	No
Node43	0.589266	0.311982	1	1	test run	No
Node21	0.0948816	0.437712	1	1	test run	No
sace_14_7_g00150	2.38359	0.115626	1	1	test run	No
sace_19_7_3840	0.584452	0.312894	1	1	test run	No
Node59	1.18559	0.221078	1	1	test run	No
sace_6_169_fm00160	0.586342	0.312536	1	1	test run	No
sace_40_8_h03830	0.587628	0.312292	1	1	test run	No
sace_53_29_ac00130	1.17329	0.222602	1	1	test run	No
sace_1_ynr070w	0.58591	0.312618	1	1	test run	No
Node55	0.581306	0.313493	1	1	test run	No
sace_59_336_lx00100	0.278321	0.380587	1	1	test run	No
Node75	0.414008	0.347893	1	1	test run	No
sace_9_7_g00180	0.584658	0.312855	1	1	test run	No
Node82	0.58409	0.312963	1	1	test run	No
sace_17_7_g03930	1.18007	0.221761	1	1	test run	No
Node79	-0.00736798	0.5	1	1	test run	No
sace_56_17_q01110	1.17122	0.22286	1	1	test run	No
Node52	-0.00400282	0.5	1	1	test run	No
Node16	7.78845	0.00715936	1	1	test run	No
Node14	5.56868	0.0221879	1	1	test run	No
saeu_1_4_d02400	1.19171	0.220324	1	1	test run	No
sami_1_4.244	0.0026394	0.49141	1	1	test run	No
sace_50_1_a02410_AND_sace_50_1_a02420	1.1911	0.220399	1	1	test run	No
sace_49_1_a02460	0.581077	0.313536	1	1	test run	No
sace_24_1_2300	1.79682	0.158185	1	1	test run	No
sace_40_1_a02390	1.79646	0.158215	1	1	test run	No
sace_7_1_a02410	1.19006	0.220527	1	1	test run	No
Node160	0.592118	0.311443	1	1	test run	No
Node103	0.0816561	0.443011	1	1	test run	No
Node173	7.00666	0.0106532	1	1	test run	No
nada_1_g01850	5.1234	0.0278731	1	1	test run	No
kaaf_1_c00830	1.86374	0.152584	1	1	test run	No
Node167	3.31631	0.0708663	1	1	test run	No
kana_1_k01350	7.63148	0.0077536	1	1	test run	No
Node5	6.79539	0.0118629	1	1	test run	No
Node3	6.5973	0.0131225	1	1	test run	No
