# Supplementary material for: Molecular evolution of the members of the Snq2/Pdr18 subfamily of Pdr transporters in the Hemiascomycete yeasts
Source: FEMS Yeast Res. 2025 May 27;25:foaf026. doi: 10.1093/femsyr/foaf026 (PMC12202755; doi:10.1093/femsyr/foaf026)
Supplement: foaf026_Supplemental_Files [file foaf026_supplemental_files.zip › Supplementary Data A2.xls]

## Sheet: Sheet1
Gene name	Acronym	Length	tmhmm_ExpAA	tmhmm_First60	tmhmm_PredHel	tmhmm_Topology	hmmtop_N_terminal	hmmtop_PredHel	hmmtop_Topology	SEQ
sace_8_73_bu00100	sace_1312	5932	556.93	0	19	o1238-1255i1276-1298o2610-2632i2645-2667o3434-3456i3468-3487o3516-3535i3542-3564o3574-3593i3680-3702o4104-4126i4177-4199o4214-4236i4249-4271o4362-4384i4505-4527o5005-5027i5048-5070o5842-5864i	OUT	10	2583 2602 2609 2628 3390 3407 3420 3438 3469 3486 3493 3510 4063 4087 4118 4137 4168 4187 4194 4211	MIYSIKYVCSGKDSTDLLAKFSFAIEFASPPENANAHVRLIPLSKYVDESKVESLKNAYESTGSKSAFSFNMPVQPLSIDSIIGSILVCHSSSTKVSERILEETGVIGSIIPWIYSVFVPKVVSIILSNKIPLTLFPMISSGSTVLSFKSFIASFIILIIKSPLNSIDWSPIVAPHNFIAAKLSSLLLSSFLPLPFSSPAAHEPLNQSNILDCAKYSSFSDGFATSLTNELTQSLLSAAQVPFSLESTPMTAAAIMPWKWSLVLPKSYCVLVEPQSPELTKPLNFVSISGXVCSFCSRISKADLMFSKVLLVLASSWMISETVNRMEYLSITLPKYVFNPLILSEILTCNSELATSANNCNCSXEYSKRFEPSEDHGNQDICLFXDVENCRLVVRPFIT…
cyja_1_6_f05320	cyja_0302	2180	316.53	0	12	o511-533i546-568o593-615i622-644o659-681i764-783o1177-1199i1212-1231o1257-1279i1300-1322o1337-1359i1453-1470o	OUT	12	547 566 597 615 624 642 655 674 765 783 1179 1198 1213 1235 1260 1278 1299 1318 1331 1349 1453 1471 1691 1710	MGDHTGDDNSSVESVGRYQGFDSQVEGQIQDLVRTLTQKSEAAFQEGQNESDGESVLSRALSRVSTIAPGVNPMGEDLEELDPRLNPDNPDFSSRYWIKNIRAFMDKDEAHYQNYSFGIAYKNLRASGEATDADYQTTTLNAPYKFAKMYAKQLFTTKAQKAKSQFDILKPMDGLIKPGEVVVVLGRPGSGCTTLLKSIASNTHGFEIGEESKISYEGLSPNEIKKHFRGDVVYNAESDIHFPHLTVWQTLYTAAKFRTPQNRIPGVSREDFATAMTNVYMATYGLLHTKNTKVGSELVRGVSGGERKRVSIAEVSLAGAKLQCWDNATRGLDAATALEFIRALRTSADVLDTTAIIAIYQCSQDAYDLFDKVSVLYDGYQIFFGRADEAKEYFIKMGW…
caal_9_2_b03470	caal_0180	2155	399.28	0	18	o514-536i543-565o590-612i625-647o662-684i764-783o1168-1190i1197-1219o1244-1266i1279-1301o1316-1338i1418-1437o1848-1870i1883-1905o1935-1957i1969-1991o2006-2028i2120-2142o	OUT	23	486 502 515 533 548 567 598 616 625 643 656 675 734 752 765 783 1136 1152 1165 1183 1198 1217 1248 1266 1275 1293 1306 1325 1384 1402 1415 1433 1847 1866 1879 1897 1912	MSDSKMSSQDESKLEKAISQDSSSENHSINEYHGFDAHTSENIQNLARTFTHDSFKDDSSAGLLKYLTHMSEVPGVNPYEHEEINNDQLNPDSENFNAKFWVKNLRKLFESDPEYYKPSKLGIGYRNLRAYGVANDSDYQPTVTNALWKLATEGFRHFQKDDDSRYFDILKSMDAIMRPGELTVVLGRPGAGCSTLLKTIAVNTYGFHIGKESQITYDGLSPHDIERHYRGDVIYSAETDVHFPHLSVGDTLEFAARLRTPQNRGEGIDRETYAKHMASVYMATYGLSHTRNTNVGNDFVRGVSGGERKRVSIAEASLSGANIQCWDNATRGLDSATALEFIRALKTSAVILDTTPLIAIYQCSQDAYDLFDKVVVLYEGYQIFFGKATKAKEYFEKMG…
pime_1_2_b10060	pime_0622	1732	186.69	0	4	o831-853i1250-1272o1313-1335i1496-1518o	IN	7	149 166 836 853 905 922 1282 1300 1313 1332 1443 1462 1496 1515	MSDSHSIGTDSVDSAGGEVKQFNPIDDVEAQENGENLSQHLSRILSTPEGIQKIESLARVLSTKTKADLDHFEVNPQDFDLKLLLKYLHERASEQGIESAHSGLAFKDLTCWGVDASAAYGPSVPEMLRDSVKWPAKFFKKDTRLQRQIIRDFMGIIKPGELVLSLGKPGAGCSSLLKACAGEIENNYCLLRIQGPICHMRPRPCQGLSKPRMQIIMLLLNMFFGTKVLSVDYSRRPRVSILVTATPIGLVIRWTESRLPVMFTCEILQHGNPRNSRRWRYHLLRQSIWHWVTQLKNYYGHNCNTLDLKTKSPASLKTTKGAGCYQRIRSITREPNTLILNIILLDIIFQKETVKFQSTLKIWLRICLKVPRLNSISLLVLECRTYLQVFRLWWGVEIR…
sace_29_3_2930	sace_0912	1692	362.92	0	17	i191-213o233-255i290-307o701-723i735-757o785-807i814-833o843-865i877-899o955-974i1387-1409o1419-1441i1462-1484o1507-1529i1536-1558o1563-1585i1658-1680o	OUT	19	169 186 193 210 241 258 289 306 703 722 739 758 789 806 813 830 847 866 877 893 924 941 956 974 1387 1406 1419 1441 1472 1492 1505 1527 1540 1557 1570 1588 1661	MPEAKLNNNVNDVTSYSSASSSTENAADLHNYNGFDEHTEARIQKLARTLTAQSMQNSTQSAPNKSDAQSIFSSGVEGVNPIFSDPEAPGYDPKLDPNSENFSSAAWVKNMAHLSAADPDFYKPYSLGCAWKNLSAFQNSRTNCRLLFLVIESNYQPGTSLTHPWESHTVTLEIRLIPCLCKIANSCRSRHAAFAFVGTILILYLLGSFRPPYNLPTFAALPKVNHFQCARTLVYSPALHLGFLIHLVGLYSSWLMSLTKDKFCSLKLPSHSIRYFLSLFLRIFIIRRSNAYGTHTYTYIYINIYIYKDIYRFFFSRTGASADVAYQSTVVNIPYKILKSGLRKFQRSKETNTFQILKPMDGCLNPGELLVVLGRPGSGCTTLLKSISSNTHGFDLGAD…
debr_2_5_e03380	debr_0323	1672	266.63	0	12	o602-624i637-659o685-707i714-736o746-765i863-885o1353-1375i1388-1410o1436-1458i1470-1492o1505-1527i1620-1642o	OUT	11	638 657 688 705 714 736 743 765 865 889 1356 1375 1388 1405 1436 1458 1467 1491 1498 1517 1621 1642	MSSSSQSNEKPHRASTSSESIPESYHGYSDQEEEEFRESQDIGELHRVVTQSRQSSVGPDVLTRLSTLSQTLSHMSHADMQAFHIDPNDFDLKSVLKFISSRHDELGVPEKKTWVVYDELSVMGKDSSTATVQDVGSLLFFWVDWVRRLGGVGRGGGERGDGNVEGKNRERGNAEDISKESDTNAISQQGNAGTYQQEDIADTQESNTFQQCNTNSTSQKSNTFQQNNTNSTSQKSNTFQQSNTNSTSQKSTPNPAYRHLIHRVNGIAEPGTLTLVLGRPGAGCSTLLKALAGQTQAYEEVQGVVSYGGIPQKDLVQQFASQLVYVPELDEHFPYLTVEQTLEFAIACKTPAVRVQGVTRRQYIRTIKELYAAVFGLHHVQKTLVGGDFVRGISGGQRK…
yali_1_e14729g	yali_1706	1659	287.35	0	13	o509-531i543-565o585-607i620-642o652-674i760-782o1341-1363i1376-1398o1430-1452i1464-1486o1496-1513i1520-1542o1617-1639i	OUT	15	509 528 543 562 593 610 619 638 651 668 681 697 728 747 760 778 1344 1363 1376 1399 1430 1449 1462 1480 1493 1512 1527 1545 1620 1639	MAHYYPSGVSSVGNFDSLDVEIRSLAEGMVHKPHHRESRYIFDHTFDDEFREEHEDEYDYDMLRKTSFENPDVNPYVEASAEPELDPWSGEFNSRKWIKTVLGLKERFGNSKGITAGVSFKNLGAYGYGSRSDYQKTFLNVIVATGDLLRSAIGAKRTSKIQILRKCDGLVLPGETCVVLGRPGSGCTTFLKSIACETYGFHVEEETQWNYQGVPRDVMTKHCRGEIVYNAEHDIHFPHLTVGQTLMFAALARTPRNRVLGVTREQYARHTRDVTMATLGLSHTINTKVGSDLVRGVSGGERKRVSIAESVVCGAPLQCWDNSTRGLDAANATEFIRSLRLSAQMTGASMFVSLYQASQEAYDMFDKVCLLYEGRQIFFGKAGEATSYFEGLGFERAHR…
tebl_1_i01760	tebl_1672	1631	260.22	0	12	o635-654i667-689o715-737i744-761o771-793i880-902o1315-1337i1342-1364o1394-1416i1423-1445o1455-1477i1575-1597o	IN	14	255 274 636 654 667 686 717 736 743 761 776 793 884 902 1314 1338 1345 1364 1395 1412 1421 1444 1453 1471 1478 1502 1586 1610	MDPIIGNNSSIRGSESNIDLDEKSGPAKHTNINTTRQSTQLSSENLVALHEGEFFSMDNIREQPKDTHSSSSTDDENSIKEFSPSHREPPRERSMSRDFTSIPNNSTTSFHSNKERAKRLNLASNDTPSDRLTKLLTSSSTPSHHKDSMTEPHRRDRRLSTELSPDLISQIESLAKTLSFHTTRDGVLNFMTTSTPTSSSSNDSEHDTLSFEESDEDFNAKMIISEFVRNANEQGIHLRKAGVILEDVGAKGIDSSAANATTVMDIILLPYTIFNFVKNLRNRRMMHILRNVYAFAEPGEMVLVLGRPGAGCSTFLKVTAGQIDQLAGGVTGDISYDGIDQKEMMKHFRSDVIYNGELDVHFPYLTVQQTLDFAIACRTPAVRVNNVSRKEYIAAIRDL…
tebl_1_a02440	tebl_1665	1621	266.44	0	12	o590-612i625-647o672-694i699-721o731-753i842-861o1308-1330i1343-1365o1380-1411i1431-1453o1468-1490i1582-1604o	OUT	15	594 612 627 646 677 696 703 721 734 753 760 778 809 828 843 861 1311 1330 1343 1365 1396 1415 1430 1451 1460 1479 1494 1512 1585 1604	MSLNSNSITNRSVVSMNPSEPISETVSQQISDANESATETASSNNGMSGCESSLNRYNGFDENIQKNIHNLAMYFNNLSMNSKESFNNNTTTLTSPTSSDTSINNLDTVSTATTSASIFRVYTNGINPILDNNKLEQQTSNGTEVSTLYNPYIDPSNPQFKSKKWIQNMVNLINNDQSYYKPYELGCCWTDLCAMGSDTNDITYQTTVFNAPYKYARLFFNHLNSKRRSQAKKFKGVTILHKMDGLVESGELLVVLGRPGSGCTTLLKSLTGNTHGFKISQDSEITYNGISQKKIKKNYRGDVVYNAENDIHLPHLTVYQTLLTVARLKTPQNRFHNVSREQFADHITQVAMATYGLSHTRNTKVGNDLVRGVSGGERKRVSIAEVFICGSKFQCWDNA…
klwi_1_33_ag00200	klwi_0467	1618	266.33	0	12	o611-633i646-668o688-710i723-741o751-773i862-881o1287-1309i1372-1394o1409-1431i1440-1459o1469-1491i1561-1583o	OUT	13	584 600 613 631 648 667 696 714 723 741 754 773 829 848 863 881 1377 1395 1408 1426 1439 1457 1470 1488 1563 1582	MSESYSSSEDRDSDTETQAVYARNGEQQRDEGTDPGMQDDDSSRESELRRYTMEANRNITNLSYDKSNEQEQEQEQGQEQKEGPTEVSRDRRTGDEVTNRPYYGLENDEQEQETIKNLARTLTNLSLASRPSLNQNSSAGADQDKNTSIANESLQRTLSRVSQNGAVDSDNVEIPFDETARGLDPRLDPESSEFDSKFWVQTIHKIFNSDPEYYRPITLGVCLKNLRISGLSVDSDYQATVTNAPMKMFNDIKNYLSPRDEARYFDIIRPLDALFEPGRVCVILGRPGAGCSTLLKTVSARTYGFNVSEDSIISYDGISQKDITNHYRGDVIYSPEIDYHFANISVGYTLEFAARCRCPASRPEGITRKQYYTHYAAVVMATYGLSHTYNTKVGDDYVR…
zyba_1_05929	zyba_1721	1617	269.11	0	12	o577-599i620-639o654-676i709-731o760-782i872-889o1284-1306i1318-1340o1366-1388i1400-1422o1426-1448i1552-1574o	OUT	11	585 604 617 635 656 678 709 728 737 756 765 784 1313 1332 1351 1368 1399 1421 1428 1447 1554 1573	MSKEERVGDKESFNNSSTPEETPEEDENHSYAESVQSYEAHGGAQENADPEGQGITSQMSRHLTNMLSDQDGTERLAAMSRVISTKTKKEMQSFEVDKLDFDLRSLLNYLRSHAIEQGIQPGDSGVAFKGITAVGVDASAAYGPSMEEMGRDFLKLPIRIYDFIARKKENIAHRNIIQNCTGVVESGEMLFVVGRPGAGCSTLLKCISGEIADFVSVDGEWSYDGLDQHEMMQHYKGYVIYCPELDFHFPKITVKETIDFALKCKTPRVRVDNMTRREYVNSMRDMWCIVYYKGYVIYCPELDFHFPKITVKETIDFALKCKTPRVRVDNMTRREYVNSMRDMWCIVFGLTHTYATKVGNEVVRGVSGGERKRVSLVEASAMMASIYSWDNATRGLDAS…
debr_1_66_bn00100	debr_0315	1615	282.45	0	13	o518-540i553-575o600-622i629-651o666-688i770-789o1286-1308i1321-1343o1363-1385i1406-1428o1438-1457i1464-1486o1561-1580i	OUT	15	363 380 510 531 546 567 588 607 622 641 654 673 762 780 936 955 1273 1292 1305 1323 1354 1373 1390 1407 1422 1441 1456 1475 1544 1563	MSIRVEPDEDKYEGIDEQQIQNLARKITETSSVXSEQQAAPEQYXAEQRXXNEGGVAAKLXRTLSRQSTRLSQIQVDGVSPFGGDNPRLDPDSPQFSAKMWIKNMRALQDKDVDYYKPYSMGVLYKDLRCYGGATDADYKADVLNWVEKSFKLLKDWVHPDKSNVFDILKPMDGLIRPGSLVVVLGRPGAGCSTLLKTLASQTYGYHVDAGSTVTYEGLSPQEIARHYRGEVIYNAETETHFPHLTVGQTLKFASLMKVPENRPEGVSRDEYAEHMTRVYMAMYGLSHTYXTKVGNDYVRGVSGGERKRVSIAEVSLCGARLQCWDNSTRGLDSASAENFVRCLKLSSQVLDTTSIVSIYQCSQRAYDLFDTVILMYEGRQIFFGDTQAAKGFFERQGW…
debr_2_4_d03860	debr_0320	1611	282.41	0	13	o518-540i553-575o600-622i629-651o666-688i770-789o1282-1304i1317-1339o1359-1381i1402-1424o1434-1453i1460-1482o1557-1576i	OUT	13	369 386 518 539 556 575 596 615 630 649 662 681 771 789 1282 1301 1316 1334 1353 1372 1403 1420 1433 1452 1557 1576	MSIRVEPDEDKYEGIDEQQIQNLARKITETSSVHSEQQAAPEQYEAEQRAENEGGVAAKLMRTLSRQSTRLSQIQVDGVSPFGGDNPRLDPDSPQFSAKMWIKNMRALQDKDVDYYKPYSMGVLYKDLRCYGGATDADYKADVLNWVEKSFKLLKDWVHPDKSNVFDILKPMDGLIRPGSLVVVLGRPGAGCSTLLKTLASQTYGYHVDAGATVTYEGLTPREIARHYRGEVIYNAETETHFPHLTVGQTLKFASLMKVPENRPEGVSRDEYAEHMTRVYMAMYGLSHTYNTKVGNDYVRGVSGGERKRVSIAEVSLCGARLQCWDNSTRGLDSASAENFVRCLKLSSQVLDTTSIVSIYQCSQRAYDLFDTVILMYEGRQIFFGDTQAAKGFFERQGW…
tebl_1_d01780	tebl_1666	1595	289.9	0	14	o600-622i629-651o682-704i709-731o741-763i768-790o852-871i1287-1306o1321-1343i1364-1386o1406-1428i1440-1457o1467-1489i1560-1582o	OUT	13	600 619 628 647 712 731 744 763 772 791 852 871 1287 1306 1315 1334 1374 1393 1406 1428 1437 1456 1465 1484 1562 1581	MTSEPSLKGQLLGINIPLNNSTTSSSSSSSSSANGVHFVILLLLPPPPPPPPSPPSPPHNNSTEKLNNRPPNLKHLSSDSNTPSNTTDHQYTGFDDQAQKKIKDLARSLTTKTQDSSTRRSSVSRSTRSTQTINQNNLAYTQTYEAKSIFAADSVGINPIFTDTSQPMYKDYLDPSNENFSSAAWVKNMTLVTAADPDFYKPYTLSCTWKNLSASGESADVAYQQTFLNLPYKMLGYLYRKVKPTKEEDLFQILKPMDGCLKPGELLVVLGRPGSGCTTLLKSITSNTHGFHVGKDSQISYSGFSPKEIKRHYRGEVVYNAESDIHLPHLTVYQTLITVARLKTPQNRIQGVSREDYANHIAEVAMATYGLSHTRNTKVGNDLVRGVSGGERKRVSIAE…
bain_1_12_l00750	bain_0068	1574	262.97	0.06	12	o600-622i634-656o676-698i711-733o743-762i850-869o1269-1291i1304-1323o1355-1377i1390-1412o1427-1449i1542-1564o	OUT	11	600 622 635 653 684 702 711 729 742 761 851 869 1272 1291 1304 1327 1358 1377 1390 1407 1543 1562	MHAPVPVIRRTVNGTMFFYPKPFNPSINLLTRIYKQQFQLFSFGLIALHRLPYLNTKRSTDLPEPLRHSDLPQTFEPTPDSVMSLNFPGTVRVDTHSTVVVSHDDKNGVPRYEGFNDTTSKEVQELARTLSRRSRADSSGPTSTAKKDLQRTLTNMSQVPGKNPFNTDTGDERLDPASPNFNSRFWVKNLRKFTDLDLEHYKPASLGIAYKNLRAYGVATDADYQATISNAIWKTASQLALSFGPTNPDKYFDILKPMDGIIKPGEVTVVLGRPGAGCTTLLKTIASQTYGFHIDKESQITYDGLTPDDIQKHYRGDVVYCAETETHFPHLTVGQTLEFSAKLRTPQNRPAGVSREEFAKHMSAVVMATYGLSHTRNSKVGNDLVRGVSGGERKRVSIC…
loel_1_04505	loel_0529	1573	292.5	0	13	o558-580i592-614o634-656i669-691o701-723i804-826o1251-1273i1286-1308o1328-1350i1370-1392o1402-1421i1428-1450o1527-1546i	OUT	15	558 577 592 611 642 660 667 684 705 723 730 746 773 793 808 826 1254 1273 1288 1307 1338 1357 1370 1388 1401 1420 1435 1451 1527 1546	MGRNRESQPYHGYYTGRKPEGQPYHGYYSGFNNDASAQIHHLARTITRGAPSYFDETFSRSNSRRVVSNAQGHYYHQSSHQQSTQDPHQHHQQEQQQQYPQQDQSHHSQQFTGISTPHGINPVLDKTDPTLDPENPLFSSKRWVQNMWRLYQSDSEYYKPGKLGVAYKNLRVYGDAIESDYQTTVANGVWKYTKKFINKFRKHTEEDEYTFDILKPMEGLIKPGEVTVVLGAPGAGCTTFLKTIACHTEGFKVADGSIISYDGITPEEIKKNLRGEVVYCAETEVHFPNLTVGQTLEFTALMKTPRNRPLGVSRTDYAKHIVDVVMATYGLTHTKNTKVGNDFIRGVSGGERKRVSIAEVSLVQASIQCWDNSTRGLDAATALEFISSLKTSASILNDT…
klma_1_1_a01860	klma_0456	1567	271.47	0	13	o560-582i595-617o640-662i669-691o701-723i812-831o1236-1258i1271-1290o1322-1344i1357-1379o1389-1408i1415-1437o1509-1531i	OUT	13	565 583 596 615 646 664 673 691 704 723 813 831 1239 1258 1271 1289 1326 1344 1357 1375 1388 1406 1419 1437 1512 1531	MTAEESSSQSSVDIRDGEKSGGRIPSTPDVSNYSPGIDGESEHRPYFGLENDIQEQQHIQKLARTLTNLSMASRNSSGAHIPAGSHKAEDHDSIAEAAKSITNDTLQRSLSRASHTLEGGPVDVPFDENARELDPRLDPDSPEFDSKFWVQTMHHVFNSDPEYYKPMRLGVCLKDLRVSGVSNDADYQITVANVPLKVYEKVKSWVTKRDESRYFDILKPMDALFEPGRVCVVLGRPGAGCSTLLKTVSARTYGLTVRPESVISYDGIDQKTIVNHYRGDVIYSPEIDFHFANLTVGYTLEFAARCRCPSSRPAGISREQYYKHYAAVTMATYGLSHTYNTKVGDDYVRGVSGGERKRVSIAEVSLAGAKVQCWDNATRGLDSATALEFVRALKTNASV…
sami_1_15.508	sami_1338	1566	266.62	0	11	o544-566i579-601o653-675i688-710o796-815i1259-1281o1294-1316i1337-1359o1383-1405i1418-1440o1533-1555i	OUT	15	544 563 580 599 630 649 656 675 688 707 718 735 762 781 796 815 1262 1281 1294 1315 1346 1367 1380 1402 1411 1430 1445 1463 1536 1555	MLQAFSNSNSSLNGISASPSGFPPSESQPYEGLDAVAQEDIRELARTLTSQSSLLSREKHLAGTSGPNTSTAAASSSSSNQSIFTSDVKGVNPVFLDVNDPNYDETLDPRSDNFSSVRWVRNMAQVCENDLDFYKPFSLGCAWKNLSASGDSADISYQGTFGNMPVKYLKMGWRCISRHLFCRQHDKGEENGSTFQILKPMDGCIDPGELLVVLGRPGAGCTTLLKSISVNTHGFKVSPDTTITYNGFSNKEIQNHYRGEVVYNAETDIHIPHLTVFQTLYTVARLKTPRNRIKGVDRDTFAKHVTEVAMATYGLSHTADTKVGNDFVRGVSGGERKRVSIAEVSICGSKFQCWDNATRGLDSATALEFIKALKTQASITKSTATVAIYQCSKDAYDLF…
klae_1_14_n00140	klae_0445	1565	277.25	0	13	o572-594i607-629o654-676i683-705o720-742i824-843o1252-1271i1284-1303o1338-1357i1370-1392o1402-1421i1428-1450o1523-1545i	OUT	15	543 561 574 593 610 629 658 676 685 703 716 735 791 810 825 843 1252 1271 1284 1302 1339 1357 1370 1388 1401 1419 1432 1450 1525 1544	MDLDVSEISAEPDERESIVDDSGSSSGSVDSTVSTPLSQKMKLEKGGKEQLADGEQDGNYRNHEEGGVYRPYYGLEHDVQEQENIKNLARTLTSLSLASKQVDVELGTEEGVNGESLHTIPSRVSKTDGQPEKVEASIPTLDAWELDTRLNPESQDFDPKFWVQTVHQLFNANPEYYKPVTLGVCLKGLRVSGISAHSDFQVTVANAPLKIWNSIRNITSPNESRYRDILRPLDALFEPGRLCVVLGRPGAGCSTLLKTVSARTYGFKIRPESIVSYDGISQRHIVNHYRGDVIYSAETDSHFAQLPVGYTLEFAARCRCPASRPEGITREQYYKHYAAVVMATYGLSHTYNTKVGDDYVRGVSGGERKRVSIAEVTLAGAKVQCWDNATRGLDSATAL…
naca_1_e01630	naca_0559	1565	259.12	0	12	o579-601i613-632o654-676i689-711o716-738i829-846o1254-1276i1283-1305o1334-1356i1363-1385o1395-1417i1515-1537o	OUT	11	613 632 657 679 688 712 721 738 828 847 1247 1271 1280 1297 1322 1346 1363 1386 1395 1417 1517 1536	MTKVANVFCGCFCAPRRERIPVDIRNLREEVITKHIKLPSYITLKYTHFLTQTFQKLQLNERILMDRMDSSIQSASTSGKIVPESTPPEEAVSDACSTASSVGEIAVGTTTEPLKNRAKLNYASSGELTADMVSRVESFADALSHHTTRSGSFDMKNVSDDGFDAQEIFERFVRDADEQGIHIRKAGVTMEDVTAEGVDASALEGATFGNVLCLPYTIYKGIRARRNRKWRKIIQNSYALAKPGEMILVLGRPGAGCSSFLKVIAGEIDQFPGGVKGEITYDGIPQKEMMKHYKSDVIYNGELDVHFPHLTVQQTLDFALACKTPAKRVNNISRDEYIKSSRELYATIFGLRHTYNTKVGNDFVRGVSGGERKRVSIAEALAANGSIYCWDNATRGLDA…
naca_2_5_e00920	naca_0570	1565	259.12	0	12	o579-601i613-632o654-676i689-711o716-738i829-846o1254-1276i1283-1305o1334-1356i1363-1385o1395-1417i1515-1537o	OUT	11	613 632 657 679 688 712 721 738 828 847 1247 1271 1280 1297 1322 1346 1363 1386 1395 1417 1517 1536	MTKVANVFCGCFCAPRRERIPVDIRNLREEVITKHIKLPSYITLKYTHFLTQTFQKLQLNERILMDRMDSSIQSASTSGKIVPESTPPEEAVSDACSTASSVGEIAVGTTTEPLKNRAKLNYASSGELTADMVSRVESFADALSHHTTRSGSFDMKNVSDDGFDAQEIFERFVRDADEQGIHIRKAGVTMEDVTAEGVDASALEGATFGNVLCLPYTIYKGIRARRNRKWRKIIQNSYALAKPGEMILVLGRPGAGCSSFLKVIAGEIDQFPGGVKGEITYDGIPQKEMMKHYKSDVIYNGELDVHFPHLTVQQTLDFALACKTPAKRVNNISRDEYIKSSRELYATIFGLRHTYNTKVGNDFVRGVSGGERKRVSIAEALAANGSIYCWDNATRGLDA…
sapa_1_3_c04450	sapa_1354	1565	266.04	0	11	o543-565i578-600o652-674i687-709o795-814i1258-1280o1293-1315i1336-1358o1380-1402i1409-1431o1532-1554i	OUT	15	543 562 579 598 629 648 655 674 687 706 717 734 761 780 795 814 1261 1280 1293 1314 1345 1366 1379 1401 1410 1429 1444 1462 1535 1554	MLQALSSSNPGLNEGNAASSAYSPSETQPYEGLDTAAQEEIRELARTLTSQSSLLSQEKHLAGTGDPNTLAAASSSSSSKSIFTSDIKGVNPILLDVNDPDYDETLDPRSENFSSVRWVRNMAQVCENDLDFYKPFSLGCAWKDLSASGDSADISYQGTFGNMPIKYLKMGWRRISQRLFCRKHDKNEENDSTFQILKPMDGCINPGELLVVLGRPGAGCTTLLKSISVNTHGFKISPDTIITYNGFSSKEIKNHYRGEVVYNAESDIHIPHLTVFQTLYTVARLKTPRNRIKGVDRDTFAKHVTEVAMATYGLSHTADTKVGNDFVRGVSGGERKRVSIAEVSICGSKFQCWDNATRGLDSATALEFIKALKTQASITKSAATVAIYQCSKDAYDLFD…
sapa_10_3_4270	sapa_1364	1565	266.04	0	11	o543-565i578-600o652-674i687-709o795-814i1258-1280o1293-1315i1336-1358o1380-1402i1409-1431o1532-1554i	OUT	15	543 562 579 598 629 648 655 674 687 706 717 734 761 780 795 814 1261 1280 1293 1314 1345 1366 1379 1401 1410 1429 1444 1462 1535 1554	MLQALSSSNPGLNEGNAASSAYSPSETQPYEGLDTAAQEEIRELARTLTSQSSLLSQEKHLAGTGDPNTLAAASSSSSSKSIFTSDIKGVNPILLDVNDPDYDETLDPRSENFSSVRWVRNMAQVCENDLDFYKPFSLGCAWKDLSASGDSADISYQGTFGNMPIKYLKMGWRRISQRLFCRKHDKNEENDSTFQILKPMDGCINPGELLVVLGRPGAGCTTLLKSISVNTHGFKISPDTIITYNGFSSKEIKNHYRGEVVYNAESDIHIPHLTVFQTLYTVARLKTPRNRIKGVDRDTFAKHVTEVAMATYGLSHTADTKVGNDFVRGVSGGERKRVSIAEVSICGSKFQCWDNATRGLDSATALEFIKALKTQASITKSAATVAIYQCSKDAYDLFD…
sapa_11_3_c04400	sapa_1375	1565	266.04	0	11	o543-565i578-600o652-674i687-709o795-814i1258-1280o1293-1315i1336-1358o1380-1402i1409-1431o1532-1554i	OUT	15	543 562 579 598 629 648 655 674 687 706 717 734 761 780 795 814 1261 1280 1293 1314 1345 1366 1379 1401 1410 1429 1444 1462 1535 1554	MLQALSSSNPGLNEGNAASSAYSPSETQPYEGLDTAAQEEIRELARTLTSQSSLLSQEKHLVGTGDPNTLAAASSSSSSKSIFTSDIKGVNPILLDVNDPDYDETLDPRSENFSSVRWVRNMAQVCENDLDFYKPFSLGCAWKDLSASGDSADISYQGTFGNMPIKYLKMGWRRISQRLFCRKHDKNEENDSTFQILKPMDGCINPGELLVVLGRPGAGCTTLLKSISVNTHGFKISPDTIITYNGFSSKEIKNHYRGEVVYNAESDIHIPHLTVFQTLYTVARLKTPRNRIKGVDRDTFAKHVTEVAMATYGLSHTADTKVGNDFVRGVSGGERKRVSIAEVSICGSKFQCWDNATRGLDSATALEFIKALKTQASITKSAATVAIYQCSKDAYDLFD…
sapa_12_3_c04390	sapa_1384	1565	265.37	0	12	o543-565i578-600o625-647i652-674o684-706i796-813o1258-1280i1293-1315o1337-1359i1380-1402o1417-1439i1530-1552o	OUT	15	543 562 579 598 629 648 655 674 687 706 717 734 761 780 795 814 1261 1280 1293 1314 1345 1366 1379 1401 1410 1429 1444 1462 1535 1554	MLQALSSSNPGLNERNAASSAYSPSETQPYEGLDPAAQKEIRELARTLTSQSSLLSQEKYLAGTGDPNTLAAASSSSSSKSIFTSDIKGVNPILLDVNDPDYDETLDPRSENFSSVRWVRNMAQVCENDLDFYKPFSLGCAWKDLSASGDSADISYQGTFGNMPIKYLKMGWRCISQRLFCRKHGKNEENDSTFQILKPMDGCINPGELLVVLGRPGAGCTTLLKSISVNTHGFKISPDTIITYNGFSSKEIKNHYRGEVVYNAESDIHIPHLTVFQTLYTVARLKTPRNRIKGVDRDTFAKHVTEVAMATYGLSHTADTKVGNDFVRGVSGGERKRVSIAEVSICGSKFQCWDNATRGLDSATALEFIKALKTQATITKSAATVAIYQCSKDAYDLFD…
sapa_13_3_c04390	sapa_1394	1565	265.8	0	12	o543-565i578-600o625-647i652-674o684-706i796-813o1258-1280i1293-1315o1337-1359i1380-1402o1417-1439i1530-1552o	OUT	15	543 562 579 598 629 648 655 674 687 706 717 734 761 780 795 814 1261 1280 1293 1314 1345 1366 1379 1401 1410 1429 1444 1462 1535 1554	MLQALSSSNPGLNERNAASSAYSPSETQPYEGLDPAAQKEIRELARTLTSQSSLLSQEKYLARTGDPNTLAAASSSSSSKSIFTSDIKGVNPILLDVNDPDYDETLDPRSENFSSVRWVRNMAQVCENDLDFYKPFSLGCAWKDLSASGDSADISYQGTFGNMPIKYLKMGWRCISQRLFCRKHGKNEENDSTFQILKPMDGCINPGELLVVLGRPGAGCTTLLKSISVNTHGFKISPDTIITYNGFSSKEIKNHYRGEVVYNAESDIHIPHLTVFQTLYTVARLKTPRNRIKGVDRDTFAKHVTEVAMATYGLSHTADTKVGNDFVRGVSGGERKRVSIAEVSICGSKFQCWDNATRGLDSATALEFIKALKTQATITKSAATVAIYQCSKDAYDLFD…
sapa_14_3_c04450	sapa_1403	1565	265.37	0	12	o543-565i578-600o625-647i652-674o684-706i796-813o1258-1280i1293-1315o1337-1359i1380-1402o1417-1439i1530-1552o	OUT	15	543 562 579 598 629 648 655 674 687 706 717 734 761 780 795 814 1261 1280 1293 1314 1345 1366 1379 1401 1410 1429 1444 1462 1535 1554	MLQALSSSNPGLNERNAASSAYSPSETQPYEGLDPAAQKEIRELARTLTSQSSLLSQEKYLARTGDPNTLAAASSSSSSKSIFTSDIKGVNPILLDVNDPDYDETLDPRSENFSSVRWVRNMAQVCENDLDFYKPFSLGCAWKDLSASGDSADISYQGTFGNMPIKYLKMGWRCISQRLFCRKHGKNEENDSTFQILKPMDGCINPGELLVVLGRPGAGCTTLLKSISVNTHGFKISPDTIITYNGFSSKEIKNHYRGEVVYNAESDIHIPHLTVFQTLYTVARLKTPRNRIKGVDRDTFAKHVTEVAMATYGLSHTADTKVGNDFVRGVSGGERKRVSIAEVSICGSKFQCWDNATRGLDSATALEFIKALKTQATITKSAATVAIYQCSKDAYDLFD…
sapa_15_3_c04420	sapa_1414	1565	266.04	0	11	o543-565i578-600o652-674i687-709o795-814i1258-1280o1293-1315i1336-1358o1380-1402i1409-1431o1532-1554i	OUT	15	543 562 579 598 629 648 655 674 687 706 717 734 761 780 795 814 1261 1280 1293 1314 1345 1366 1379 1401 1410 1429 1444 1462 1535 1554	MLQALSSSNPGLNEGNAASSAYSPSETQPYEGLDTAAQEEIRELARTLTSQSSLLSQEKHLAGTGDPNTLAAASSSSSSKSIFTSDIKGVNPILLDVNDPDYDETLDPRSENFSSVRWVRNMAQVCENDLDFYKPFSLGCAWKDLSASGDSADISYQGTFGNMPIKYLKMGWRRISQRLFCRKHDKNEENDSTFQILKPMDGCINPGELLVVLGRPGAGCTTLLKSISVNTHGFKISPDTIITYNGFSSKEIKNHYRGEVVYNAESDIHIPHLTVFQTLYTVARLKTPRNRIKGVDRDTFAKHVTEVAMATYGLSHTADTKVGNDFVRGVSGGERKRVSIAEVSICGSKFQCWDNATRGLDSATALEFIKALKTQASITKSAATVAIYQCSKDAYDLFD…
sapa_16_3_c04400	sapa_1425	1565	266.04	0	11	o543-565i578-600o652-674i687-709o795-814i1258-1280o1293-1315i1336-1358o1380-1402i1409-1431o1532-1554i	OUT	15	543 562 579 598 629 648 655 674 687 706 717 734 761 780 795 814 1261 1280 1293 1314 1345 1366 1379 1401 1410 1429 1444 1462 1535 1554	MLQALSSSNPGLNEGNAASSAYSPSETQPYEGLDTAAQEEIRELARTLTSQSSLLSQEKHLAGTGDPNTLAAASSSSSSKSIFTSDIKGVNPILLDVNDPDYDETLDPRSENFSSVRWVRNMAQVCENDLDFYKPFSLGCAWKDLSASGDSADISYQGTFGNMPIKYLKMGWRRISQRLFCRKHDKNEENDSTFQILKPMDGCINPGELLVVLGRPGAGCTTLLKSISVNTHGFKISPDTIITYNGFSSKEIKNHYRGEVVYNAESDIHIPHLTVFQTLYTVARLKTPRNRIKGVDRDTFAKHVTEVAMATYGLSHTADTKVGNDFVRGVSGGERKRVSIAEVSICGSKFQCWDNATRGLDSATALEFIKALKTQASITKSAATVAIYQCSKDAYDLFD…
sapa_17_3_4340	sapa_1435	1565	265.02	0	12	o543-565i578-600o625-647i652-674o684-706i796-813o1258-1280i1293-1315o1337-1359i1380-1402o1417-1439i1532-1554o	OUT	15	543 562 579 598 629 648 655 674 687 706 717 734 761 780 795 814 1261 1280 1293 1314 1345 1366 1379 1401 1410 1429 1444 1462 1535 1554	MLQALSSSNPGLNERNAASSAYSPSETQPYEGLDTAAQKEIRELARTLTSQSSLLSQEKHLAGTGDPNTLAAASSSSSSKSIFTSDIKGVNPILLDVNDPDYDETLDPRSENFSSVRWVRNMAQVCENDLDFYKPFSLGCAWKDLSASGDSADISYQGTFGNMPIKYLKMGWRCVSQHLFCRKHGRNGEDDSTFQILKPMDGCINPGELLVVLGRPGAGCTTLLKSISVNTHGFKISPDTIITYNGFSSKEIKNHYRGEVVYNAESDIHIPHLTVFQTLYTVARLKTPRNRIKGVDRDTFAKHVTEVAMATYGLSHTADTKVGNDFVRGVSGGERKRVSIAEVSICGSKFQCWDNATRGLDSATALEFIKALKTQATITKSAATVAIYQCSKDAYDLFD…
sapa_18_3_4310	sapa_1446	1565	265.55	0	12	o545-567i574-596o625-647i652-674o684-706i796-813o1258-1280i1293-1315o1337-1359i1380-1402o1417-1439i1532-1554o	OUT	15	548 567 580 599 630 649 656 674 687 706 717 734 761 780 795 814 1261 1280 1293 1314 1345 1366 1379 1401 1410 1429 1444 1462 1535 1554	MLQALSSSNPGLNERNAASSAYSPSETQPYEGLDTAAQKEIRELARTLTSQSSLLSQEKHLAGTGDPNTLAAASSSSSSKSIFTSDIKGVNPILLDVNDPDYDETLDPRSENFSSVRWVRNMAQVCENDLDFYKPFSLGCAWKDLSASGDSADISYQGTFGNMPIKYLKMGWKCISQHLFCRKHGRNGEDDSAFQILKPMDGCINPGELLVVLGRPGAGCTTLLKSISVNTHGFKISPDTIITYNGFSSKEIKNHYRGEVVYNAESDIHIPHLTVFQTLYTVARLKTPRNRIKGVDRDTFAKHVTEVAMETYGLSHTADTKVGNDFVRGVSGGERKRVSIAEVSICGSKFQCWDNATRGLDSATALEFIKALKTQATITKSAATVAIYQCSKDAYDLFD…
sapa_19_3_c04400	sapa_1457	1565	266.04	0	11	o543-565i578-600o652-674i687-709o795-814i1258-1280o1293-1315i1336-1358o1380-1402i1409-1431o1532-1554i	OUT	15	543 562 579 598 629 648 655 674 687 706 717 734 761 780 795 814 1261 1280 1293 1314 1345 1366 1379 1401 1410 1429 1444 1462 1535 1554	MLQALSSSNPGLNEGNAASSAYSPSETQPYEGLDTAAQEEIRELARTLTSQSSLLSQEKHLAGTGDPNTLAAASSSSSSKSIFTSDIKGVNPILLDVNDPDYDETLDPRSENFSSVRWVRNMAQVCENDLDFYKPFSLGCAWKDLSASGDSADISYQGTFGNMPIKYLKMGWRRISQRLFCRKHDKNEENDSTFQILKPMDGCINPGELLVVLGRPGAGCTTLLKSISVNTHGFKISPDTIITYNGFSSKEIKNHYRGEVVYNAESDIHIPHLTVFQTLYTVARLKTPRNRIKGVDRDTFAKHVTEVAMATYGLSHTADTKVGNDFVRGVSGGERKRVSIAEVSICGSKFQCWDNATRGLDSATALEFIKALKTQASITKSAATVAIYQCSKDAYDLFD…
sapa_2_3_c04460	sapa_1468	1565	265.02	0	12	o543-565i578-600o625-647i652-674o684-706i796-813o1258-1280i1293-1315o1337-1359i1380-1402o1417-1439i1532-1554o	OUT	15	543 562 579 598 629 648 655 674 687 706 717 734 761 780 795 814 1261 1280 1293 1314 1345 1366 1379 1401 1410 1429 1444 1462 1535 1554	MLQALSSSNPGLNERNAASSAYSPSETQPYEGLDTAAQKEIRELARTLTSQSSLLSQEKHLAGTGDPNTLAAASSSSSSKSIFTSDIKGVNPILLDVNDPDYDETLDPRSENFSSVRWVRNMAQVCENDLDFYKPFSLGCAWKDLSASGDSADISYQGTFGNMPIKYLKMGWRCVSQHLFCRKHGRNGEDDSTFQILKPMDGCINPGELLVVLGRPGAGCTTLLKSISVNTHGFKISPDTIITYNGFSSKEIKNHYRGEVVYNAESDIHIPHLTVFQTLYTVARLKTPRNRIKGVDRDTFAKHVTEVAMATYGLSHTADTKVGNDFVRGVSGGERKRVSIAEVSICGSKFQCWDNATRGLDSATALEFIKALKTQATITKSAATVAIYQCSKDAYDLFD…
sapa_20_3_c04400	sapa_1478	1565	266.04	0	11	o543-565i578-600o652-674i687-709o795-814i1258-1280o1293-1315i1336-1358o1380-1402i1409-1431o1532-1554i	OUT	15	543 562 579 598 629 648 655 674 687 706 717 734 761 780 795 814 1261 1280 1293 1314 1345 1366 1379 1401 1410 1429 1444 1462 1535 1554	MLQALSSSNPGLNEGNAASSAYSPSETQPYEGLDTAAQEEIRELARTLTSQSSLLSQEKHLAGTGDPNTLAAASSSSSSKSIFTSDIKGVNPILLDVNDPDYDETLDPRSENFSSVRWVRNMAQVCENDLDFYKPFSLGCAWKDLSASGDSADISYQGTFGNMPIKYLKMGWRRISQRLFCRKHDKNEENDSTFQILKPMDGCINPGELLVVLGRPGAGCTTLLKSISVNTHGFKISPDTIITYNGFSSKEIKNHYRGEVVYNAESDIHIPHLTVFQTLYTVARLKTPRNRIKGVDRDTFAKHVTEVAMATYGLSHTADTKVGNDFVRGVSGGERKRVSIAEVSICGSKFQCWDNATRGLDSATALEFIKALKTQASITKSAATVAIYQCSKDAYDLFD…
sapa_21_3_c04400	sapa_1488	1565	266.04	0	11	o543-565i578-600o652-674i687-709o795-814i1258-1280o1293-1315i1336-1358o1380-1402i1409-1431o1532-1554i	OUT	15	543 562 579 598 629 648 655 674 687 706 717 734 761 780 795 814 1261 1280 1293 1314 1345 1366 1379 1401 1410 1429 1444 1462 1535 1554	MLQALSSSNPGLNEGNAASSAYSPSETQPYEGLDTAAQEEIRELARTLTSQSSLLSQEKHLAGTGDPNTLAAASSSSSSKSIFTSDIKGVNPILLDVNDPDYDETLDPRSENFSSVRWVRNMAQVCENDLDFYKPFSLGCAWKDLSASGDSADISYQGTFGNMPIKYLKMGWRRISQRLFCRKHDKNEENDSTFQILKPMDGCINPGELLVVLGRPGAGCTTLLKSISVNTHGFKISPDTIITYNGFSSKEIKNHYRGEVVYNAESDIHIPHLTVFQTLYTVARLKTPRNRIKGVDRDTFAKHVTEVAMATYGLSHTADTKVGNDFVRGVSGGERKRVSIAEVSICGSKFQCWDNATRGLDSATALEFIKALKTQASITKSAATVAIYQCSKDAYDLFD…
sapa_22_3_c04440	sapa_1501	1565	271.59	0	12	o543-565i578-600o625-647i652-674o684-706i796-813o1258-1280i1293-1315o1337-1359i1380-1402o1417-1439i1532-1554o	OUT	15	543 562 579 598 629 648 655 674 687 706 717 734 761 780 795 814 1261 1280 1293 1314 1345 1366 1379 1401 1410 1429 1444 1462 1535 1554	MLQALSSSNPGLNEGNAASSAYSPSETQPYEGLDTAAQEEIRELARTLTSQSSLLSQEKHLAGTGDPNTLAAASSSSSSKSIFTSDIKGVNPILLDVNDPDYDETLDPRSENFSSVRWVRNMAQVCENDLDFYKPFSLGCAWKDLSASGDSADISYQGTFGNMPIKYLKMGWRRISQRLFCRKHDKNEENDSTFQILKPMDGCINPGELLVVLGRPGAGCTTLLKSISVNTHGFKISPDTIITYNGFSSKEIKNHYRGEVVYNAESDIHIPHLTVFQTLYTVARLKTPRNRIKGVDRDTFAKHVTEVAMATYGLSHTADTKVGNDFVRGVSGGERKRVSIAEVSICGSKFQCWDNATRGLDSATALEFIKALKTQASITKSAATVAIYQCSKDAYDLFD…
sapa_23_3_c04460	sapa_1513	1565	265.02	0	12	o543-565i578-600o625-647i652-674o684-706i796-813o1258-1280i1293-1315o1337-1359i1380-1402o1417-1439i1532-1554o	OUT	15	543 562 579 598 629 648 655 674 687 706 717 734 761 780 795 814 1261 1280 1293 1314 1345 1366 1379 1401 1410 1429 1444 1462 1535 1554	MLQALSSSNPGLNERNAASSAYSPSETQPYEGLDTAAQKEIRELARTLTSQSSLLSQEKHLAGTGDPNTLAAASSSSSSKSIFTSDIKGVNPILLDVNDPDYDETLDPRSENFSSVRWVRNMAQVCENDLDFYKPFSLGCAWKDLSASGDSADISYQGTFGNMPIKYLKMGWRCVSQHLFCRKHGRNGEDDSTFQILKPMDGCINPGELLVVLGRPGAGCTTLLKSISVNTHGFKISPDTIITYNGFSSKEIKNHYRGEVVYNAESDIHIPHLTVFQTLYTVARLKTPRNRIKGVDRDTFAKHVTEVAMATYGLSHTADTKVGNDFVRGVSGGERKRVSIAEVSICGSKFQCWDNATRGLDSATALEFIKALKTQATITKSAATVAIYQCSKDAYDLFD…
sapa_24_3_c04440	sapa_1524	1565	266.04	0	11	o543-565i578-600o652-674i687-709o795-814i1258-1280o1293-1315i1336-1358o1380-1402i1409-1431o1532-1554i	OUT	15	543 562 579 598 629 648 655 674 687 706 717 734 761 780 795 814 1261 1280 1293 1314 1345 1366 1379 1401 1410 1429 1444 1462 1535 1554	MLQALSSSNPGLNEGNAASSAYSPSETQPYEGLDTAAQEEIRELARTLTSQSSLLSQEKHLAGTGDPNTLAAASSSSSSKSIFTSDIKGVNPILLDVNDPDYDETLDPRSENFSSVRWVRNMAQVCENDLDFYKPFSLGCAWKDLSASGDSADISYQGTFGNMPIKYLKMGWRRISQRLFCRKHDKNEENDSTFQILKPMDGCINPGELLVVLGRPGAGCTTLLKSISVNTHGFKISPDTIITYNGFSSKEIKNHYRGEVVYNAESDIHIPHLTVFQTLYTVARLKTPRNRIKGVDRDTFAKHVTEVAMATYGLSHTADTKVGNDFVRGVSGGERKRVSIAEVSICGSKFQCWDNATRGLDSATALEFIKALKTQASITKSAATVAIYQCSKDAYDLFD…
sapa_25_3_c04410	sapa_1536	1565	266.04	0	11	o543-565i578-600o652-674i687-709o795-814i1258-1280o1293-1315i1336-1358o1380-1402i1409-1431o1532-1554i	OUT	15	543 562 579 598 629 648 655 674 687 706 717 734 761 780 795 814 1261 1280 1293 1314 1345 1366 1379 1401 1410 1429 1444 1462 1535 1554	MLQALSSSNPGLNEGNAASSAYSPSETQPYEGLDTAAQEEIRELARTLTSQSSLLSQEKHLAGTGDPNTLAAASSSSSSKSIFTSDIKGVNPILLDVNDPDYDETLDPRSENFSSVRWVRNMAQVCENDLDFYKPFSLGCAWKDLSASGDSADISYQGTFGNMPIKYLKMGWRRISQRLFCRKHDKNEENDSTFQILKPMDGCINPGELLVVLGRPGAGCTTLLKSISVNTHGFKISPDTIITYNGFSSKEIKNHYRGEVVYNAESDIHIPHLTVFQTLYTVARLKTPRNRIKGVDRDTFAKHVTEVAMATYGLSHTADTKVGNDFVRGVSGGERKRVSIAEVSICGSKFQCWDNATRGLDSATALEFIKALKTQASITKSAATVAIYQCSKDAYDLFD…
sapa_26_3_c00760	sapa_1543	1565	266.04	0	11	o543-565i578-600o652-674i687-709o795-814i1258-1280o1293-1315i1336-1358o1380-1402i1409-1431o1532-1554i	OUT	15	543 562 579 598 629 648 655 674 687 706 717 734 761 780 795 814 1261 1280 1293 1314 1345 1366 1379 1401 1410 1429 1444 1462 1535 1554	MLQALSSSNPGLNEGNAASSAYSPSETQPYEGLDTAAQEEIRELARTLTSQSSLLSQEKHLAGTGDPNTLAAASSSSSSKSIFTSDIKGVNPILLDVNDPDYDETLDPRSENFSSVRWVRNMAQVCENDLDFYKPFSLGCAWKDLSASGDSADISYQGTFGNMPIKYLKMGWRRISQRLFCRKHDKNEENDSTFQILKPMDGCINPGELLVVLGRPGAGCTTLLKSISVNTHGFKISPDTIITYNGFSSKEIKNHYRGEVVYNAESDIHIPHLTVFQTLYTVARLKTPRNRIKGVDRDTFAKHVTEVAMATYGLSHTADTKVGNDFVRGVSGGERKRVSIAEVSICGSKFQCWDNATRGLDSATALEFIKALKTQASITKSAATVAIYQCSKDAYDLFD…
sapa_3_3_c04430	sapa_1557	1565	265	0	12	o543-565i578-600o625-647i652-674o684-706i796-813o1258-1280i1293-1315o1337-1359i1380-1402o1417-1439i1532-1554o	OUT	15	543 562 579 598 629 648 655 674 687 706 717 734 761 780 795 814 1261 1280 1293 1314 1345 1366 1379 1401 1410 1429 1444 1462 1535 1554	MLQTLSSSNPGLNERNAASSAYSPSETQPYEGLDTAAQKEIRELARTLTSQSSLLSQEKHLAGTGDPNTLAAASSSSSSKSIFTSDIKGVNPILLDVNDPDYDETLDPRSENFSSVRWVRNMAQVCENDLDFYKPFSLGCAWKDLSASGDSADISYQGTFGNMPIKYLKMGWRCVSQHLFCRKHGRNGEDDSTFQILKPMDGCINPGELLVVLGRPGAGCTTLLKSISVNTHGFKISPDTIITYNGFSSKEIKNHYRGEVVYNAESDIHIPHLTVFQTLYTVARLKTPRNRIKGVDRDTFAKHVTEVAMATYGLSHTADTKVGNDFVRGVSGGERKRVSIAEVSICGSKFQCWDNATRGLDSATALEFIKALKTQATITKSAATVAIYQCSKDAYDLFD…
sapa_4_3_c04380	sapa_1568	1565	266.04	0	11	o543-565i578-600o652-674i687-709o795-814i1258-1280o1293-1315i1336-1358o1380-1402i1409-1431o1532-1554i	OUT	15	543 562 579 598 629 648 655 674 687 706 717 734 761 780 795 814 1261 1280 1293 1314 1345 1366 1379 1401 1410 1429 1444 1462 1535 1554	MLQALSSSNPGLNEGNAASSAYSPSETQPYEGLDTAAQEEIRELARTLTSQSSLLSQEKHLAGTGDPNTLAAASSSSSSKSIFTSDIKGVNPILLDVNDPDYDETLDPRSENFSSVRWVRNMAQVCENDLDFYKPFSLGCAWKDLSASGDSADISYQGTFGNMPIKYLKMGWRRISQRLFCRKHDKNEENDSTFQILKPMDGCINPGELLVVLGRPGAGCTTLLKSISVNTHGFKISPDTIITYNGFSSKEIKNHYRGEVVYNAESDIHIPHLTVFQTLYTVARLKTPRNRIKGVDRDTFAKHVTEVAMATYGLSHTADTKVGNDFVRGVSGGERKRVSIAEVSICGSKFQCWDNATRGLDSATALEFIKALKTQASITKSAATVAIYQCSKDAYDLFD…
sapa_5_3_4300	sapa_1578	1565	266.04	0	11	o543-565i578-600o652-674i687-709o795-814i1258-1280o1293-1315i1336-1358o1380-1402i1409-1431o1532-1554i	OUT	15	543 562 579 598 629 648 655 674 687 706 717 734 761 780 795 814 1261 1280 1293 1314 1345 1366 1379 1401 1410 1429 1444 1462 1535 1554	MLQALSSSNPGLNEGNAASSAYSPSETQPYEGLDTAAQEEIRELARTLTSQSSLLSQEKHLAGTGDPNTLAAASSSSSSKSIFTSDIKGVNPILLDVNDPDYDETLDPRSENFSSVRWVRNMAQVCENDLDFYKPFSLGCAWKDLSASGDSADISYQGTFGNMPIKYLKMGWRRISQRLFCRKHDKNEENDSTFQILKPMDGCINPGELLVVLGRPGAGCTTLLKSISVNTHGFKISPDTIITYNGFSSKEIKNHYRGEVVYNAESDIHIPHLTVFQTLYTVARLKTPRNRIKGVDRDTFAKHVTEVAMATYGLSHTADTKVGNDFVRGVSGGERKRVSIAEVSICGSKFQCWDNATRGLDSATALEFIKALKTQASITKSAATVAIYQCSKDAYDLFD…
sapa_6_3_4310	sapa_1589	1565	266.04	0	11	o543-565i578-600o652-674i687-709o795-814i1258-1280o1293-1315i1336-1358o1380-1402i1409-1431o1532-1554i	OUT	15	543 562 579 598 629 648 655 674 687 706 717 734 761 780 795 814 1261 1280 1293 1314 1345 1366 1379 1401 1410 1429 1444 1462 1535 1554	MLQALSSSNPGLNEGNAASSAYSPSETQPYEGLDTAAQEEIRELARTLTSQSSLLSQEKHLAGTGDPNTLAAASSSSSSKSIFTSDIKGVNPILLDVNDPDYDETLDPRSENFSSVRWVRNMAQVCENDLDFYKPFSLGCAWKDLSASGDSADISYQGTFGNMPIKYLKMGWRRISQRLFCRKHDKNEENDSTFQILKPMDGCINPGELLVVLGRPGAGCTTLLKSISVNTHGFKISPDTIITYNGFSSKEIKNHYRGEVVYNAESDIHIPHLTVFQTLYTVARLKTPRNRIKGVDRDTFAKHVTEVAMATYGLSHTADTKVGNDFVRGVSGGERKRVSIAEVSICGSKFQCWDNATRGLDSATALEFIKALKTQASITKSAATVAIYQCSKDAYDLFD…
sapa_7_3_4350	sapa_1599	1565	265.02	0	12	o543-565i578-600o625-647i652-674o684-706i796-813o1258-1280i1293-1315o1337-1359i1380-1402o1417-1439i1532-1554o	OUT	15	543 562 579 598 629 648 655 674 687 706 717 734 761 780 795 814 1261 1280 1293 1314 1345 1366 1379 1401 1410 1429 1444 1462 1535 1554	MLQALSSSNPGLNERNAASSAYSPSETQPYEGLDTAAQKEIRELARTLTSQSSLLSQEKHLAGTGDPNTLAAASSSSSSKSIFTSDIKGVNPILLDVNDPDYDETLDPRSENFSSVRWVRNMAQVCENDLDFYKPFSLGCAWKDLSASGDSADISYQGTFGNMPIKYLKMGWRCVSQHLFCRKHGRNGEDDSTFQILKPMDGCINPGELLVVLGRPGAGCTTLLKSISVNTHGFKISPDTIITYNGFSSKEIKNHYRGEVVYNAESDIHIPHLTVFQTLYTVARLKTPRNRIKGVDRDTFAKHVTEVAMATYGLSHTADTKVGNDFVRGVSGGERKRVSIAEVSICGSKFQCWDNATRGLDSATALEFIKALKTQATITKSAATVAIYQCSKDAYDLFD…
sapa_8_3_4300	sapa_1609	1565	265.37	0	12	o543-565i578-600o625-647i652-674o684-706i796-813o1258-1280i1293-1315o1337-1359i1380-1402o1417-1439i1530-1552o	OUT	15	543 562 579 598 629 648 655 674 687 706 717 734 761 780 795 814 1261 1280 1293 1314 1345 1366 1379 1401 1410 1429 1444 1462 1535 1554	MLQALSSSNPGLNERNAASSAYSPSETQPYEGLDPAAQKEIRELARTLTSQSSLLSQEKYLAGTGDPNTLAAASSSSSSKSIFTSDIKGVNPILLDVNDPDYDETLDPRSENFSSVRWVRNMAQVCENDLDFYKPFSLGCAWKDLSASGDSADISYQGTFGNMPIKYLKMGWRCISQRLFCRKHGKNEENDSTFQILKPMDGCINPGELLVVLGRPGAGCTTLLKSISVNTHGFKISPDTIITYNGFSSKEIKNHYRGEVVYNAESDIHIPHLTVFQTLYTVARLKTPRNRIKGVDRDTFAKHVTEVAMATYGLSHTADTKVGNDFVRGVSGGERKRVSIAEVSICGSKFQCWDNATRGLDSATALEFIKALKTQATITKSAATVAIYQCSKDAYDLFD…
sapa_9_3_4290	sapa_1620	1565	266.04	0	11	o543-565i578-600o652-674i687-709o795-814i1258-1280o1293-1315i1336-1358o1380-1402i1409-1431o1532-1554i	OUT	15	543 562 579 598 629 648 655 674 687 706 717 734 761 780 795 814 1261 1280 1293 1314 1345 1366 1379 1401 1410 1429 1444 1462 1535 1554	MLQALSSSNPGLNEGNAASSAYSPSETQPYEGLDTAAQEEIRELARTLTSQSSLLSQEKHLAGTGDPNTLAAASSSSSSKSIFTSDIKGVNPILLDVNDPDYDETLDPRSENFSSVRWVRNMAQVCENDLDFYKPFSLGCAWKDLSASGDSADISYQGTFGNMPIKYLKMGWRRISQRLFCRKHDKNEENDSTFQILKPMDGCINPGELLVVLGRPGAGCTTLLKSISVNTHGFKISPDTIITYNGFSSKEIKNHYRGEVVYNAESDIHIPHLTVFQTLYTVARLKTPRNRIKGVDRDTFAKHVTEVAMATYGLSHTADTKVGNDFVRGVSGGERKRVSIAEVSICGSKFQCWDNATRGLDSATALEFIKALKTQASITKSAATVAIYQCSKDAYDLFD…
sauv_1_8.379	sauv_1634	1565	281.37	0	12	o543-565i577-599o654-676i689-708o797-816i1258-1280o1293-1315i1336-1358o1382-1404i1411-1433o1437-1459i1532-1554o	OUT	13	545 564 577 596 657 676 689 708 797 816 942 961 1261 1280 1293 1314 1345 1366 1379 1401 1410 1429 1444 1462 1535 1554	MLSSFSHSNQSMNEHDACSSDHPTSETHPYEGLDEAAQQEIRKLARTLTSQSSLQSQEKNTGTARARDPNTATTASSSSSKESIFATDIKGVNPVLLNVNDPGYDESLDPRSDNFSSVRWVQNMAQVCENDPDFYKPFSLGCVWKDLSASGDSADISYQGTFSNMPMKVCKLVWRCMSRRVFCREKNKNKEDSSTFQILKPMDGCIDPGELLVVLGRPGAGCTTLLKSISVNTHGFKLSPDTKISYNGFSNKEIKNHYRGEVVYNAESDIHIPHLTVFQTLYTVARLKTPRNRIKGVERDTFAIHATEVAMATYGLSHTRDTKVGNDFVRGVSGGERKRVSIAEVSICGSKFQCWDNATRGLDSATALEFIKALKTQASITKSTATVAIYQCSKDAYDL…
saar_1_4_d04460	saar_0643	1564	271.84	0	12	o546-568i575-597o653-675i688-710o796-815i1257-1279o1292-1314i1335-1357o1380-1402i1409-1428o1438-1460i1531-1553o	OUT	15	549 568 581 600 631 650 657 675 688 707 718 735 762 781 796 815 1260 1279 1294 1313 1344 1363 1378 1400 1409 1428 1443 1461 1534 1553	MLARFSTSNQGSNENNATSLEYSSSKSHPYEGLDETAQQEIRKLARTLTSQSSFLSQEKNIAQVGDPNVATAASSFFSSNQYISAADIKGVNPILLHANDPDYDESLDPRSDNFSSVRWVQNMAQICEDDLDFYKPFSLGCVWKDLSASGDSADISYQGTFSNMPMKFLKMGWRCIFQQLFYRQNGKDGQNDSKFQILKPMDGCIDPGELLVVLGRPGAGCTTLLKSISVNTHGFKLSPDTVISYNGLSNKEIKSNYRGEVVYNAESDIHIPHLTVFQTLYTVARLKTPRNRIKGVDRDTFAKHVTEVAMATYGLTHSADTKVGNDFIRGVSGGERKRVSIAEVSICGSKFQCWDNATRGLDSATALEFVKALKTQASITNTAATVAIYQCSKDAYDLF…
sace_1_yor328w	sace_0678	1564	265.19	0	11	o544-566i573-595o652-674i686-708o794-813i1257-1279o1292-1314i1335-1357o1381-1403i1416-1438o1531-1553i	OUT	15	547 566 579 598 629 648 655 673 686 705 716 733 764 781 794 813 1260 1279 1292 1313 1344 1365 1378 1399 1412 1433 1446 1465 1534 1553	MLQAPSSSNSGLNQGNAAPDGPPNETQPYEGLDAAAQEEIKELARTLTSQSSLLSQEKRITGTGDPNTLTAASSSSLSRSIFASDIKGVNPILLDVNDPDYDETLDPRSENFSSVRWVRNMAQICENDSDFYKPFSLGCAWKDLSASGDSADITYQGTFGNMPIKYLKMSWRCISRRLFHRTHGKSEDNDSGFQILKPMDGCINPGELLVVLGRPGAGCTTLLKSISVNTHGFKISPDTIITYNGFSNKEIKNHYRGEVVYNAESDIHIPHLTVFQTLYTVARLKTPRNRIKGVDRDTFAKHMTEVAMATYGLSHTADTKVGNDFVRGVSGGERKRVSIAEVSICGSKFQCWDNATRGLDSATALEFIKALKTQATITKSAATVAIYQCSKDAYDLFDK…
sace_10_1_4370	sace_0682	1564	265.19	0	11	o544-566i573-595o652-674i686-708o794-813i1257-1279o1292-1314i1335-1357o1381-1403i1416-1438o1531-1553i	OUT	15	547 566 579 598 629 648 655 673 686 705 716 733 764 781 794 813 1260 1279 1292 1313 1344 1365 1378 1399 1412 1433 1446 1465 1534 1553	MLQAPSSSNSGLNQGNAAPDGPPNETQPYEGLDAAAQEEIKELARTLTSQSSLLSQEKRITGTGDPNTLTAASSSSSSRSIFASDIKGVNPILLDVNDPDYDETLDPRSENFSSVRWVRNMAQICENDSDFYKPFSLGCAWKDLSASGDSADITYQGTFGNMPIKYLKMSWRCISRRLFHRTHGKSEDNDSGFQILKPMDGCINPGELLVVLGRPGAGCTTLLKSISVNTHGFKISPDTIITYNGFSNKEIKNHYRGEVVYNAESDIHIPHLTVFQTLYTVARLKTPRNRIKGVDRDTFAKHMTEVAMATYGLSHTADTKVGNDFVRGVSGGERKRVSIAEVSICGSKFQCWDNATRGLDSATALEFIKALKTQATITKSAATVAIYQCSKDAYDLFDK…
sace_11_2_b00670	sace_0694	1564	265.19	0	11	o544-566i573-595o652-674i686-708o794-813i1257-1279o1292-1314i1335-1357o1381-1403i1416-1438o1531-1553i	OUT	15	547 566 579 598 629 648 655 673 686 705 716 733 764 781 794 813 1260 1279 1292 1313 1344 1365 1378 1399 1412 1433 1446 1465 1534 1553	MLQAPSSSNSGLNQGNAAPDGPPNETQPYEGLDAAAQEEIKELARTLTSQSSLLSQEKRITGTGDPNTLTAASSSSSSRSIFASDIKGVNPILLDVNDPDYDETLDPRSENFSSVRWVRNMAQICENDSDFYKPFSLGCAWKDLSASGDSADITYQGTFGNMPIKYLKMSWRCISRRLFHRTHGKSEDNDSGFQILKPMDGCINPGELLVVLGRPGAGCTTLLKSISVNTHGFKISPDTIITYNGFSNKEIKNHYRGEVVYNAESDIHIPHLTVFQTLYTVARLKTPRNRIKGVDRDTFAKHMTEVAMATYGLSHTADTKVGNDFVRGVSGGERKRVSIAEVSICGSKFQCWDNATRGLDSATALEFIKALKTQATITKSAATVAIYQCSKDAYDLFDK…
sace_12_2_540	sace_0708	1564	265.19	0	11	o544-566i573-595o652-674i686-708o794-813i1257-1279o1292-1314i1335-1357o1381-1403i1416-1438o1531-1553i	OUT	15	547 566 579 598 629 648 655 673 686 705 716 733 764 781 794 813 1260 1279 1292 1313 1344 1365 1378 1399 1412 1433 1446 1465 1534 1553	MLQAPSSSNSGLNQGNAAPDGPPNETQPYEGLDAAAQEEIKELARTLTSQSSLLSQEKRITGTGDPNTLTAASSSSSSRSIFASDIKGVNPILLDVNDPDYDETLDPRSENFSSVRWVRNMAQICENDSDFYKPFSLGCAWKDLSASGDSADITYQGTFGNMPIKYLKMSWRCISRRLFHRTHGKSEDNDSGFQILKPMDGCINPGELLVVLGRPGAGCTTLLKSISVNTHGFKISPDTIITYNGFSNKEIKNHYRGEVVYNAESDIHIPHLTVFQTLYTVARLKTPRNRIKGVDRDTFAKHMTEVAMATYGLSHTADTKVGNDFVRGVSGGERKRVSIAEVSICGSKFQCWDNATRGLDSATALEFIKALKTQATITKSAATVAIYQCSKDAYDLFDK…
sace_13_3_540	sace_0718	1564	265.19	0	11	o544-566i573-595o652-674i686-708o794-813i1257-1279o1292-1314i1335-1357o1381-1403i1416-1438o1531-1553i	OUT	15	547 566 579 598 629 648 655 673 686 705 716 733 764 781 794 813 1260 1279 1292 1313 1344 1365 1378 1399 1412 1433 1446 1465 1534 1553	MLQAPSSSNSGLNQGNAAPDGPPNETQPYEGLDAAAQEEIKELARTLTSQSSLLSQEKRITGTGDPNTLTAASSSSSSRSIFASDIKGVNPILLDVNDPDYDETLDPRSENFSSVRWVRNMAQICENDSDFYKPFSLGCAWKDLSASGDSADITYQGTFGNMPIKYLKMSWRCISRRLFHRTHGKSEDNDSGFQILKPMDGCINPGELLVVLGRPGAGCTTLLKSISVNTHGFKISPDTIITYNGFSNKEIKNHYRGEVVYNAESDIHIPHLTVFQTLYTVARLKTPRNRIKGVDRDTFAKHMTEVAMATYGLSHTADTKVGNDFVRGVSGGERKRVSIAEVSICGSKFQCWDNATRGLDSATALEFIKALKTQATITKSAATVAIYQCSKDAYDLFDK…
sace_14_3_c04590	sace_0728	1564	265.19	0	11	o544-566i573-595o652-674i686-708o794-813i1257-1279o1292-1314i1335-1357o1381-1403i1416-1438o1531-1553i	OUT	15	547 566 579 598 629 648 655 673 686 705 716 733 764 781 794 813 1260 1279 1292 1313 1344 1365 1378 1399 1412 1433 1446 1465 1534 1553	MLQAPSSSNSGLNQGNAAPDGPPNETQPYEGLDAAAQEEIKELARTLTSQSSLLSQEKRITGTGDPNTLTAASSSSLSRSIFASDIKGVNPILLDVNDPDYDETLDPRSENFSSVRWVRNMAQICENDSDFYKPFSLGCAWKDLSASGDSADITYQGTFGNMPIKYLKMSWRCISRRLFHRTHGKSEDNDSGFQILKPMDGCINPGELLVVLGRPGAGCTTLLKSISVNTHGFKISPDTIITYNGFSNKEIKNHYRGEVVYNAESDIHIPHLTVFQTLYTVARLKTPRNRIKGVDRDTFAKHMTEVAMATYGLSHTADTKVGNDFVRGVSGGERKRVSIAEVSICGSKFQCWDNATRGLDSATALEFIKALKTQATITKSAATVAIYQCSKDAYDLFDK…
sace_15_2_b04570	sace_0740	1564	265.19	0	11	o544-566i573-595o652-674i686-708o794-813i1257-1279o1292-1314i1335-1357o1381-1403i1416-1438o1531-1553i	OUT	15	547 566 579 598 629 648 655 673 686 705 716 733 764 781 794 813 1260 1279 1292 1313 1344 1365 1378 1399 1412 1433 1446 1465 1534 1553	MLQAPSSSNSGLNQGNAAPDGPPNETQPYEGLDAAAQEEIKELARTLTSQSSLLSQEKRITGTGDPNTLTAASSSSLSRSIFASDIKGVNPILLDVNDPDYDETLDPRSENFSSVRWVRNMAQICENDSDFYKPFSLGCAWKDLSASGDSADITYQGTFGNMPIKYLKMSWRCISRRLFHRTHGKSEDNDSGFQILKPMDGCINPGELLVVLGRPGAGCTTLLKSISVNTHGFKISPDTIITYNGFSNKEIKNHYRGEVVYNAESDIHIPHLTVFQTLYTVARLKTPRNRIKGVDRDTFAKHMTEVAMATYGLSHTADTKVGNDFVRGVSGGERKRVSIAEVSICGSKFQCWDNATRGLDSATALEFIKALKTQATITKSAATVAIYQCSKDAYDLFDK…
sace_16_3_c04540	sace_0751	1564	265.19	0	11	o544-566i573-595o652-674i686-708o794-813i1257-1279o1292-1314i1335-1357o1381-1403i1416-1438o1531-1553i	OUT	15	547 566 579 598 629 648 655 673 686 705 716 733 764 781 794 813 1260 1279 1292 1313 1344 1365 1378 1399 1412 1433 1446 1465 1534 1553	MLQAPSSSNSGLNQGNAAPDGPPNETQPYEGLDAAAQEEIKELARTLTSQSSLLSQEKRITGTGDPNTLTAASSSSSSRSIFASDIKGVNPILLDVNDPDYDETLDPRSENFSSVRWVRNMAQICENDSDFYKPFSLGCAWKDLSASGDSADITYQGTFGNMPIKYLKMSWRCISRRLFHRTHGKSEDNDSGFQILKPMDGCINPGELLVVLGRPGAGCTTLLKSISVNTHGFKISPDTIITYNGFSNKEIKNHYRGEVVYNAESDIHIPHLTVFQTLYTVARLKTPRNRIKGVDRDTFAKHMTEVAMATYGLSHTADTKVGNDFVRGVSGGERKRVSIAEVSICGSKFQCWDNATRGLDSATALEFIKALKTQATITKSAATVAIYQCSKDAYDLFDK…
sace_17_3_c04540	sace_0761	1564	265.19	0	11	o544-566i573-595o652-674i686-708o794-813i1257-1279o1292-1314i1335-1357o1381-1403i1416-1438o1531-1553i	OUT	15	547 566 579 598 629 648 655 673 686 705 716 733 764 781 794 813 1260 1279 1292 1313 1344 1365 1378 1399 1412 1433 1446 1465 1534 1553	MLQAPSSSNSGLNQGNAAPDGPPNETQPYEGLDAAAQEEIKELARTLTSQSSLLSQEKRITGTGDPNTLTAASSSSSSRSIFASDIKGVNPILLDVNDPDYDETLDPRSENFSSVRWVRNMAQICENDSDFYKPFSLGCAWKDLSASGDSADITYQGTFGNMPIKYLKMSWRCISRRLFHRTHGKSEDNDSGFQILKPMDGCINPGELLVVLGRPGAGCTTLLKSISVNTHGFKISPDTIITYNGFSNKEIKNHYRGEVVYNAESDIHIPHLTVFQTLYTVARLKTPRNRIKGVDRDTFAKHMTEVAMATYGLSHTADTKVGNDFVRGVSGGERKRVSIAEVSICGSKFQCWDNATRGLDSATALEFIKALKTQATITKSAATVAIYQCSKDAYDLFDK…
sace_18_2_4480	sace_0775	1564	265.19	0	11	o544-566i573-595o652-674i686-708o794-813i1257-1279o1292-1314i1335-1357o1381-1403i1416-1438o1531-1553i	OUT	15	547 566 579 598 629 648 655 673 686 705 716 733 764 781 794 813 1260 1279 1292 1313 1344 1365 1378 1399 1412 1433 1446 1465 1534 1553	MLQAPSSSNSGLNQGNAAPDGPPNETQPYEGLDAAAQEEIKELARTLTSQSSLLSQEKRITGTGDPNTLTAASSSSLSRSIFASDIKGVNPILLDVNDPDYDETLDPRSENFSSVRWVRNMAQICENDSDFYKPFSLGCAWKDLSASGDSADITYQGTFGNMPIKYLKMSWRCISRRLFHRTHGKSEDNDSGFQILKPMDGCINPGELLVVLGRPGAGCTTLLKSISVNTHGFKISPDTIITYNGFSNKEIKNHYRGEVVYNAESDIHIPHLTVFQTLYTVARLKTPRNRIKGVDRDTFAKHMTEVAMATYGLSHTADTKVGNDFVRGVSGGERKRVSIAEVSICGSKFQCWDNATRGLDSATALEFIKALKTQATITKSAATVAIYQCSKDAYDLFDK…
sace_18_3_c04580	sace_0780	1564	265.19	0	11	o544-566i573-595o652-674i686-708o794-813i1257-1279o1292-1314i1335-1357o1381-1403i1416-1438o1531-1553i	OUT	15	547 566 579 598 629 648 655 673 686 705 716 733 764 781 794 813 1260 1279 1292 1313 1344 1365 1378 1399 1412 1433 1446 1465 1534 1553	MLQAPSSSNSGLNQGNAAPDGPPNETQPYEGLDAAAQEEIKELARTLTSQSSLLSQEKRITGTGDPNTLTAASSSSLSRSIFASDIKGVNPILLDVNDPDYDETLDPRSENFSSVRWVRNMAQICENDSDFYKPFSLGCAWKDLSASGDSADITYQGTFGNMPIKYLKMSWRCISRRLFHRTHGKSEDNDSGFQILKPMDGCINPGELLVVLGRPGAGCTTLLKSISVNTHGFKISPDTIITYNGFSNKEIKNHYRGEVVYNAESDIHIPHLTVFQTLYTVARLKTPRNRIKGVDRDTFAKHMTEVAMATYGLSHTADTKVGNDFVRGVSGGERKRVSIAEVSICGSKFQCWDNATRGLDSATALEFIKALKTQATITKSAATVAIYQCSKDAYDLFDK…
sace_19_2_4480	sace_0792	1564	265.2	0	11	o544-566i573-595o652-674i686-708o794-813i1257-1279o1292-1314i1335-1357o1381-1403i1416-1438o1531-1553i	OUT	15	547 566 579 598 629 648 655 673 686 705 716 733 764 781 794 813 1260 1279 1292 1313 1344 1365 1378 1399 1412 1433 1446 1465 1534 1553	MLQAPSSSNSGLNQGNAAPDGPPNETQPYEGLDAAAQEEIKELARTLTSQSSLLSQEKRITGTGDPNTLTAASSSSLSRSIFASDIKGVNPILLDVNDPDYDETLDPRSENFSSVRWVRNMAQICENDSDFYKPFSLGCAWKDLSASGDSADITYQGTFGNMPIKYLKMSWRCISRRLFHRTHGKSEDNDSGFQILKPMDGCINPGELLVVLGRPGAGCTTLLKSISVNTHGFKISPDTIITYNGFSNKEIKNHYRGEVVYNAESDIHIPHLTVFQTLYTVARLKTPRNRIKGVDRDTFAKHMTEVAMATYGLSHTADTKVGNDFVRGVSGGERKRVSIAEVSICGSKFQCWDNATRGLDSATALEFIKALKTQATITKSAATVAIYQCSKDAYDLFDK…
sace_20_2_4480	sace_0817	1564	265.19	0	11	o544-566i573-595o652-674i686-708o794-813i1257-1279o1292-1314i1335-1357o1381-1403i1416-1438o1531-1553i	OUT	15	547 566 579 598 629 648 655 673 686 705 716 733 764 781 794 813 1260 1279 1292 1313 1344 1365 1378 1399 1412 1433 1446 1465 1534 1553	MLQAPSSSNSGLNQGNAAPDGPPNETQPYEGLDAAAQEEIKELARTLTSQSSLLSQEKRITGTGDPNTLTAASSSSLSRSIFASDIKGVNPILLDVNDPDYDETLDPRSENFSSVRWVRNMAQICENDSDFYKPFSLGCAWKDLSASGDSADITYQGTFGNMPIKYLKMSWRCISRRLFHRTHGKSEDNDSGFQILKPMDGCINPGELLVVLGRPGAGCTTLLKSISVNTHGFKISPDTIITYNGFSNKEIKNHYRGEVVYNAESDIHIPHLTVFQTLYTVARLKTPRNRIKGVDRDTFAKHMTEVAMATYGLSHTADTKVGNDFVRGVSGGERKRVSIAEVSICGSKFQCWDNATRGLDSATALEFIKALKTQATITKSAATVAIYQCSKDAYDLFDK…
sace_21_3_4430	sace_0827	1564	264.89	0	12	o544-566i573-595o628-647i654-673o683-705i795-812o1257-1279i1292-1314o1336-1358i1379-1401o1416-1438i1531-1553o	OUT	15	547 566 579 598 629 648 655 673 686 705 716 733 764 781 794 813 1260 1279 1292 1313 1344 1365 1378 1399 1412 1433 1446 1465 1534 1553	MLQAPSSSNSGLNQGNAAPDGPPNETQPYEGLDAAAQEEIKELARTLTSQSSLLSQEKRITGTGDPNTLTAASSSSLSRSIFASDIKGVNPILLDVNDPDYDETLDPRSENFSSVRWVRNMAQICENDSDFYKPFSLGCAWKDLSASGDSADITYQGTFGNMPIKYLKMSWRCISRRLFHRTHGKSEDNDSGFQILKPMDGCINPGELLVVLGRPGAGCTTLLKSISVNTHGFKISPDTIITYNGFSNKEIKNHYRGEVVYNAESDIHIPHLTVFQTLYTVARLKTPRNRIKGVDRDTFAKHMTEVAMATYGLSHTADTKVGNDFVRGVSGGERKRVSIAEVSICGSKFQCWDNATRGLDSATALEFIKALKTQATITKSAATVAIYQCSKDAYDLFDK…
sace_22_2_4480	sace_0837	1564	265.19	0	11	o544-566i573-595o652-674i686-708o794-813i1257-1279o1292-1314i1335-1357o1381-1403i1416-1438o1531-1553i	OUT	15	547 566 579 598 629 648 655 673 686 705 716 733 764 781 794 813 1260 1279 1292 1313 1344 1365 1378 1399 1412 1433 1446 1465 1534 1553	MLQAPSSSNSGLNQGNAAPDGPPNETQPYEGLDAAAQEEIKELARTLTSQSSLLSQEKRITGTGDPNTLTAASSSSLSRSIFASDIKGVNPILLDVNDPDYDETLDPRSENFSSVRWVRNMAQICENDSDFYKPFSLGCAWKDLSASGDSADITYQGTFGNMPIKYLKMSWRCISRRLFHRTHGKSEDNDSGFQILKPMDGCINPGELLVVLGRPGAGCTTLLKSISVNTHGFKISPDTIITYNGFSNKEIKNHYRGEVVYNAESDIHIPHLTVFQTLYTVARLKTPRNRIKGVDRDTFAKHMTEVAMATYGLSHTADTKVGNDFVRGVSGGERKRVSIAEVSICGSKFQCWDNATRGLDSATALEFIKALKTQATITKSAATVAIYQCSKDAYDLFDK…
sace_23_3_4510	sace_0847	1564	265.27	0	11	o544-566i573-595o652-674i686-708o794-813i1257-1279o1292-1314i1335-1357o1381-1403i1416-1438o1531-1553i	OUT	15	547 566 579 598 629 648 655 673 686 705 716 733 764 781 794 813 1260 1279 1292 1313 1344 1365 1378 1399 1412 1433 1446 1465 1534 1553	MLQAPSSSNSGLNQGNAAPDGPPNETQPYEGLEAAAQEEIKELARTLTSQSSLLSQEKRITGTGDPNTLTAASSSSSSRSIFASDIKGVNSILLDVNDPDYDETLDPRSENFSSVRWVRNMAQICENDSDFYKPFSLGCAWKDLSASGDSADITYQGTFGNMPIKYLKMSWRCISRRLFHRTHGKSEDNDSGFQILKPMDGCINPGELLVVLGRPGAGCTTLLKSISVNTHGFKISPDTIITYNGFSNKEIKNHYRGEVVYNAESDIHIPHLTVFQTLYTVARLKTPRNRVKGVDRDTFAKHMTEVAMATYGLSHTADTKVGNDFVRGVSGGERKRVSIAEVSICGSKFQCWDNATRGLDSATALEFIKALKTQATITKSAATVAIYQCSKDAYDLFDK…
sace_24_3_4500	sace_0859	1564	265.19	0	11	o544-566i573-595o652-674i686-708o794-813i1257-1279o1292-1314i1335-1357o1381-1403i1416-1438o1531-1553i	OUT	15	547 566 579 598 629 648 655 673 686 705 716 733 764 781 794 813 1260 1279 1292 1313 1344 1365 1378 1399 1412 1433 1446 1465 1534 1553	MLQAPSSSNSGLNQGNAAPDGPPNETQPYEGLDAAAQEEIKELARTLTSQSSLLSQEKRITGTGDPNTLTAASSSSLSRSIFASDIKGVNPILLDVNDPDYDETLDPRSENFSSVRWVRNMAQICENDSDFYKPFSLGCAWKDLSASGDSADITYQGTFGNMPIKYLKMSWRCISRRLFHRTHGKSEDNDSGFQILKPMDGCINPGELLVVLGRPGAGCTTLLKSISVNTHGFKISPDTIITYNGFSNKEIKNHYRGEVVYNAESDIHIPHLTVFQTLYTVARLKTPRNRIKGVDRDTFAKHMTEVAMATYGLSHTADTKVGNDFVRGVSGGERKRVSIAEVSICGSKFQCWDNATRGLDSATALEFIKALKTQATITKSAATVAIYQCSKDAYDLFDK…
sace_25_2_b04580	sace_0870	1564	265.19	0	11	o544-566i573-595o652-674i686-708o794-813i1257-1279o1292-1314i1335-1357o1381-1403i1416-1438o1531-1553i	OUT	15	547 566 579 598 629 648 655 673 686 705 716 733 764 781 794 813 1260 1279 1292 1313 1344 1365 1378 1399 1412 1433 1446 1465 1534 1553	MLQAPSSSNSGLNQGNAAPDGPPNETQPYEGLDAAAQEEIKELARTLTSQSSLLSQEKRITGTGDPNTLTAASSSSSSRSIFASDIKGVNPILLDVNDPDYDETLDPRSENFSSVRWVRNMAQICENDSDFYKPFSLGCAWKDLSASGDSADITYQGTFGNMPIKYLKMSWRCISRRLFHRTHGKSEDNDSGFQILKPMDGCINPGELLVVLGRPGAGCTTLLKSISVNTHGFKISPDTIITYNGFSNKEIKNHYRGEVVYNAESDIHIPHLTVFQTLYTVARLKTPRNRIKGVDRDTFAKHMTEVAMATYGLSHTADTKVGNDFVRGVSGGERKRVSIAEVSICGSKFQCWDNATRGLDSATALEFIKALKTQATITKSAATVAIYQCSKDAYDLFDK…
sace_26_2_4470	sace_0880	1564	265.19	0	11	o544-566i573-595o652-674i686-708o794-813i1257-1279o1292-1314i1335-1357o1381-1403i1416-1438o1531-1553i	OUT	15	547 566 579 598 629 648 655 673 686 705 716 733 764 781 794 813 1260 1279 1292 1313 1344 1365 1378 1399 1412 1433 1446 1465 1534 1553	MLQAPSSSNSGLNQGNAAPDGPPNETQPYEGLDAAAQEEIKELARTLTSQSSLLSQEKRITGTGDPNTLTAASSSSLSRSIFASDIKGVNPILLDVNDPDYDETLDPRSENFSSVRWVRNMAQICENDSDFYKPFSLGCAWKDLSASGDSADITYQGTFGNMPIKYLKMSWRCISRRLFHRTHGKSEDNDSGFQILKPMDGCINPGELLVVLGRPGAGCTTLLKSISVNTHGFKISPDTIITYNGFSNKEIKNHYRGEVVYNAESDIHIPHLTVFQTLYTVARLKTPRNRIKGVDRDTFAKHMTEVAMATYGLSHTADTKVGNDFVRGVSGGERKRVSIAEVSICGSKFQCWDNATRGLDSATALEFIKALKTQATITKSAATVAIYQCSKDAYDLFDK…
sace_27_2_b04560	sace_0892	1564	265.19	0	11	o544-566i573-595o652-674i686-708o794-813i1257-1279o1292-1314i1335-1357o1381-1403i1416-1438o1531-1553i	OUT	15	547 566 579 598 629 648 655 673 686 705 716 733 764 781 794 813 1260 1279 1292 1313 1344 1365 1378 1399 1412 1433 1446 1465 1534 1553	MLQAPSSSNSGLNQGNAAPDGPPNETQPYEGLDAAAQEEIKELARTLTSQSSLLSQEKRITGTGDPNTLTAASSSSLSRSIFASDIKGVNPILLDVNDPDYDETLDPRSENFSSVRWVRNMAQICENDSDFYKPFSLGCAWKDLSASGDSADITYQGTFGNMPIKYLKMSWRCISRRLFHRTHGKSEDNDSGFQILKPMDGCINPGELLVVLGRPGAGCTTLLKSISVNTHGFKISPDTIITYNGFSNKEIKNHYRGEVVYNAESDIHIPHLTVFQTLYTVARLKTPRNRIKGVDRDTFAKHMTEVAMATYGLSHTADTKVGNDFVRGVSGGERKRVSIAEVSICGSKFQCWDNATRGLDSATALEFIKALKTQATITKSAATVAIYQCSKDAYDLFDK…
sace_28_3_c04610	sace_0904	1564	265.27	0	11	o544-566i573-595o652-674i686-708o794-813i1257-1279o1292-1314i1335-1357o1381-1403i1416-1438o1531-1553i	OUT	15	547 566 579 598 629 648 655 673 686 705 716 733 764 781 794 813 1260 1279 1292 1313 1344 1365 1378 1399 1412 1433 1446 1465 1534 1553	MLQAPSSSNSGLNQGNAAPDGPPNETQPYEGLEAAAQEEIKELARTLTSQSSLLSQEKRITGTGDPNTLTAASSSSSSRSIFASDIKGVNSILLDVNDPDYDETLDPRSENFSSVRWVRNMAQICENDSDFYKPFSLGCAWKDLSASGDSADITYQGTFGNMPIKYLKMSWRCISRRLFHRTHGKSEDNDSGFQILKPMDGCINPGELLVVLGRPGAGCTTLLKSISVNTHGFKISPDTIITYNGFSNKEIKNHYRGEVVYNAESDIHIPHLTVFQTLYTVARLKTPRNRVKGVDRDTFAKHMTEVAMATYGLSHTADTKVGNDFVRGVSGGERKRVSIAEVSICGSKFQCWDNATRGLDSATALEFIKALKTQATITKSAATVAIYQCSKDAYDLFDK…
sace_29_3_4510	sace_0913	1564	265.19	0	11	o544-566i573-595o652-674i686-708o794-813i1257-1279o1292-1314i1335-1357o1381-1403i1416-1438o1531-1553i	OUT	15	547 566 579 598 629 648 655 673 686 705 716 733 764 781 794 813 1260 1279 1292 1313 1344 1365 1378 1399 1412 1433 1446 1465 1534 1553	MLQAPSSSNSGLNQGNAAPDGPPNETQPYEGLDAAAQEEIKELARTLTSQSSLLSQEKRITGTGDPNTLTAASSSSLSRSIFASDIKGVNPILLDVNDPDYDETLDPRSENFSSVRWVRNMAQICENDSDFYKPFSLGCAWKDLSASGDSADITYQGTFGNMPIKYLKMSWRCISRRLFHRTHGKSEDNDSGFQILKPMDGCINPGELLVVLGRPGAGCTTLLKSISLNTHGFKISPDTIITYNGFSNKEIKNHYRGEVVYNAESDIHIPHLTVFQTLYTVARLKTPRNRIKGVDRDTFAKHMTEVAMATYGLSHTADTKVGNDFVRGVSGGERKRVSIAEVSICGSKFQCWDNATRGLDSATALEFIKALKTQATITKSAATVAIYQCSKDAYDLFDK…
sace_3_2_b04580	sace_0925	1564	265.19	0	11	o544-566i573-595o652-674i686-708o794-813i1257-1279o1292-1314i1335-1357o1381-1403i1416-1438o1531-1553i	OUT	15	547 566 579 598 629 648 655 673 686 705 716 733 764 781 794 813 1260 1279 1292 1313 1344 1365 1378 1399 1412 1433 1446 1465 1534 1553	MLQAPSSSNSGLNQGNAAPDGPPNETQPYEGLDAAAQEEIKELARTLTSQSSLLSQEKRITGTGDPNTLTAASSSSLSRSIFASDIKGVNPILLDVNDPDYDETLDPRSENFSSVRWVRNMAQICENDSDFYKPFSLGCAWKDLSASGDSADITYQGTFGNMPIKYLKMSWRCISRRLFHRTHGKSEDNDSGFQILKPMDGCINPGELLVVLGRPGAGCTTLLKSISVNTHGFKISPDTIITYNGFSNKEIKNHYRGEVVYNAESDIHIPHLTVFQTLYTVARLKTPRNRIKGVDRDTFAKHMTEVAMATYGLSHTADTKVGNDFVRGVSGGERKRVSIAEVSICGSKFQCWDNATRGLDSATALEFIKALKTQATITKSAATVAIYQCSKDAYDLFDK…
sace_31_2_4480	sace_0945	1564	265.03	0	11	o544-566i573-595o652-674i686-708o794-813i1257-1279o1292-1314i1335-1357o1381-1403i1416-1438o1531-1553i	OUT	15	547 566 579 598 629 648 655 673 686 705 716 733 764 781 794 813 1260 1279 1292 1313 1344 1365 1378 1399 1412 1433 1446 1465 1534 1553	MLQAPSSSNSGLNQGNAAPDGPPNETQPYEGLDAAAQEEIKELARTLTSQSSLLSQEKRITGTGDPNTLTAASSSSSSRSIFASDIKGVNPILLDVNDPDYDETLDPRSENFSSVRWVRNMAQICENDSDFYKPFSLGCAWKDLSASGDSADITYQGTFGNMPIKYLKMSWRCISRRLFHRTHGKSEDNDSGFQILKPMDGCINPGELLVVLGRPGAGCTTLLKSISVNTHGFKISPDTIITYNGFSNKEIKNHYRGEVVYNAESDIHIPHLTVFQTLYTVARLKTPRNRIKGVDRDTFAKHMTEVAMATYGLSHTADTKVGNDFVRGVSGGERKRVSIAEVSICGSKFQCWDNATRGLDSATALEFIKALKTQATITKSAATVAIYQCSKDAYDLFDK…
sace_32_3_4480	sace_0964	1564	265.03	0	11	o544-566i573-595o652-674i686-708o794-813i1257-1279o1292-1314i1335-1357o1381-1403i1416-1438o1531-1553i	OUT	15	547 566 579 598 629 648 655 673 686 705 716 733 764 781 794 813 1260 1279 1292 1313 1344 1365 1378 1399 1412 1433 1446 1465 1534 1553	MLQAPSSSNSGLNQGNAAPDGPPNETQPYEGLDAAAQEEIKELARTLTSQSSLLSQEKRITGTGDPNTLTAASSSSSSRSIFASDIKGVNPILLDVNDPDYDETLDPRSENFSSVRWVRNMAQICENDSDFYKPFSLGCAWKDLSASGDSADITYQGTFGNMPIKYLKMSWRCISRRLFHRTHGKSEDNDSGFQILKPMDGCINPGELLVVLGRPGAGCTTLLKSISVNTHGFKISPDTIITYNGFSNKEIKNHYRGEVVYNAESDIHIPHLTVFQTLYTVARLKTPRNRIKGVDRDTFAKHMTEVAMATYGLSHTADTKVGNDFVRGVSGGERKRVSIAEVSICGSKFQCWDNATRGLDSATALEFIKALKTQATITKSAATVAIYQCSKDAYDLFDK…
sace_32_3_4480_2	sace_0965	1564	265.03	0	11	o544-566i573-595o652-674i686-708o794-813i1257-1279o1292-1314i1335-1357o1381-1403i1416-1438o1531-1553i	OUT	15	547 566 579 598 629 648 655 673 686 705 716 733 764 781 794 813 1260 1279 1292 1313 1344 1365 1378 1399 1412 1433 1446 1465 1534 1553	MLQAPSSSNSGLNQGNAAPDGPPNETQPYEGLDAAAQEEIKELARTLTSQSSLLSQEKRITGTGDPNTLTAASSSSSSRSIFASDIKGVNPILLDVNDPDYDETLDPRSENFSSVRWVRNMAQICENDSDFYKPFSLGCAWKDLSASGDSADITYQGTFGNMPIKYLKMSWRCISRRLFHRTHGKSEDNDSGFQILKPMDGCINPGELLVVLGRPGAGCTTLLKSISVNTHGFKISPDTIITYNGFSNKEIKNHYRGEVVYNAESDIHIPHLTVFQTLYTVARLKTPRNRIKGVDRDTFAKHMTEVAMATYGLSHTADTKVGNDFVRGVSGGERKRVSIAEVSICGSKFQCWDNATRGLDSATALEFIKALKTQATITKSAATVAIYQCSKDAYDLFDK…
sace_33_3_4500	sace_0979	1564	265.03	0	11	o544-566i573-595o652-674i686-708o794-813i1257-1279o1292-1314i1335-1357o1381-1403i1416-1438o1531-1553i	OUT	15	547 566 579 598 629 648 655 673 686 705 716 733 764 781 794 813 1260 1279 1292 1313 1344 1365 1378 1399 1412 1433 1446 1465 1534 1553	MLQAPSSSNSGLNQGNAAPDGPPNETQPYEGLDAAAQEEIKELARTLTSQSSLLSQEKRITGTGDPNTLTAASSSSSSRSIFASDIKGVNPILLDVNDPDYDETLDPRSENFSSVRWVRNMAQICENDSDFYKPFSLGCAWKDLSASGDSADITYQGTFGNMPIKYLKMSWRCISRRLFHRTHGKSEDNDSGFQILKPMDGCINPGELLVVLGRPGAGCTTLLKSISVNTHGFKISPDTIITYNGFSNKEIKNHYRGEVVYNAESDIHIPHLTVFQTLYTVARLKTPRNRIKGVDRDTFAKHMTEVAMATYGLSHTADTKVGNDFVRGVSGGERKRVSIAEVSICGSKFQCWDNATRGLDSATALEFIKALKTQATITKSAATVAIYQCSKDAYDLFDK…
sace_34_2_4500	sace_0989	1564	265.19	0	11	o544-566i573-595o652-674i686-708o794-813i1257-1279o1292-1314i1335-1357o1381-1403i1416-1438o1531-1553i	OUT	15	547 566 579 598 629 648 655 673 686 705 716 733 764 781 794 813 1260 1279 1292 1313 1344 1365 1378 1399 1412 1433 1446 1465 1534 1553	MLQAPSSSNSGLNQGNAAPDGPPNETQPYEGLDAAAQEEIKELARTLTSQSSLLSQEKRITGTGDPNTLTAASSSSSSRSIFASDIKGVNPILLDVNDPDYDETLDPRSENFSSVRWVRNMAQICENDSDFYKPFSLGCAWKDLSASGDSADITYQGTFGNMPIKYLKMSWRCISRRLFHRTHGKSEDNDSGFQILKPMDGCINPGELLVVLGRPGAGCTTLLKSISVNTHGFKISPDTIITYNGFSNKEIKNHYRGEVVYNAESDIHIPHLTVFQTLYTVARLKTPRNRIKGVDRDTFAKHMTEVAMATYGLSHTADTKVGNDFVRGVSGGERKRVSIAEVSICGSKFQCWDNATRGLDSATALEFIKALKTQATITKSAATVAIYQCSKDAYDLFDK…
sace_35_3_4510	sace_0999	1564	265.19	0	11	o544-566i573-595o652-674i686-708o794-813i1257-1279o1292-1314i1335-1357o1381-1403i1416-1438o1531-1553i	OUT	15	547 566 579 598 629 648 655 673 686 705 716 733 764 781 794 813 1260 1279 1292 1313 1344 1365 1378 1399 1412 1433 1446 1465 1534 1553	MLQAPSSSNSGLNQGNAAPDGPPNETQPYEGLDAAAQEEIKELARTLTSQSSLLSQEKRITGTGDPNTLTAASSSSSSRSIFASDIKGVNPILLDVNDPDYDETLDPRSENFSSVRWVRNMAQICENDSDFYKPFSLGCAWKDLSASGDSADITYQGTFGNMPIKYLKMSWRCISRRLFHRTHGKSEDNDSGFQILKPMDGCINPGELLVVLGRPGAGCTTLLKSISVNTHGFKISPDTIITYNGFSNKEIKNHYRGEVVYNAESDIHIPHLTVFQTLYTVARLKTPRNRIKGVDRDTFAKHMTEVAMATYGLSHTADTKVGNDFVRGVSGGERKRVSIAEVSICGSKFQCWDNATRGLDSATALEFIKALKTQATITKSAATVAIYQCSKDAYDLFDK…
sace_36_3_c04560	sace_1010	1564	265.19	0	11	o544-566i573-595o652-674i686-708o794-813i1257-1279o1292-1314i1335-1357o1381-1403i1416-1438o1531-1553i	OUT	15	547 566 579 598 629 648 655 673 686 705 716 733 764 781 794 813 1260 1279 1292 1313 1344 1365 1378 1399 1412 1433 1446 1465 1534 1553	MLQAPSSSNSGLNQGNAAPDGPPNETQPYEGLDAAAQEEIKELARTLTSQSSLLSQEKRITGTGDPNTLTAASSSSSSRSIFASDIKGVNPILLDVNDPDYDETLDPRSENFSSVRWVRNMAQICENDSDFYKPFLLGCAWKDLSASGDSADITYQGTFGNMPIKYLKMSWRCISRRLFHRTHGKSEDNDSGFQILKPMDGCINPGELLVVLGRPGAGCTTLLKSISVNTHGFKISPDTIITYNGFSNKEIKNHYRGEVVYNAESDIHIPHLTVFQTLYTVARLKTPRNRIKGVDRDTFAKHMTEVAMATYGLSHTADTKVGNDFVRGVSGGERKRVSIAEVSICGSKFQCWDNATRGLDSATALEFIKALKTQATITKSAATVAIYQCSKDAYDLFDK…
sace_37_3_c04570	sace_1020	1564	265.19	0	11	o544-566i573-595o652-674i686-708o794-813i1257-1279o1292-1314i1335-1357o1381-1403i1416-1438o1531-1553i	OUT	15	547 566 579 598 629 648 655 673 686 705 716 733 764 781 794 813 1260 1279 1292 1313 1344 1365 1378 1399 1412 1433 1446 1465 1534 1553	MLQAPSSSNSGLNQGNAAPDGPPNETQPYEGLDAAAQEEIKELARTLTSQSSLLSQEKRITGTGDPNTLTAASSSSSSRSIFASDIKGVNPILLDVNDPDYDETLDPRSENFSSVRWVRNMAQICENDSDFYKPFSLGCAWKDLSASGDSADITYQGTFGNMPIKYLKMSWRCISRRLFHRTHGKSEDNDSGFQILKPMDGCINPGELLVVLGRPGAGCTTLLKSISVNTHGFKISPDTIITYNGFSNKEIKNHYRGEVVYNAESDIHIPHLTVFQTLYTVARLKTPRNRIKGVDRDTFAKHMTEVAMATYGLSHTADTKVGNDFVRGVSGGERKRVSIAEVSICGSKFQCWDNATRGLDSATALEFIKALKTQATITKSAATVAIYQCSKDAYDLFDK…
sace_38_3_c04580	sace_1030	1564	265.27	0	11	o544-566i573-595o652-674i686-708o794-813i1257-1279o1292-1314i1335-1357o1381-1403i1416-1438o1531-1553i	OUT	15	547 566 579 598 629 648 655 673 686 705 716 733 764 781 794 813 1260 1279 1292 1313 1344 1365 1378 1399 1412 1433 1446 1465 1534 1553	MLQAPSSSNSGLNQGNAAPDGPPNETQPYEGLEAAAQEEIKELARTLTSQSSLLSQEKRITGTGDPNTLTAASSSSSSRSIFASDIKGVNSILLDVNDPDYDETLDPRSENFSSVRWVRNMAQICENDSDFYKPFSLGCAWKDLSASGDSADITYQGTFGNMPIKYLKMSWRCISRRLFHRTHGKSEDNDSGFQILKPMDGCINPGELLVVLGRPGAGCTTLLKSISVNTHGFKISPDTIITYNGFSNKEIKNHYRGEVVYNAESDIHIPHLTVFQTLYTVARLKTPRNRVKGVDRDTFAKHMTEVAMATYGLSHTADTKVGNDFVRGVSGGERKRVSIAEVSICGSKFQCWDNATRGLDSATALEFIKALKTQATITKSAATVAIYQCSKDAYDLFDK…
sace_39_2_b04550	sace_1040	1564	265.08	0	11	o544-566i573-595o652-674i686-708o794-813i1257-1279o1292-1314i1335-1357o1381-1403i1416-1438o1531-1553i	OUT	15	547 566 579 598 629 648 655 673 686 705 716 733 764 781 794 813 1260 1279 1292 1313 1344 1365 1378 1399 1412 1433 1446 1465 1534 1553	MLQAPSSSNSGLNQGNAAPDGPPNETQPYEGLDAAAQEEIKELARTLTSQSSLLSQEKRITGTGDPNTLTAASSSSLSRSIFASDIKGVNPILLDVNDPDYDETLDPRSENFSSVRWVRNMAQICENDSDFYKPFSLGCAWKDLSASGDSADITYQGTFGNMPIKYLKMSWRCISRRLFHRTHGKSEDNDSGFQILKPMDGCINPGELLVVLGRPGAGCTTLLKSISVNTHGFKISPDTIITYNGFSNKEIKNHYRGEVVYNAESDIHIPHLTVFQTLYTVARLKTPRNRIKGVDRDTFAKHMTEVAMATYGLSHTADTKVGNDFVRGVSGGERKRVSIAEVSICGSKFQCWDNATRGLDSATALEFIKALKTQATITKSAATVAIYQCSKDAYDLFDK…
sace_40_3_c04610	sace_1062	1564	265.19	0	11	o544-566i573-595o652-674i686-708o794-813i1257-1279o1292-1314i1335-1357o1381-1403i1416-1438o1531-1553i	OUT	15	547 566 579 598 629 648 655 673 686 705 716 733 764 781 794 813 1260 1279 1292 1313 1344 1365 1378 1399 1412 1433 1446 1465 1534 1553	MLQAPSSSNSGLNQGNAAPDGPPNETQPYEGLDAAAQEEIKELARTLTSQSSLLSQEKRITGTGDPNTLTAASSSSLSRSIFASDIKGVNPILLDVNDPDYDETLDPRSENFSSVRWVRNMAQICENDSDFYKPFSLGCAWKDLSASGDSADITYQGTFGNMPIKYLKMSWRCISRRLFHRTHGKSEDNDSGFQILKPMDGCINPGELLVVLGRPGAGCTTLLKSISVNTHGFKISPDTIITYNGFSNKEIKNHYRGEVVYNAESDIHIPHLTVFQTLYTVARLKTPRNRIKGVDRDTFAKHMTEVAMATYGLSHTADTKVGNDFVRGVSGGERKRVSIAEVSICGSKFQCWDNATRGLDSATALEFIKALKTQATITKSAATVAIYQCSKDAYDLFDK…
sace_41_2_b04580	sace_1073	1564	265.19	0	11	o544-566i573-595o652-674i686-708o794-813i1257-1279o1292-1314i1335-1357o1381-1403i1416-1438o1531-1553i	OUT	15	547 566 579 598 629 648 655 673 686 705 716 733 764 781 794 813 1260 1279 1292 1313 1344 1365 1378 1399 1412 1433 1446 1465 1534 1553	MLQAPSSSNSGLNQGNAAPDGPPNETQPYEGLDAAAQEEIKELARTLTSQSSLLSQEKRITGTGDPNTLTAASSSSLSRSIFASDIKGVNPILLDVNDPDYDETLDPRSENFSSVRWVRNMAQICENDSDFYKPFSLGCAWKDLSASGDSADITYQGTFGNMPIKYLKMSWRCISRRLFHRTHGKSEDNDSGFQILKPMDGCINPGELLVVLGRPGAGCTTLLKSISVNTHGFKISPDTIITYNGFSNKEIKNHYRGEVVYNAESDIHIPHLTVFQTLYTVARLKTPRNRIKGVDRDTFAKHMTEVAMATYGLSHTADTKVGNDFVRGVSGGERKRVSIAEVSICGSKFQCWDNATRGLDSATALEFIKALKTQATITKSAATVAIYQCSKDAYDLFDK…
sace_42_2_b04590	sace_1084	1564	265.19	0	11	o544-566i573-595o652-674i686-708o794-813i1257-1279o1292-1314i1335-1357o1381-1403i1416-1438o1531-1553i	OUT	15	547 566 579 598 629 648 655 673 686 705 716 733 764 781 794 813 1260 1279 1292 1313 1344 1365 1378 1399 1412 1433 1446 1465 1534 1553	MLQAPSSSNSGLNQGNAAPDGPPNETQPYEGLDAAAQEEIKELARTLTSQSSLLSQEKRITGTGDPNTLTAASSSSLSRSIFASDIKGVNPILLDVNDPDYDETLDPRSENFSSVRWVRNMAQICENDSDFYKPFSLGCAWKDLSASGDSADITYQGTFGNMPIKYLKMSWRCISRRLFHRTHGKSEDNDSGFQILKPMDGCINPGELLVVLGRPGAGCTTLLKSISVNTHGFKISPDTIITYNGFSNKEIKNHYRGEVVYNAESDIHIPHLTVFQTLYTVARLKTPRNRIKGVDRDTFAKHMTEVAMATYGLSHTADTKVGNDFVRGVSGGERKRVSIAEVSICGSKFQCWDNATRGLDSATALEFIKALKTQATITKSAATVAIYQCSKDAYDLFDK…
sace_43_3_c04620	sace_1094	1564	265.19	0	11	o544-566i573-595o652-674i686-708o794-813i1257-1279o1292-1314i1335-1357o1381-1403i1416-1438o1531-1553i	OUT	15	547 566 579 598 629 648 655 673 686 705 716 733 764 781 794 813 1260 1279 1292 1313 1344 1365 1378 1399 1412 1433 1446 1465 1534 1553	MLQAPSSSNSGLNQGNAAPDGPPNETQPYEGLDAAAQEEIKELARTLTSQSSLLSQEKRITGTGDPNTLTAASSSSSSRSIFASDIKGVNPILLDVNDPDYDETLDPRSENFSSVRWVRNMAQICENDSDFYKPFSLGCAWKDLSASGDSADITYQGTFGNMPIKYLKMSWRCISRRLFHRTHGKSEDNDSGFQILKPMDGCINPGELLVVLGRPGAGCTTLLKSISVNTHGFKISPDTIITYNGFSNKEIKNHYRGEVVYNAESDIHIPHLTVFQTLYTVARLKTPRNRIKGVDRDTFAKHMTEVAMATYGLSHTADTKVGNDFVRGVSGGERKRVSIAEVSICGSKFQCWDNATRGLDSATALEFIKALKTQATITKSAATVAIYQCSKDAYDLFDK…
sace_44_3_4520	sace_1103	1564	265.19	0	11	o544-566i573-595o652-674i686-708o794-813i1257-1279o1292-1314i1335-1357o1381-1403i1416-1438o1531-1553i	OUT	15	547 566 579 598 629 648 655 673 686 705 716 733 764 781 794 813 1260 1279 1292 1313 1344 1365 1378 1399 1412 1433 1446 1465 1534 1553	MLQAPSSSNSGLNQGNAAPDGPPNETQPYEGLDAAAQEEIKELARTLTSQSSLLSQEKRITGTGDPNTLTAASSSSSSRSIFASDIKGVNPILLDVNDPDYDETLDPRSENFSSVRWVRNMAQICENDSDFYKPFSLGCAWKDLSASGDSADITYQGTFGNMPIKYLKMSWRCISRRLFHRTHGKSEDNDSGFQILKPMDGCINPGELLVVLGRPGAGCTTLLKSISVNTHGFKISPDTIITYNGFSNKEIKNHYRGEVVYNAESDIHIPHLTVFQTLYTVARLKTPRNRIKGVDRDTFAKHMTEVAMATYGLSHTADTKVGNDFVRGVSGGERKRVSIAEVSICGSKFQCWDNATRGLDSATALEFIKALKTQATITKSAATVAIYQCSKDAYDLFDK…
sace_45_3_c04620	sace_1115	1564	265.19	0	11	o544-566i573-595o652-674i686-708o794-813i1257-1279o1292-1314i1335-1357o1381-1403i1416-1438o1531-1553i	OUT	15	547 566 579 598 629 648 655 673 686 705 716 733 764 781 794 813 1260 1279 1292 1313 1344 1365 1378 1399 1412 1433 1446 1465 1534 1553	MLQAPSSSNSGLNQGNAAPDGPPNETQPYEGLDAAAQEEIKELARTLTSQSSLLSQEKRITGTGDPNTLTAASSSSSSRSIFASDIKGVNPILLDVNDPDYDETLDPRSENFSSVRWVRNMAQICENDSDFYKPFSLGCAWKDLSASGDSADITYQGTFGNMPIKYLKMSWRCISRRLFHRTHGKSEDNDSGFQILKPMDGCINPGELLVVLGRPGAGCTTLLKSISVNTHGFKISPDTIITYNGFSNKEIKNHYRGEVVYNAESDIHIPHLTVFQTLYTVARLKTPRNRIKGVDRDTFAKHMTEVAMATYGLSHTADTKVGNDFVRGVSGGERKRVSIAEVSICGSKFQCWDNATRGLDSATALEFIKALKTQATITKSAATVAIYQCSKDAYDLFDK…
sace_46_3_c04580	sace_1126	1564	265.19	0	11	o544-566i573-595o652-674i686-708o794-813i1257-1279o1292-1314i1335-1357o1381-1403i1416-1438o1531-1553i	OUT	15	547 566 579 598 629 648 655 673 686 705 716 733 764 781 794 813 1260 1279 1292 1313 1344 1365 1378 1399 1412 1433 1446 1465 1534 1553	MLQAPSSSNSGLNQGNAAPDGPPNETQPYEGLDAAAQEEIKELARTLTSQSSLLSQEKRITGTGDPNTLTAASSSSSSRSIFASDIKGVNPILLDVNDPDYDETLDPRSENFSSVRWVRNMAQICENDSDFYKPFSLGCAWKDLSASGDSADITYQGTFGNMPIKYLKMSWRCISRRLFHRTHGKSEDNDSGFQILKPMDGCINPGELLVVLGRPGAGCTTLLKSISVNTHGFKISPDTIITYNGFSNKEIKNHYRGEVVYNAESDIHIPHLTVFQTLYTVARLKTPRNRIKGVDRDTFAKHMTEVAMATYGLSHTADTKVGNDFVRGVSGGERKRVSIAEVSICGSKFQCWDNATRGLDSATALEFIKALKTQATITKSAATVAIYQCSKDAYDLFDK…
sace_47_3_c04600	sace_1137	1564	265.19	0	11	o544-566i573-595o652-674i686-708o794-813i1257-1279o1292-1314i1335-1357o1381-1403i1416-1438o1531-1553i	OUT	15	547 566 579 598 629 648 655 673 686 705 716 733 764 781 794 813 1260 1279 1292 1313 1344 1365 1378 1399 1412 1433 1446 1465 1534 1553	MLQAPSSSNSGLNQGNAAPDGPPNETQPYEGLDAAAQEEIKELARTLTSQSSLLSQEKRITGTGDPNTLTAASSSSLSRSIFASDIKGVNPILLDVNDPDYDETLDPRSENFSSVRWVRNMAQICENDSDFYKPFSLGCAWKDLSASGDSADITYQGTFGNMPIKYLKMSWRCISRRLFHRTHGKSEDNDSGFQILKPMDGCINPGELLVVLGRPGAGCTTLLKSISVNTHGFKISPDTIITYNGFSNKEIKNHYRGEVVYNAESDIHIPHLTVFQTLYTVARLKTPRNRIKGVDRDTFAKHMTEVAMATYGLSHTADTKVGNDFVRGVSGGERKRVSIAEVSICGSKFQCWDNATRGLDSATALEFIKALKTQATITKSAATVAIYQCSKDAYDLFDK…
sace_48_3_c04670	sace_1147	1564	264.51	0	12	o544-566i573-595o628-647i654-673o683-705i795-812o1257-1279i1292-1314o1336-1358i1379-1401o1416-1438i1532-1554o	OUT	15	547 566 579 598 629 648 655 673 686 705 716 733 764 781 794 813 1260 1279 1292 1313 1344 1365 1378 1399 1412 1433 1446 1465 1534 1553	MLQAPSSSNSGLNQGNAAPDGPPNETQPYEGLDAAAQEEIKELARTLTSQSSLLSQEKRITGTGDPNTLTAASSSSLSRSIFASDIKGVNPILLDVNDPDYDETLDPRSENFSSVRWVRNMAQICENDSDFYKPFLLGCAWKDLSASGDSADITYQGTFGNMPIKYLKMSWRCISRRLFHRTHGKSEDNDSGFQILKPMDGCINPGELLVVLGRPGAGCTTLLKSISVNTHGFKISPDTIITYNGFSNKEIKNHYRGEVVYNAESDIHIPHLTVFQTLYTVARLKTPRNRIKGVDRDTFAKHMTEVAMATYGLSHTADTKVGNDFVRGVSGGERKRVSIAEVSICGSKFQCWDNATRGLDSATALEFIKALKTQATITKSAATVAIYQCSKDAYDLFDK…
sace_51_2_b04700	sace_1197	1564	265.19	0	11	o544-566i573-595o652-674i686-708o794-813i1257-1279o1292-1314i1335-1357o1381-1403i1416-1438o1531-1553i	OUT	15	547 566 579 598 629 648 655 673 686 705 716 733 764 781 794 813 1260 1279 1292 1313 1344 1365 1378 1399 1412 1433 1446 1465 1534 1553	MLQAPSSSNSGLNQGNAAPDGPPNETQPYEGLDAAAQEEIKELARTLTSQSSLLSQEKRITGTGDPNTLTAASSSSLSRSIFASDIKGVNPILLDVNDPDYDETLDPRSENFSSVRWVRNMAQICENDSDFYKPFSLGCAWKDLSASGDSADITYQGTFGNMPIKYLKMSWRCISRRLFHRTHGKSEDNDSGFQILKPMDGCINPGELLVVLGRPGAGCTTLLKSISVNTHGFKISPDTIITYNGFSNKEIKNHYRGEVVYNAESDIHIPHLTVFQTLYTVARLKTPRNRIKGVDRDTFAKHMTEVAMATYGLSHTADTKVGNDFVRGVSGGERKRVSIAEVSICGSKFQCWDNATRGLDSATALEFIKALKTQATITKSAATVAIYQCSKDAYDLFDK…
sace_52_15_o01310	sace_1203	1564	265.19	0	11	o544-566i573-595o652-674i686-708o794-813i1257-1279o1292-1314i1335-1357o1381-1403i1416-1438o1531-1553i	OUT	15	547 566 579 598 629 648 655 673 686 705 716 733 764 781 794 813 1260 1279 1292 1313 1344 1365 1378 1399 1412 1433 1446 1465 1534 1553	MLQAPSSSNSGLNQGNAAPDGPPNETQPYEGLDAAAQEEIKELARTLTSQSSLLSQEKRITGTGDPNTLTAASSSSSSRSIFASDIKGVNPILLDVNDPDYDETLDPRSENFSSVRWVRNMAQICENDSDFYKPFSLGCAWKDLSASGDSADITYQGTFGNMPIKYLKMSWRCISRRLFHRAHGKSEDNDSGFQILKPMDGCINPGELLVVLGRPGAGCTTLLKSISVNTHGFKISPDTIITYNGFSNKEIKNHYRGEVVYNAESDIHIPHLTVFQTLYTVARLKTPRNRIKGVDRDTFAKHMTEVAMATYGLSHTADTKVGNDFVRGVSGGERKRVSIAEVSIGGSKFQCWDNATRGLDSATALEFIKALKTQATITKSAATVAIYQCSKDAYDLFDK…
sace_53_7_g01310	sace_1219	1564	265.19	0	11	o544-566i573-595o652-674i686-708o794-813i1257-1279o1292-1314i1335-1357o1381-1403i1416-1438o1531-1553i	OUT	15	547 566 579 598 629 648 655 673 686 705 716 733 764 781 794 813 1260 1279 1292 1313 1344 1365 1378 1399 1412 1433 1446 1465 1534 1553	MLQAPSSSNSGLNQGNAAPDGPPNETQPYEGLDAAAQEEIKELARTLTSQSSLLSQEKRITGTGDPNTLTAASSSSLSRSIFASDIKGVNPILLDVNDPDYDETLDPRSENFSSVRWVRNMAQICENDSDFYKPFSLGCAWKDLSASGDSADITYQGTFGNMPIKYLKMSWRCISRRLFHRTHGKSEDNDSGFQILKPMDGCINPGELLVVLGRPGAGCTTLLKSISVNTHGFKISPDTIITYNGFSNKEIKNHYRGEVVYNAESDIHIPHLTVFQTLYTVARLKTPRNRIKGVDRDTFAKHMTEVAMATYGLSHTADTKVGNDFVRGVSGGERKRVSIAEVSICGSKFQCWDNATRGLDSATALEFIKALKTQATITKSAATVAIYQCSKDAYDLFDK…
sace_54_2_b04630	sace_1227	1564	265.19	0	11	o544-566i573-595o652-674i686-708o794-813i1257-1279o1292-1314i1335-1357o1381-1403i1416-1438o1531-1553i	OUT	15	547 566 579 598 629 648 655 673 686 705 716 733 764 781 794 813 1260 1279 1292 1313 1344 1365 1378 1399 1412 1433 1446 1465 1534 1553	MLQAPSSSNSGLNQGNAAPDGPPNETQPYEGLDAAAQEEIKELARTLTSQSSLLSQEKRITGTGDPNTLTAASSSSLSRSIFASDIKGVNPILLDVNDPDYDETLDPRSENFSSVRWVRNMAQICENDSDFYKPFSLGCAWKDLSASGDSADITYQGTFGNMPIKYLKMSWRCISRRLFHRTHGKSEDNDSGFQILKPMDGCINPGELLVVLGRPGAGCTTLLKSISVNTHGFKISPDTIITYNGFSNKEIKNHYRGEVVYNAESDIHIPHLTVFQTLYTVARLKTPRNRIKGVDRDTFAKHMTEVAMATYGLSHTADTKVGNDFVRGVSGGERKRVSIAEVSICGSKFQCWDNATRGLDSATALEFIKALKTQATITKSAATVAIYQCSKDAYDLFDK…
sace_55_2_b04630	sace_1237	1564	265.19	0	11	o544-566i573-595o652-674i686-708o794-813i1257-1279o1292-1314i1335-1357o1381-1403i1416-1438o1531-1553i	OUT	15	547 566 579 598 629 648 655 673 686 705 716 733 764 781 794 813 1260 1279 1292 1313 1344 1365 1378 1399 1412 1433 1446 1465 1534 1553	MLQAPSSSNSGLNQGNAAPDGPPNETQPYEGLDAAAQEEIKELARTLTSQSSLLSQEKRITGTGDPNTLTAASSSSLSRSIFASDIKGVNPILLDVNDPDYDETLDPRSENFSSVRWVRNMAQICENDSDFYKPFSLGCAWKDLSASGDSADITYQGTFGNMPIKYLKMSWRCISRRLFHRTHGKSEDNDSGFQILKPMDGCINPGELLVVLGRPGAGCTTLLKSISVNTHGFKISPDTIITYNGFSNKEIKNHYRGEVVYNAESDIHIPHLTVFQTLYTVARLKTPRNRIKGVDRDTFAKHMTEVAMATYGLSHTADTKVGNDFVRGVSGGERKRVSIAEVSICGSKFQCWDNATRGLDSATALEFIKALKTQATITKSAATVAIYQCSKDAYDLFDK…
sace_56_2_b04580	sace_1248	1564	265.19	0	11	o544-566i573-595o652-674i686-708o794-813i1257-1279o1292-1314i1335-1357o1381-1403i1416-1438o1531-1553i	OUT	15	547 566 579 598 629 648 655 673 686 705 716 733 764 781 794 813 1260 1279 1292 1313 1344 1365 1378 1399 1412 1433 1446 1465 1534 1553	MLQAPSSSNSGLNQGNAAPDGPPNETQPYEGLDAAAQEEIKELARTLTSQSSLLSQEKRITGTGDPNTLTAASSSSLSRSIFASDIKGVNPILLDVNDPDYDETLDPRSENFSSVRWVRNMAQICENDSDFYKPFSLGCAWKDLSASGDSADITYQGTFGNMPIKYLKMSWRCISRRLFHRTHGKSEDNDSGFQILKPMDGCINPGELLVVLGRPGAGCTTLLKSISVNTHGFKISPDTIITYNGFSNKEIKNHYRGEVVYNAESDIHIPHLTVFQTLYTVARLKTPRNRIKGVDRDTFAKHMTEVAMATYGLSHTADTKVGNDFVRGVSGGERKRVSIAEVSICGSKFQCWDNATRGLDSATALEFIKALKTQATITKSAATVAIYQCSKDAYDLFDK…
sace_57_3_c04540	sace_1257	1564	265.19	0	11	o544-566i573-595o652-674i686-708o794-813i1257-1279o1292-1314i1335-1357o1381-1403i1416-1438o1531-1553i	OUT	15	547 566 579 598 629 648 655 673 686 705 716 733 764 781 794 813 1260 1279 1292 1313 1344 1365 1378 1399 1412 1433 1446 1465 1534 1553	MLQAPSSSNSGLNQGNAAPDGPPNETQPYEGLDAAAQEEIKELARTLTSQSSLLSQEKRITGTGDPNTLTAASSSSSSRSIFASDIKGVNPILLDVNDPDYDETLDPRSENFSSVRWVRNMAQICENDSDFYKPFSLGCAWKDLSASGDSADITYQGTFGNMPIKYLKMSWRCISRRLFHRTHGKSEDNDSGFQILKPMDGCINPGELLVVLGRPGAGCTTLLKSISVNTHGFKISPDTIITYNGFSNKEIKNHYRGEVVYNAESDIHIPHLTVFQTLYTVARLKTPRNRIKGVDRDTFAKHMTEVAMATYGLSHTADTKVGNDFVRGVSGGERKRVSIAEVSICGSKFQCWDNATRGLDSATALEFIKALKTQATITKSAATVAIYQCSKDAYDLFDK…
sace_58_4_d01840	sace_1266	1564	265.19	0	11	o544-566i573-595o652-674i686-708o794-813i1257-1279o1292-1314i1335-1357o1381-1403i1416-1438o1531-1553i	OUT	15	547 566 579 598 629 648 655 673 686 705 716 733 764 781 794 813 1260 1279 1292 1313 1344 1365 1378 1399 1412 1433 1446 1465 1534 1553	MLQAPSSSNSGLNQGNAAPDGPPNETQPYEGLDAAAQEEIKELARTLTSQSSLLSQEKRITGTGDPNTLTAASSSSSSRSIFASDIKGVNPILLDVNDPDYDETLDPRSENFSSVRWVRNMAQICENDSDFYKPFSLGCAWKDLSASGDSADITYQGTFGNMPIKYLKMSWRCISRRLFHRTHGKSEDNDSGFQILKPMDGCINPGELLVVLGRPGAGCTTLLKSISVNTHGFKISPDTIITYNGFSNKEIKNHYRGEVVYNAESDIHIPHLTVFQTLYTVARLKTPRNRIKGVDRDTFAKHMTEVAMATYGLSHTADTKVGNDFVRGVSGGERKRVSIAEVSICGSKFQCWDNATRGLDSATALEFIKALKTQATITKSAATVAIYQCSKDAYDLFDK…
sace_59_198_gp00120	sace_1276	1564	265.19	0	11	o544-566i573-595o652-674i686-708o794-813i1257-1279o1292-1314i1335-1357o1381-1403i1416-1438o1531-1553i	OUT	15	547 566 579 598 629 648 655 673 686 705 716 733 764 781 794 813 1260 1279 1292 1313 1344 1365 1378 1399 1412 1433 1446 1465 1534 1553	MLQAPSSSNSGLNQGNAAPDGPPNETQPYEGLDAAAQEEIKELARTLTSQSSLLSQEKRITGTGDPNTLTAASSSSLSRSIFASDIKGVNPILLDVNDPDYDETLDPRSENFSSVRWVRNMAQICENDSDFYKPFSLGCAWKDLSASGDSADITYQGTFGNMPIKYLKMSWRCISRRLFHRTHGKSEDNDSGFQILKPMDGCINPGELLVVLGRPGAGCTTLLKSISVNTHGFKISPDTIITYNGFSNKEIKNHYRGEVVYNAESDIHIPHLTVFQTLYTVARLKTPRNRIKGVDRDTFAKHMTEVAMATYGLSHTADTKVGNDFVRGVSGGERKRVSIAEVSICGSKFQCWDNATRGLDSATALEFIKALKTQATITKSAATVAIYQCSKDAYDLFDK…
sace_6_3_c00490	sace_1287	1564	265.19	0	11	o544-566i573-595o652-674i686-708o794-813i1257-1279o1292-1314i1335-1357o1381-1403i1416-1438o1531-1553i	OUT	15	547 566 579 598 629 648 655 673 686 705 716 733 764 781 794 813 1260 1279 1292 1313 1344 1365 1378 1399 1412 1433 1446 1465 1534 1553	MLQAPSSSNSGLNQGNAAPDGPPNETQPYEGLDAAAQEEIKELARTLTSQSSLLSQEKRITGTGDPNTLTAASSSSLSRSIFASDIKGVNPILLDVNDPDYDETLDPRSENFSSVRWVRNMAQICENDSDFYKPFSLGCAWKDLSASGDSADITYQGTFGNMPIKYLKMSWRCISRRLFHRTHGKSEDNDSGFQILKPMDGCINPGELLVVLGRPGAGCTTLLKSISVNTHGFKISPDTIITYNGFSNKEIKNHYRGEVVYNAESDIHIPHLTVFQTLYTVARLKTPRNRIKGVDRDTFAKHMTEVAMATYGLSHTADTKVGNDFVRGVSGGERKRVSIAEVSICGSKFQCWDNATRGLDSATALEFIKALKTQATITKSAATVAIYQCSKDAYDLFDK…
sace_60_3_c03240	sace_1298	1564	265.19	0	11	o544-566i573-595o652-674i686-708o794-813i1257-1279o1292-1314i1335-1357o1381-1403i1416-1438o1531-1553i	OUT	15	547 566 579 598 629 648 655 673 686 705 716 733 764 781 794 813 1260 1279 1292 1313 1344 1365 1378 1399 1412 1433 1446 1465 1534 1553	MLQAPSSSNSGLNQGNAAPDGPPNETQPYEGLDAAAQEEIKELARTLTSQSSLLSQEKRITGTGDPNTLTAASSSSSSRSIFASDIKGVNPILLDVNDPDYDETLDPRSENFSSVRWVRNMAQICENDSDFYKPFSLGCAWKDLSASGDSADITYQGTFGNMPIKYLKMSWRCISRRLFHRTHGKSEDNDSGFQILKPMDGCINPGELLVVLGRPGAGCTTLLKSISVNTHGFKISPDTIITYNGFSNKEIKNHYRGEVVYNAESDIHIPHLTVFQTLYTVARLKTPRNRIKGVDRDTFAKHMTEVAMATYGLSHTADTKVGNDFVRGVSGGERKRVSIAEVSICGSKFQCWDNATRGLDSATALEFIKALKTQATITKSAATVAIYQCSKDAYDLFDK…
sace_9_2_b00640	sace_1317	1564	265.19	0	11	o544-566i573-595o652-674i686-708o794-813i1257-1279o1292-1314i1335-1357o1381-1403i1416-1438o1531-1553i	OUT	15	547 566 579 598 629 648 655 673 686 705 716 733 764 781 794 813 1260 1279 1292 1313 1344 1365 1378 1399 1412 1433 1446 1465 1534 1553	MLQAPSSSNSGLNQGNAAPDGPPNETQPYEGLDAAAQEEIKELARTLTSQSSLLSQEKRITGTGDPNTLTAASSSSSSRSIFASDIKGVNPILLDVNDPDYDETLDPRSENFSSVRWVRNMAQICENDSDFYKPFSLGCAWKDLSASGDSADITYQGTFGNMPIKYLKMSWRCISRRLFHRTHGKSEDNDSGFQILKPMDGCINPGELLVVLGRPGAGCTTLLKSISVNTHGFKISPDTIITYNGFSNKEIKNHYRGEVVYNAESDIHIPHLTVFQTLYTVARLKTPRNRIKGVDRDTFAKHMTEVAMATYGLSHTADTKVGNDFVRGVSGGERKRVSIAEVSICGSKFQCWDNATRGLDSATALEFIKALKTQATITKSAATVAIYQCSKDAYDLFDK…
saku_1_15.495	saku_1327	1564	267.95	0	11	o544-566i573-595o652-674i686-708o794-813i1257-1279o1292-1314i1335-1357o1381-1403i1416-1438o1531-1553i	OUT	15	542 561 578 597 628 647 654 673 686 705 716 733 760 779 794 813 1260 1279 1292 1314 1345 1364 1379 1400 1409 1428 1443 1461 1534 1553	MSSELSNSNASLNEENADSSGYALRESHPYGGLDEAAQREIKELARTLTSQSSILSKGKNLALRGDPNTIAASSSSSNKSLFATDIKGVNPILLDVNDPDYDESLDPQSDNFSSVRWVRNMAQVCENDLDFYKPFSLGCAWKNLSATGDSADISYQGTFGNMPIKLLKMGWRCISRHIFHRQNSKNKENGSTFQILKPMDGCVDPGELLVVLGRPGAGCTTLLKSISVNTHGFKLSPDTRITYNGFSNKEIKNHYRGEVVYNAESDIHIPHLTVYQTLYTVARLKTPRNRIKGVDRDTFAKHVTEVAMATYGLTHTVDTKVGNDFIRGVSGGERKRVSIAEVSICGSKFQCWDNATRGLDSATALEFIKALKIQASITKSTATVAIYQCSRDAYDLFDK…
klla_1_d03476g	klla_0453	1560	281.78	0	13	o552-574i587-609o629-651i664-686o701-723i803-822o1228-1250i1263-1282o1315-1337i1349-1371o1381-1400i1407-1429o1501-1523i	OUT	15	524 540 553 572 587 606 637 655 664 682 695 714 770 789 804 822 1231 1250 1263 1281 1318 1336 1349 1367 1380 1398 1411 1429 1504 1523	MSDDSGSSIDDRDGRNSTSPAAELNQYTGLNAAGAHRPYLGFENDPQEQQRIQTLARTLTNSSIASKQNSSVGAQGINNGNHGQDTADADSSTNESLQRTLTRASLHINPDDVKIPFDEDARSADPRLDPYSANFDSKFWVQTMHQMFNSDPDYYKPVSLGVCLKGLRVSGVSVDADYQATVANAPLKVLNAARHFVSKRDESRYFDILRPMDALFEPGRLCTVLGRPGAGCSTLLKTVSARTYGFTVRPESVISYDGISQHDIEKHYRGDVIYSAEMDYHFANLNVGYTLEFAARCRCPSARPQGVSREEYYKHYAAVVMATYGLSHTYSTKVGDDYVRGVSGGERKRVSIAEVTLAGAKVQCWDNATRGLDSATALEFVRALKTNATISRTTPLLAI…
cagl_2_1_a03120	cagl_0225	1557	299.8	0.95	11	o148-170i633-655o740-762i809-831o844-866i913-932o969-988i1125-1147o1162-1184i1299-1321o1352-1374i	OUT	6	710 727 740 757 809 827 844 862 1096 1115 1128 1146	MSIFGLLKNVGWVSSRLVKDNLSFRIVLRLSKWLSSLLLHYLGTLFNDLWHVSVKPHRSNPILSLDIFLYEIMHFQVRRLDMKTYIRTVQFDQLTKTQAVPHSIQLCFSIINYKIITKIISKESDLECLLQYPLRYRRKGRMMQILHQIHMLILCIVMKTIVTIMNSNLFQHNYLVTPKFSQKKVVKKDWSPWPELSPPRQRLKWTNLKSMTWTSTECCITEIDSLNKVSNQVTPVLLLKIPQLVMLPLPMVQVWRKCEIPVNYHLHSTSEERKIVFLETLSKTVLVLLNLVKCYLWLVDQVLVAQHCNVSLVKPQNLALMVNFPMMVIKRKRTTKAMSFTVQNLTSTSLKSQKKPLILHNVKLLELELTEPENSMSIILEICGVLFLVDIHTLLKSVM…
kana_1_c04500	kana_0438	1555	268.86	0	12	o532-554i567-589o644-663i676-695o784-803i1245-1264o1279-1298i1329-1351o1366-1388i1395-1414o1424-1446i1516-1538o	OUT	15	532 551 564 583 610 629 642 659 676 695 706 723 784 803 926 945 1245 1264 1277 1295 1333 1352 1365 1384 1397 1415 1428 1446 1519 1538	MPGTSDEETFGNVSPTDSSSLTSSEEHPYTGLDANAEKHIKDLARSLTQASLGQQQEMGDQGSSIGGGTAAQDSQSIFSTDLLPGINPIYSDKNSQGYNPKLDPSSPDFSSKAWVQNMYNLETNDPDFYKPYSLGCTWKNLSASGDSADVTYQSTFLNLPVKLVKGVYRLIAKKLGRSRGQTFQILKPMDGCLNPGELLVVLGRPGSGCTTLLKSISSNTHGFDVDDDSVIWYNGLTPPDIKKHFRGEVVYNAESDIHLPHLTVYETLFTVARLKTPQNRIKGVSREDYANHVTDVVMATYGLSHTRDTKVGNDLVRGVSGGERKRVSIAEVTICGSKFQCWDNATRGLDSATALEFIRALKTQADIANSTATVAIYQCSQDAYDLFDKVCVLDDGYQI…
kaaf_1_e03450	kaaf_0430	1553	281.65	0	14	o537-559i566-588o617-639i644-666o676-698i710-732o787-806i1244-1263o1278-1300i1329-1351o1366-1388i1395-1414o1424-1446i1516-1538o	OUT	15	535 554 567 586 617 636 647 666 679 698 709 725 756 775 788 806 1245 1264 1277 1300 1331 1350 1363 1382 1395 1413 1428 1446 1519 1538	MSIPISMEFNNSGDTSSVDSHQSSSPSETQNEAERYMGFDEKTQEQIKKLAETFTQASIANAASAKQSPLDVESDASDTHSVFTIGSQRRGINPIVTDPNSQDYDPALDPQNDKFSSRAWVKNLANLSHMNPDYYKPYSIGCAWKNLTASGDSADVSYQSTVANLPVKLLGKLYRRCRKTRESDTFQILKRMDGCIKPGELLVVLGRPGSGCTTLLKSISSNTHGFKISKDTSISYSGLTPKEIKKHYRGDVVYQAESDIHLPHLTVYQTLVTVSRLKTPQNRFEGTGREEFANHLTDVAMATYGLLQTRNTKVGNEYVRGVSGGERKRVSIAEVWICGSKFQCWDNATRGLDAATALEFVRALKTQAEIANTAATVAIYQCSQDAYDLFDKVCVLYEG…
kaaf_1_e03480	kaaf_0432	1552	262.58	0	12	o537-556i568-590o619-641i648-667o682-699i712-734o789-808i1239-1258o1316-1338i1359-1381o1396-1418i1510-1532o	OUT	13	537 556 573 592 623 641 648 667 682 700 711 727 789 808 1239 1258 1271 1290 1309 1328 1359 1381 1394 1413 1512 1531	MANSISESKTSFESKTSFESSISNTVASTINDSESHPYVGFDNNAEERIRELARTLTRASTNYSAAQNGTDNLDLATVLTSATTHSIFGKNDPVSPNFEDTDAVGYDPRLDPDNDMFESKAWVQNVANLATADPEYYKPYSLGCTWKNLSASGDSSDVSYQSTFGNMPFKLLTQLVRLCLPKKESDTFKILKPMDGCIKPGELLVVLGRPGSGCTTLLKSISSNTHGFNISKDSTISYEGITPKELKKHYRGEVVYNAEADIHLPHLTVSQTLLTVARLKTPQNRFKGVARETFAKHMTDVAMATYGLLHTRNTKVGDDLVRGVSGGERKRVSIAEVWVCGSKFQCWDNATRGLDAATALEFVRALKTQAEIANAAATVAIYQCSQDAYDLFDKVCVLY…
pata_1_2_b05590	pata_0601	1552	263.22	0	12	o556-578i591-613o638-660i667-687o697-719i809-831o1242-1264i1269-1288o1323-1345i1357-1379o1394-1416i1508-1530o	IN	16	227 246 559 578 591 609 640 659 668 687 696 719 730 747 778 797 810 828 1243 1262 1269 1288 1319 1343 1356 1377 1386 1404 1413 1435 1508 1529	MSAPMEYNQGSGETSESNGKSSDTYSEKDVDSFRGPDTLGGGGNGGGGHGGFRGTFRGRVSHGSGGVEGTIGDGEYMEDDDEGAEADADADAEATSLGHYRGDALTRLSTLSKTLSHMTAKDMNNFVIDKNDFDLQELLALLAGKAEEQGIQFKEIGVEMSDVSVLGVDDSTSVVVTAGDIAMGPFLGLQKLFSRGKNDLKKEKKTGDDKYRKILRNINCLVNPGEMCLVLGRPGAGCSSFLKVVAGENEQFVKVNGDITYNNISQPEMMKNFKKDVIYNPELDVHFPFLTVNQTLRFAIGCRTPSIRVDNISREKYITTMRDLWCTVFGLTHTLNTRVGNDFVRGVSGGERKRVSIAEAMATQGKIFCWDNATRGLDASTALEYSQAIRTSTNLSKIS…
nada_1_a04200	nada_0578	1551	283.36	0	12	i517-539o554-576i597-619o629-651i663-682o771-790i1210-1229o1242-1264i1294-1316o1331-1353i1360-1382o1481-1503i	OUT	15	519 538 555 574 605 622 629 646 663 682 693 710 727 746 771 790 1210 1229 1242 1260 1291 1315 1328 1349 1362 1381 1394 1413 1482 1501	MSETKDSDQSDSSDFEHPYNGFDLETQSHVRDLARSLTQLSSIQSGSNVNVNVNDGLTVPDGEAPKSLYSLDVEGMNPVFTNPNDEGYNEHLDPNSDNFLSTAWVQNMANLAAADPEFYKPYALDCTWKNLSASGDSADVSYQQTFLNMGWKLLTAGLREILPAKEGSTFQILKPMDGLLKSGELLVVLGRPGSGCTTLLKSISSNTHGFNVSKESIISYNGLTPKEINRHYRGEVVYNAESDIHLPHLTVFETLVTVARLKTPQNRIKGVDRESYAKHVTEVAMATYGLSHTRNTKVGNDLVRGVSGGERKRVSIAEVWICGSKFQCWDNATRGLDSATALEFVKALKTQATVAKCAATVAIYQCSQDAYDLFDKVCVLDEGYQIYYGPGNEAKQYFE…
pata_1_2_b00830	pata_0599	1551	259.2	0	12	o528-550i557-579o615-632i639-661o676-698i778-797o1201-1223i1236-1255o1288-1310i1323-1345o1360-1382i1474-1496o	OUT	11	529 548 561 583 639 657 670 689 779 797 885 904 1236 1254 1289 1308 1323 1347 1360 1384 1475 1494	MSSEESKIDEISVKSGNSSILEDNVENYRGFDDLADERVKGLARQLTEASESNSVGRGSLTQEEIEEGRVVPNYSRQLVRTLTSMSEVPGVSTFQEGIDPRLDPNSDEFNSKFWIKNLRKLIDSDPDYYKPASLGIAYKDLRAYGIAVDADYQTNVINAPFKVLKNCYDSVLKRNDKSRYFDILKPMDALIKPGEVTVVLGRPGAGCSTLLKTIAAQTHGFHVAKESQISYDGISTKDIKKFYRGDVIYSAETDVHFPHLRVGDTLEFAARMRTPQNRVPGVDREAYAKHLAAVYMATYGLTHTYNTKVGNDLVRGVSGGERKRVSIAEVALSGASLQCWDNATRGLDAATALEFIKALKTSAMILDATPLIAIYQCSQDSYDLFDNVIVLYEGYQIYF…
tebl_1_d01820	tebl_1667	1551	284.36	0	12	o547-569i582-604o624-646i658-677o687-709i714-736o798-817i1229-1248o1263-1285i1306-1328o1348-1370i1382-1399o	OUT	14	546 565 582 601 632 649 656 673 690 709 716 734 765 784 799 817 1230 1249 1264 1283 1314 1333 1348 1370 1379 1398 1413 1431	MSSSKSLQIDVKSDIELELHSHSVSSDISNSSEHSSSSSKNAADDHVAYNGFDGKTQDEIRNLARTLTQRSHDATNSLAGAPLGRSDTGHETRSIFAPGSAGLNTIYADENGPDYRDYLDPNSGNFDSAAWVKNMSNIVTADPEFYKPYTLGCVWKNLSASGESADVAYQSTVMNLPYKLLKQAYRMASPTKEEDLFQILKPMDGCLKPGELLVVLGRPGSGCTTLLKSITSNTHGFHVGKDSQISYSGFSPKEIKKHYRGEVVYNAEADIHLPHLTVYQTLITVARLKTPQNRIQGVSREEFANHLAEVVMATYGLSHTRNTKVGNDLVRGVSGGERKRVSIAEVAICGSKFQCWDNATRGLDSATALEFVRALKTQATIANSAAAVAIYQCSQDAYD…
kaaf_1_e03440	kaaf_0429	1549	255.11	0	10	o526-548i555-577o606-628i635-654o669-688i776-795o1327-1349i1361-1383o1398-1420i1513-1535o	OUT	15	529 548 561 579 610 627 634 651 668 687 698 715 746 763 776 795 1241 1260 1273 1291 1322 1346 1359 1381 1390 1409 1416 1435 1515 1534	MYERSVSDSASTISGNSTDSIAQSDSHPYLGFDVNAEDQIRNLARTLTQNSFVSSNTNLSRITSNATAVSTGLSFIPTEGINPINDNEEPENYNSKLDPNSDDFSSKAWVKNMANIATSEPEYYKPYSLGCVWQNLAASGDSADVAYQSTFANLPLKLLGSLLRLCRPTKESEIFQILKPMDGCLNPGELLVVLGRPGSGCTTLLKSISSNTHGFNIAKDSTISYNGIIPKELKKYYRGEVVYQAESDVHLPHLTVYQTLVTVAKLKTPENRIKGVTREAFANHLADVAMATYGLLHTRDTKVGDEYVRGVSGGERKRVSIAEVWICGAKFQCWDNATRGLDSATALEFVRALKTQAEIANRTATVAIYQCSQDAYDLFDKVCVLYEGYQIFYGSTQKA…
lakl_1_g08008g	lakl_0498	1549	265.94	0	12	o544-566i579-601o624-646i653-675o685-707i796-815o1224-1246i1259-1278o1311-1333i1346-1368o1383-1405i1498-1520o	OUT	13	544 563 580 599 630 649 656 675 688 707 796 815 1227 1246 1259 1282 1313 1332 1345 1362 1379 1398 1411 1430 1501 1520	MSESNQNFNSRSFDQGQDSQESSYSLTSEKHSLRNKNSNDEHSSDGDVNRYTGFGQDAKMRIKELARQLTNSSLANLQQDNDDTGAVSETKSIFSIGGTGINPVYTDAGAPGYDPKLDPNSEEFSSTAWVKNMSYLNSADPEYYKPYSLGCAWKNLRAYGDSNDVAYQSTVTNIVTKQFGSLYRRIRPSKSEDVFEILKPMDGIVRSGELLVVLGRPGSGCSTLLKSISSNTHGFKIDKTSTISYEGMTPHEIEKHYRGEVVYNAEADVHFPHLTVFDTLNTVARLVTPSNRIKGVDRESFAKHLTEVSMATYGLSHTRNTKVGSELVRGVSGGERKRVSIAEVSICGSKFQCWDNATRGLDSATALEFIRALKTNATISDTAAVIAIYQCSQDAYDLF…
asru_1_7_g01880	asru_0063	1548	267.32	0	11	o541-563i576-598o654-676i689-711o794-811i1214-1236o1246-1265i1285-1319o1334-1356i1363-1385o1485-1507i	OUT	13	515 531 544 563 578 597 620 639 654 672 685 704 794 812 1213 1232 1247 1265 1286 1303 1334 1351 1364 1383 1488 1507	MIVQKNKLSNNDDMSISIQQKDFFNSNSTTNDSEESHSHTQAYNGFDQTTGNKIHELARQLTNQSNNSMPTNVSNIDSTTHHNKKDLNLIKTLSSMSQQSEVPGVSTFNTQKIDERLDPNSPNFNSRYWVKNLRRFTDKDPDYYKPLTLGVAWRNLRSHGIASDADYQTNVGNFIYKLCDKTVHLIPGIAPKTNFDILKKMDGIVYPGEILAVLGRPGAGCSTFLKSIAGRTHGFEIDDQSIITYDGLNQQDIKKNFRGEVIYNAETEIHFPHLTVWETLNLAVKMRAPRNRIPGISREVYAKHMTEVYLAMYGLSQVKDTKVGDEFMRGISGGERKRLSITEASLCGAPFQLWDNSTRGLDAANAVEFTKCLRTQADILNYTTLVSIYQCSTEVYNLY…
kaaf_1_e03460	kaaf_0431	1546	251.67	0	12	o533-552i564-586o615-637i642-664o674-696i785-804o1272-1294i1315-1337o1361-1383i1390-1409o1419-1441i1511-1533o	OUT	15	533 552 569 588 619 636 643 660 677 696 707 723 754 771 786 804 1267 1286 1315 1334 1365 1383 1392 1409 1426 1443 1464 1483 1514 1533	MSALDTEKTDSNSQSNSSSSGSYLADAESRPYMGFDKNAEEQIRNLARSLTQGSATTSEFNGENNELSRVNSSATTAQRSVFSVSTLPGINPVFTNPGTEEYDPRLDPENDQFNSKAWVQNIATLATKDPEYYRPYSLGCTWKNLAASGDSADVTYQSTISNIPFKLLGKLVRLCRSKKESDTFQILKPMDGCLNAGELLVVLGRPGAGCTTLLKSISSNTHGFKISNESTISYDGITPKHLKRHYRGEVVYQAESDIHLPHLTVYQTLVTVSRLKTPQNRFEGTGREEFAKHLTDVAMATYGLLHTRNTKVGDDLVRGVSGGERKRVSIAEVWICGSKFQCWDNATRGLDSATALEFVRALKTQATIANNCASIAIYQCSQDAYDLFDKVCVLYEGYQ…
loel_1_02876	loel_0527	1546	285.7	0	13	o511-533i545-567o587-609i622-640o650-672i761-780o1239-1261i1274-1296o1326-1348i1361-1383o1388-1410i1415-1437o1510-1532i	OUT	13	545 564 595 613 622 640 653 672 762 780 935 953 1242 1261 1274 1297 1328 1347 1360 1378 1391 1409 1418 1437 1513 1532	MNLEVSQQNLKIYEGFNDDDEHVRDLARTFTQASADLTYNDKEDANNDSSYKNNNTDTAIGLKRMLSHMSEVPGVNPLSDHEIERLNPDSDLFEAKFWVKNLKKLYESDPDYYKPSSLGVAYRDLRAYGLANDIDYQATVTNVLWKLATQSYRWIRKEKESDYFNILKPMDGIMRPGELTVVLGRPGSGCSTLLKSVAVNTYGFHLGRESQITYDGLTQQQIRKNFRGDVIYSAETDVHFPHLTVGDTLEFAARFRTPHNRGINVTREAYAKHLASAYMAMYGLSHTKYTYVGNEVVRGVSGGERKRVSIAEVSLSGANIQCWDNATRGLDAATALEFIRALKTSAMVLDTTPLIAIYQCSQDAYELFDKTVVLYEGYQIYFGRADKAKKYFINMGYEC…
lakl_1_c06996g	lakl_0492	1545	270.63	0	13	o535-557i570-592o614-636i649-671o676-698i787-806o1227-1249i1262-1281o1312-1334i1347-1369o1379-1398i1411-1433o1500-1522i	OUT	13	508 524 537 556 573 592 613 631 648 666 679 698 788 806 1226 1244 1317 1335 1348 1366 1379 1398 1413 1431 1503 1522	MSSTEGSQISRTDSFCTTREDPEEQSYSADIAPANTVYRGLRNDPQEQNQIRELARTFSRRSLASISRNSMHSTESKTQSHREKDADQGPGSTLHVPGEVPFSDNHIDPRLDPKSDEFDSMFWVQNLRKLYLSDKDYYKPVELGVCLKGLRVSGISNQADYQSTVLNLPFKLAGQLHTLLFDRKQESRYFDILKPLDALFEPGRLCAVLGRPGAGCSTLLKTVSASTYGFKVQPESVVSYDGITQREILNHYRGDVVYSSEVDDHFATLPVGYTLEFAARCRCPRNRPEGVTREQYYKHYAAVTMATFGLSHTYDTKVGDDYIRGVSGGERKRVSIAEVTLAGSKVQCWDNSTRGLDSATALEFVRALKTNAEVARTTSLVAVYQCSQDAYNLFDDVSL…
debr_1_140_ej00240	debr_0313	1544	258.76	0	11	o547-569i581-603o623-645i658-680o695-717i794-813o1222-1244i1257-1276o1344-1366i1379-1401o1493-1515i	OUT	11	581 602 623 644 657 675 688 707 794 812 1221 1240 1255 1274 1295 1314 1341 1359 1372 1391 1493 1512	KKNNFNSRLPKLFLDTNSFIMSEDPQAFTGEKIQVNSNSDTESEAQPYEGFDDNVDSRVRDLAREITHQSMASGNLTEVSTNGGVGTGTVKSDLLRTITSMSQVPGTIPYDAADNPEIDPRLDPDSDNFNSRFWVKNMRKLLNSDTTFYRPTSLGIAYQNLCARGVSSDADFQPTFASLALKLSKDFYFKYFRSRDTSRYFDILKPMDAVIEPGNLTVVLGRPGAGCSTLLRTIASQTYGFKIDENSRISYDGLTPEDIQKHFRGEVVYSAETDDHFPHLTVGQTLQFAARLRTPENRPAGITREHYADHMTKVYMAMYGLSHTYNTKVGENFIRGVSGGERKRVSIAEVSLCGSNIQCWDNATRGLDAATALEFIKALKTSAALLDTTPLIAIYQCSQ…
naca_1_a12060	naca_0556	1543	252.75	0	9	i526-548o563-585i640-662o672-691i780-799o1301-1323i1335-1357o1372-1394i1486-1508o	OUT	11	528 547 560 579 640 659 672 691 700 719 780 799 1302 1321 1334 1358 1367 1385 1398 1416 1488 1507	MPETTDSTASSKNESALVDISSVENNSSEHPYMGFDDTVQDQVRDLARSLTQLSSIHQSESNVDVSSSHLGSDSQSIYSTGLPGINPVYTSPDTPGYNEKLDPTSDNFSSTAWVKNMANIAKSDPDFYKPYSLGCVWKNLSASGDSADVSYQSDVINMPWKIITFFYRMVAPRREGDTFQILKPMDGILNAGELLVVLGRPGSGCTTLLKSISSNTHGFEVSKDSTISYSGLSPKDIRKHYRGEVVYNAESDIHLPHLTVYQTLLTVARLKTPSNRIKDVTREDYANHVTEVTMATYGLSHTRNTKVGNDLVRGVSGGERKRVSIAEVSICGSKFQCWDNATRGLDSATALEFIRALKTQATIADSTATVAIYQCSQDAYDLFDKVCVLDDGYQIYYGP…
cagl_1_f02717g	cagl_0219	1542	255.86	0	10	o518-540i552-574o603-625i634-652o662-684i773-792o1308-1330i1342-1364o1379-1401i1493-1515o	OUT	11	521 540 557 576 607 625 634 652 665 684 773 792 1310 1329 1342 1361 1374 1392 1405 1423 1496 1515	MNTPDDSSVSSVDSHQPYMGFDDNVEKRIRELARSLTQQSLTSSNRSVNKEAPADGSAPLDRVSTRASSIFSADFKGVNPVFSDEEEDDYDARLDPNSDEFSSKAWVQNMAKITTGDPEFYKPYSIGCCWKDLSASGESADVSYQSTFLNLPVKLLNAVWRKARPARESDTFRILKPMDGLLKPGELLVVLGRPGSGCTTLLKSISSTTHGFQISKDSVISYNGLTPNEIKKHYRGEVVYNAEADIHLPHLTVYQTLVTVARLKTPQNRVKGVTREDFANHVTDVAMATYGLSHTRDTKVGNDLVRGVSGGERKRVSIAEVWICGSKFQCWDNATRGLDSATALEFVRALKTQAHIAKNVATVAIYQCSQDAYNLFNKVSVLYEGYQIYFGDAQHAKVY…
cagl_2_5_e02910	cagl_0230	1542	255.86	0	10	o518-540i552-574o603-625i634-652o662-684i773-792o1308-1330i1342-1364o1379-1401i1493-1515o	OUT	11	521 540 557 576 607 625 634 652 665 684 773 792 1310 1329 1342 1361 1374 1392 1405 1423 1496 1515	MNTPDDSSVSSVDSHQPYMGFDDNVEKRIRELARSLTQQSLTSSNRSVNKEAPADGSAPLDRVSTRASSIFSADFKGVNPVFSDEEEDDYDARLDPNSDEFSSKAWVQNMAKITTGDPEFYKPYSIGCCWKDLSASGESADVSYQSTFLNLPVKLLNAVWRKARPARESDTFRILKPMDGLLKPGELLVVLGRPGSGCTTLLKSISSTTHGFQISKDSVISYNGLTPNEIKKHYRGEVVYNAEADIHLPHLTVYQTLVTVARLKTPQNRVKGVTREDFANHVTDVAMATYGLSHTRDTKVGNDLVRGVSGGERKRVSIAEVWICGSKFQCWDNATRGLDSATALEFVRALKTQAHIAKNVATVAIYQCSQDAYNLFNKVSVLYEGYQIYFGDAQHAKVY…
hava_1_10_j00360	hava_0396	1541	237.9	0	10	o580-602i634-656o688-710i797-819o1206-1228i1241-1263o1290-1312i1324-1346o1350-1372i1475-1497o	OUT	11	581 602 635 657 688 710 797 816 1212 1230 1241 1263 1294 1316 1325 1347 1352 1371 1380 1402 1477 1496	MSTTDSNLSSGKEKQSSNDDKNIKKTPKNNDEINLNDDTSSFTESIQSYDDNAHGAQQQQPIRALATNQTDLENQAIESQLSRHVTNILSETSGVEKIESLARVLSTKTKKELQTLEIREGIDFDLKQLLDYIRSHQLEQGIVPNDAGVAFKELNVIGVDASAAVAPSVDNMFIDYMTWPKRMIKNRGHKPTRHLVKDAIGVIESGEMMMIIGRPGAGASSTMRAISGEIAEFVEVTGEFSYDGLDQHEMMKRFKGYVIYVPELDFHFPRITVKETLDFALKCKTPRTRIDGITKKEYVDSMRDLWCTVFGLRHTYKTIVGSGVVRGVSGGERKRVSLVEALAMSASIYCWDNATLGLDASSALEFAQAIRTATNLTNTTAIICVYQAGQKIYDLMDKV…
sapa_1_1_a06200	sapa_1347	1539	282.31	0	12	o542-564i577-599o624-646i651-673o683-705i710-732o794-813i1231-1250o1317-1339i1351-1373o1388-1410i1502-1524o	OUT	15	547 565 578 597 628 645 652 669 686 703 710 727 794 813 925 944 1231 1250 1263 1284 1315 1336 1349 1371 1384 1401 1414 1432 1505 1524	MSSDIRDVEERNSQNSSSSSSSSSSSNSNSAAQSIGQHPYRGFDSEAAERVHELARTLTSQSLLYTANSNNTDHNSISSNHNTHNADSRSVFSTDMEGVNPVFTNPDTPGYNPKLDPNSDQFSSTAWVQNMANICTSDPDFYKPYSLGCVWKNLSASGDSADVSYQSTFANIVPKLLTKGLRLLKPSKGEDTFQILKPMDGCLNPGELLVVLGRPGSGCTTLLKSISSNSHGFKIAKDSVVSYNGLSSSDIRKHYRGEVVYNAESDIHLPHLTVYQTLFTVARMKTPQNRIKGVDREAYANHVTEVAMATYGLSHTRDTKVGDDLVRGVSGGERKRVSIAEVAICGAKFQCWDNATRGLDSATALEFIRALKTQADIGKTAATVAIYQCSQDAYNLFDK…
sapa_10_1_6120	sapa_1359	1539	282.31	0	12	o542-564i577-599o624-646i651-673o683-705i710-732o794-813i1231-1250o1317-1339i1351-1373o1388-1410i1502-1524o	OUT	15	547 565 578 597 628 645 652 669 686 703 710 727 794 813 925 944 1231 1250 1263 1284 1315 1336 1349 1371 1384 1401 1414 1432 1505 1524	MSSDIRDVEERNSQSSSSSSSSSSSSNSNSAAQSIGQHPYRGFDSEAAERVHELARTLTSQSLLYTANSNNTDHNSISSNHNTHNADSRSVFSTDMEGVNPVFTNPDTPGYNPKLDPNSDQFSSTAWVQNMANICTSDPDFYKPYSLGCVWKNLSASGDSADVSYQSTFANIVPKLLTKGLRLLKPSKGEDTFQILKPMDGCLNPGELLVVLGRPGSGCTTLLKSISSNSHGFKIAKDSVVSYNGLSSSDIRKHYRGEVVYNAESDIHLPHLTVYQTLFTVARMKTPQNRIKGVDREAYANHVTEVAMATYGLSHTRDTKVGDDLVRGVSGGERKRVSIAEVAICGAKFQCWDNATRGLDSATALEFIRALKTQADIGKTAATVAIYQCSQDAYNLFDK…
sapa_11_1_a06280	sapa_1369	1539	282.31	0	12	o542-564i577-599o624-646i651-673o683-705i710-732o794-813i1231-1250o1317-1339i1351-1373o1388-1410i1502-1524o	OUT	15	547 565 578 597 628 645 652 669 686 703 710 727 794 813 925 944 1231 1250 1263 1284 1315 1336 1349 1371 1384 1401 1414 1432 1505 1524	MSSDIRDVEERNSQSSSSSSSSSSSSNSNSAAQSIGQHPYRGFDSEAAERVHELARTLTSQSLLYTANSNNTDHNSISSNHNTHNADSRSVFSTDMEGVNPVFTNPDTPGYNPKLDPNSDQFSSTAWVQNMANICTSDPDFYKPYSLGCVWKNLSASGDSADVSYQSTFANIVPKLLTKGLRLLKPSKGEDTFQILKPMDGCLNPGELLVVLGRPGSGCTTLLKSISSNSHGFKIAKDSVVSYNGLSSSDIRKHYRGEVVYNAESDIHLPHLTVYQTLFTVARMKTPQNRIKGVDREAYANHVTEVAMATYGLSHTRDTKVGDDLVRGVSGGERKRVSIAEVAICGAKFQCWDNATRGLDSATALEFIRALKTQADIGKTAATVAIYQCSQDAYNLFDK…
sapa_15_1_a06300	sapa_1408	1539	282.31	0	12	o542-564i577-599o624-646i651-673o683-705i710-732o794-813i1231-1250o1317-1339i1351-1373o1388-1410i1502-1524o	OUT	15	547 565 578 597 628 645 652 669 686 703 710 727 794 813 925 944 1231 1250 1263 1284 1315 1336 1349 1371 1384 1401 1414 1432 1505 1524	MSSDIRDVEERNSQSSSSSSSSSSSSNSNSAAQSIGQHPYRGFDSEAAERVHELARTLTSQSLLYTANSNNTDHNSISSNHNTHNADSRSVFSTDMEGVNPVFTNPDTPGYNPKLDPNSDQFSSTAWVQNMANICTSDPDFYKPYSLGCVWKNLSASGDSADVSYQSTFANIVPKLLTKGLRLLKPSKGEDTFQILKPMDGCLNPGELLVVLGRPGSGCTTLLKSISSNSHGFKIAKDSVVSYNGLSSSDIRKHYRGEVVYNAESDIHLPHLTVYQTLFTVARMKTPQNRIKGVDREAYANHVTEVAMATYGLSHTRDTKVGDDLVRGVSGGERKRVSIAEVAICGAKFQCWDNATRGLDSATALEFIRALKTQADIGKTAATVAIYQCSQDAYNLFDK…
sapa_16_1_a06300	sapa_1419	1539	282.31	0	12	o542-564i577-599o624-646i651-673o683-705i710-732o794-813i1231-1250o1317-1339i1351-1373o1388-1410i1502-1524o	OUT	15	547 565 578 597 628 645 652 669 686 703 710 727 794 813 925 944 1231 1250 1263 1284 1315 1336 1349 1371 1384 1401 1414 1432 1505 1524	MSSDIRDVEERNSQNSSSSSSSSSSSNSNSAAQSIGQHPYRGFDSEAAERVHELARTLTSQSLLYTANSNNTDHNSISSNHNTHNADSRSVFSTDMEGVNPVFTNPDTPGYNPKLDPNSDQFSSTAWVQNMANICTSDPDFYKPYSLGCVWKNLSASGDSADVSYQSTFANIVPKLLTKGLRLLKPSKGEDTFQILKPMDGCLNPGELLVVLGRPGSGCTTLLKSISSNSHGFKIAKDSVVSYNGLSSSDIRKHYRGEVVYNAESDIHLPHLTVYQTLFTVARMKTPQNRIKGVDREAYANHVTEVAMATYGLSHTRDTKVGDDLVRGVSGGERKRVSIAEVAICGAKFQCWDNATRGLDSATALEFIRALKTQADIGKTAATVAIYQCSQDAYNLFDK…
sapa_19_1_a06330	sapa_1451	1539	282.31	0	12	o542-564i577-599o624-646i651-673o683-705i710-732o794-813i1231-1250o1317-1339i1351-1373o1388-1410i1502-1524o	OUT	15	547 565 578 597 628 645 652 669 686 703 710 727 794 813 925 944 1231 1250 1263 1284 1315 1336 1349 1371 1384 1401 1414 1432 1505 1524	MSSDIRDVEERNSQSSSSSSSSSSSSNSNSAAQSIGQHPYRGFDSEAAERVHELARTLTSQSLLYTANSNNTDHNSISSNHNTHNADSRSVFSTDMEGVNPVFTNPDTPGYNPKLDPNSDQFSSTAWVQNMANICTSDPDFYKPYSLGCVWKNLSASGDSADVSYQSTFANIVPKLLTKGLRLLKPSKGEDTFQILKPMDGCLNPGELLVVLGRPGSGCTTLLKSISSNSHGFKIAKDSVVSYNGLSSSDIRKHYRGEVVYNAESDIHLPHLTVYQTLFTVARMKTPQNRIKGVDREAYANHVTEVAMATYGLSHTRDTKVGDDLVRGVSGGERKRVSIAEVAICGAKFQCWDNATRGLDSATALEFIRALKTQADIGKTAATVAIYQCSQDAYNLFDK…
sapa_20_1_a06190	sapa_1472	1539	282.31	0	12	o542-564i577-599o624-646i651-673o683-705i710-732o794-813i1231-1250o1317-1339i1351-1373o1388-1410i1502-1524o	OUT	15	547 565 578 597 628 645 652 669 686 703 710 727 794 813 925 944 1231 1250 1263 1284 1315 1336 1349 1371 1384 1401 1414 1432 1505 1524	MSSDIRDVEERNSQSSSSSSSSSSSSNSNSAAQSIGQHPYRGFDSEAAERVHELARTLTSQSLLYTANSNNTDHNSISSNHNTHNADSRSVFSTDMEGVNPVFTNPDTPGYNPKLDPNSDQFSSTAWVQNMANICTSDPDFYKPYSLGCVWKNLSASGDSADVSYQSTFANIVPKLLTKGLRLLKPSKGEDTFQILKPMDGCLNPGELLVVLGRPGSGCTTLLKSISSNSHGFKIAKDSVVSYNGLSSSDIRKHYRGEVVYNAESDIHLPHLTVYQTLFTVARMKTPQNRIKGVDREAYANHVTEVAMATYGLSHTRDTKVGDDLVRGVSGGERKRVSIAEVAICGAKFQCWDNATRGLDSATALEFIRALKTQADIGKTAATVAIYQCSQDAYNLFDK…
sapa_21_1_a06200	sapa_1482	1539	282.31	0	12	o542-564i577-599o624-646i651-673o683-705i710-732o794-813i1231-1250o1317-1339i1351-1373o1388-1410i1502-1524o	OUT	15	547 565 578 597 628 645 652 669 686 703 710 727 794 813 925 944 1231 1250 1263 1284 1315 1336 1349 1371 1384 1401 1414 1432 1505 1524	MSSDIRDVEERNSQSSSSSSSSSSSSNSNSAAQSIGQHPYRGFDSEAAERVHELARTLTSQSLLYTANSNNTDHNSISSNHNTHNADSRSVFSTDMEGVNPVFTNPDTPGYNPKLDPNSDQFSSTAWVQNMANICTSDPDFYKPYSLGCVWKNLSASGDSADVSYQSTFANIVPKLLTKGLRLLKPSKGEDTFQILKPMDGCLNPGELLVVLGRPGSGCTTLLKSISSNSHGFKIAKDSVVSYNGLSSSDIRKHYRGEVVYNAESDIHLPHLTVYQTLFTVARMKTPQNRIKGVDREAYANHVTEVAMATYGLSHTRDTKVGDDLVRGVSGGERKRVSIAEVAICGAKFQCWDNATRGLDSATALEFIRALKTQADIGKTAATVAIYQCSQDAYNLFDK…
sapa_22_1_a06340	sapa_1494	1539	283.26	0	12	o542-564i577-599o624-646i651-673o683-705i710-732o794-813i1231-1250o1317-1339i1351-1373o1388-1410i1502-1524o	OUT	15	547 565 578 597 628 645 652 669 686 703 710 727 794 813 925 944 1231 1250 1263 1284 1315 1336 1349 1371 1384 1401 1414 1432 1505 1524	MSSDIRDVEERNSQSSSSSSSSSSSSNSNSAAQSIGQHPYRGFDSEAAERVHELARTLTSQSLLYTANSNNTDHNSISSNHNTHNADSRSVFSTDMEGVNPVFTNPDTPGYNPKLDPNSDQFSSTAWVQNMANICTSDPDFYKPYSLGCVWKNLSASGDSADVSYQSTFANIVPKLLTKGLRLLKPSKGEDTFQILKPMDGCLNPGELLVVLGRPGSGCTTLLKSISSNSHGFKIAKDSVVSYNGLSSSDIRKHYRGEVVYNAESDIHLPHLTVYQTLFTVARMKTPQNRIKGVDREAYANHVTEVAMATYGLSHTRDTKVGDDLVRGVSGGERKRVSIAEVAICGAKFQCWDNATRGLDSATALEFIRALKTQADIGKTAATVAIYQCSQDAYNLFDK…
sapa_24_1_a06320	sapa_1518	1539	282.31	0	12	o542-564i577-599o624-646i651-673o683-705i710-732o794-813i1231-1250o1317-1339i1351-1373o1388-1410i1502-1524o	OUT	15	547 565 578 597 628 645 652 669 686 703 710 727 794 813 925 944 1231 1250 1263 1284 1315 1336 1349 1371 1384 1401 1414 1432 1505 1524	MSSDIRDVEERNSQSSSSSSSSSSSSNSNSAAQSIGQHPYRGFDSEAAERVHELARTLTSQSLLYTANSNNTDHNSISSNHNTHNADSRSVFSTDMEGVNPVFTNPDTPGYNPKLDPNSDQFSSTAWVQNMANICTSDPDFYKPYSLGCVWKNLSASGDSADVSYQSTFANIVPKLLTKGLRLLKPSKGEDTFQILKPMDGCLNPGELLVVLGRPGSGCTTLLKSISSNSHGFKIAKDSVVSYNGLSSSDIRKHYRGEVVYNAESDIHLPHLTVYQTLFTVARMKTPQNRIKGVDREAYANHVTEVAMATYGLSHTRDTKVGDDLVRGVSGGERKRVSIAEVAICGAKFQCWDNATRGLDSATALEFIRALKTQADIGKTAATVAIYQCSQDAYNLFDK…
sapa_25_1_a06270	sapa_1530	1539	282.31	0	12	o542-564i577-599o624-646i651-673o683-705i710-732o794-813i1231-1250o1317-1339i1351-1373o1388-1410i1502-1524o	OUT	15	547 565 578 597 628 645 652 669 686 703 710 727 794 813 925 944 1231 1250 1263 1284 1315 1336 1349 1371 1384 1401 1414 1432 1505 1524	MSSDIRDVEERNSQSSSSSSSSSSSSNSNSAAQSIGQHPYRGFDSEAAERVHELARTLTSQSLLYTANSNNTDHNSISSNHNTHNADSRSVFSTDMEGVNPVFTNPDTPGYNPKLDPNSDQFSSTAWVQNMANICTSDPDFYKPYSLGCVWKNLSASGDSADVSYQSTFANIVPKLLTKGLRLLKPSKGEDTFQILKPMDGCLNPGELLVVLGRPGSGCTTLLKSISSNSHGFKIAKDSVVSYNGLSSSDIRKHYRGEVVYNAESDIHLPHLTVYQTLFTVARMKTPQNRIKGVDREAYANHVTEVAMATYGLSHTRDTKVGDDLVRGVSGGERKRVSIAEVAICGAKFQCWDNATRGLDSATALEFIRALKTQADIGKTAATVAIYQCSQDAYNLFDK…
sapa_5_1_6090	sapa_1573	1539	282.31	0	12	o542-564i577-599o624-646i651-673o683-705i710-732o794-813i1231-1250o1317-1339i1351-1373o1388-1410i1502-1524o	OUT	15	547 565 578 597 628 645 652 669 686 703 710 727 794 813 925 944 1231 1250 1263 1284 1315 1336 1349 1371 1384 1401 1414 1432 1505 1524	MSSDIRDVEERNSQSSSSSSSSSSSSNSNSAAQSIGQHPYRGFDSEAAERVHELARTLTSQSLLYTANSNNTDHNSISSNHNTHNADSRSVFSTDMEGVNPVFTNPDTPGYNPKLDPNSDQFSSTAWVQNMANICTSDPDFYKPYSLGCVWKNLSASGDSADVSYQSTFANIVPKLLTKGLRLLKPSKGEDTFQILKPMDGCLNPGELLVVLGRPGSGCTTLLKSISSNSHGFKIAKDSVVSYNGLSSSDIRKHYRGEVVYNAESDIHLPHLTVYQTLFTVARMKTPQNRIKGVDREAYANHVTEVAMATYGLSHTRDTKVGDDLVRGVSGGERKRVSIAEVAICGAKFQCWDNATRGLDSATALEFIRALKTQADIGKTAATVAIYQCSQDAYNLFDK…
sapa_9_1_6140	sapa_1615	1539	282.31	0	12	o542-564i577-599o624-646i651-673o683-705i710-732o794-813i1231-1250o1317-1339i1351-1373o1388-1410i1502-1524o	OUT	15	547 565 578 597 628 645 652 669 686 703 710 727 794 813 925 944 1231 1250 1263 1284 1315 1336 1349 1371 1384 1401 1414 1432 1505 1524	MSSDIRDVEERNSQSSSSSSSSSSSSNSNSAAQSIGQHPYRGFDSEAAERVHELARTLTSQSLLYTANSNNTDHNSISSNHNTHNADSRSVFSTDMEGVNPVFTNPDTPGYNPKLDPNSDQFSSTAWVQNMANICTSDPDFYKPYSLGCVWKNLSASGDSADVSYQSTFANIVPKLLTKGLRLLKPSKGEDTFQILKPMDGCLNPGELLVVLGRPGSGCTTLLKSISSNSHGFKIAKDSVVSYNGLASSDIRKHYRGEVVYNAESDIHLPHLTVYQTLFTVARMKTPQNRIKGVDREAYANHVTEVAMATYGLSHTRDTKVGDDLVRGVSGGERKRVSIAEVAICGAKFQCWDNATRGLDSATALEFIRALKTQADIGKTAATVAIYQCSQDAYNLFDK…
debr_2_6_f00660	debr_0324	1537	258.03	0	11	o548-570i582-604o624-646i659-681o696-718i795-814o1223-1245i1258-1277o1345-1367i1380-1402o1494-1516i	OUT	13	581 603 624 642 659 677 690 709 726 749 762 781 796 814 1223 1245 1260 1279 1310 1329 1344 1362 1375 1394 1496 1515	KKNNFNSRLPKLFLDTNSFIMSEDPQAFTGEKIQVNSNSDTESEAQPYEGFDDNVDSRVRDLAREITHQSMASGNLTEVSTNGGVGTGTVKSDLLRTITSMSQVPGTIPYDAADNPEIDPRLDPDSDNFNSRFWVKNMRKLLNSDTTFYRPTSLGIAYQNLCARGVSSDADFQPTFASLALKLSKDFYFKYFRSRDTSRYFDILKPMDAVIEPGNLTVVLGRPGAGCSTLLRTIASQTYGFKIDENSRISYDGLTPEDIQKHFRGEVVYSAETDDHFPHLTVGQTLQFAARLRTPENRPAGITREQYADHMTKVYMAMYGLSHTYNTKVGDNFIRGVSGGERKRVSIAEVSLCGSNIQCWDNATRGLDAATALEFIKALKTSAALLDTTPLIAIYQCSQ…
sapa_4_1_a06230	sapa_1562	1537	282.32	0	12	o540-562i575-597o622-644i649-671o681-703i708-730o792-811i1229-1248o1315-1337i1349-1371o1386-1408i1500-1522o	OUT	15	545 563 576 595 626 643 650 667 684 701 708 725 792 811 923 942 1229 1248 1261 1282 1313 1334 1347 1369 1382 1399 1412 1430 1503 1522	MSSDIRDVEERNSQSSSSSSSSSSNSNSAAQSIGQHPYRGFDSEAAERVHELARTLTSQSLLYTANSNNTDHNSISSNHNTHNADSRSVFSTDMEGVNPVFTNPDTPGYNPKLDPNSDQFSSTAWVQNMANICTSDPDFYKPYSLGCVWKNLSASGDSADVSYQSTFANIVPKLLTKGLRLLKPSKGEDTFQILKPMDGCLNPGELLVVLGRPGSGCTTLLKSISSNSHGFKIAKDSVVSYNGLSSSDIRKHYRGEVVYNAESDIHLPHLTVYQTLFTVARMKTPQNRIKGVDREAYANHVTEVAMATYGLSHTRDTKVGDDLVRGVSGGERKRVSIAEVAICGAKFQCWDNATRGLDSATALEFIRALKTQADIGKTAATVAIYQCSQDAYNLFDKVC…
sapa_6_1_6100	sapa_1584	1537	282.31	0	12	o540-562i575-597o622-644i649-671o681-703i708-730o792-811i1229-1248o1315-1337i1349-1371o1386-1408i1500-1522o	OUT	15	545 563 576 595 626 643 650 667 684 701 708 725 792 811 923 942 1229 1248 1261 1282 1313 1334 1347 1369 1382 1399 1412 1430 1503 1522	MSSDIRDVEERNSQSSSSSSSSNSNSNSAAQSIGQHPYRGFDSEAAERVHELARTLTSQSLLYTANSNNTDHNSISSNHNTHNADSRSVFSTDMEGVNPVFTNPDTPGYNPKLDPNSDQFSSTAWVQNMANICTSDPDFYKPYSLGCVWKNLSASGDSADVSYQSTFANIVPKLLTKGLRLLKPSKGEDTFQILKPMDGCLNPGELLVVLGRPGSGCTTLLKSISSNSHGFKIAKDSVVSYNGLSSSDIRKHYRGEVVYNAESDIHLPHLTVYQTLFTVARMKTPQNRIKGVDREAYANHVTEVAMATYGLSHTRDTKVGDDLVRGVSGGERKRVSIAEVAICGAKFQCWDNATRGLDSATALEFIRALKTQADIGKTAATVAIYQCSQDAYNLFDKVC…
sauv_1_2.583	sauv_1628	1537	290.7	0	12	o538-560i573-595o620-642i647-669o679-701i706-728o790-809i1228-1247o1312-1334i1347-1369o1384-1406i1499-1521o	OUT	13	543 561 574 593 624 641 648 665 682 699 706 723 790 809 922 941 1316 1335 1348 1370 1383 1402 1411 1429 1502 1521	MSSDTKDVEDRASRSSGQGSSSSSAAQSIAQHPYRGFDNEAAERVHELARTLTSQSMLHSTTSNNADQNSSSSTHNTQHNNADSRSIFSTDMMGVNPVFTNPDTPGYNPKLDPNSDEFSSTAWVQNMANISSSDPEFYKPYTLGCVWKNLSASGDSADVSYQSTFVNIVPKLLTKAFRILKPRKDEDTFQILKPMDGCLNPGELLVVLGRPGSGCTTLLKSISSNSHGFKVAKDSTVSYDGLSSSDIKKHYRGEVVYNAESDIHLPHLTVYQTLFTVARLKTPQNRIKGVDRESYANHVTEVAMATYGLSHTRDTKVGNDLVRGVSGGERKRVSIAEVAICGSRFQCWDNATRGLDSATALEFIRALKTQADIGKSAATVAIYQCSQDSYDLFDKVCVL…
asru_1_1_a02970	asru_0055	1535	267.09	0	12	o533-555i568-590o615-637i649-671o676-698i782-804o1199-1221i1228-1247o1281-1303i1315-1337o1352-1374i1466-1488o	OUT	11	569 588 619 636 651 670 679 696 1205 1222 1235 1254 1285 1302 1309 1328 1341 1358 1367 1385 1468 1487	MPNYNQHHHDDDDESIYSNDSNDVKPFDPTFDQSQSNKPTTTQNIVSKMLTNLSSKSKKSVAFSKNIDDIETQNNDDLLSNHLSNILSNPQAIDMIQSLARTLSRRTKVQMDHFEINDDDFDLKLLLNYLNAKSLEQGIESSSAGIAFKDLTAVGVDVSAAYASSVEEMLRGFFKWPLKFFKSDSTPIRQIIRNFTGVIEAGEMCFVVGRPGAGCSSLLKCCSGETADFVEVTGDFSYDGLSQKEMMDNYKGYIIYNPELDFHFPLITVKETVDFALKTKTPAKRIDGISRSEYINNMRDLWCTVFGLRHTYSTNVGNDFVRGVSGGERKRVSIVEALACNASIYSWDNATRGLDASTALEFTQAIRAATNLLNNSALVAIYQAGENIYQLFDKVTVLY…
sapa_17_1_6090	sapa_1430	1535	281.22	0	12	o538-560i573-595o620-642i647-669o679-701i706-728o790-809i1227-1246o1313-1335i1347-1369o1384-1406i1498-1520o	OUT	15	543 561 574 593 624 641 648 665 682 699 706 723 790 809 921 940 1227 1246 1259 1280 1311 1332 1345 1367 1380 1397 1410 1428 1501 1520	MSSDIRDVEERNSRSSSSSSSSNSNSAAQSIGQHPYRGFDSEAAERVHELARTLTSQSLLYTANSNNTDHNSTSSNHNTHNADSRSVFSTDMEGVNPVFTNPDTPGYNPKLDPNSDQFSSTAWVQNMANICTSDPDFYKPYSLGCVWKNLSASGDSADVSYQSTFANIVPKLLTKGLRLLKPSKEEDTFQILKPMDGCLNPGELLVVLGRPGSGCTTLLKSISSNSHGFKIAKDSVVSYNGLSSSDIRKHYRGEVVYNAESDIHLPHLTVYQTLFTVARMKTPQNRIKGVDREAYANHVTEVAMATYGLSHTRDTKVGDDLVRGVSGGERKRVSIAEVAICGAKFQCWDNATRGLDSATALEFIRALKTQADIGKTAATVAIYQCSQDAYDLFDKVCVL…
sapa_18_1_6140	sapa_1441	1535	281.1	0	12	o538-560i573-595o620-642i647-669o679-701i706-728o790-809i1227-1246o1313-1335i1347-1369o1384-1406i1498-1520o	OUT	15	543 561 574 593 624 641 648 665 682 699 706 723 790 809 921 940 1227 1246 1259 1280 1311 1332 1345 1367 1380 1397 1410 1428 1501 1520	MSSDIKDVEERNSQSSSSSSSSNSTSAVQSIGQHPYRGFDSEAAERVHELARTLTSQSLLYTANSNNTDHNSTSSNHNTHNADSRSVFSTDMEGVNPVFTNPDTPGYNPKLDPNSDQFSSTAWVQNMANIGISDPDFYKPYSLGCVWKNLSASGDSADVLYQSTFANIVPKLLTKGLRLLKPSKEEDTFQILKPMDGCLNPGELLVVLGRPGSGCTTLLKSISSNSHGFKIAKDSIVSYNGLSSSDIRKHYRGEVVYNAESDIHLPHLTVYQTLFTVARMKTPQNRIKGVDREAYANHMTEVAMATYGLSHTRDTKVGDDLVRGVSGGERKRVSIAEVAICGAKFQCWDNATRGLDSATALEFIRALKAQADIGKTAATVAIYQCSQDAYDLFDKVCVL…
sapa_2_1_a06160	sapa_1462	1535	281.26	0	12	o538-560i573-595o620-642i647-669o679-701i706-728o790-809i1227-1246o1313-1335i1347-1369o1384-1406i1498-1520o	OUT	15	543 561 574 593 624 641 648 665 682 699 706 723 790 809 921 940 1227 1246 1259 1280 1311 1332 1345 1367 1380 1397 1410 1428 1501 1520	MSSDIRDVEERNSRSSSSSSSSNSNSAAQSIGQHPYRGFDSEAAERVHELARTLTSQSLLYTANSNNTDHNSTSSNHNTHNADSRSVFSTDMEGVNPVFTNPDTPGYNPKLDPNSDQFSSTAWVQNMANICTSDPDFYKPYSLGCVWKNLSASGDSADVSYQSTFANIVPKLLTKGLRLLKPSKEEDTFQILKPMDGCLNPGELLVVLGRPGSGCTTLLKSISSNSHGFKIAKDSVVSYNGLSSSDIRKHYRGEVVYNAESDIHLPHLTVYQTLFTVARMKTPQNRIKGVDREAYANHVTEVAMATYGLSHTRDTKVGDDLVRGVSGGERKRVSIAEVAICGAKFQCWDNATRGLDSATALEFIRALKTQADIGKTAATVAIYQCSQDAYDLFDKVCVL…
sapa_23_1_a06210	sapa_1507	1535	281.26	0	12	o538-560i573-595o620-642i647-669o679-701i706-728o790-809i1227-1246o1313-1335i1347-1369o1384-1406i1498-1520o	OUT	15	543 561 574 593 624 641 648 665 682 699 706 723 790 809 921 940 1227 1246 1259 1280 1311 1332 1345 1367 1380 1397 1410 1428 1501 1520	MSSDIRDVEERNSRSSSSSSSSNSNSAAQSIGQHPYRGFDSEAAERVHELARTLTSQSLLYTANSNNTDHNSTSSNHNTHNADSRSVFSTDMEGVNPVFTNPDTPGYNPKLDPNSDQFSSTAWVQNMANICTSDPDFYKPYSLGCVWKNLSASGDSADVSYQSTFANIVPKLLTKGLRLLKPSKEEDTFQILKPMDGCLNPGELLVVLGRPGSGCTTLLKSISSNSHGFKIAKDSVVSYNGLSSSDIRKHYRGEVVYNAESDIHLPHLTVYQTLFTVARMKTPQNRIKGVDREAYANHVTEVAMATYGLSHTRDTKVGDDLVRGVSGGERKRVSIAEVAICGAKFQCWDNATRGLDSATALEFIRALKTQADIGKTAATVAIYQCSQDAYDLFDKVCVL…
sapa_3_1_a06220	sapa_1551	1535	281.26	0	12	o538-560i573-595o620-642i647-669o679-701i706-728o790-809i1227-1246o1313-1335i1347-1369o1384-1406i1498-1520o	OUT	15	543 561 574 593 624 641 648 665 682 699 706 723 790 809 921 940 1227 1246 1259 1280 1311 1332 1345 1367 1380 1397 1410 1428 1501 1520	MSSDIRDVEERNSRSSSSSSSSNSNSAAQSIGQHPYRGFDSEAAERVHELARTLTSQSLLYTANSNNTDHNSTSSNHNTHNADSRSVFSTDMEGVNPVFTNPDTPGYNPKLDPNSDQFSSTAWVQNMANICTSDPDFYKPYSLGCVWKNLSASGDSADVSYQSTFANIVPKLLTKGLRLLKPSKEEDTFQILKPMDGCLNPGELLVVLGRPGSGCTTLLKSISSNSHGFKIAKDSVVSYNGLSSSDIRKHYRGEVVYNAESDIHLPHLTVYQTLFTVARMKTPQNRIKGVDREAYANHVTEVAMATYGLSHTRDTKVGDDLVRGVSGGERKRVSIAEVAICGAKFQCWDNATRGLDSATALEFIRALKTQADIGKTAATVAIYQCSQDAYDLFDKVCVL…
sapa_7_1_6140	sapa_1594	1535	281.26	0	12	o538-560i573-595o620-642i647-669o679-701i706-728o790-809i1227-1246o1313-1335i1347-1369o1384-1406i1498-1520o	OUT	15	543 561 574 593 624 641 648 665 682 699 706 723 790 809 921 940 1227 1246 1259 1280 1311 1332 1345 1367 1380 1397 1410 1428 1501 1520	MSSDIRDVEERNSRSSSSSSSSNSNSAAQSIGQHPYRGFDSEAAERVHELARTLTSQSLLYTANSNNTDHNSTSSNHNTHNADSRSVFSTDMEGVNPVFTNPDTPGYNPKLDPNSDQFSSTAWVQNMANICTSDPDFYKPYSLGCVWKNLSASGDSADVSYQSTFANIVPKLLTKGLRLLKPSKEEDTFQILKPMDGCLNPGELLVVLGRPGSGCTTLLKSISSNSHGFKIAKDSVVSYNGLSSSDIRKHYRGEVVYNAESDIHLPHLTVYQTLFTVARMKTPQNRIKGVDREAYANHVTEVAMATYGLSHTRDTKVGDDLVRGVSGGERKRVSIAEVAICGAKFQCWDNATRGLDSATALEFIRALKTQADIGKTAATVAIYQCSQDAYDLFDKVCVL…
saar_1_1_a05080	saar_0636	1534	282.78	0	12	o536-558i571-593o618-640i647-667o677-699i704-726o788-807i1226-1245o1312-1334i1346-1368o1383-1405i1497-1519o	OUT	15	541 559 572 591 622 640 649 667 680 697 704 721 788 807 920 939 1226 1245 1258 1279 1310 1331 1344 1366 1379 1396 1409 1427 1500 1519	MSSGTRDTAEQVSQGVSSNSSSSSAAQSIAQHPYRGFDSEAAERVHDLARTLTSQSMLHSTTSNHTDQNSSSSNRNSRNADSRSIFSTDLEGVNPVFTNPDAPGYNPKLDPNNDQFSSQAWVQNMANLSTSDPEFYKPYTLGCVWKNLSASGESADVSYQSTFANVIPKLLTKGLRYLKPGREEDTFQILKPMDGCIYPGELLVVLGRPGSGCTTLLKSISSNSHGFKISKDSVISYNGLSSSDIKKRYRGEVVYNAESDIHLPHLTVYQTLFTVARMKTPQNRIKGVDRESYADHVTNVAMATYGLSHTRDTKVGNDLVRGVSGGERKRVSIAEVAICGAKFQCWDNATRGLDSATALEFIRALKTQADIAKAAATVAIYQCSQDAYDLFDKVCVLDD…
pime_1_4_d03240	pime_0624	1533	280.77	0	14	o534-556i569-591o617-639i646-668o673-695i702-724o791-813i1224-1246o1250-1272i1305-1327o1337-1359i1366-1388o1398-1417i1489-1511o	OUT	13	536 555 568 587 618 637 644 668 677 696 707 724 794 813 1222 1241 1250 1268 1299 1323 1338 1360 1367 1386 1490 1511	MSDSSNVASPAEKESNSDRSSLVYEVDSFHPGASHEKQQHGVPAPQAGSQEHHQIRDDFSDEVDYIHRALTRGQSEEHPETDVLRRLSTLSQTLSHMNAEDMKTFKIDPNDFDLQAILQFMAHRNEEQGIKVKTAEIIFKNMSVTGKNTSASIVKDVGDIFFPVYSYFRDRKEKQSSSFDFGKLPKTRKIVKDVTGFASPGTMTLVLGRPGAGCSSFLKVLCGETKTYLGYEGDVHYGGIESKDMFKEHKNQLIYNPELDVHFPYLTVEQTMQFAIGCKTPSIRINDVSRNEYINTIKDLYLTLFGLKHVEKTLVGNDFVRGVSGGQRKRVSIAEAMVTKGTVYCFDNATRGLDASTALEFTEALRTSTNITKTTSLVTIYQASENIYQLFDYVTVLYL…
sami_1_4.678	sami_1344	1533	282.64	0	10	o536-558i571-593o648-667i680-699o704-726i788-807o1311-1333i1345-1367o1382-1404i1496-1518o	OUT	15	541 559 572 591 622 639 646 663 680 697 704 721 788 807 919 938 1225 1244 1257 1278 1309 1330 1343 1365 1378 1395 1408 1426 1499 1518	MSSGIRDVENQDSQSSSSSSSSNSAAQSIGQHPYRGFDSEAAERVHELARTLTSQSVLHTANSNNIDNNSSSSNHNTHNADSRSIFSTDMEGVNPVFTNPDTPGYNPKLDPNSDQFSSTAWVQNMANISTSDPDFYKPYSLGCVWKNLSASGDSADVSYQSTFTNIIPKLLTKGLRLLKSSKEEDTFQILKPMDGCLYPGELLVVLGRPGSGCTTLLKSISSNSHGFKIAKDSIISYSGLSSSEIKKHYRGEVVYNAESDIHLPHLTVYQTLFTVARMKTPQNRIKGVDRESYANHVTEVAMATYGLSHTRDTKVGNDLVRGVSGGERKRVSIAEVAICGARFQCWDNATRGLDSATALEFIRALKTQADIGKTAATVAIYQCSQDAYDLFDKVCVLDD…
asru_1_16_p01070	asru_0061	1532	257.13	0	11	i539-561o576-598i651-673o688-710i792-809o1210-1232i1245-1263o1289-1311i1332-1354o1364-1381i1483-1505o	OUT	13	513 529 542 560 577 596 617 634 649 666 685 702 757 773 792 810 1245 1263 1288 1307 1332 1349 1362 1381 1484 1503	MSFNNSVLNASKLVRSVNESTEKSSDIKDSEESINTESTPTQIYHGFDSNTENQIQQLARQFTHQSSISKTNTNNDSTHNNKNDLNLIKTLSSMSHQYDAPGISTFNADNIDERLDPNSSNFNSRYWVQNLRRFTDKEPDYYKPMTLGVAWKNLKSFGIVSGADYQTTVGNGIFKYIDKAIHLLPGTSLKTYFDILKPMDGIVYPGEILAVLGRPGAGCSTFLKSIAGHTYGYHIDKNSIISYDGISQDEIRNHFRGEVIYNAETESHFPHLTVWETLNTAAKLKTPQNRIPGISRDAYAKHMTDVYLAMYGLSSVKDTKSGDEYIRGISGGERKRLSITEASLCGAPFQLWDNSTRGLDSANAVEFTKCLRTQADILNYTTFVSIYQCSDEVYSLYDK…
sace_10_9_1200	sace_0690	1532	296.21	0	12	o535-557i570-592o617-639i644-666o676-698i703-725o787-806i1224-1243o1310-1332i1344-1366o1381-1403i1495-1517o	OUT	15	540 558 571 590 621 638 645 662 679 696 703 720 787 806 918 937 1224 1243 1256 1277 1308 1329 1342 1364 1377 1394 1407 1425 1498 1517	MSSDIRDVEERNSRSSSSSSSSNSAAQSIGQHPYHGFDSEAAERVHELARTLTSQSLLYTANSNNSSSSNHNAHNAHNADSRSVFSTDMEGVNPVFTNPDTPGYNPKLDPNSDQFSSTAWVQNMANICTSDPDFYKPYSLGCVWKNLSASGDSADVSYQSTFANIVPKLLTKGLRLLKPSKEEDTFQILKPMDGCLNPGELLVVLGRPGSGCTTLLKSISSNSHGFKIAKDSIVSYNGLSSSDIRKHYRGEVVYNAESDIHLPHLTVYQTLFTVARMKTPQNRIKGVDREAYANHVTEVAMATYGLSHTRDTKVGNDLVRGVSGGERKRVSIAEVAICGARFQCWDNATRGLDSATALEFIRALKTQADIGKTAATVAIYQCSQDAYDLFDKVCVLDDG…
sace_11_12_l00710	sace_0692	1532	296.21	0	12	o535-557i570-592o617-639i644-666o676-698i703-725o787-806i1224-1243o1310-1332i1344-1366o1381-1403i1495-1517o	OUT	15	540 558 571 590 621 638 645 662 679 696 703 720 787 806 918 937 1224 1243 1256 1277 1308 1329 1342 1364 1377 1394 1407 1425 1498 1517	MSSDIRDVEERNSRSSSSSSSSNSAAQSIGQHPYHGFDSEAAERVHELARTLTSQSLLYTANSNNSSSSNHNAHNAHNADSRSVFSTDMEGVNPVFTNPDTPGYNPKLDPNSDQFSSTAWVQNMANICTSDPDFYKPYSLGCVWKNLSASGDSADVSYQSTFANIVPKLLTKGLRLLKPSKEEDTFQILKPMDGCLNPGELLVVLGRPGSGCTTLLKSISSNSHGFKIAKDSIVSYNGLSSSDIRKHYRGEVVYNAESDIHLPHLTVYQTLFTVARMKTPQNRIKGVDREAYANHVTEVAMATYGLSHTRDTKVGNDLVRGVSGGERKRVSIAEVAICGARFQCWDNATRGLDSATALEFIRALKTQADIGKTAATVAIYQCSQDAYDLFDKVCVLDDG…
sace_12_1_1180	sace_0701	1532	296.21	0	12	o535-557i570-592o617-639i644-666o676-698i703-725o787-806i1224-1243o1310-1332i1344-1366o1381-1403i1495-1517o	OUT	15	540 558 571 590 621 638 645 662 679 696 703 720 787 806 918 937 1224 1243 1256 1277 1308 1329 1342 1364 1377 1394 1407 1425 1498 1517	MSSDIRDVEERNSRSSSSSSSSNSAAQSIGQHPYHGFDSEAAERVHELARTLTSQSLLYTANSNNSSSSNHNAHNAHNADSRSVFSTDMEGVNPVFTNPDTPGYNPKLDPNSDQFSSTAWVQNMANICTSDPDFYKPYSLGCVWKNLSASGDSADVSYQSTFANIVPKLLTKGLRLLKPSKEEDTFQILKPMDGCLNPGELLVVLGRPGSGCTTLLKSISSNSHGFKIAKDSIVSYNGLSSSDIRKHYRGEVVYNAESDIHLPHLTVYQTLFTVARMKTPQNRIKGVDREAYANHVTEVAMATYGLSHTRDTKVGNDLVRGVSGGERKRVSIAEVAICGARFQCWDNATRGLDSATALEFIRALKTQADIGKTAATVAIYQCSQDAYDLFDKVCVLDDG…
sace_13_1_1180	sace_0711	1532	296.21	0	12	o535-557i570-592o617-639i644-666o676-698i703-725o787-806i1224-1243o1310-1332i1344-1366o1381-1403i1495-1517o	OUT	15	540 558 571 590 621 638 645 662 679 696 703 720 787 806 918 937 1224 1243 1256 1277 1308 1329 1342 1364 1377 1394 1407 1425 1498 1517	MSSDIRDVEERNSRSSSSSSSSNSAAQSIGQHPYHGFDSEAAERVHELARTLTSQSLLYTANSNNSSSSNHNAHNAHNADSRSVFSTDMEGVNPVFTNPDTPGYNPKLDPNSDQFSSTAWVQNMANICTSDPDFYKPYSLGCVWKNLSASGDSADVSYQSTFANIVPKLLTKGLRLLKPSKEEDTFQILKPMDGCLNPGELLVVLGRPGSGCTTLLKSISSNSHGFKIAKDSIVSYNGLSSSDIRKHYRGEVVYNAESDIHLPHLTVYQTLFTVARMKTPQNRIKGVDREAYANHVTEVAMATYGLSHTRDTKVGNDLVRGVSGGERKRVSIAEVAICGARFQCWDNATRGLDSATALEFIRALKTQADIGKTAATVAIYQCSQDAYDLFDKVCVLDDG…
sace_23_1_6080	sace_0842	1532	296.21	0	12	o535-557i570-592o617-639i644-666o676-698i703-725o787-806i1224-1243o1310-1332i1344-1366o1381-1403i1495-1517o	OUT	15	540 558 571 590 621 638 645 662 679 696 703 720 787 806 918 937 1224 1243 1256 1277 1308 1329 1342 1364 1377 1394 1407 1425 1498 1517	MSSDIRDVEERNSRSSSSSSSSNSAAQSIGQHPYRGFDSEAAERVHELARTLTSQSLLYTANSNNSSSSNHNAHNAHNADSRSVFSTDMEGVNPVFTNPDTPGYNPKLDPNSDQFSSTAWVQNMANICTSDPDFYKPYSLGCVWKNLSASGDSADVSYQSTFANIVPKLLTKGLRLLKPSKEEDTFQILKPMDGCLNPGELLVVLGRPGSGCTTLLKSISSNSHGFKIAKDSIVSYNGLSSSDIRKHYRGEVVYNAESDIHLPHLTVYQTLFTVARMKTPQNRIKGVDREAYANHVTEVAMATYGLSHTRDTKVGNDLVRGVSGGERKRVSIAEVAICGARFQCWDNATRGLDSATALEFIRALKTQADIGKTAATVAIYQCSQDAYDLFDKVCVLDDG…
sace_28_1_a06210	sace_0896	1532	296.21	0	12	o535-557i570-592o617-639i644-666o676-698i703-725o787-806i1224-1243o1310-1332i1344-1366o1381-1403i1495-1517o	OUT	15	540 558 571 590 621 638 645 662 679 696 703 720 787 806 918 937 1224 1243 1256 1277 1308 1329 1342 1364 1377 1394 1407 1425 1498 1517	MSSDIRDVEERNSRSSSSSSSSNSAAQSIGQHPYRGFDSEAAERVHELARTLTSQSLLYTANSNNSSSSNHNAHNAHNADSRSVFSTDMEGVNPVFTNPDTPGYNPKLDPNSDQFSSTAWVQNMANICTSDPDFYKPYSLGCVWKNLSASGDSADVSYQSTFANIVPKLLTKGLRLLKPSKEEDTFQILKPMDGCLNPGELLVVLGRPGSGCTTLLKSISSNSHGFKIAKDSIVSYNGLSSSDIRKHYRGEVVYNAESDIHLPHLTVYQTLFTVARMKTPQNRIKGVDREAYANHVTEVAMATYGLSHTRDTKVGNDLVRGVSGGERKRVSIAEVAICGARFQCWDNATRGLDSATALEFIRALKTQADIGKTAATVAIYQCSQDAYDLFDKVCVLDDG…
sace_30_1_a06210	sace_0928	1532	296.21	0	12	o535-557i570-592o617-639i644-666o676-698i703-725o787-806i1224-1243o1310-1332i1344-1366o1381-1403i1495-1517o	OUT	15	540 558 571 590 621 638 645 662 679 696 703 720 787 806 918 937 1224 1243 1256 1277 1308 1329 1342 1364 1377 1394 1407 1425 1498 1517	MSSDIRDVEERNSRSSSSSSSSNSAAQSIGQHPYRGFDSEAAERVHELARTLTSQSLLYTANSNNSSSSNHNAHNAHNADSRSVFSTDMEGVNPVFTNPDTPGYNPKLDPNSDQFSSTAWVQNMANICTSDPDFYKPYSLGCVWKNLSASGDSADVSYQSTFANIVPKLLTKGLRLLKPSKEEDTFQILKPMDGCLNPGELLVVLGRPGSGCTTLLKSISSNSHGFKIAKDSIVSYNGLSSSDIRKHYRGEVVYNAESDIHLPHLTVYQTLFTVARMKTPQNRIKGVDREAYANHVTEVAMATYGLSHTRDTKVGNDLVRGVSGGERKRVSIAEVAICGARFQCWDNATRGLDSATALEFIRALKTQADIGKTAATVAIYQCSQDAYDLFDKVCVLDDG…
sace_38_1_a06270	sace_1024	1532	296.21	0	12	o535-557i570-592o617-639i644-666o676-698i703-725o787-806i1224-1243o1310-1332i1344-1366o1381-1403i1495-1517o	OUT	15	540 558 571 590 621 638 645 662 679 696 703 720 787 806 918 937 1224 1243 1256 1277 1308 1329 1342 1364 1377 1394 1407 1425 1498 1517	MSSDIRDVEERNSRSSSSSSSSNSAAQSIGQHPYRGFDSEAAERVHELARTLTSQSLLYTANSNNSSSSNHNAHNAHNADSRSVFSTDMEGVNPVFTNPDTPGYNPKLDPNSDQFSSTAWVQNMANICTSDPDFYKPYSLGCVWKNLSASGDSADVSYQSTFANIVPKLLTKGLRLLKPSKEEDTFQILKPMDGCLNPGELLVVLGRPGSGCTTLLKSISSNSHGFKIAKDSIVSYNGLSSSDIRKHYRGEVVYNAESDIHLPHLTVYQTLFTVARMKTPQNRIKGVDREAYANHVTEVAMATYGLSHTRDTKVGNDLVRGVSGGERKRVSIAEVAICGARFQCWDNATRGLDSATALEFIRALKTQADIGKTAATVAIYQCSQDAYDLFDKVCVLDDG…
sace_52_1_a06170	sace_1201	1532	296.21	0	12	o535-557i570-592o617-639i644-666o676-698i703-725o787-806i1224-1243o1310-1332i1344-1366o1381-1403i1495-1517o	OUT	15	540 558 571 590 621 638 645 662 679 696 703 720 787 806 918 937 1224 1243 1256 1277 1308 1329 1342 1364 1377 1394 1407 1425 1498 1517	MSSDIRDVEERNSRSSSSSSSSNSAAQSIGQHPYRGFDSEAAERVHELARTLTSQSLLYTANSNNSSSSNHNAHNAHNADSRSVFSTDMEGVNPVFTNPDTPGYNPKLDPNSDQFSSTAWVQNMANICTSDPDFYKPYSLGCVWKNLSASGDSADVSYQSTFANIVPKLLTKGLRLLKPSKEEDTFQILKPMDGCLNPGELLVVLGRPGSGCTTLLKSISSNSHGFKIAKDSIVSYNGLSSSDIRKHYRGEVVYNAESDIHLPHLTVYQTLFTVARMKTPQNRIKGVDREAYANHVTEVAMATYGLSHTRDTKVGNDLVRGVSGGERKRVSIAEVAICGARFQCWDNATRGLDSATALEFIRALKTQADIGKTAATVAIYQCSQDAYDLFDKVCVLDDG…
sace_57_1_a06180	sace_1251	1532	293.04	0	12	o535-557i570-592o617-639i644-666o676-698i703-725o787-806i1224-1243o1310-1332i1344-1366o1381-1403i1495-1517o	OUT	15	540 558 571 590 621 638 645 662 679 696 703 720 787 806 918 937 1224 1243 1256 1277 1308 1329 1342 1364 1377 1394 1407 1425 1498 1517	MSSDIRDVEERNSRSSSSSSSSNSAAQSIGQHPYHGFDSEAAERVHELARTLTSQSLLYTANSNNSSSSNHNAHNAHNADSRSVFSTDMEGVNPVFTNPDTPGYNPKLDPNSDQFSSTAWVQNMANICTSDPDFYKPYSLGCVWKNLSASGDSADVSYQSTFANIVPKLLTKGLRLLKPSKEEDTFQILKPMDGCLNPGELLVVLGRPGSGCTTLLKSISSNSHGFKIAKDSIVSYNGLSSSDIRKHYRGEVVYNAESDIHLPHLTVYQTLFTVARMKTPQNRIKGVDREAYANHVTEVAMATYGLSHTRDTKVGNDLVRGVSGGERKRVSIAEVAICGARFQCWDNATRGLDSATALEFIRALKTQADIGKTAATVAIYQCSQDAYDLFDKVCVLDDG…
sace_6_64_bl00210	sace_1290	1532	296.21	0	12	o535-557i570-592o617-639i644-666o676-698i703-725o787-806i1224-1243o1310-1332i1344-1366o1381-1403i1495-1517o	OUT	15	540 558 571 590 621 638 645 662 679 696 703 720 787 806 918 937 1224 1243 1256 1277 1308 1329 1342 1364 1377 1394 1407 1425 1498 1517	MSSDIRDVEERNSRSSSSSSSSNSAAQSIGQHPYRGFDSEAAERVHELARTLTSQSLLYTANSNNSSSSNHNAHNAHNADSRSVFSTDMEGVNPVLTNPDTPGYNPKLDPNSDQFSSTAWVQNMANICTSDPDFYKPYSLGCVWKNLSASGDSADVSYQSTFANIVPKLLTKGLRLLKPSKEEDTFQILKPMDGCLNPGELLVVLGRPGSGCTTLLKSISSNSHGFKIAKDSIVSYNGLSSSDIRKHYRGEVVYNAESDIHLPHLTVYQTLFTVARMKTPQNRIKGVDREAYANHVTEVAMATYGLSHTRDTKVGNDLVRGVSGGERKRVSIAEVAICGARFQCWDNATRGLDSATALEFIRALKTQADIGKTAATVAIYQCSQDAYDLFDKVCVLDDG…
sace_9_14_n01300	sace_1315	1532	296.21	0	12	o535-557i570-592o617-639i644-666o676-698i703-725o787-806i1224-1243o1310-1332i1344-1366o1381-1403i1495-1517o	OUT	15	540 558 571 590 621 638 645 662 679 696 703 720 787 806 918 937 1224 1243 1256 1277 1308 1329 1342 1364 1377 1394 1407 1425 1498 1517	MSSDIRDVEERNSRSSSSSSSSNSAAQSIGQHPYHGFDSEAAERVHELARTLTSQSLLYTANSNNSSSSNHNAHNAHNADSRSVFSTDMEGVNPVFTNPDTPGYNPKLDPNSDQFSSTAWVQNMANICTSDPDFYKPYSLGCVWKNLSASGDSADVSYQSTFANIVPKLLTKGLRLLKPSKEEDTFQILKPMDGCLNPGELLVVLGRPGSGCTTLLKSISSNSHGFKIAKDSIVSYNGLSSSDIRKHYRGEVVYNAESDIHLPHLTVYQTLFTVARMKTPQNRIKGVDREAYANHVTEVAMATYGLSHTRDTKVGNDLVRGVSGGERKRVSIAEVAICGARFQCWDNATRGLDSATALEFIRALKTQADIGKTAATVAIYQCSQDAYDLFDKVCVLDDG…
naca_1_f00410	naca_0562	1531	237.29	0	10	o517-536i543-565o599-621i628-648o658-680i769-788o1288-1310i1323-1345o1360-1382i1475-1497o	OUT	15	517 536 549 568 599 621 628 647 660 678 691 707 738 756 769 788 1204 1223 1236 1257 1288 1310 1323 1347 1356 1374 1387 1405 1478 1497	MSFSTDSTSTRDELPLVENNSLDHPYMGFDKTAQDQIRDLARTLTQLSVAHPSESAIDQGSDVQSIYSTGLPGINPVYTNPDTPGYDEKLDPASDNFSSTAWVKNMANIAKSDPDFYKPYSLGCVWKNLSASGDSADVSYQATILNMPWKIITYVYRKVTPTREIDTFQILKSMDGILNPGELLVVLGRPGSGCTTLLKSISSNTHGFDISKDSIISYNGLTPKDIRRHYRGEVVYNAESDIHLPHLTVYQTLLTVARLKTPSNRIKDVTREDYANHLTQVTMATYGLLHTRDTKVGDDLVKGVSGGERKRVSIAEVSICGSKVQCWDNATRGLDSATALEFIRALKTQATILNTTATVAIYQCSQDTYDLFDKVCVLDDGYQLYYGPSDRAKKYFQDM…
naca_2_129_dy00120	naca_0567	1531	237.61	0	10	o517-539i552-574o599-621i628-648o658-680i769-788o1288-1310i1323-1345o1360-1382i1475-1497o	OUT	15	517 536 549 568 599 621 628 647 660 678 691 707 738 756 769 788 1204 1223 1236 1257 1288 1310 1323 1347 1356 1374 1387 1405 1478 1497	MSFSTDSTSTRDELPLVENNSLDHPYMGFDKTAQDQIRDLARTLTQLSVAHPSESAIDQGSDVQSIYSTGLPGINPVYTNPDTPGYDEKLDPASDNFSSTAWVKNMANIAKSDPDFYKPYSLGCVWKNLSASGDSADVSYQATILNMPWKIITYVYRKVTPTREIDTFQILKSMDGILNPGELLVVLGRPGSGCTTLLKSISSNTHGFDISKDSIISYNGLTPKDIRRHYRGEVVYNAESDIHLPHLTVYQTLLTVARLKTPSNRIKDVTREDYANHLTQVTMATYGLLHTRDTKVGDDLVKGVSGGERKRVSIAEVSICGSKVQCWDNATRGLDSATALEFIRALKTQATILNTTATVAIYQCSQDTYDLFDKVCVLDDGYQLYYGPSDRAKKYFQDM…
sapa_12_1_a06200	sapa_1379	1530	280.4	0	12	o533-555i568-590o615-637i642-664o674-696i701-723o785-804i1222-1241o1308-1330i1342-1364o1379-1401i1493-1515o	OUT	15	538 556 569 588 619 636 643 660 677 694 701 718 785 804 916 935 1222 1241 1254 1275 1306 1327 1340 1362 1375 1392 1405 1423 1496 1515	MSSDIRDVEERNSRSSSSSSSSNSDSDSATQSIGQHPYRGFDSEAAERVHELARTLTSQSLLYTANSNNTDHNTHNADSRSVFSTDMEGVNPVFTNPDTPGYNPKLDPNSDQFSSTAWVQNMANICTSDPDFYKPYSLGCVWKNLSASGDSADVSYQSTFANIVPKLLTKGLRLLKPSKGEDTFQILKPMDGCLNPGELLVVLGRPGSGCTTLLKSISSNSHGFKIAKDSVVSYNGLSSSDIRKHYRGEVVYNAESDIHLPHLTVYQTLFTVARMKTPQNRIKGVDREAYANHVTEVAMATYGLSHTRDTKVGDDLVRGVSGGERKRVSIAEVAICGAKFQCWDNATRGLDSATALEFIRALKTQADIGKTAATVAIYQCSQDAYNLFDKVCVLDDGYQ…
sapa_13_1_a06210	sapa_1389	1530	280.4	0	12	o533-555i568-590o615-637i642-664o674-696i701-723o785-804i1222-1241o1308-1330i1342-1364o1379-1401i1493-1515o	OUT	15	538 556 569 588 619 636 643 660 677 694 701 718 785 804 916 935 1222 1241 1254 1275 1306 1327 1340 1362 1375 1392 1405 1423 1496 1515	MSSDIRDVEERNSRSSSSSSSSNSDSDSATQSIGQHPYRGFDSEAAERVHELARTLTSQSLLYTANSNNTDHNTHNADSRSVFSTDMEGVNPVFTNPDTPGYNPKLDPNSDQFSSTAWVQNMANICTSDPDFYKPYSLGCVWKNLSASGDSADVSYQSTFANIVPKLLTKGLRLLKPSKGEDTFQILKPMDGCLNPGELLVVLGRPGSGCTTLLKSISSNSHGFKIAKDSVVSYNGLSSSDIRKHYRGEVVYNAESDIHLPHLTVYQTLFTVARMKTPQNRIKGVDREAYANHVTEVAMATYGLSHTRDTKVGDDLVRGVSGGERKRVSIAEVAICGAKFQCWDNATRGLDSATALEFIRALKTQADIGKTAATVAIYQCSQDAYNLFDKVCVLDDGYQ…
sapa_14_1_a06250	sapa_1398	1530	280.4	0	12	o533-555i568-590o615-637i642-664o674-696i701-723o785-804i1222-1241o1308-1330i1342-1364o1379-1401i1493-1515o	OUT	15	538 556 569 588 619 636 643 660 677 694 701 718 785 804 916 935 1222 1241 1254 1275 1306 1327 1340 1362 1375 1392 1405 1423 1496 1515	MSSDIRDVEERNSRSSSSSSSSNSDSDSATQSIGQHPYRGFDSEAAERVHELARTLTSQSLLYTANSNNTDHNTHNADSRSVFSTDMEGVNPVFTNPDTPGYNPKLDPNSDQFSSTAWVQNMANICTSDPDFYKPYSLGCVWKNLSASGDSADVSYQSTFANIVPKLLTKGLRLLKPSKGEDTFQILKPMDGCLNPGELLVVLGRPGSGCTTLLKSISSNSHGFKIAKDSVVSYNGLSSSDIRKHYRGEVVYNAESDIHLPHLTVYQTLFTVARMKTPQNRIKGVDREAYANHVTEVAMATYGLSHTRDTKVGDDLVRGVSGGERKRVSIAEVAICGAKFQCWDNATRGLDSATALEFIRALKTQADIGKTAATVAIYQCSQDAYNLFDKVCVLDDGYQ…
sapa_8_1_6130	sapa_1605	1530	280.4	0	12	o533-555i568-590o615-637i642-664o674-696i701-723o785-804i1222-1241o1308-1330i1342-1364o1379-1401i1493-1515o	OUT	15	538 556 569 588 619 636 643 660 677 694 701 718 785 804 916 935 1222 1241 1254 1275 1306 1327 1340 1362 1375 1392 1405 1423 1496 1515	MSSDIRDVEERNSRSSSSSSSSNSDSDSATQSIGQHPYRGFDSEAAERVHELARTLTSQSLLYTANSNNTDHNTHNADSRSVFSTDMEGVNPVFTNPDTPGYNPKLDPNSDQFSSTAWVQNMANICTSDPDFYKPYSLGCVWKNLSASGDSADVSYQSTFANIVPKLLTKGLRLLKPSKGEDTFQILKPMDGCLNPGELLVVLGRPGSGCTTLLKSISSNSHGFKIAKDSVVSYNGLSSSDIRKHYRGEVVYNAESDIHLPHLTVYQTLFTVARMKTPQNRIKGVDREAYANHVTEVAMATYGLSHTRDTKVGDDLVRGVSGGERKRVSIAEVAICGAKFQCWDNATRGLDSATALEFIRALKTQADIGKTAATVAIYQCSQDAYNLFDKVCVLDDGYQ…
sace_1_ydr406w	sace_0672	1529	294.08	0	12	o532-554i567-589o614-636i641-663o673-695i700-722o784-803i1221-1240o1305-1327i1339-1361o1371-1393i1492-1514o	OUT	15	537 555 568 587 618 636 643 663 676 693 700 717 784 803 915 934 1221 1240 1253 1274 1305 1326 1339 1361 1374 1391 1404 1422 1495 1514	MSSDIRDVEERNSRSSSSSSSSNSAAQSIGQHPYRGFDSEAAERVHELARTLTSQSLLYTANSNNSSSSNHNAHNADSRSVFSTDMEGVNPVFTNPDTPGYNPKLDPNSDQFSSTAWVQNMANICTSDPDFYKPYSLGCVWKNLSASGDSADVSYQSTFANIVPKLLTKGLRLLKPSKEEDTFQILKPMDGCLNPGELLVVLGRPGSGCTTLLKSISSNSHGFKIAKDSIVSYNGLSSSDIRKHYRGEVVYNAESDIHLPHLTVYQTLFTVARMKTPQNRIKGVDREAYANHVTEVAMATYGLSHTRDTKVGNDLVRGVSGGERKRVSIAEVAICGARFQCWDNATRGLDSATALEFIRALKTQADIGKTAATVAIYQCSQDAYDLFDKVCVLDDGYQL…
sace_18_1_6000	sace_0765	1529	296.22	0	12	o532-554i567-589o614-636i641-663o673-695i700-722o784-803i1221-1240o1307-1329i1341-1363o1378-1400i1492-1514o	OUT	15	537 555 568 587 618 636 643 663 676 693 700 717 784 803 915 934 1221 1240 1253 1274 1305 1326 1339 1361 1374 1391 1404 1422 1495 1514	MSSDIRDVEERNSRSSSSSSSSNSAAQSIGQHPYRGFDSEAAERVHELARTLTSQSLLYTANSNNSSSSNHNAHNADSRSVFSTDMEGVNPVFTNPDTPGYNPKLDPNSDQFSSTAWVQNMANICTSDPDFYKPYSLGCVWKNLSASGDSADVSYQSTFANIVPKLLTKGLRLLKPSKEEDTFQILKPMDGCLNPGELLVVLGRPGSGCTTLLKSISSNSHGFKIAKDSIVSYNSLSSSDIRKHYRGEVVYNAESDIHLPHLTVYQTLFTVARMKTPQNRIKGVDREAYANHVTEVAMATYGLSHTRDTKVGNDLVRGVSGGERKRVSIAEVAICGARFQCWDNATRGLDSATALEFIRALKTQADIGKTAATVAIYQCSQDAYDLFDKVCVLDDGYQL…
sace_3_1_a06160	sace_0919	1529	294.08	0	12	o532-554i567-589o614-636i641-663o673-695i700-722o784-803i1221-1240o1305-1327i1339-1361o1371-1393i1492-1514o	OUT	15	537 555 568 587 618 636 643 663 676 693 700 717 784 803 915 934 1221 1240 1253 1274 1305 1326 1339 1361 1374 1391 1404 1422 1495 1514	MSSDIRDVEERNSRSSSSSSSSNSAAQSIGQHPYRGFDSEAAERVHELARTLTSQSLLYTANSNNSSSSNHNAHNADSRSVFSTDMEGVNPVFTNPDTPGYNPKLDPNSDQFSSTAWVQNMANICTSDPDFYKPYSLGCVWKNLSASGDSADVSYQSTFANIVPKLLTKGLRLLKPSKEEDTFQILKPMDGCLNPGELLVVLGRPGSGCTTLLKSISSNSHGFKIAKDSIVSYNGLSSSDIRKHYRGEVVYNAESDIHLPHLTVYQTLFTVARMKTPQNRIKGVDREAYANHVTEVAMATYGLSHTRDTKVGNDLVRGVSGGERKRVSIAEVAICGARFQCWDNATRGLDSATALEFIRALKTQADIGKTAATVAIYQCSQDAYDLFDKVCVLDDGYQL…
sace_35_1_6070	sace_0994	1529	296.21	0	12	o532-554i567-589o614-636i641-663o673-695i700-722o784-803i1221-1240o1307-1329i1341-1363o1378-1400i1492-1514o	OUT	15	537 555 568 587 618 635 642 659 676 693 700 717 784 803 915 934 1221 1240 1253 1274 1305 1326 1339 1361 1374 1391 1404 1422 1495 1514	MSSDIRDVEERNSRSSSSSSSSNSAAQSIGQHPYRGFDSEAAERVHELARTLTSQSLLYTANSNNSSSSNHNAHNADSRSVFSTDMEGVNPVFTNPDTPGYNPKLDPNSDQFSSTAWVQNMANICTSDPDFYKPYSLGCVWKNLSASGDSADVSYQSTFANIVPKLLTKGLRLLKPSKEEDTFQILKPMDGCLNPGELLVVLGRPGSGCTTLLKSISSNSHGFKIAKDSIVSYNGLSSSDIRKHYRGEVVYNAESDIHLPHLTVYQTLFTVARMKTPQNRIKGVDREAYANHVTEVAMATYGLSHTRDTKVGNDLVRGVSGGERKRVSIAEVAICGARFQCWDNATRGLDSATALEFIRALKTQADIGKTAATVAIYQCSQDAYDLFDKVCVLDDGYQL…
sace_40_1_a06100	sace_1056	1529	296.22	0	12	o532-554i567-589o614-636i641-663o673-695i700-722o784-803i1221-1240o1307-1329i1341-1363o1378-1400i1492-1514o	OUT	15	537 555 568 587 618 636 643 663 676 693 700 717 784 803 915 934 1221 1240 1253 1274 1305 1326 1339 1361 1374 1391 1404 1422 1495 1514	MSSDIRDVEERNSRSSSSSSSSNSAAQSIGQHPYRGFDSEAAERVHELARTLTSQSLLYTANSNNSSSSNHNAHNADSRSVFSTDMEGVNPVFTNPDTPGYNPKLDPNSDQFSSTAWVQNMANICTSDPDFYKPYSLGCVWKNLSASGDSADVSYQSTFANIVPKLLTKGLRLLKPSKEEDTFQILKPMDGCLNPGELLVVLGRPGSGCTTLLKSISSNSHGFKIAKDSIVSYNGLSSSDIRKHYRGEVVYNAESDIHLPHLTVYQTLFTVARMKTPQNRIKGVDREAYANHVTEVAMATYGLSHTRDTKVGNDLVRGVSGGERKRVSIAEVAICGARFQCWDNATRGLDSATALEFIRALKTQADIGKTAATVAIYQCSQDAYDLFDKVCVLDDGYQL…
sace_43_1_a06270	sace_1088	1529	296.21	0	12	o532-554i567-589o614-636i641-663o673-695i700-722o784-803i1221-1240o1307-1329i1341-1363o1378-1400i1492-1514o	OUT	15	537 555 568 587 618 635 642 659 676 693 700 717 784 803 915 934 1221 1240 1253 1274 1305 1326 1339 1361 1374 1391 1404 1422 1495 1514	MSSDIRDVEERNSRSSSSSSSSNSAAQSIGQHPYRGFDSEAAERVHELARTLTSQSLLYTANSNNSSSSNHNAHNADSRSVFSTDMEGVNPVFTNPDTPGYNPKLDPNSDQFSSTAWVQNMANICTSDPDFYKPYSLGCVWKNLSASGDSADVSYQSTFANIVPKLLTKGLRLLKPSKEEDTFQILKPMDGCLNPGELLVVLGRPGSGCTTLLKSISSNSHGFKIAKDSIVSYNGLSSSDIRKHYRGEVVYNAESDIHLPHLTVYQTLFTVARMKTPQNRIKGVDREAYANHVTEVAMATYGLSHTRDTKVGNDLVRGVSGGERKRVSIAEVAICGARFQCWDNATRGLDSATALEFIRALKTQADIGKTAATVAIYQCSQDAYDLFDKVCVLDDGYQL…
sace_44_1_6120	sace_1098	1529	296.21	0	12	o532-554i567-589o614-636i641-663o673-695i700-722o784-803i1221-1240o1307-1329i1341-1363o1378-1400i1492-1514o	OUT	15	537 555 568 587 618 635 642 659 676 693 700 717 784 803 915 934 1221 1240 1253 1274 1305 1326 1339 1361 1374 1391 1404 1422 1495 1514	MSSDIRDVEERNSRSSSSSSSSNSAAQSIGQHPYRGFDSEAAERVHELARTLTSQSLLYTANSNNSSSSNHNAHNADSRSVFSTDMEGVNPVFTNPDTPGYNPKLDPNSDQFSSTAWVQNMANICTSDPDFYKPYSLGCVWKNLSASGDSADVSYQSTFANIVPKLLTKGLRLLKPSKEEDTFQILKPMDGCLNPGELLVVLGRPGSGCTTLLKSISSNSHGFKIAKDSIVSYNGLSSSDIRKHYRGEVVYNAESDIHLPHLTVYQTLFTVARMKTPQNRIKGVDREAYANHVTEVAMATYGLSHTRDTKVGNDLVRGVSGGERKRVSIAEVAICGARFQCWDNATRGLDSATALEFIRALKTQADIGKTAATVAIYQCSQDAYDLFDKVCVLDDGYQL…
sace_48_1_a06130	sace_1141	1529	294.08	0	12	o532-554i567-589o614-636i641-663o673-695i700-722o784-803i1221-1240o1305-1327i1339-1361o1371-1393i1492-1514o	OUT	15	537 555 568 587 618 636 643 663 676 693 700 717 784 803 915 934 1221 1240 1253 1274 1305 1326 1339 1361 1374 1391 1404 1422 1495 1514	MSSDIRDVEERNSRSSSSSSSSNSAAQSIGQHPYRGFDSEAAERVHELARTLTSQSLLYTANSNNSSSSNHNAHNADSRSVFSTDMEGVNPVFTNPDTPGYNPKLDPNSDQFSSTAWVQNMANICTSDPDFYKPYSLGCVWKNLSASGDSADVSYQSTFANIVPKLLTKGLRLLKPSKEEDTFQILKPMDGCLNPGELLVVLGRPGSGCTTLLKSISSNSHGFKIAKDSIVSYNGLSSSDIRKHYRGEVVYNAESDIHLPHLTVYQTLFTVARMKTPQNRIKGVDREAYANHVTEVAMATYGLSHTRDTKVGNDLVRGVSGGERKRVSIAEVAICGARFQCWDNATRGLDSATALEFIRALKTQADIGKTAATVAIYQCSQDAYDLFDKVCVLDDGYQL…
sace_51_1_a06380	sace_1191	1529	294.08	0	12	o532-554i567-589o614-636i641-663o673-695i700-722o784-803i1221-1240o1305-1327i1339-1361o1371-1393i1492-1514o	OUT	15	537 555 568 587 618 636 643 663 676 693 700 717 784 803 915 934 1221 1240 1253 1274 1305 1326 1339 1361 1374 1391 1404 1422 1495 1514	MSSDIRDVEERNSRSSSSSSSSNSAAQSIGQHPYRGFDSEAAERVHELARTLTSQSLLYTANSNNSSSSNHNAHNADSRSVFSTDMEGVNPVFTNPDTPGYNPKLDPNSDQFSSTAWVQNMANICTSDPDFYKPYSLGCVWKNLSASGDSADVSYQSTFANIVPKLLTKGLRLLKPSKEEDTFQILKPMDGCLNPGELLVVLGRPGSGCTTLLKSISSNSHGFKIAKDSIVSYNGLSSSDIRKHYRGEVVYNAESDIHLPHLTVYQTLFTVARMKTPQNRIKGVDREAYANHVTEVAMATYGLSHTRDTKVGNDLVRGVSGGERKRVSIAEVAICGARFQCWDNATRGLDSATALEFIRALKTQADIGKTAATVAIYQCSQDAYDLFDKVCVLDDGYQL…
sace_53_52_az00210	sace_1217	1529	296.22	0	12	o532-554i567-589o614-636i641-663o673-695i700-722o784-803i1221-1240o1307-1329i1341-1363o1378-1400i1492-1514o	OUT	15	537 555 568 587 618 636 643 663 676 693 700 717 784 803 915 934 1221 1240 1253 1274 1305 1326 1339 1361 1374 1391 1404 1422 1495 1514	MSSDIRDVEERNSRSSSSSSSSNSAAQSIGQHPYRGFDSEAAERVHELARTLTSQSLLYTANSNNSSSSNHNAHNADSRSVFSTDMEGVNPVFTNPDTPGYNPKLDPNSDQFSSTAWVQNMANICTSDPDFYKPYSLGCVWKNLSASGDSADVSYQSTFANIVPKLLTKGLRLLKPSKEEDTFQILKPMDGCLNPGELLVVLGRPGSGCTTLLKSISSNSHGFKIAKDSIVSYNSLSSSDIRKHYRGEVVYNAESDIHLPHLTVYQTLFTVARMKTPQNRIKGVDREAYANHVTEVAMATYGLSHTRDTKVGNDLVRGVSGGERKRVSIAEVAICGARFQCWDNATRGLDSATALEFIRALKTQADIGKTAATVAIYQCSQDAYDLFDKVCVLDDGYQL…
sace_54_1_a06270	sace_1221	1529	294.08	0	12	o532-554i567-589o614-636i641-663o673-695i700-722o784-803i1221-1240o1305-1327i1339-1361o1371-1393i1492-1514o	OUT	15	537 555 568 587 618 636 643 663 676 693 700 717 784 803 915 934 1221 1240 1253 1274 1305 1326 1339 1361 1374 1391 1404 1422 1495 1514	MSSDIRDVEERNSRSSSSSSSSNSAAQSIGQHPYRGFDSEAAERVHELARTLTSQSLLYTANSNNSSSSNHNAHNADSRSVFSTDMEGVNPVFTNPDTPGYNPKLDPNSDQFSSTAWVQNMANICTSDPDFYKPYSLGCVWKNLSASGDSADVSYQSTFANIVPKLLTKGLRLLKPSKEEDTFQILKPMDGCLNPGELLVVLGRPGSGCTTLLKSISSNSHGFKIAKDSIVSYNGLSSSDIRKHYRGEVVYNAESDIHLPHLTVYQTLFTVARMKTPQNRIKGVDREAYANHVTEVAMATYGLSHTRDTKVGNDLVRGVSGGERKRVSIAEVAICGARFQCWDNATRGLDSATALEFIRALKTQADIGKTAATVAIYQCSQDAYDLFDKVCVLDDGYQL…
sace_55_1_a06270	sace_1231	1529	294.08	0	12	o532-554i567-589o614-636i641-663o673-695i700-722o784-803i1221-1240o1305-1327i1339-1361o1371-1393i1492-1514o	OUT	15	537 555 568 587 618 636 643 663 676 693 700 717 784 803 915 934 1221 1240 1253 1274 1305 1326 1339 1361 1374 1391 1404 1422 1495 1514	MSSDIRDVEERNSRSSSSSSSSNSAAQSIGQHPYRGFDSEAAERVHELARTLTSQSLLYTANSNNSSSSNHNAHNADSRSVFSTDMEGVNPVFTNPDTPGYNPKLDPNSDQFSSTAWVQNMANICTSDPDFYKPYSLGCVWKNLSASGDSADVSYQSTFANIVPKLLTKGLRLLKPSKEEDTFQILKPMDGCLNPGELLVVLGRPGSGCTTLLKSISSNSHGFKIAKDSIVSYNGLSSSDIRKHYRGEVVYNAESDIHLPHLTVYQTLFTVARMKTPQNRIKGVDREAYANHVTEVAMATYGLSHTRDTKVGNDLVRGVSGGERKRVSIAEVAICGARFQCWDNATRGLDSATALEFIRALKTQADIGKTAATVAIYQCSQDAYDLFDKVCVLDDGYQL…
sace_56_1_a05770	sace_1241	1529	296.26	0	12	o532-554i567-589o614-636i641-663o673-695i700-722o784-803i1221-1240o1307-1329i1341-1363o1378-1400i1492-1514o	OUT	15	537 555 568 587 618 635 642 659 676 693 700 717 784 803 915 934 1221 1240 1253 1274 1305 1326 1339 1361 1374 1391 1404 1422 1495 1514	MSSDIRDVEERNSRSSSSSSSSNSAAQSIGQHPYRGFDSEAAERVHELARTLTSQSLLYTANSNNSSSSNHNAHNADSRSVFSTDMEGVNPVFTNPDTPGYNPKLDPNSDQFSSTAWVQNMANICTSDPDFYKPYSLGCVWKNLSASGDSADVSYQSTFANIVPKLLTKGLRLLKPSKEEDTFQILKPMDGCLNPGELLVVLGRPGSGCTTLLKSISSNSHGFKIAKDSIVSYNSLSSSDIRKHYRGEVVYNAESDIHLPHLTVYQTLFTVARMKTPQNRIKGVDREAYANHVTEVAMATYGLSHTRDTKVGNDLVRGVSGGERKRVSIAEVAICGARFQCWDNATRGLDSATALEFIRALKTQADIGKTAATVAIYQCSQDAYDLFDKVCVLDDGYQL…
sace_58_7_g00290	sace_1268	1529	296.21	0	12	o532-554i567-589o614-636i641-663o673-695i700-722o784-803i1221-1240o1307-1329i1341-1363o1378-1400i1492-1514o	OUT	15	537 555 568 587 618 635 642 659 676 693 700 717 784 803 915 934 1221 1240 1253 1274 1305 1326 1339 1361 1374 1391 1404 1422 1495 1514	MSSDIRDVEERNSRSSSSSSSSNSAAQSIGQHPYRGFDSEAAERVHELARTLTSQSLLYTANSNNSSSSNHNAHNADSRSVFSTDMEGVNPVFTNPDTPGYNPKLDPNSDQFSSTAWVQNMANICTSDPDFYKPYSLGCVWKNLSASGDSADVSYQSTFANIVPKLLTKGLRLLKPSKEEDTFQILKPMDGCLNPGELLVVLGRPGSGCTTLLKSISSNSHGFKIAKDSIVSYNGLSSSDIRKHYRGEVVYNAESDIHLPHLTVYQTLFTVARMKTPQNRIKGVDREAYANHVTEVAMATYGLSHTRDTKVGNDLVRGVSGGERKRVSIAEVAICGARFQCWDNATRGLDSATALEFIRALKTQADIGKTAATVAIYQCSQDAYDLFDKVCVLDDGYQL…
sace_60_10_j01470	sace_1292	1529	293.83	0	12	o532-554i567-589o614-636i641-663o673-695i700-722o784-803i1221-1240o1307-1329i1341-1363o1378-1400i1492-1514o	OUT	15	537 555 568 587 618 635 642 659 676 693 700 717 784 803 915 934 1221 1240 1253 1274 1305 1326 1339 1361 1374 1391 1404 1422 1495 1514	MSSDIRDVEERNSRSSSSSSSSNSAAQSIGQHPYRGFDSEAAERVHELARTLTSQSLLYTANSNNSSSSNHNAHNADSRSVFSTDMEGVNPVFTNPDTPGYNPKLDPNSDQFSSTAWVQNMANICTSDPDFYKPYSLGCVWKNLSASGDSADVSYQSTFANIVPKLLTKGLRLLKPSKEEDTFQILKPMDGCLNPGELLVVLGRPGSGCTTLLKSISSNSHGFKIAKDSIVSYNGLSSSDIRKHYRGEVVYNAESDIHLPHLTVYQTLFTVARMKTPQNRIKGVDREAYANHVTEVAMATYGLSHTRDTKVGNDLVRGVSGGERKRVSIAEVAICGARFQCWDNATRGLDSATALEFIRALKTQADIGKTAATVAIYQCSQDAYDLFDKVCVLDDGYQL…
pata_1_2_b06200	pata_0602	1527	231.21	0	9	o561-583i639-661o676-698i778-797o1285-1307i1319-1341o1351-1370i1377-1399o1471-1493i	OUT	11	562 581 612 630 639 657 670 689 779 797 1198 1220 1233 1255 1286 1305 1320 1337 1350 1369 1474 1493	MSSSLPEGDEVETISVVSTFNEVPGYQGFSEEEQRSVRDLARKLTNESLSSLRRSETSSSSEREPGDDELPLNMIETMKSLNSMADVPGVNTFAGGVDPRLDPYSDQFDSKFWIKNLKVLRDQDPEYYKPAVLGVGYKNLRCYGVSVVADYQDTLVNLPGKLLGHFIRKIFSRKDESRYFSILKPMDALIKPGELTVVLGRPGSGCSTLLKTISAHTYGFHVDKNSIISYDGISQKDIIRHYRGDVVYSAETDVHFPHLTVGQTLEFAARLRTPENRVPGISREQYAKHMTAVYMAMYGLSHTYDSKVGNELVRGISGGERKRVSIAEVALSSASLQCWDNSTRGLDSATALEFIKALKASASILDATPLIAIYQGSQDAYDLFDKAIVLYEGRQIYFG…
wian_1_6_f00880	wian_1698	1526	262.97	0	12	o522-544i557-579o604-626i635-657o667-689i776-793o1191-1213i1226-1248o1278-1300i1312-1334o1349-1371i1465-1487o	OUT	13	526 544 557 579 610 628 635 653 666 685 776 794 1192 1213 1226 1247 1278 1299 1312 1330 1345 1364 1377 1394 1466 1486	MSLNNTPNHHQDDSDHSVPDVPEEYKGFDQNVDVHIQNLARQITNASQASLAKEQNQQFAAQPDPEIGYNPDTSLSRVSSIAPGVVAINNPDVDPRLDPNSDNFESRYWIKNFKNLMDKDPDHYANYSLGIVYKNLRAFGEATDADYQTTVLNMPLKYAGKALKYALSSRSAKKAKQFDILKPMDALIKPGEVVVVLGRPGSGCSTLLKTIASNTHGFHIGEESEISYEGLTQKDIKRHYRGEVIYNAETDIHFPHLTVWQTLSLAAKFRTPQNRIPGISREDYANHLTEVYMATYGLSHTKNTKVGNENVRGVSGGERKRVSIAEVSLSGARLQCWDNATRGLDAATALEFIRALRTQADILDTTAFVAIYQCSQDAYDLFDKVSVLYEGYQIYFGRA…
klla_1_f21692g	klla_0455	1525	269.22	0	12	o508-530i542-564o588-610i623-645o655-674i762-781o1193-1215i1228-1250o1280-1302i1315-1337o1352-1374i1466-1488o	OUT	15	510 529 546 565 596 615 622 641 654 673 684 701 732 749 762 781 1196 1215 1228 1251 1282 1301 1314 1331 1344 1363 1376 1395 1467 1486	MDADSTSSLVEYQGFDHQVQEQIRDLARTLSRNSLKEQASQQESTGNVLASDDDGAKSIFSTRYEGVNPVFTDSDASGYDVRLDPNSDEFSSAAWIKNMVALANNDPEYYKHYTIGCCWKDLRAFGDSTDVAYQSTVLNLPGKIFSSVKRHFVKSKPEDVFDILKPMDGLLKPGDLLVVLGRPGSGCTTLLKTISSNIDGYNVDENSVISYNGLDPRTIKKHFRGEVVYNAESDVHFPHLSVYETLYNIALLVTPSNRIKGATREEFANHVTQVAMATYGLSHTRDTKVGNELVRGVSGGERKRVSIAEVTICGSRFQCWDNATRGLDSATALEFIRALKTSTDISGSTGVIAIYQCSQDAYDLFDKVCVLHEGYQIFYGNAKAAKAYFERMGYVSPSR…
pata_1_5_e03050	pata_0603	1524	267.4	0	12	o513-535i548-570o595-617i624-646o656-678i765-787o1179-1201i1213-1235o1261-1283i1295-1317o1355-1374i1447-1469o	OUT	13	516 535 548 567 598 616 629 650 659 678 765 784 1185 1202 1215 1234 1265 1283 1296 1315 1324 1342 1355 1374 1449 1468	MADHNKDSDLESLDSGAENIQPYDPNAVTNEKIGKHSTKSSFQSKRSTADVEGQDGDMLSNHISNILSSPDGVQRIESLARVLSRKTKTEMQNFEVNADNFDLELLLNYLHDKSLEQGIVSNEAGVAFHNLTATGIDASAAYGPSCEEMLRDAFKWPAKWFKKDTTPIRKIIQNFTGVIEAGEMCLVIGRPGAGCSTLLKCLSGETSEMKGVEGSILYDGLSSEEMMKHFKGYVVYNPELDFHFPLITVKQTIDFALKTKTPRKRIDGISRSQYVDTMRDLWCTVFGLRHTYATKVGNDFVRGVSGGERKRVSLVEALCCNGAIYSWDNATRGLDASTALEFAQAIRTATNMLNNSALVAIYQAGENIFELFDKVIVLYLGRQVYFGRAKDAKAYFQKM…
zyba_2_2_b00600	zyba_1734	1524	234.94	0	10	o528-550i563-582o610-632i639-661o666-688i775-797o1301-1323i1330-1352o1362-1384i1482-1504o	IN	12	183 201 531 549 562 580 611 629 671 688 781 799 895 913 1242 1260 1291 1314 1329 1353 1360 1377 1487 1511	MDPVDNFMEERRSAESTETTPAVSTPPVYGAEQAQNPHSHGNSEQDKQNSKDQDEDEDNGAALHEMLTRTRSGGQSSQLCPEVASRVRSLARTLSTRRLSDGPLEADTDEDGFNAERILKSFVHEAHQQGIDFRKTGVVMEDVTASGTDSSALEGHTFGDLLCLPLTIYRAVKAMRHRKMRKIIRDVNALAKPGEMVLVLGRPGSGCSSFLRTAAGVTDQFAGGVAGEISYDGIPQHTMMRHYRSDVIYNGELDVHFPYLTVRQTLDFAIACKTPAVRVNGVSRKEYISATRDLYATIFGLTQIYDTNVGDEFVRGVSGGQRKRVSIAEALAARGTVYCWDNATRGLDASTALEYAQAIRIMTNLLHSTAFVTIYQASENIYETFDKVTVLHTGRQIYY…
zyba_3_3_c03460	zyba_1746	1524	239.05	0	10	o528-550i563-582o610-632i639-661o666-688i775-797o1301-1323i1330-1352o1362-1384i1482-1504o	IN	12	183 201 531 549 562 580 611 629 671 688 781 799 895 913 1242 1260 1291 1314 1329 1353 1360 1377 1487 1511	MDPVDNLMEERRSAESTETIPAVSTPPVYGAEQAQNPHSHGNSEQDKQNSKDQDEDEDNGAALHEMLTRTRSGGQSSQLCPEVASRVRSLARTLSTRRLSDGPLEADTDEDGFNAERILKSFVHEAHQQGIDFRKTGVVMEDVTASGTDSSALEGHTFGDLLCLPLTVYRAVKAMRHRKMRKIIRDVNALAKPGEMVLVLGRPGSGCSSFLRTTAGVTDQFAGGVAGEISYDGIPQHTMMRHYRSDVIYNGELDVHFPYLTVRQTLDFAIACKTPAVRVNGVSRKEYISATRDLYATIFGLTQIYDTNVGDEFVRGVSGGQRKRVSIAEALAARGTVYCWDNATRGLDASTALEYAQAIRIMTNLLHSTAFVTIYQASENIYETFDKVTVLHTGRQIYY…
sace_2_2_b04770	sace_0807	1523	170.49	0	7	o776-798i1008-1026o1071-1090i1286-1308o1323-1345i1357-1379o1476-1498i	OUT	7	747 766 779 798 1290 1309 1322 1344 1353 1372 1387 1409 1478 1497	MLQAPSSSNSGLNQGNAAPDGPPNETQPYEGLDAAAQEEIKELARTLTSQSSLLSQEKRITGTGDPNTLTAASSSSLSRSIFASDIKGVNPILLDVNDPDYDETLDPRSENFSSVRWVRNMAQICENDSDFYKPFSLGCAWKDLSASGDSADITYQGTFGNMPIKYLKMSWRCISRRLFHRTHGKSEDNDSGFQILKPMDGCINPGELLVVLGRPGAGCTTLLKSISVNTHGFKISPDTIITYNGFSNKEIKNHYRGEVVYNAESDIHIPHLTVFQTLYTVARLKTPRNRIKGVDRDTFAKHMTEVAMATYGLSHTADTKVGNDFVRGVSGGERKRVSIAEVSICGSNFQCWDNATRGLDSATALEFIKALKTQATITKSAATVAIYQCSKDAYDLFNK…
cyja_2_17_380	cyja_0308	1522	262.93	0	12	o514-536i549-571o593-615i627-649o664-686i768-785o1180-1202i1215-1234o1267-1289i1302-1324o1334-1351i1455-1477o	OUT	13	518 536 549 571 592 614 627 645 664 686 768 786 1151 1169 1182 1201 1218 1237 1268 1287 1302 1319 1332 1351 1455 1474	MSSATCEGGEHLHHDEGGDVVTYEGFTGEVHEQVQELARHFTNKSLASANNGSVVNDNDNWDRVSRVSTIAPGVNPMEGNLQELDPRLDPNGENFNSRYWIKNFKALMDKDPEHYNNYSLGITFKNLRATGEATDADYQANAVNAPYRFANSLIKKYLTSEAVKQQSQFDILKSMDGIIRPGEVLVVLGRPGSGCTTLLKSIAGYTHGFNIGEEAEITYDGLTQDDVKTSFRGEIVYNAEADIHFPHLTVGQTLFHAARFRTPENRIPGVTREDYASCLTDVYMATYGLSHTKNTRVGSELVRGVSGGERKRVSIAEVSLAGARLQCWDNATRGLDAATALEFIRALRTSADVLDTTAIIAIYQCSQDAYDLFDKVSVLYDGYQIFFGRGDKAKEYFIK…
caar_1_2_b04020	caar_0190	1520	266.21	0	12	o521-543i556-578o603-625i637-659o664-686i770-792o1188-1210i1215-1237o1270-1292i1304-1326o1341-1363i1455-1477o	OUT	9	557 576 607 624 633 652 665 684 1215 1234 1265 1287 1304 1326 1333 1351 1457 1476	INTLNDMSESKYDTESFDSSGTHHDIEQYNPTSDPEGLDGADQLSRHLSNILSTPQGIEKIESLARVLSTKTKKQLDKFEINKEDFDLQLLLQYLHEKSVQSGIESAQSGLAFKGLTCWGVDASAAFGPSVPEMLRNGLSWPLKFFKKDSTKQRRIIRDFIGIIEPGELVLALGKPGAGCSSLLKSCAGEIENFTKVEGEFSYDGLSQEEMMKHFKGKLFSSNHGPITIYHTTIFLHNIGYVVYNPELDCHFPHITVKETVQFALRTKTPRTRIDSLSRSEYVNNMLHLWTTVFGLTHTYSTKVGNDFVRGVSGGERKRVSIVEALSMDASVYCFDNATRGLDASTALEFTQCLRTATNMLGCSALVAIYQAGQNIYELFDKVTVIYKGRQVYFGPAEE…
capa_1_403600	capa_0254	1520	283.74	0	13	o509-531i543-565o585-607i620-642o657-679i755-777o1198-1220i1233-1255o1285-1304i1317-1339o1349-1368i1375-1397o1472-1494i	OUT	13	511 529 542 561 619 638 651 670 725 744 759 777 1201 1220 1233 1256 1287 1305 1318 1335 1348 1367 1382 1399 1472 1493	MPQQTSQPYHGYYTGKKPEGQPYYGYYSGFNKSASAQIHHLAKTITTQQQSFFDESFRQPHNATTTATTPHGVNPFLDKTDPTLDPNSPSFSSKRYVQNMWRLYQSDSDYYKPGKLGVAYKNLRVYGDAVNSDYQTTVSNGFIKYAKNVINKFTNKKEEHTFDILKPMEGLIKPGEVTVVLGRPGAGCTTFLKTIACHTDGFNVADGSIISYDGITPEEINQNLRGEVVYCAETETHFPYLTVGQTLEFAALMKTPRNRPLDVSREQYAKHLVDVVMATYGLSHTKNTKIGNDFVRGVSGGERKRVSIAEVSLVQASIQCWDNSTRGLDAATALEFISSLKTSASILNDTPLIAIYQCSQDAYDLFDKVIVMYEGYQIFFGSSQRAAAYFQKMGFVCEE…
naca_1_h02420	naca_0564	1520	262.95	0	12	o523-545i557-579o607-629i634-656o666-688i778-795o1204-1226i1239-1258o1293-1315i1327-1349o1364-1386i1478-1500o	OUT	15	525 544 557 576 607 626 637 656 669 688 699 715 746 763 778 796 1207 1226 1239 1261 1292 1311 1326 1347 1360 1379 1390 1408 1481 1500	MSEKKTLDVSSINSIDPSNDNSANSTNSENLHEYHGFDQTAEEEIRELARTLTIQSVNNASVHESINELENQSIFTPEMEGINPVFTNPANPGYNPKLDPVSEDFSSKAWVQNMANISLADPDFYKPYSLGCVWKNLSASGESSDVAYQSTFLNMPYKILSTGYRKLKSSKTEDRFEILKPMDGCLNPGELLVVLGRPGSGCTTLLKSISSNTHGFKISDESTISYSGLTPKEVKRHYRGEVVYNAEADIHLPHLTVFQTLYTVARLKTPTNRIKGVDRDTFARHMTEVAMATYGLSHTRNTKVGNDLVRGVSGGERKRVSIAEVSICGSKFQCWDNATRGLDSATALEFIRALKTQATISNSAATVAIYQCSQDAYDLFDKVCVLDGGYQLYYGPGNK…
naca_2_10_j00530	naca_0566	1520	262.95	0	12	o523-545i557-579o607-629i634-656o666-688i778-795o1204-1226i1239-1258o1293-1315i1327-1349o1364-1386i1478-1500o	OUT	15	525 544 557 576 607 626 637 656 669 688 699 715 746 763 778 796 1207 1226 1239 1261 1292 1311 1326 1347 1360 1379 1390 1408 1481 1500	MSEKKTLDVSSINSIDPSNDNSANSTNSENLHEYHGFDQTAEEEIRELARTLTIQSVNNASVHESINELENQSIFTPEMEGINPVFTNPANPGYNPKLDPVSEDFSSKAWVQNMANISLADPDFYKPYSLGCVWKNLSASGESSDVAYQSTFLNMPYKILSTGYRKLKSSKTEDRFEILKPMDGCLNPGELLVVLGRPGSGCTTLLKSISSNTHGFKISDESTISYSGLTPKEVKRHYRGEVVYNAEADIHLPHLTVFQTLYTVARLKTPTNRIKGVDRDTFARHMTEVAMATYGLSHTRNTKVGNDLVRGVSGGERKRVSIAEVSICGSKFQCWDNATRGLDSATALEFIRALKTQATISNSAATVAIYQCSQDAYDLFDKVCVLDGGYQLYYGPGNK…
sace_50_2_b04610	sace_1187	1520	165.44	0	5	o774-796i1014-1032o1077-1096i1298-1317o1474-1496i	OUT	9	778 795 850 867 876 894 919 938 1303 1321 1360 1379 1406 1423 1448 1466 1475 1494	MLQAPSSSNSGLNQGNAAPDGPPNETQPYEGLDAAAQEEIKELARTLTSQSSLLSQEKRITGTGDPNTLTAASSSSLSRSIFASDIKGVNPILLDVNDPDYDETLDPRSENFSSVRWVRNMAQICENDSDFYKPFSLGCAWKDLSASGDSADITYQGTFGNMPIKYLKMSWRCISRRLFHRTHGKSEDNDSGFQILKPMDGCINPGELLVVLGRPGAGCTTLLKSISVNTHGFKISPDTIITYNGFSNKEIKNHYRGEVVYNAESDIHIPHLTVFQTLYTVARLKTPRNRIKGVDRDTFAKHMTEVAMATYGLSHTADTKVGNDFVRGVSGGERKRVSIAEVSICGSKFQCWDNATRGLDSATALEFIKALKTQATITKSAATVAIYQCSKDAYDLFDK…
zyro_1_f08866g	zyro_1759	1520	230.63	0	10	o559-581i611-628o632-654i667-689o1187-1209i1222-1244o1267-1289i1302-1324o1334-1351i1456-1478o	OUT	11	559 578 609 628 635 654 667 686 1198 1217 1224 1243 1274 1293 1306 1325 1332 1351 1364 1383 1458 1477	MSAAKEDRFEDKDSLSNVSTPNEEHSYAESLQSYEVHGATAEPHGANGDPEDLRATSQISRHITNMLSNEDGTERLAAMSRIISSKTKKEMQEFEVNDLDFDLRSLLNYLRSHAIEQGLTPRDSGIAFKNVTAIGIDASAAYGPSVEEMFRDLLKWPLKFFKFGKKDAVPLREIVRNCTGVVESGEMLFVVGRPGAGSSTLLKCLSGEIDDYVRVEGSFSYDGLDQAEMMKRYKGYVVYCPEMDFHFPKITVKETIDFALKCKTPRVRVDNMTRSQYVNSLRDMWCTVFGLRHTYATKVGNEVVRGVSGGERKRVSLVEAQCMMAALYSWDNATRGLDASTALEFAQAIRTATNMMNNSALVCIYQAGENIYQLFDKATVLYNGKQIYFGPADKAVAYF…
zyro_1_f08888g	zyro_1760	1520	231.17	0	10	o558-580i634-656o666-688i774-796o1186-1208i1221-1243o1271-1293i1300-1322o1332-1350i1455-1477o	OUT	12	558 577 608 625 634 653 666 685 1193 1210 1223 1242 1273 1291 1304 1323 1332 1350 1363 1382 1407 1426 1457 1476	MSTPKEDKFEDKDSLSNVSTPNEEHSYAESLQSYEAQGAAAETQGDEEELAATSQISRHLTNMLSNEDGTERLAAMSRIISTKTRKEMQEFEVNDLDFDLKSLLNYLRSHSIDQGITPNDSGIAFKNVTAVGIDASAAYGPSLEEMLRDMVKWPVKFFKKLTKSQDAVPLRNIIQNCTGVVESGEMLFVVGRPGAGCSTLLKCLSGEIADYVRVEGSFSYDGLDQTEMMKRYKGYVVYCPEMDFHFPKITVKETIDFALKCKTPRVRVDNMTRSQYVDSLRDMWCTVFGLRHTYATKVGNEVVRGVSGGERKRVSLVEAQCMMAALYSWDNATRGLDASTALEFAQAIRTATNMMNNSALVCIYQAGENIYRLFDKATVLYNGKQIYFGPANKAVAYFQ…
teph_1_l01500	teph_1677	1519	270.52	0	12	o511-533i546-568o596-618i631-653o658-680i767-789o1180-1202i1214-1236o1251-1282i1295-1317o1322-1344i1448-1470o	OUT	11	551 570 601 618 627 646 659 678 1186 1203 1216 1235 1266 1284 1297 1316 1325 1343 1356 1375 1450 1469	MSSSESKEENYSNDKENDSIADSIESVKQYNGRAESIANVSEEQSATEQLSRNLSKVLSNADGVERLESLARVLSTKTKKEMQSFEVNDLDFDLRSLLNYLRNRQIEQGIEPGDSGVAMKNLTAIGVDASAAYGPSVAEMLRDCVNFPVNFFKKFSKKSSLPTRKIIRDFSGVIESGEMLFVVGRPGAGCSTLLKCISGETSELLDVQGEFSYDGLSQEEMISKYKGYVIYCPELDFHFPKITVKETIDFALKCKTPRTRIDNMTRAEYVDKLRDMWCTVFGLRHTYATKVGNDVVRGVSGGERKRVSLVEAQAMGASIYSWDNATRGLDASTALEFAQAIRTATNMMNNSAIVAIYQAGENIYKLFDKATVLYNGRQIYFGPANKAVDYFTNMGWVKP…
caor_1_e03610	caor_0245	1518	283.2	0	13	o507-529i541-563o583-605i618-640o655-677i753-775o1196-1218i1231-1253o1283-1302i1315-1337o1347-1366i1373-1395o1470-1492i	OUT	13	509 527 540 559 617 636 649 668 723 742 757 775 1199 1218 1231 1252 1283 1302 1315 1333 1346 1365 1380 1397 1470 1491	MPQQASQPYHGYYTGKKPEGQPYYGYYSGFNKSASAQIHHLAKTITTQQQSFFDESYIRQSHATAATPHGVNPFLDKTDPTLDPNSPSFSSKRYVQNMWRLYQSDSDYYKPGKLGVAYKNLRVYGDAVNSDYQTTVSNGFIKYARNTINRITNKKEENTFDILKPMEGLIKPGEVTVVLGRPGAGCTTFLKTIACHTDGFNVADGSIISYDGITPEEIKQNLRGEVVYCAETETHFPYLTVGQTLEFAALMKTPRNRPLDVSREQYAKHLVDVVMATYGLSHTKNTKIGNDFVRGVSGGERKRVSIAEVSLVQASIQCWDNSTRGLDAATALEFISSLKTSASILNDTPLIAIYQCSQDAYDLFDKVIVMYEGYQIFFGSSQRAAAYFQKMGFVCEERQ…
klla_1_b09702g	klla_0450	1518	251.34	0	10	o509-531i544-566o611-633i654-676o1178-1200i1212-1234o1260-1282i1294-1316o1320-1342i1446-1468o	OUT	13	548 567 603 620 629 647 660 679 735 752 765 784 1184 1201 1214 1233 1264 1281 1294 1313 1322 1341 1354 1373 1448 1467	MSSESTTGRKTNEDGRNSIHSTDSYAQSVNSFHYEEDNESQNAASQLSRQITTILSQENGADRIESLARVISTKTKKQMESFEVDQLDFNLKALLDYLRNSQISQGIESGDSGVAFNDLTAVGVDASAAFGPSVEELIRSWGHLPVHLWKKMTGKKDDVPLRNIIQHCVGVVESGEMLFVVGRPGAGCSTLLKCVSGETSELVEVTGDFSYDGLSQAEMMEKFKGYVIYCPELDFHFPKITVKETIDFALKCKTPRVRIDHLSRNQYVDNMRDLWCTVFGLRHTYATNVGNDVVRGVSGGERKRVSLVEALAMSASIYSWDNATRGLDASTALEFAQAIRTATNLMNNSAIVAIYQAGENIYELFDKTTVLYNGKQVYFGPATEAVGYFERMGYIKPNR…
pime_1_5_e05800	pime_0625	1518	288.97	0	12	o501-523i535-557o583-605i612-634o644-663i758-780o1208-1230i1243-1265o1289-1311i1324-1346o1356-1378i1475-1497o	OUT	15	118 137 168 187 359 377 501 520 537 555 586 603 618 637 644 663 764 783 1208 1227 1242 1264 1295 1313 1328 1347 1356 1378 1476 1497	MSNPVVSADAEEKADSICGPQPGTTEYYDSVNASIHRSLSGSLTGNDEHMNVMTRLSTLSKQMSKLTANEMETFQLDPQDFDLQKILQYIVNFNAKSNVPKPQLEVVFRDLTVVGKNASASVLKDVSIFFFPIVYLVDKFRKDKKDTFDFSKLAKKRKVIKDISGYALPGTMTLVLGRPGAGCSTLLKTIAGERKTYIRTDGQLSFSGIDQKEMFRFFKNLLIYNPELDVHFPYLTVGQTLKFAIGCKTPNIRVDNESRKTYIENMMNLYEILFGLKHVEKTIVGNDFVRGISGGERKRVSIAEAMVSEGSVYCFDNATRGLDASTALEFTQTLRTFTNVTKATSVVTIYQASERIYELFDYVTILYLGRQVYFGPIHKAVMYFEKMGFIKESRQTSCE…
zyro_1_a04114g	zyro_1751	1518	263.54	0	10	o527-549i562-581o609-631i638-660o665-687i775-797o1295-1317i1324-1346o1356-1378i1476-1498o	IN	12	182 200 530 548 561 579 610 629 642 661 670 687 779 797 1237 1254 1285 1308 1323 1347 1356 1380 1481 1505	MKKGNVLETGSSSPIDSNSPISYDGGSLVGVGHTEGNTGANTSGFSRGDIERGANDDVELHEMLAKYKSNGQGSTFTPELASKVESLARTLSKRKSADGKFDLSSVDDEDGFDAEKILRHFVKNASSQGIDFRKTGITMEDVSATGLDNSFLEGSTFADIALLPYTIFKFLKGVRHRRMRKIIRNVNAFALPGEMVLVLGRPGSGCSSFLKTAAGVTDQFAGGVEGDIMYDGVPQDTMMKHYRSDVIYNGELDVHFPYLTVKQTLDFAIACKTPAIRVNNVSRSEYIRETRDLYATIFGLTHTYDTKVGNDFVRGVSGGERKRVSIAEALAARGTFYCWDNATRGLDASTALEYAMAIRIMTNLLNSTAFVTIYQASENIYETFDKVTVLHSGRQIYYG…
ercy_1_8014	ercy_0385	1517	269.74	0	12	o523-545i558-580o602-624i636-654o664-686i776-793o1201-1223i1236-1258o1288-1310i1323-1345o1355-1377i1474-1496o	OUT	13	523 542 559 578 609 627 636 654 667 686 775 794 1204 1223 1236 1259 1290 1309 1322 1340 1353 1372 1387 1405 1475 1494	MESDGEKEKQRSMSTQDLSLESPIELNNDTAHIYTGINSEENMMVKELARTLTNTSARRQQDNRSGSAHLYSLTSAEYGVNPVYMDESNPGYDPRLDPTSDHFSSEAWTKNMSRINASDASYYKPYSLGCMWRNLSAYGNSADVAYQSTIYQSVVKAVSSMARQFRGNKHVNTVDILKPMDGLVKPNELLVVLGRPGSGCTTLLKSISSNTHGFYVGEDAMISYDGLTPKQVAKNYRGAVVYTAEVDVHIPHLTVFQTLYNVALLATPVNRIKGVDRETYAKHITEVTMATYGLSHTKNTKVGNDFIRGVSGGERKRVSIAEVSICGSKFQCWDNATRGLDSATALEFVKALRVNADLTDSAGVVAIYQCSEEIYTLFDKVCILYEGRQIFFGSTKEAK…
kaaf_1_c00820	kaaf_0424	1517	267.71	0	11	o530-552i559-581o611-630i635-657o667-689i776-798o1205-1227i1276-1298o1313-1335i1342-1364o1466-1488i	IN	12	184 202 563 581 612 629 638 657 670 689 780 798 1198 1217 1226 1244 1275 1297 1314 1337 1344 1362 1468 1487	MESESEISSTPLNETQCMSEIYQHKDSNVEGKPDGLRPDTSEDKFTGMLTSSSDERVKENKHLTHNRNESSLSDDMTSKVEQFAEALARHTSRSGEFKLFSDNGSSSQDSEREFDANAIFDSFVKDSEEQGIHIRRATVTIENLSVQGFDKSSMEGKTFGNFLLLPLTIYRAIKNKRRNRMTNILQNINGLANAGEMVLVLGRPGAGCSSFLKATAGEISQFAGGVTGDVSYDGIPQKEMMKKYKSDVIYNGEVDVHFPYLTVQQTLDFAIACKTPSTRVNNVSRKEYIESRRDLFATIFGLTHTYHTKVGNDFVRGVSGGERKRVSIAEALAANGSVYLWDNATRGLDASTALEYAKAIRIMTNLLGSTAFVTIYQASENIYETFDKVTVLHSGRQIY…
klwi_1_34_ah00330	klwi_0469	1517	274	0	12	o506-528i540-562o586-608i620-642o652-669i761-778o1191-1213i1226-1248o1270-1292i1313-1335o1350-1372i1464-1486o	OUT	13	508 527 546 565 586 610 619 638 653 672 679 698 760 779 1190 1213 1226 1248 1269 1292 1313 1335 1342 1361 1465 1484	MESDSEPSLEEYHGFDHKVENQIKDLARTLSRTSLRNQSEENSLLGAEDQTDGALSIFSSRFEGVNPVFIEPDTPGYDRRLDPNSEYFSSAAWIKNMVSLGMQDPEYYRHYTIGCAWKDLRAYGNSNDVAYQSTVSNLPGKILGALKRKIVPSNDDGVFDILKPMDGLLKSGELLVVLGRPGSGCSTLLKTISANVEGYKVDPESTISYDGLSPEEIKKHFRGEVVYNAESDIHFPHLSVFETLYNVALLSTPSNRIKGVSREDFAKHVTEVAMATYGLSHTKNTKVGNELVRGVSGGERKRVSIAEVTICGSRFQCWDNATRGLDSATALEFIRALKTDTDLSGSAGVVAIYQCSQDAYDLFDKVCVLHEGYQIYYGSAKEAKKYFEDMGYVSPARQT…
kopa_1_1_a06910	kopa_0471	1517	263.96	0	12	o508-530i542-564o584-606i619-641o656-678i759-776o1175-1197i1210-1229o1260-1282i1295-1317o1332-1354i1447-1469o	OUT	13	479 496 509 527 542 563 584 602 619 637 650 669 759 777 1176 1195 1210 1228 1249 1268 1295 1313 1326 1344 1448 1465	MSNRSLEHEIENISVNGSDSELAPYEGYDDHAEEQVRELARKLTNQSAANATESSQDLIRTLTSFSQVPGVQSFEGDIDPRLDPSSPQFNGSFWIKNFRKTMDTNPDYYKHSSLGIGYRNLRATGAASDADFQATVSNLPLKYMQSIRSLLRNNTSEEGRFDILKTMDGLMLPGTVTVVLGRPGAGCSTLLKTIAAHTYGFEVAPESEISYDGLSPKQIISNYRGEVVYSAETDVHFPQLTVGDTLKFAARMRTPQNRPEGISREAYANHLADVYMATYGLSHTRGTRVGNDLVRGVSGGERKRVSIAEVSLCGAQLQCWDNATRGLDAATALEFIKALKTQTSILDTTALIAIYQCSQDAYDLFDNVVLLYEGYQIFFGTADSAKNFFVEMGYDCPAR…
kopa_3_1_a06940	kopa_0484	1517	263.96	0	12	o508-530i542-564o584-606i619-641o656-678i759-776o1175-1197i1210-1229o1260-1282i1295-1317o1332-1354i1447-1469o	OUT	13	479 496 509 527 542 563 584 602 619 637 650 669 759 777 1176 1195 1210 1228 1249 1268 1295 1313 1326 1344 1448 1465	MSNRSLEHEIENISVNGSDSELAPYEGYDDHAEEQVRELARKLTNQSAANATESSQDLIRTLTSFSQVPGVQSFEGDIDPRLDPSSPQFNGSFWIKNFRKTMDTNPDYYKHSSLGIGYRNLRATGAASDADFQATVSNLPLKYMQSIRSLLRNNTSEEGRFDILKTMDGLMLPGTVTVVLGRPGAGCSTLLKTIAAHTYGFEVAPESEISYDGLSPKQIISNYRGEVVYSAETDVHFPQLTVGDTLKFAARMRTPQNRPEGISREAYANHLADVYMATYGLSHTRGTRVGNDLVRGVSGGERKRVSIAEVSLCGAQLQCWDNATRGLDAATALEFIKALKTQTSILDTTALIAIYQCSQDAYDLFDNVVLLYEGYQIFFGTADSAKNFFVEMGYDCPAR…
zyba_1_07912	zyba_1724	1517	240.76	0	10	o521-543i556-575o603-625i632-654o659-681i768-790o1294-1316i1323-1345o1355-1377i1475-1497o	IN	12	176 194 524 542 555 573 604 622 664 681 774 792 888 906 1235 1253 1284 1307 1322 1346 1353 1370 1480 1504	MEERRSAESTETIPAVSTPPVYGAEQAQNPHSHGNSEQDKQNSKDQDEDEDNGAALHEMLTRTRSGGQSSQLCPEVASRVRSLARTLSTRRLSDGPLEADTDEDGFNAERILKSFVHEAHQQGIDFRKTGVVMEDVTASGTDSSALEGHTFGDLLCLPLTVYRAVKAMRHRKMRKIIRDVNALAKPGEMVLVLGRPGSGCSSFLRTAAGVTDQFAGGVAGEISYDGIPQHTMMRHYRSDVIYNGELDVHFPYLTVRQTLDFAIACKTPAVRVNGVSRKEYISATRDLYATIFGLTQIYDTNVGDEFVRGVSGGQRKRVSIAEALAARGTVYCWDNATRGLDASTALEYAQAIRIMTNLLHSTAFVTIYQASENIYETFDKVTVLHTGRQIYYGSASAAK…
tebl_1_h03470	tebl_1671	1516	233.08	0	10	o552-574i597-619o629-651i663-685o1181-1203i1215-1237o1264-1283i1296-1318o1328-1345i1449-1471o	IN	12	166 185 556 575 606 624 633 652 665 684 1190 1209 1218 1237 1268 1285 1298 1317 1326 1344 1357 1376 1451 1470	MSSSESLSIGDKHSHYKKDEEDVRSYTESAKSFDGYPEPQPGENMDIDTQLSRQLSKILSSEKDVERLEALSRVISTKTKKEMDAFEVNDLDFDLRALLNYLRSRQLEQGIEPGDSGVAFKNLTAVGIDASAAYGPSVEEMVRNFTNIPHRILNKFRKTNDTPMRNIIQNCTGIIESGEMLFVVGRPGAGCSTLLKTISGETSELQEINGEFSYDGLDQHEMMSNYKGYVIYVPELDNHFPKITVKETIDFALKCKTPKTRIDNMSQKEYVDNLRDLWCTVFGLRHTYATKVGNDFVRGVSGGERKRVSLVEAQAMSASIYSWDNATRGLDASTALEFAQAIRTATNMMNNSAIVAIYQAGENIYELFDKTTVLYNGKQIYFGPADEAVAYFQRMGWVK…
cagl_1_m07293g	cagl_0224	1515	262.72	0	10	o551-573i605-627o656-678i767-789o1180-1202i1214-1236o1262-1284i1296-1318o1322-1344i1448-1470o	OUT	15	513 532 551 570 601 620 633 652 661 680 689 706 737 754 767 786 1190 1209 1216 1235 1266 1285 1294 1316 1325 1343 1356 1375 1450 1469	MPASISSSIISKERKDDADTTSNSYADSVHSYENINRDDNEQQPVSTQLSRHLTQILSEEGGKERLESMARVISTKTKAEMDKFEVNDMDFDLRMLLNYLRNRQLEQGIEPGDSGVAFKNLTAVGIDASAAYGPSVEEMLRDTGKLPLTLINKLRRKKDSVPLRNIIQNCTGVVESGEMLFVVGRPGAGCSTLLKCISGETSELVSVDGEFSYDGLDQEEMMKNYKGYVIYCPELDFHFPKITVKETIDFALKCKTPRVRIDRMTRKQYVDNIRDMWCTVFGLRHTYATKVGNDFVRGVSGGERKRVSLVEAQAMNASIYSWDNATRGLDASTALEFAQAIRTATNMMNNSAIVAIYQAGENIYELFDKTTVLYNGKQIYFGPAKKAVQYFENMGWIKP…
hava_1_5_e00930	hava_0401	1515	243.14	0	11	i518-537o552-574i605-622o632-654i661-683o1179-1201i1214-1236o1260-1282i1295-1317o1327-1344i1448-1470o	IN	12	120 139 554 576 607 624 633 654 663 682 1189 1208 1217 1236 1267 1285 1298 1317 1326 1344 1353 1372 1450 1469	MSNESELSKNYSGKDNSDHLHSNDEVEEIESIASFDQDLENQNIDGQLTNQISKILSSHNDKANADGIEKIESLARVLSTKTKKQLEKLEIREGLDFDLQQLLDYIRTAKQEQGIISNEAGVAFNGLNVIGVDASAAVAPSVDAMFHEYLTWPKKLIQGKNKPTTKYLVKDAIGVVESGEMMMIIGRPGAGASSTMRAIAGEISEFVEVNGEFSYDGLDQDDMMKRFKGYVIYVPELDFHFPRITVKETLDFAIKCKLPRTRVDGISKQEYIDSMRDLWCTVFGLRHTYKTIVGSGVVRGVSGGERKRVSLVEALAMSASIYCWDNATLGLDASSALEFAQAIRTATNMTNTTAIICVYQAGQKIYDLMDKVSVLYNGQQIYFGLADEAVDYFTNMGFI…
klma_1_4_d02680	klma_0464	1515	274.14	0	13	o507-529i541-563o587-609i621-643o653-670i677-699o761-780i1193-1212o1227-1249i1270-1292o1312-1334i1346-1368o1464-1486i	OUT	15	509 528 541 560 591 609 622 640 653 670 683 700 731 748 761 780 1194 1213 1226 1249 1280 1299 1312 1335 1348 1367 1380 1399 1465 1484	METDSSSSKPDGYHGLDSKTEEHIKALARTLSRTSLNRQISLQASGNGASKFDEVKSIFSSSYSGVNPVFLDPSAPGYDARLDPNSEHFSSAAWVKNMVAFSMQDPDYYKHYTIGCCWKDLRAFGDSNDVSYQSTVTTLPGKYLGKIKRHFTATKEEDVFDILKPMDGLVKPGELLVVLGRPGAGCSTLLKTISANVEGYSIDPNSTISYNGLDPKVIKKHFRGEVVYNAEGDIHFPHLTVYETLNIVALLATPSNRIKGVSREEFAKHITEVAMATYGLSHTKNTKVGGDLVRGVSGGERKRVSIAEVTICGSKFQCWDNATRGLDSATALEFIRALKTSTDISGSTAVIAIYQCSQDAYDLFDKVCVLDEGYQIFFGYAKDAKKYFENMGYVSPARQ…
piku_1_96_cr00180	piku_0614	1515	265.5	0	12	o516-538i551-573o601-618i630-652o656-678i773-795o1205-1227i1239-1258o1288-1310i1322-1344o1359-1381i1472-1494o	OUT	11	551 573 598 617 632 654 661 678 777 795 1205 1224 1239 1257 1282 1304 1321 1343 1350 1369 1473 1490	MSTSSASSNGKYETFSMAETGKENKTEFENNADEDELSENISNIYRAITHETEFNASNGKDSDPILKRLSTLSKTLSTMNAESMKSFKINENDFDLKAILEFMARGNLRNGIQKKNCEVVFKDLTITGKNTSASVVKDVSDVFFPFYSLIRNRRERKKNSFDFKKLPKSRNIVKGASGYLEAGSMTLVLGRPGAGCSSLLKILSGETKTYTGYEGEIFYGGIPSEEMFKKHKDQLIYNPELDVHFPFLTVEQTLNFAIGCKTPVVRLNNISRKEYINVIKDLYLTVFGLKHVEKTLVGNDFVRGISGGQRKRVSIAEAMVTRGTVFCYDNATRGLDASTALEFVEALRTSTNITENTSVVTIYQASENIYQLFDYVTVLYLGRQIYFGPIGEAVGYFNR…
zyro_1_b14762g	zyro_1753	1515	243.62	0	10	o524-546i559-578o606-628i635-657o662-684i772-794o1292-1314i1321-1343o1353-1375i1473-1495o	OUT	11	526 545 558 576 607 626 637 656 665 684 775 794 1232 1251 1282 1306 1319 1343 1350 1368 1478 1496	MEKGMASDEADSATPISYEDNSVVGITANADGTGVETDRVERAPQQNALNNEDGGKLHEMLTRNRSNGQGSQFSPEVTSKVQSLARTLSKHRLSDGSLDLPSGDDEDGFNAERILRHFVKDANSQNIDFRKTGVTMEDVSATGIDTTSLEGSTFADLVLLPYTIVRAIYKKRHQRMRKILQNINVLAKPGEMILVLGRPGSGCSSFLKTAAGVTDQFAGGVDGEILYDGIPQNVMMKNYKSDVIYNPELDVHFPFLTVKQTLDFAIACKTPAVRVNNVSRKEHIRATRDLYATIFGLTHTYDTKVGNDFVRGVSGGERKRVSIAEALAARGTVYSWDNATRGLDASTALEYAQAIRIMTNLLRSTAFVTIYQASENIYETFDKVTVLHSGRQIYYGSTK…
ogpa_1_6_f04260	ogpa_0597	1514	274.16	0	13	o519-541i548-570o595-617i630-648o663-682i766-785o893-915i1184-1206o1216-1238i1259-1281o1306-1328i1341-1363o1453-1475i	OUT	11	520 539 552 571 630 648 661 680 767 785 1185 1204 1219 1238 1269 1288 1305 1326 1339 1358 1454 1475	GSKIIYLCPAPTSKHQPAMSDSISVKSGDSQYFGFDSNVETQVRGLARELSHVSAYETEKNDNDARSLIRTLTNYSQVPGVNPFVEDGIDSRLNPDSDDFDSKLWIQNMRKLMDSDPEYYKPASLSVAFRNLRASGVVSSEDYQTTILTAPIKFVMENFNNTFRKHVESRYFDILKPMDGLILPGTFTLVLGRPGAGCSTFLKTVASQTYGFKVAPESIISYDGFSPKDIESNYRGEVTFSAEKDEHYPQLTVRQTLGFAAKLKAPRNRPQGVSAQAYADHMTKVYMAMYGLSHTADTKVGNDFVKGVSGGERKRVSTAELSLCGSKIQCWDNSTRGLDSATALEFLRALKTSATVLRTTPITSVYQCSEDSYNLFDNVLLLYEGYQIYYGPASHAKQF…
cadu_1_84000	cadu_0206	1513	263.51	0	12	o504-526i538-560o580-602i615-633o643-665i754-773o1198-1220i1233-1255o1285-1307i1320-1339o1349-1371i1475-1497o	OUT	15	509 526 539 557 588 606 615 633 646 665 676 693 755 773 878 897 1201 1220 1233 1251 1289 1306 1319 1336 1349 1368 1377 1396 1477 1496	MVNLPSPKVTESGGDQATTTRASSEYQGFDHNEIRQLAKILTNDNDDSTKSSLIRQLSHMSNVPGINPCDSNNLPPQLNPNCDQFDSKLWIKNLKKLYESDPEYWQHSKLGVVYTNLRVYGIANDVDYQPTVTNLLWKLGGEAFRKYFRKNDKTQYFDILKPMDAIMKPGELTVVLGRPGAGCSTLLKTIAVNTYGFHVAKESKISYDGLTAHDIEKHFRGEVIYSAETEVHIPHMTVGDTLEFASRLRTPQNRGVNIDRETYAKHMADAYMATYGISHTRNTKVGNDIVRGVSGGERKRVSIAEVSLSGAKIQCWDNSTRGLDSATALEFIRALRTSAKILDCTPVVAIYQCSQDAYDLFDNVSVLYKGYQIYYGKTTMAKDFFVRMGYKCQPRQTTA…
kana_1_b03870	kana_0437	1513	267.84	0	11	o520-542i554-576o604-626i631-653o663-685i774-793o1237-1259i1287-1309o1324-1346i1353-1375o1476-1498i	OUT	15	522 541 558 577 608 625 634 653 666 685 696 713 774 793 900 919 1205 1224 1237 1259 1290 1310 1323 1345 1354 1373 1382 1404 1477 1496	MSTLESKEKGVIDEYGPSVDSDSKNTSTSSLHPYEGITHGVEDQVRDLARSLTNQSLQETHSNASVPDNRSLFSSADGLNPVFSNVETPEYDERLDPNSENFSSVAWVKNMTKLANNDPDYYKPYSLGCVWKNLIASGQSSDIEYQSTVLNLPLKTAQEVYRTLRPPPESELFQILKPMSGYLDPGELLVVLGRPGSGCTTLLKSISCNTHGFNISKDSVISYNGLSPKEIKKHYKGEVVYNAEADIHLPHLTVFETLYTVARLKTPQNRVKGVDRDSWARHVTDVSMATYGLSHTRNTKVGNDLVRGVSGGERKRVSIAEVTICGSKFQCWDNATRGLDSATALEFIRALKTQATILNAAATVAIYQCSQDSYELFDKVCVLDEGYQIFYGRGDKAKE…
klwi_1_5_e00540	klwi_0470	1513	268.39	0	12	o507-529i542-564o592-614i627-649o654-676i763-785o1176-1198i1210-1232o1258-1280i1292-1314o1324-1341i1444-1466o	OUT	15	512 529 548 566 597 616 629 648 657 676 685 702 733 750 763 782 1182 1199 1212 1231 1262 1279 1292 1311 1320 1339 1352 1371 1446 1465	MPSSEELKSEANGRNSRHSSDSFAQSVNSFHYEEDDEAQNVTSQLSRHITSILTQEHGSERIESMARIIATKTKKQMESFEVDQLDFDLKALLNYLRSSQISQGIEPGDSGVAFHDLTAVGIDASAAYGPSVEEMVRSWGHAPVKYWKKMTGKKDATPLRNIIQHVTGIVESGEMLFVVGRPGAGCSTLLKCISGETSELVEVNGEFSYDGLTQKDMMERYKGYVIYCPELDFHFPRITVKETIDFALKCKTPRVRIDRLTRRQYVDNMRDLWCTVFGLRHTYATNVGNDVVRGVSGGERKRVSLVEALAMNGSIYSWDNATRGLDASTALEFAQAIRTATNMMNNSAIVAIYQAGENIYQLFDKTTVLYNGKQVYFGPTDAAVDYFERMGYIKPNRMT…
sauv_1_16.256	sauv_1627	1513	263.04	0	10	o597-619i626-648o658-680i766-788o1179-1201i1213-1235o1261-1283i1295-1317o1321-1343i1447-1469o	OUT	15	512 531 550 569 600 619 632 651 660 679 688 705 736 753 766 785 1185 1202 1215 1234 1265 1282 1295 1314 1323 1342 1355 1374 1449 1468	MSSTDEHIEKDISSKSNHDDDHSYANSVQSYAALDDQADNEDMTATSQLSRHITNILSNEDGIERLESMARVISRKTKKEMDSFEINDLDFDLRSLLNYLRSRQLEQGIEPGDSGVAFKNLTAVGVDASAAYGPSVAEMLRSIATIPAHLISKFTKKSDVPLRNIIQNCTGVVESGEMLFVVGRPGAGCSTFLKCLSGETSELVDVQGDFSYDGLDQSEMMSKYKGYVIYCPELDFHFPKITVKETIDFALKCKTPRVRVDKMTRRQYVDNIRDLWCTVFGLRHTYATKVGNDFVRGVSGGERKRVSLVEAQAMNASIYSWDNATRGLDASTALEFAQAIRTATNMVNNSAIVAIYQAGENIYELFDKTTVLYNGRQIYFGPADKAVAFFSNMGWIKPN…
vapo_1_513.9	vapo_1690	1513	253.39	0	10	o550-572i595-617o627-649i661-680o1179-1201i1213-1235o1261-1283i1295-1317o1321-1343i1447-1469o	IN	14	120 137 550 569 600 617 626 645 658 677 736 753 766 785 1185 1202 1215 1234 1261 1280 1293 1314 1323 1342 1355 1374 1449 1468	MSFTESKERYSHEKDSSSASDSIGDVQPYDGKAHDITGNAEEMSVQEQLSRNLSKILSNNEGVERLESLARVISTKNKKEMSAFEVNDLDFDLRALLNYLRSRQLEQGIEPGDSGVAFKNLTAVGIDASAAFGPSVAESIRDFIYLPVHLMNKLRKQDDTPVRNIIQNCTGVVESGEMLFVVGRPGAGCSTLLKCISGETSELVSVDGEFSYDGLDQQEMMSKYKSYVIYCPELDFHFPKITVKETIDFALKCKTPRTRIDNMSRKEYVDSLRDMWCTVFGLRHTYATNVGNDFVRGVSGGERKRVSLVEAQAMSASIYSWDNATRGLDASTALEFAQAIRTATNMMNNSAIVAIYQAGENIYELFDKATVLYAGKQIYFGPADKAVQYFENMGWVKPN…
asru_1_11_k01450	asru_0057	1512	270.09	0	12	o523-545i558-580o600-622i635-654o664-686i778-795o1190-1212i1225-1247o1273-1295i1316-1338o1348-1370i1463-1485o	OUT	15	525 544 559 578 609 627 636 654 667 684 697 713 744 763 778 796 1197 1216 1229 1248 1279 1298 1311 1328 1341 1363 1376 1393 1464 1483	MSEGTSSSYEKSPQKNLKHDSDYDDNSIREYSGFDSNADQNIQSLARQFTNNSLNSDLNSNNKNKSNSKSFLNIIKTLSRVSTVPGPAQNTFHNDIDPKLDPNSDEFSSKAWIKNLRKLIDTDPDHYKHFSLGLAWKDLRSYGVAADADYLKTVSNFPIKLASNFVNLFKKTDESKYFDILKPMDGLVKPGEVVVVLGRPGSGCSTFLKTIGVQTHGFHVSNDSLICYDGLTPHQISKNYRGEIVYNAEQEVHFPQLTVYDVLSFAAKFRTPENRAPGVDRETYANHLTEVYMATYGLSHTRNTKVGNELIRGVSGGERKRVSIAEVSLCGAPLQLWDNATRGLDAATALEFIRALRTSADVLDSTSFIAIYQCSQDAYDLFDKVILLYEGRQIYFGST…
caal_1_19.918	caal_0084	1512	260.49	0	12	o507-529i541-563o583-605i618-636o646-668i757-776o1196-1218i1231-1253o1283-1305i1318-1337o1347-1369i1474-1496o	OUT	15	507 529 542 561 592 609 618 636 649 668 679 696 727 745 758 776 1199 1218 1231 1252 1283 1304 1317 1334 1347 1369 1382 1399 1476 1495	MVNIQPQNATESAVNQSCEPITTPASSEYEGFDHNEVRQLAKILTNDNDDSAKSSLVRQLSNMSNVPGVNPCDANNLPPQLNPNCDQFDSKLWIKNLKKLYESDPEYWQHSKLGVAYTNLRVYGIANDVDYQPTVTNLLWKLGGEAFRKYFRKNDKTQYFDILKPMDAIMRPGEPTVVLGRPGAGCSTLLKTIAVNTYGFHVGKESKICYDGLTAHDIEKHFRGEVIYSAETEVHIPHMTVGDTLEFAARLRTPQNRGDNIDRETYAKRMADAYMATYGISHTRNTKVGNDIVRGVSGGERKRVSIAEVSLSGAKIQCWDNSTRGLDSATALEFIRALRTSAKILDCTPVVAIYQCSQDAYDLFDNVSVLYEGYQIFFGKASKAKEYFEKMGWKCQPRQ…
caal_10_6_f00430	caal_0090	1512	260.55	0	12	o507-529i541-563o583-605i618-636o646-668i757-776o1196-1218i1231-1253o1283-1305i1318-1337o1347-1369i1474-1496o	OUT	15	507 529 542 561 592 609 618 636 649 668 679 696 727 745 758 776 1199 1218 1231 1252 1283 1304 1317 1334 1347 1366 1375 1394 1476 1495	MVNIQPQNATESAVNQSCEPITTPASSEYEGFDHNEVRQLAKILTNDNDDSAKSSLVRQLSNMNNVPGVNPCDANNLPPQLNPNCDQFDSKLWIKNLKKLYESDPEYWQHSKLGVAYTNLRVYGIANDVDYQPTVTNLLWKLGGEAFRKYFRKNDKTQYFDILKPMDAIMRPGELTVVLGRPGAGCSTLLKTIAVNTYGFHVAKESKICYDGLTAHDIEKHFRGEVIYSAETEVHIPHMTVGDTLEFAARLRTPQNRGDNIDRETYAKHMADAYMATYGISHTRNTKVGNDIVRGVSGGERKRVSIAEVSLSGAKIQCWDNSTRGLDSATALEFIRALRTSAKILDCTPVVAIYQCSQDAYDLFDNVSVLYEGYQIFFGKASKAKEYFEKMGWKCQPRQ…
caal_11_6_f01030	caal_0099	1512	260.49	0	12	o507-529i541-563o583-605i618-636o646-668i757-776o1196-1218i1231-1253o1283-1305i1318-1337o1347-1369i1474-1496o	OUT	15	507 529 542 561 592 609 618 636 649 668 679 696 727 745 758 776 1199 1218 1231 1252 1283 1304 1317 1334 1347 1369 1382 1399 1476 1495	MVNIQPQNATESAVNQSCEPITTPASSEYEGFDHNEVRQLAKILTNDNDDSAKSSLVRQLSNMSNVPGVNPCDANNLPPQLNPNCDQFDSKLWIKNLKKLYESDPEYWQHSKLGVAYTNLRVYGIANDVDYQPTVTNLLWKLGGEAFRKYFRKNDKTQYFDILKPMDAIMRPGEPTVVLGRPGAGCSTLLKTIAVNTYGFHVGKESKICYDGLTAHDIEKHFRGEVIYSAETEVHIPHMTVGDTLEFAARLRTPQNRGDNIDRETYAKRMADAYMATYGISHTRNTKVGNDIVRGVSGGERKRVSIAEVSLSGAKIQCWDNSTRGLDSATALEFIRALRTSAKILDCTPVVAIYQCSQDAYDLFDNVSVLYEGYQIFFGKASKAKEYFEKMGWKCQPRQ…
caal_12_8_h00800	caal_0108	1512	260.45	0	12	o507-529i541-563o583-605i618-636o646-668i757-776o1196-1218i1231-1253o1283-1305i1318-1337o1347-1369i1474-1496o	OUT	15	507 529 542 561 592 609 618 636 649 668 679 696 727 745 758 776 1199 1218 1231 1252 1283 1304 1317 1334 1347 1369 1382 1399 1476 1495	MVNIQPQNATESAVNQSCEPITTPASSEYEGFDHNEVRQLAKILTNDNDDSAKSSLARQLSNMSNVPGVNPCDANNLPPQLNPNCDQFDSKLWIKNLKKLYESDPEYWQHSKLGVAYTNLRVYGIANDVDYQPTVTNLLWKLGGEAFRKYFRKNDKTQYFDILKPMDAIMRPGELTVVLGRPGAGCSTLLKTIAVNTYGFHVGKESKICYDGLTAHDIEKHFRGEVIYSAETEVHIPHMTVGDTLEFAARLRTPQNRGDNIDRETYAKRMADAYMATYGISHTRNTKVGNDIVRGVSGGERKRVSIAEVSLSGAKIQCWDNSTRGLDSATALEFIRALRTSAKILDCTPVVAIYQCSQDAYDLFDNVSVLYEGYQIFFGKASKAKEYFEKMGWKCQPRQ…
caal_3_12_l01480	caal_0121	1512	262.34	0	12	o507-529i541-563o583-605i618-636o646-668i757-776o1196-1218i1231-1253o1283-1305i1318-1337o1347-1369i1474-1496o	OUT	15	507 529 542 560 591 609 618 636 649 668 679 696 758 776 876 895 1199 1218 1231 1252 1283 1304 1317 1334 1347 1369 1382 1399 1476 1495	MVNIQPQNATESAVNQSCEPITTPASSEYEGFDHNEVRQLAKILTNDNDDSAKSSLVRQLSNMSNVPGVNPCDANNLPPQLNPNCDQFDSKLWIKNLKKLYESDPEYWQHSKLGVAYTNLRVYGIANDVDYQPTVTNLLWKLGGEAFRKYFRKNDKTQYFDILKPMDAIMRPGELTVVLGRPGAGCSTLLKTIAVNTYGFHVAKESKICYDGLTAHDIEKHFRGEVIYSAETEVHIPHMTVGDTLEFAARLRTPQNRGDNIDRETYAKRMADAYMATYGISHTRNTKVGNDIVRGVSGGERKRVSIAEVSLSGAKIQCWDNSTRGLDSATALEFIRALRTSAKILDCTPVVAIYQCSQDAYDLFDNVSVLYEGYQIFFGKASKAKEYFEKMGCKCQPRQ…
caal_4_8_h00850	caal_0135	1512	260.51	0	12	o507-529i541-563o583-605i618-636o646-668i757-776o1196-1218i1231-1253o1283-1305i1318-1337o1347-1369i1474-1496o	OUT	15	507 529 542 561 592 609 618 636 649 668 679 696 758 776 876 895 1199 1218 1231 1252 1283 1304 1317 1334 1347 1369 1382 1399 1476 1495	MVNIQPQNATESAVNQSCEPITTPASSEYEGFDHNEVRQLAKILTNDNDDSAKSSLVRQLSNMSNVPGVNPCDANNLPPQLNPNCDQFDSKLWIKNLKKLYESDPEYWQHSKLGVAYTNLRVYGIANDVDYQPTVTNLLWKLGGEAFRKYFRKNDKTQYFDILKPMDAIMRPGEPTVVLGRPGAGCSTLLKTIAVNTYGFHVGKESKICYDGLTAHDIEKHFRGEVIYSAETEVHIPHMTVGDTLEFAARLRTPQNRGDNIDRETYAKRMADAYMATYGISHTRNTKVGNDIVRGVSGGERKRVSIAEVSLSGAKIQCWDNSTRGLDSATALEFIRALRTSAKILDCTPVVAIYQCSQDAYDLFDNVSVLYEGYQIFFGKASKAKEYFEKMGWKCQPRQ…
caal_5_9_i00830	caal_0145	1512	260.52	0	12	o507-529i541-563o583-605i618-636o646-668i757-776o1196-1218i1231-1253o1283-1305i1318-1337o1347-1369i1474-1496o	OUT	15	507 529 542 561 592 609 618 636 649 668 679 696 758 776 876 895 1199 1218 1231 1252 1283 1304 1317 1334 1347 1369 1382 1399 1476 1495	MVNIQPQNATESAVNQSCEPITTPASSEYEGFDHNEVRQLAKILTNDNDDSAKSSLVRQLSNMSNVPGVNPCDANNLPPQLNPNCDQFDSKLWIKNLKKLYESDPEYWQHSKLGVAYTNLRVYGIANDVDYQPTVTNLLWKLGGEAFRKYFRKNDKTQYFDILKPMDAIMRPGELTVVLGRPGAGCSTLLKTIAVNTYGFHVAKESKICYDGLTAHDIEKHFRGEVIYSAETEVHIPHMTVGDTLEFAARLRTPQNRGDNIDRETYAKRMADAYMATYGISHTRNTKVGNDIVRGVSGGERKRVSIAEVSLSGAKIQCWDNSTRGLDSATALEFIRALRTSAKILDCTPVVAIYQCSQDAYDLFDNVSVLYEGYQIFFGKASKAKEYFEKMGWKCQPRQ…
caal_6_8_h01030	caal_0154	1512	260.48	0	12	o507-529i541-563o583-605i618-636o646-668i757-776o1196-1218i1231-1253o1283-1305i1318-1337o1347-1369i1474-1496o	OUT	15	507 529 542 561 592 609 618 636 649 668 679 696 758 776 876 895 1199 1218 1231 1252 1283 1304 1317 1334 1347 1369 1382 1399 1476 1495	MVNIQPQNATESAVNQSCEPITTPASSEYEGFDHNEVRQLAKILTNDNDDSAKSSLVRQLSNMNNVPGVNPCDANNLPPQLNPNCDQFDSKLWIKNLKKLYESDPEYWQHSKLGVAYTNLRVYGIANDVDYQPTVTNLLWKLGGEAFRKYFRKNDKTQYFDILKPMDAIMRPGELTVVLGRPGAGCSTLLKTIAVNTYGFHVAKESKICYDGLTAHDIEKHFRGEVIYSAETEVHIPHMTVGDTLEFAARLRTPQNRGDNIDRETYAKRMADAYMATYGISHTRNTKVGNDIVRGVSGGERKRVSIAEVSLSGAKIQCWDNSTRGLDSATALEFIRALRTSAKILDCTPVVAIYQCSQDAYDLFDNVSVLYEGYQIFFGKASKAKEYFEKMGWKCQPRQ…
caal_7_8_h01030	caal_0163	1512	260.48	0	12	o507-529i541-563o583-605i618-636o646-668i757-776o1196-1218i1231-1253o1283-1305i1318-1337o1347-1369i1474-1496o	OUT	15	507 529 542 561 592 609 618 636 649 668 679 696 758 776 876 895 1199 1218 1231 1252 1283 1304 1317 1334 1347 1369 1382 1399 1476 1495	MVNIQPQNATESAVNQSCEPITTPASSEYEGFDHNEVRQLAKILTNDNDDSAKSSLVRQLSNMNNVPGVNPCDANNLPPQLNPNCDQFDSKLWIKNLKKLYESDPEYWQHSKLGVAYTNLRVYGIANDVDYQPTVTNLLWKLGGEAFRKYFRKNDKTQYFDILKPMDAIMRPGELTVVLGRPGAGCSTLLKTIAVNTYGFHVAKESKICYDGLTAHDIEKHFRGEVIYSAETEVHIPHMTVGDTLEFAARLRTPQNRGDNIDRETYAKRMADAYMATYGISHTRNTKVGNDIVRGVSGGERKRVSIAEVSLSGAKIQCWDNSTRGLDSATALEFIRALRTSAKILDCTPVVAIYQCSQDAYDLFDNVSVLYEGYQIFFGKASKAKEYFEKMGWKCQPRQ…
caal_9_2_b02410	caal_0178	1512	262.22	0	12	o507-529i541-563o583-605i618-636o646-668i757-776o1196-1218i1231-1253o1283-1305i1318-1337o1347-1369i1474-1496o	OUT	15	507 529 542 561 592 609 618 636 649 668 679 696 727 745 758 776 1199 1218 1231 1252 1283 1304 1317 1334 1347 1369 1382 1399 1476 1495	MVNIQPQNATESAVNQSCEPITTPASSEYEGFDHNEVRQLAKILTNDNDDSAKSSLVRQLSNMSNVPGVNPCDANNLPPQLNPNCDQFDSKLWIKNLKKLYESDPEYWQHSKLGVAYTNLRVYGIANDVDYQPTVTNLLWKLGGEAFRKYFRKNDKTQYFDILKPMDAIMRPGELTVVLGRPGAGCSTLLKTIAVNTYGFHVAKESKICYDGLTAHDIEKHFRGEVIYSAETEVHIPHMTVGDTLEFAARLRTPQNRGDNIDRETYAKRMADAYMATYGISHTRNTKVGNDIVRGVSGGERKRVSIAEVSLSGAKIQCWDNSTRGLDSATALEFIRALRTSAKILDCTPVVAIYQCSQDAYDLFDNVSVLYEGYQIFFGKASKAKEYFEKMGWKCQPRQ…
ergo_1_abr126w	ergo_0387	1512	270.84	0	12	o519-541i553-575o598-620i627-649o659-681i770-789o1188-1210i1223-1242o1276-1298i1311-1333o1343-1365i1464-1486o	OUT	13	376 393 514 536 553 575 627 646 663 682 770 789 1066 1085 1187 1206 1223 1241 1276 1295 1312 1334 1341 1360 1466 1485	MSDEQCQSDHQWPMESSKVPPAGLSLSRVSTGASTSADPAHRPYVGLAEDREEQEVIRSLARTLSGSSGAAGRDYQTGTADELAFFGANSDPRLDPESGEFDSQFFVRTLRKLYMSDPDHYKPAELSVVLRNLRVCGEAADTDYQATVGNWPWKTARSLYDMTFRRGHTKAEFDILKPLDAVFEAGRLCVVLGRPGAGCSTLLKTVGARTYGFNVAPESEVSYSGFTQKEISKNLRGEVIYSAEMDTHFASLPVGYTLEFAARCRCPQVRPGGVSRETYYKHYASAVMATYGLSHTRNTKVGNDYIRGVSGGERKRVSLAEVTLAGAKVQCWDNSTRGLDSATALEFVRALRDNAHVMHTTQLIAIYQCSQDAYDLFDDVLVLYEGYMIYFGPREFAKD…
nada_1_e02950	nada_0582	1512	255.41	0	10	o549-571i594-616o626-648i661-683o763-785i1205-1227o1260-1282i1295-1317o1332-1354i1446-1468o	IN	10	164 182 554 572 603 620 633 652 659 677 1208 1227 1246 1263 1294 1317 1324 1342 1448 1467	MSSSGEEKERYSKSHDDSHSDAGSYADSAVSYEVPREIDENQDVNTQLSRHLSNILSNEEGIERLQSMARVISTKTKKEMDKFEVNELDFDLRSLLNYLRSRQLEQGIEPGDSGVAFRNLTSIGVDASAAYGPSVEEMLRDIGNLPAHLLNVFKKKGDVPLRKIIQNCTGVVESGEMLFVVGRPGAGCSTLLKTISGETGDMVEVQGDFSYDGLDQQEMMSKYKGYVVYCPELDFHFPKITVKETIDFALKCKTPRTRIDNMTRKEYVDSLRDLWCTVFGLRHTYATNVGNDFVRGVSGGERKRVSLVEAQAMGASIYSWDNATRGLDASTALEFAQAIRTATNMMNNSAIVAIYQAGENIYELFDKTTVLYNGRQIYFGPADQAVGYFERMGWVKPNR…
nafu_1_7_g02730	nafu_0592	1512	255.16	0	12	o535-557i569-591o614-636i643-665o675-697i781-803o1227-1244i1251-1273o1298-1320i1333-1355o1370-1392i1486-1508o	OUT	11	502 521 544 563 572 591 614 636 645 663 676 695 1255 1272 1303 1321 1338 1357 1370 1389 1486 1503	MNINQTITDHSAASLTHRRPSIVHSLYNTDDDISISQAQHEFDVISRHLSLISHRDNSALDSDSYTDNDDDNDDDNTNTNNTHHNTDHHEGPNDPFNLETYLRSSRKQEAQHGLKIKQIGVCWKNLTVRGRGGSKAHVRTFPYALAGTIDPRFLLRAVLPALDTSASALNRALARAGIVHPSNNQINILSNFSGLLRPGEMCLVLGKPGSGCTTFLKTMANNRHGYSSVDGSVRYGHFDSATFEHRFRGEAVYNQEDDVHHPTLTVEQTLGFALDTKTPAKRLPGVSRHEFKQTIIHMLLKMFNMEHTAKTKVGNAFIRGVSGGERKRVSIAEMMITGAAVLCYDNTTRGLDASTSLDYAKSIHILTNIYKTTTFVSLYQASERIYEQFDKVMVLDEGR…
saku_1_15.317	saku_1326	1512	299.29	0	14	o521-543i555-577o605-627i632-654o664-686i698-717o775-794i1207-1229o1239-1261i1282-1304o1327-1349i1356-1378o1383-1405i1478-1500o	OUT	15	523 542 559 578 609 626 633 650 667 686 697 714 741 760 775 794 1207 1226 1239 1260 1291 1312 1325 1347 1356 1375 1390 1408 1481 1500	MSEAKPGNNVNDVTSYSSASSSTEKAADLHDYNGFDEHTEARIQKLARALTAQSFDNSAQSVSNNKNDALSIFSKGVEGVNPIFSDPEVSGYEPQLDPNSENFSSAAWVKNMANLCAADPNFYKPYSLGCAWKNLSASGASADVAYQSTVLNAPFKLLKSQMRMLQSSKEEETFQILKPMDGCLNPGELLVVLGRPGSGCTTLLKSISSNTHGFHLGADSEISYSGYSGDDIKKHFRGEVVYNAEADIHLPHLTVFETLVTVARLKTPQNRIKGVDRESYANHLAEVAMATYGLSHTRNTKVGNDIIRGVSGGERKRVSIAEVSICGSKFQCWDNATRGLDSATALEFIRALKTQADISNTSATVAIYQCSQDAYDLFNKVCVLDDGYQIYYGPGDKAK…
tode_1_b01210	tode_1682	1512	238.78	0	10	o549-571i603-625o656-678i766-783o1178-1200i1212-1234o1260-1282i1294-1316o1320-1342i1446-1468o	OUT	11	554 572 603 622 631 650 659 678 1187 1206 1215 1233 1264 1282 1295 1314 1323 1341 1354 1373 1448 1467	MERAMSSKEHEDKDSSPNDGNNSYAESVQSFEAHNAEDPEQMGATSQLSRHISQMLSNEDGVERLASMARVLSTKTKKEMDKFEVDTLDFDLRALLNYLRSHQLSQGIEPGDSGVAFKNLTAVGVDASAAFGPSVEEMLRNLVTAPAHMSRLFGKKDDVPLRNIIQNCSGVVESGEMLFVVGRPGAGCSTLLKCVSGETSELVEVNGEFSYDGLEQHEMMSNYKGYVIYCPELDFHFPKITVKETIDFALKCKTPRVRVDQMTRQEYVDNVRDMWCTVFGLRHTYATKVGNDFVRGVSGGERKRVSLVEAQAMGASIYSWDNATRGLDASTALEFAQAIRTATNMMNNSAVVAIYQAGENIYELFDKATVLYNGKQIYFGRADQAVGYFQRMGWIKPNR…
saar_1_6_f02200	saar_0644	1511	270.33	0	13	o508-530i543-565o595-617i624-646o656-678i764-786o1177-1199i1211-1233o1248-1269i1290-1312o1322-1340i1353-1372o1447-1466i	OUT	15	510 529 548 567 598 617 630 649 658 677 686 703 734 751 764 783 1186 1205 1214 1233 1264 1281 1294 1313 1322 1340 1353 1372 1447 1466	MSSTDEHIEKDISSRSNHDDDYANSVQSYAASDDQADNEGLPATSQLSRHLSNILSNEEGIERLESMARVISRKTKKEMDSFEINDLDFDLRSLLHYLRSRQMEQGIEPGDSGIAFKNLTAVGVDASAAYGPSVEEMLRGIGSMPAHLVSKFTKKSDIPLRNIIQNCTGVVESGEMLFVVGRPGAGCSTFLKCLSGETAELVDVQGEFSYDGLDQSEMMSKYKGYVIYCPELDFHFPKITVKETIDFALKCKTPRVRIDKMTRKQYVDNVRDMWCTVFGLRHTYATKVGNDFVRGVSGGERKRVSLVEAQAMNASIYSWDNATRGLDASTALEFAQAIRTATNMVNNSAIVAIYQAGENIYELFDKTTVLYNGRQIYFGPADKAVGFFQRMGWVKPNRM…
saba_1_62_bj00250	saba_0653	1511	297.28	0	14	o520-542i554-576o604-626i631-653o663-685i690-712o774-793i1203-1225o1238-1260i1281-1303o1326-1348i1355-1374o1384-1406i1477-1499o	OUT	15	522 541 554 573 604 625 634 653 666 685 696 713 774 793 900 919 1206 1225 1238 1259 1290 1311 1324 1346 1355 1374 1389 1407 1480 1499	MSETKLTSNVNGVSSYSSASSSTENDADLHEYNGFDEQTEARIQNLARTLTAQSAQHSIQSASNKQDAQSIFSSGVDGVNPVFTDPQAPGYNAQLDPNSENFSSAAWVKNMARLSAADPEFYKPYSLGCAWKNLSASGDSADVAYQPTVFNAPYKLIKNATRIFQNSNEGSTFQILKPMEGCLNPGELLVVLGRPGSGCTTLLKSISSNTHGFDLGKDTEISYSGYSGDDIKKHYRGEVVYNAEADIHLPHLTVFQTLLTVARLKTPQNRIKGVDRESYANHLAEVAMATYGLSHTRNTKVGSDLVRGVSGGERKRVSIAEVSICGSKFQCWDNATRGLDSATALEFIRALKIQANISNTSATVAIYQCSQDAYDLFNKVCVLDDGYQIYYGPGDKAKK…
sace_1_yor153w	sace_0677	1511	301.05	0	14	o520-542i554-576o604-626i633-652o662-684i696-718o774-793i1206-1228o1238-1260i1281-1303o1326-1348i1355-1377o1382-1404i1477-1499o	OUT	15	522 541 558 577 608 625 634 653 666 685 696 713 740 759 774 793 1206 1225 1238 1260 1291 1311 1324 1346 1359 1378 1389 1407 1480 1499	MPEAKLNNNVNDVTSYSSASSSTENAADLHNYNGFDEHTEARIQKLARTLTAQSMQNSTQSAPNKSDAQSIFSSGVEGVNPIFSDPEAPGYDPKLDPNSENFSSAAWVKNMAHLSAADPDFYKPYSLGCAWKNLSASGASADVAYQSTVVNIPYKILKSGLRKFQRSKETNTFQILKPMDGCLNPGELLVVLGRPGSGCTTLLKSISSNTHGFDLGADTKISYSGYSGDDIKKHFRGEVVYNAEADVHLPHLTVFETLVTVARLKTPQNRIKGVDRESYANHLAEVAMATYGLSHTRNTKVGNDIVRGVSGGERKRVSIAEVSICGSKFQCWDNATRGLDSATALEFIRALKTQADISNTSATVAIYQCSQDAYDLFNKVCVLDDGYQIYYGPADKAKK…
sace_1_ypl058c	sace_0679	1511	268.66	0	11	o595-617i624-646o656-678i764-786o1177-1199i1211-1233o1248-1269i1290-1312o1322-1340i1353-1372o1447-1466i	OUT	15	510 529 548 567 598 617 630 649 658 677 686 703 734 751 764 783 1186 1205 1214 1233 1264 1281 1294 1313 1322 1340 1353 1372 1447 1466	MSSTDEHIEKDISSRSNHDDDYANSVQSYAASEGQVDNEDLAATSQLSRHLSNILSNEEGIERLESMARVISHKTKKEMDSFEINDLDFDLRSLLHYLRSRQLEQGIEPGDSGIAFKNLTAVGVDASAAYGPSVEEMFRNIASIPAHLISKFTKKSDVPLRNIIQNCTGVVESGEMLFVVGRPGAGCSTFLKCLSGETSELVDVQGEFSYDGLDQSEMMSKYKGYVIYCPELDFHFPKITVKETIDFALKCKTPRVRIDKMTRKQYVDNIRDMWCTVFGLRHTYATKVGNDFVRGVSGGERKRVSLVEAQAMNASIYSWDNATRGLDASTALEFAQAIRTATNMVNNSAIVAIYQAGENIYELFDKTTVLYNGRQIYFGPADKAVGYFQRMGWVKPNRM…
sace_10_1_2790	sace_0681	1511	301.12	0	14	o520-542i554-576o604-626i633-652o662-684i696-718o774-793i1206-1228o1238-1260i1281-1303o1326-1348i1355-1377o1382-1404i1477-1499o	OUT	15	522 541 558 577 608 625 634 653 666 685 696 713 740 759 774 793 1206 1225 1238 1260 1291 1311 1324 1346 1359 1378 1389 1407 1480 1499	MPEAKLNDNVNDVTSYSSASSSTENAADLHNYNGFDEHTEARIQKLARTLTAQSMQNSTQSAPNKSDAQSIFSSGVEGVNPIFSDPEAPGYDPKLDPNSENFSSAAWVKNMSHLSAADPDFYKPYSLGCAWKNLSASGASADVAYQSTVVNIPYKILKSGLRKFQRSKETNTFQILKPMDGCLNPGELLVVLGRPGSGCTTLLKSISSNTHGFDLGADTKISYSGYSGDDIKKHFRGEVVYNAEADVHLPHLTVFETLVTVARLKTPQNRIKGVDRESYANHLAEVAMATYGLSHTRNTKVGNDIVRGVSGGERKRVSIAEVSICGSKFQCWDNATRGLDSATALEFIRALKTQADISNTSATVAIYQCSQDAYDLFNKVCVLDDGYQIYYGPADKAKK…
sace_10_3_2250	sace_0686	1511	267.95	0	11	o595-617i624-646o656-678i764-786o1177-1199i1211-1233o1248-1269i1290-1312o1322-1340i1353-1372o1447-1466i	OUT	15	510 529 548 567 598 617 630 649 658 677 686 703 734 751 764 783 1186 1205 1214 1233 1264 1281 1294 1313 1322 1340 1353 1372 1447 1466	MSSTDEHIEKDISSRSNHDDDYANSVQSYAASEGQVDNEDLAATSQLSRHLSNILSNEEGIERLESMARVISRKTKKEMDSFEINDLDFDLRSLLHYLRSRQLEQGIEPGDSGIAFKNLTAVGVDASAAYGPSVEEMFRNIASIPAHLISKFTKKSDVPLRNIIQNCTGVVESGEMLFVVGRPGAGCSTFLKCLSGETSELVDVQGEFSYDGLDQSEMMSKYKGYVIYCPELDFHFPKITVKETIDFALKCKTPRVRIDKMTRKQYVDNIRDMWCTVFGLRHTYATKVGNDFVRGVSGGERKRVSLVEAQAMNASIYSWDNATRGLDASTALEFAQAIRTATNMVNNSAIVAIYQAGENIYELFDKTTVLYNGRQIYFGPADKAVGYFQRMGWVKPNRM…
sace_11_2_b02260	sace_0695	1511	301.12	0	14	o520-542i554-576o604-626i633-652o662-684i696-718o774-793i1206-1228o1238-1260i1281-1303o1326-1348i1355-1377o1382-1404i1477-1499o	OUT	15	522 541 558 577 608 625 634 653 666 685 696 713 740 759 774 793 1206 1225 1238 1260 1291 1311 1324 1346 1359 1378 1389 1407 1480 1499	MPEAKLNDNVNDVTSYSSASSSTENAADLHNYNGFDEHTEARIQKLARTLTAQSMQNSTQSAPNKSDAQSIFSSGVEGVNPIFSDPEAPGYDPKLDPNSENFSSAAWVKNMSHLSAADPDFYKPYSLGCAWKNLSASGASADVAYQSTVVNIPYKILKSGLRKFQRSKETNTFQILKPMDGCLNPGELLVVLGRPGSGCTTLLKSISSNTHGFDLGADTKISYSGYSGDDIKKHFRGEVVYNAEADVHLPHLTVFETLVTVARLKTPQNRIKGVDRESYANHLAEVAMATYGLSHTRNTKVGNDIVRGVSGGERKRVSIAEVSICGSKFQCWDNATRGLDSATALEFIRALKTQADISNTSATVAIYQCSQDAYDLFNKVCVLDDGYQIYYGPADKAKK…
sace_11_4_d02180	sace_0699	1511	268.27	0	11	o595-617i624-646o656-678i764-786o1177-1199i1211-1233o1248-1269i1290-1312o1322-1340i1353-1372o1447-1466i	OUT	15	510 529 548 567 598 617 630 649 658 677 686 703 734 751 764 783 1186 1205 1214 1233 1264 1281 1294 1313 1322 1340 1353 1372 1447 1466	MSSTDEHIEKDISSRSNHDDDYANSVQSYAASEGQVDNEDLAATSQLSRHLSNILSNEEGIERLESMARVISRKTKKEMDSFEINDLDFDLRSLLHYLRSRQLEQGIEPGDSGIAFKNLTAVGVDASAAYGPSVEEMFRNIASIPAHLISKFTKKSDVPLRNIIQNCTGVVESGEMLFVVGRPGAGCSTFLKCLSGETSELVDVQGEFSYDGLDQSEMMSKYKGYVIYCPELDFHFPKITVKETIDFALKCKTPRVRIDKMTRKQYVDNIRDMWCTVFGLRHTYATKVGNDFVRGVSGGERKRVSLVEAQAMNASIYSWDNATRGLDASTALEFAQAIRTATNMVNNSAIVAIYQAGENIYELFDKTTVLYNGRQIYFGPADKAVGYFQRMGWVKPNRM…
sace_12_2_2100	sace_0705	1511	301.12	0	14	o520-542i554-576o604-626i633-652o662-684i696-718o774-793i1206-1228o1238-1260i1281-1303o1326-1348i1355-1377o1382-1404i1477-1499o	OUT	15	522 541 558 577 608 625 634 653 666 685 696 713 740 759 774 793 1206 1225 1238 1260 1291 1311 1324 1346 1359 1378 1389 1407 1480 1499	MPEAKLNDNVNDVTSYSSASSSTENAADLHNYNGFDEHTEARIQKLARTLTAQSMQNSTQSAPNKSDAQSIFSSGVEGVNPIFSDPEAPGYDPKLDPNSENFSSAAWVKNMSHLSAADPDFYKPYSLGCAWKNLSASGASADVAYQSTVVNIPYKILKSGLRKFQRSKETNTFQILKPMDGCLNPGELLVVLGRPGSGCTTLLKSISSNTHGFDLGADTKISYSGYSGDDIKKHFRGEVVYNAEADVHLPHLTVFETLVTVARLKTPQNRIKGVDRESYANHLAEVAMATYGLSHTRNTKVGNDIVRGVSGGERKRVSIAEVSICGSKFQCWDNATRGLDSATALEFIRALKTQADISNTSATVAIYQCSQDAYDLFNKVCVLDDGYQIYYGPADKAKK…
sace_12_3_2070	sace_0709	1511	267.95	0	11	o595-617i624-646o656-678i764-786o1177-1199i1211-1233o1248-1269i1290-1312o1322-1340i1353-1372o1447-1466i	OUT	15	510 529 548 567 598 617 630 649 658 677 686 703 734 751 764 783 1186 1205 1214 1233 1264 1281 1294 1313 1322 1340 1353 1372 1447 1466	MSSTDEHIEKDISSRSNHDDDYANSVQSYAASEGQVDNEDLAATSQLSRHLSNILSNEEGIERLESMARVISRKTKKEMDSFEINDLDFDLRSLLHYLRSRQLEQGIEPGDSGIAFKNLTAVGVDASAAYGPSVEEMFRNIASIPAHLISKFTKKSDVPLRNIIQNCTGVVESGEMLFVVGRPGAGCSTFLKCLSGETSELVDVQGEFSYDGLDQSEMMSKYKGYVIYCPELDFHFPKITVKETIDFALKCKTPRVRIDKMTRKQYVDNIRDMWCTVFGLRHTYATKVGNDFVRGVSGGERKRVSLVEAQAMNASIYSWDNATRGLDASTALEFAQAIRTATNMVNNSAIVAIYQAGENIYELFDKTTVLYNGRQIYFGPADKAVGYFQRMGWVKPNRM…
sace_13_3_2110	sace_0715	1511	301.12	0	14	o520-542i554-576o604-626i633-652o662-684i696-718o774-793i1206-1228o1238-1260i1281-1303o1326-1348i1355-1377o1382-1404i1477-1499o	OUT	15	522 541 558 577 608 625 634 653 666 685 696 713 740 759 774 793 1206 1225 1238 1260 1291 1311 1324 1346 1359 1378 1389 1407 1480 1499	MPEAKLNDNVNDVTSYSSASSSTENAADLHNYNGFDEHTEARIQKLARTLTAQSMQNSTQSAPNKSDAQSIFSSGVEGVNPIFSDPEAPGYDPKLDPNSENFSSAAWVKNMSHLSAADPDFYKPYSLGCAWKNLSASGASADVAYQSTVVNIPYKILKSGLRKFQRSKETNTFQILKPMDGCLNPGELLVVLGRPGSGCTTLLKSISSNTHGFDLGADTKISYSGYSGDDIKKHFRGEVVYNAEADVHLPHLTVFETLVTVARLKTPQNRIKGVDRESYANHLAEVAMATYGLSHTRNTKVGNDIVRGVSGGERKRVSIAEVSICGSKFQCWDNATRGLDSATALEFIRALKTQADISNTSATVAIYQCSQDAYDLFNKVCVLDDGYQIYYGPADKAKK…
sace_13_4_2290	sace_0719	1511	268.27	0	11	o595-617i624-646o656-678i764-786o1177-1199i1211-1233o1248-1269i1290-1312o1322-1340i1353-1372o1447-1466i	OUT	15	510 529 548 567 598 617 630 649 658 677 686 703 734 751 764 783 1186 1205 1214 1233 1264 1281 1294 1313 1322 1340 1353 1372 1447 1466	MSSTDEHIEKDISSRSNHDDDYANSVQSYAASEGQVDNEDLAATSQLSRHLSNILSNEEGIERLESMARVISRKTKKEMDSFEINDLDFDLRSLLHYLRSRQLEQGIEPGDSGIAFKNLTAVGVDASAAYGPSVEEMFRNIASIPAHLISKFTKKSDVPLRNIIQNCTGVVESGEMLFVVGRPGAGCSTFLKCLSGETSELVDVQGEFSYDGLDQSEMMSKYKGYVIYCPELDFHFPKITVKETIDFALKCKTPRVRIDKMTRKQYVDNIRDMWCTVFGLRHTYATKVGNDFVRGVSGGERKRVSLVEAQAMNASIYSWDNATRGLDASTALEFAQAIRTATNMVNNSAIVAIYQAGENIYELFDKTTVLYNGRQIYFGPADKAVGYFQRMGWVKPNRM…
sace_14_5_e02250	sace_0729	1511	267.6	0	11	o595-617i624-646o656-678i764-786o1177-1199i1211-1233o1248-1269i1290-1312o1322-1340i1353-1372o1447-1466i	OUT	15	510 529 548 567 598 617 630 649 658 677 686 703 734 751 764 783 1186 1205 1214 1233 1264 1281 1294 1313 1322 1340 1353 1372 1447 1466	MSSTDEHIEKDISSRSNHDDDYANSVQSYAASEGQVDNEDLAATSQLSRHLSNILSNEEGIERLESMARVISRKTKKEMDSFEINDLDFDLRSLLHYLRSRQLEQGIEPGDSGIAFKNLTAVGVDASAAYGPSVEEMFRNIASIPAHLISKFTKKSDVPLRNIIQNCTGVVESGEMLFVVGRPGAGCSTFLKCLSGETSELVDVQGEFSYDGLDQSEMMSKYKGYVIYCPELDFHFPKITVKETIDFALKCKTPRVRIDKMTRKQYVDNIRDMWCTVFGLRHTYATKVGNDFVRGVSGGERKRVSLVEAQAMNASIYSWDNATRGLDASTALEFAQAIRTATNMVNNSAIVAIYQAGENIYELFDKTTVLYNGRQIYFGPADKAVGYFQRMGWVKPNRM…
sace_15_5_e02200	sace_0741	1511	267.6	0	11	o595-617i624-646o656-678i764-786o1177-1199i1211-1233o1248-1269i1290-1312o1322-1340i1353-1372o1447-1466i	OUT	15	510 529 548 567 598 617 630 649 658 677 686 703 734 751 764 783 1186 1205 1214 1233 1264 1281 1294 1313 1322 1340 1353 1372 1447 1466	MSSTDEHIEKDISSRSNHDDDYANSVQSYAASEGQVDNEDLAATSQLSRHLSNILSNEEGIERLESMARVISRKTKKEMDSFEINDLDFDLRSLLHYLRSRQLEQGIEPGDSGIAFKNLTAVGVDASAAYGPSVEEMFRNIASIPAHLISKFTKKSDVPLRNIIQNCTGVVESGEMLFVVGRPGAGCSTFLKCLSGETSELVDVQGEFSYDGLDQSEMMSKYKGYVIYCPELDFHFPKITVKETIDFALKCKTPRVRIDKMTRKQYVDNIRDMWCTVFGLRHTYATKVGNDFVRGVSGGERKRVSLVEAQAMNASIYSWDNATRGLDASTALEFAQAIRTATNMVNNSAIVAIYQAGENIYELFDKTTVLYNGRQIYFGPADKAVGYFQRMGWVKPNRM…
sace_16_3_c02970	sace_0750	1511	301.59	0	14	o520-542i554-576o604-626i633-652o662-684i696-718o774-793i1206-1228o1238-1260i1281-1303o1326-1348i1355-1377o1382-1404i1477-1499o	OUT	15	522 541 554 573 604 623 634 653 666 685 696 713 740 759 774 793 1206 1225 1238 1260 1291 1311 1324 1346 1359 1378 1389 1407 1480 1499	MPEAKLNDNVNDVTSYSSASSSTENAADLHNYNGFDEHTEARIQKLARTLTAQSMQNSTQSAPNKSDAQSIFSSGVEGVNPIFSDPEAPGYDPKLDPNSENFSSAAWVKNMAHLSAADPDFYKPYSLGCAWKNLSASGASADVAYQSTVVNIPYKILKSGLRKFQRSKETNTFQILKPMDGCLNPGELLVVLGRPGSGCTTLLKSISSNTHGFDLGADTKISYSGYSGDDIKKHFRGEVVYNAEADVHLPHLTVFETLVTVARLKTPQNRIKGVDRESYANHLAEVAMATYGLSHTRNTKVGNDIVRGVSGGERKRVSIAEVSICGSKFQCWDNATRGLDSATALEFIRALKTQADISNTSATVAIYQCSQDAYDLFNKVCVLDDGYQIYYGPADKAKK…
sace_16_5_e02180	sace_0752	1511	267.82	0	11	o595-617i624-646o656-678i764-786o1177-1199i1211-1233o1248-1269i1290-1312o1322-1340i1353-1372o1447-1466i	OUT	15	510 529 548 567 598 617 630 649 658 677 686 703 734 751 764 783 1186 1205 1214 1233 1264 1281 1294 1313 1322 1340 1353 1372 1447 1466	MSSTDEHIEKDISSRSNHDDDYANSVQSYAASEGQVDNEDLAATSQLSRHLSNILSNEEGIERLESMARVISRKTKKEMDSFEINDLDFDLRSLLHYLRSRQLEQGIEPGDSGIAFKNLTAVGVDASAAYGPSVEEMFRNIASIPAHLISKFTKKSDVPLRNIIQNCTGVVESGEMLFVVGRPGAGCSTFLKCLSGETSELVDVQGEFSYDGLDQSEMMSKYKGYVIYCPELDFHFPKITVKETIDFALKCKTPRVRIDKMTRKQYVDNIRDMWCTVFGLRHTYATKVGNDFVRGVSGGERKRVSLVEAQAMNASIYSWDNATRGLDASTALEFAQAIRTATNMVNNSAIVAIYQAGENIYELFDKTTVLYNGRQIYFGPADKAVGYFQRMGWVKPNRM…
sace_17_3_c02960	sace_0760	1511	301.05	0	14	o520-542i554-576o604-626i633-652o662-684i696-718o774-793i1206-1228o1238-1260i1281-1303o1326-1348i1355-1377o1382-1404i1477-1499o	OUT	15	522 541 558 577 608 625 634 653 666 685 696 713 740 759 774 793 1206 1225 1238 1260 1291 1311 1324 1346 1359 1378 1389 1407 1480 1499	MPEAKLNNNVNDVTSYSSASSSTENAADLHNYNGFDEHTEARIQKLARTLTAQSMQNSTQSAPNKSDAQSIFSSGVEGVNPIFSDPEAPGYDPKLDPNSENFSSAAWVKNMAHLSAADPDFYKPYSLGCAWKNLSASGASADVAYQSTVVNIPYKILKSGLRKFQRSKETNTFQILKPMDGCLNPGELLVVLGRPGSGCTTLLKSISSNTHGFDLGADTKISYSGYSGDDIKKHFRGEVVYNAEADVHLPHLTVFETLVTVARLKTPQNRIKGVDRESYANHLAEVAMATYGLSHTRNTKVGNDIVRGVSGGERKRVSIAEVSICGSKFQCWDNATRGLDSATALEFIRALKTQADISNTSATVAIYQCSQDAYDLFNKVCVLDDGYQIYYGPADKAKK…
sace_17_5_e02250	sace_0762	1511	267.6	0	11	o595-617i624-646o656-678i764-786o1177-1199i1211-1233o1248-1269i1290-1312o1322-1340i1353-1372o1447-1466i	OUT	15	510 529 548 567 598 617 630 649 658 677 686 703 734 751 764 783 1186 1205 1214 1233 1264 1281 1294 1313 1322 1340 1353 1372 1447 1466	MSSTDEHIEKDISSRSNHDDDYANSVQSYAASEGQVDNEDLAATSQLSRHLSNILSNEEGIERLESMARVISRKTKKEMDSFEINDLDFDLRSLLHYLRSRQLEQGIEPGDSGIAFKNLTAVGVDASAAYGPSVEEMFRNIASIPAHLISKFTKKSDVPLRNIIQNCTGVVESGEMLFVVGRPGAGCSTFLKCLSGETSELVDVQGEFSYDGLDQSEMMSKYKGYVIYCPELDFHFPKITVKETIDFALKCKTPRVRIDKMTRKQYVDNIRDMWCTVFGLRHTYATKVGNDFVRGVSGGERKRVSLVEAQAMNASIYSWDNATRGLDASTALEFAQAIRTATNMVNNSAIVAIYQAGENIYELFDKTTVLYNGRQIYFGPADKAVGYFQRMGWVKPNRM…
sace_18_2_2910	sace_0774	1511	301.19	0	14	o520-542i554-576o604-626i633-652o662-684i696-718o774-793i1206-1228o1238-1260i1281-1303o1326-1348i1355-1377o1382-1404i1477-1499o	OUT	15	522 541 558 577 608 625 634 653 666 685 696 713 740 759 774 793 1206 1225 1238 1260 1291 1311 1324 1346 1359 1378 1389 1407 1480 1499	MPEAKLNDNVNDVTSYSSASSSTENAADLHNYNGFDEHTEARIQKLARTLTAQSMQNSTQSAPNKSDAQSIFSSGVEGVNPIFSDPEAPGYDPKLDPNSENFSSAAWVKNMAHLSAADPDFYKPYSLGCAWKNLSASGASADVAYQSTVVNIPYKILKSGLRKFQRSKETNTFQILKPMDGCLNPGELLVVLGRPGSGCTTLLKSISSNTHGFDLGADTKISYSGYSGDDIKKHFRGEVVYNAEADVHLPHLTVFETLVTIARLKTPQNRIKGVDRESYANHLAEVAMATYGLSHTRNTKVGNDIVRGVSGGERKRVSIAEVSICGSKFQCWDNATRGLDSATALEFVRALKTQADISNTSATVAIYQCSQDAYDLFNKVCVLDDGYQIYYGPADKAKK…
sace_18_3_c03010	sace_0779	1511	301.19	0	14	o520-542i554-576o604-626i633-652o662-684i696-718o774-793i1206-1228o1238-1260i1281-1303o1326-1348i1355-1377o1382-1404i1477-1499o	OUT	15	522 541 558 577 608 625 634 653 666 685 696 713 740 759 774 793 1206 1225 1238 1260 1291 1311 1324 1346 1359 1378 1389 1407 1480 1499	MPEAKLNDNVNDVTSYSSASSSTENAADLHNYNGFDEHTEARIQKLARTLTAQSMQNSTQSAPNKSDAQSIFSSGVEGVNPIFSDPEAPGYDPKLDPNSENFSSAAWVKNMAHLSAADPDFYKPYSLGCAWKNLSASGASADVAYQSTVVNIPYKILKSGLRKFQRSKETNTFQILKPMDGCLNPGELLVVLGRPGSGCTTLLKSISSNTHGFDLGADTKISYSGYSGDDIKKHFRGEVVYNAEADVHLPHLTVFETLVTIARLKTPQNRIKGVDRESYANHLAEVAMATYGLSHTRNTKVGNDIVRGVSGGERKRVSIAEVSICGSKFQCWDNATRGLDSATALEFVRALKTQADISNTSATVAIYQCSQDAYDLFNKVCVLDDGYQIYYGPADKAKK…
sace_18_5_2090	sace_0781	1511	267.6	0	11	o595-617i624-646o656-678i764-786o1177-1199i1211-1233o1248-1269i1290-1312o1322-1340i1353-1372o1447-1466i	OUT	15	510 529 548 567 598 617 630 649 658 677 686 703 734 751 764 783 1186 1205 1214 1233 1264 1281 1294 1313 1322 1340 1353 1372 1447 1466	MSSTDEHIEKDISSRSNHDDDYANSVQSYAASEGQVDNEDLAATSQLSRHLSNILSNEEGIERLESMARVISRKTKKEMDSFEINDLDFDLRSLLHYLRSRQLEQGIEPGDSGIAFKNLTAVGVDASAAYGPSVEEMFRNIASIPAHLISKFTKKSDVPLRNIIQNCTGVVESGEMLFVVGRPGAGCSTFLKCLSGETSELVDVQGEFSYDGLDQSEMMSKYKGYVIYCPELDFHFPKITVKETIDFALKCKTPRVRIDKMTRKQYVDNIRDMWCTVFGLRHTYATKVGNDFVRGVSGGERKRVSLVEAQAMNASIYSWDNATRGLDASTALEFAQAIRTATNMVNNSAIVAIYQAGENIYELFDKTTVLYNGRQIYFGPADKAVGYFQRMGWVKPNRM…
sace_18_5_e02200	sace_0782	1511	267.6	0	11	o595-617i624-646o656-678i764-786o1177-1199i1211-1233o1248-1269i1290-1312o1322-1340i1353-1372o1447-1466i	OUT	15	510 529 548 567 598 617 630 649 658 677 686 703 734 751 764 783 1186 1205 1214 1233 1264 1281 1294 1313 1322 1340 1353 1372 1447 1466	MSSTDEHIEKDISSRSNHDDDYANSVQSYAASEGQVDNEDLAATSQLSRHLSNILSNEEGIERLESMARVISRKTKKEMDSFEINDLDFDLRSLLHYLRSRQLEQGIEPGDSGIAFKNLTAVGVDASAAYGPSVEEMFRNIASIPAHLISKFTKKSDVPLRNIIQNCTGVVESGEMLFVVGRPGAGCSTFLKCLSGETSELVDVQGEFSYDGLDQSEMMSKYKGYVIYCPELDFHFPKITVKETIDFALKCKTPRVRIDKMTRKQYVDNIRDMWCTVFGLRHTYATKVGNDFVRGVSGGERKRVSLVEAQAMNASIYSWDNATRGLDASTALEFAQAIRTATNMVNNSAIVAIYQAGENIYELFDKTTVLYNGRQIYFGPADKAVGYFQRMGWVKPNRM…
sace_19_2_2910	sace_0791	1511	301.19	0	14	o520-542i554-576o604-626i633-652o662-684i696-718o774-793i1206-1228o1238-1260i1281-1303o1326-1348i1355-1377o1382-1404i1477-1499o	OUT	15	522 541 558 577 608 625 634 653 666 685 696 713 740 759 774 793 1206 1225 1238 1260 1291 1311 1324 1346 1359 1378 1389 1407 1480 1499	MPEAKLNDNVNDVTSYSSASSSTENAADLHNYNGFDEHTEARIQKLARTLTAQSMQNSTQSAPNKSDAQSIFSSGVEGVNPIFSDPEAPGYDPKLDPNSENFSSAAWVKNMAHLSAADPDFYKPYSLGCAWKNLSASGASADVAYQSTVVNIPYKILKSGLRKFQRSKETNTFQILKPMDGCLNPGELLVVLGRPGSGCTTLLKSISSNTHGFDLGADTKISYSGYSGDDIKKHFRGEVVYNAEADVHLPHLTVFETLVTIARLKTPQNRIKGVDRESYANHLAEVAMATYGLSHTRNTKVGNDIVRGVSGGERKRVSIAEVSICGSKFQCWDNATRGLDSATALEFVRALKTQADISNTSATVAIYQCSQDAYDLFNKVCVLDDGYQIYYGPADKAKK…
sace_19_5_2090	sace_0794	1511	267.6	0	11	o595-617i624-646o656-678i764-786o1177-1199i1211-1233o1248-1269i1290-1312o1322-1340i1353-1372o1447-1466i	OUT	15	510 529 548 567 598 617 630 649 658 677 686 703 734 751 764 783 1186 1205 1214 1233 1264 1281 1294 1313 1322 1340 1353 1372 1447 1466	MSSTDEHIEKDISSRSNHDDDYANSVQSYAASEGQVDNEDLAATSQLSRHLSNILSNEEGIERLESMARVISRKTKKEMDSFEINDLDFDLRSLLHYLRSRQLEQGIEPGDSGIAFKNLTAVGVDASAAYGPSVEEMFRNIASIPAHLISKFTKKSDVPLRNIIQNCTGVVESGEMLFVVGRPGAGCSTFLKCLSGETSELVDVQGEFSYDGLDQSEMMSKYKGYVIYCPELDFHFPKITVKETIDFALKCKTPRVRIDKMTRKQYVDNIRDMWCTVFGLRHTYATKVGNDFVRGVSGGERKRVSLVEAQAMNASIYSWDNATRGLDASTALEFAQAIRTATNMVNNSAIVAIYQAGENIYELFDKTTVLYNGRQIYFGPADKAVGYFQRMGWVKPNRM…
sace_2_2_b03160	sace_0806	1511	301.19	0	14	o520-542i554-576o604-626i633-652o662-684i696-718o774-793i1206-1228o1238-1260i1281-1303o1326-1348i1355-1377o1382-1404i1477-1499o	OUT	15	522 541 558 577 608 625 634 653 666 685 696 713 740 759 774 793 1206 1225 1238 1260 1291 1311 1324 1346 1359 1378 1389 1407 1480 1499	MPEAKLNDNVNDVTSYSSASSSTENAADLHNYNGFDEHTEARIQKLARTLTAQSMQNSTQSAPNKSDAQSIFSSGVEGVNPIFSDPEAPGYDPKLDPNSENFSSAAWVKNMAHLSAADPDFYKPYSLGCAWKNLSASGASADVAYQSTVVNIPYKILKSGLRKFQRSKETNTFQILKPMDGCLNPGELLVVLGRPGSGCTTLLKSISSNTHGFDLGADTKISYSGYSGDDIKKHFRGEVVYNAEADVHLPHLTVFETLVTIARLKTPQNRIKGVDRESYANHLAEVAMATYGLSHTRNTKVGNDIVRGVSGGERKRVSIAEVSICGSKFQCWDNATRGLDSATALEFVRALKTQADISNTSATVAIYQCSQDAYDLFNKVCVLDDGYQIYYGPADKAKK…
sace_20_2_2910	sace_0816	1511	301.19	0	14	o520-542i554-576o604-626i633-652o662-684i696-718o774-793i1206-1228o1238-1260i1281-1303o1326-1348i1355-1377o1382-1404i1477-1499o	OUT	15	522 541 558 577 608 625 634 653 666 685 696 713 740 759 774 793 1206 1225 1238 1260 1291 1311 1324 1346 1359 1378 1389 1407 1480 1499	MPEAKLNDNVNDVTSYSSASSSTENAADLHNYNGFDEHTEARIQKLARTLTAQSMQNSTQSAPNKSDAQSIFSSGVEGVNPIFSDPEAPGYDPKLDPNSENFSSAAWVKNMAHLSAADPDFYKPYSLGCAWKNLSASGASADVAYQSTVVNIPYKILKSGLRKFQRSKETNTFQILKPMDGCLNPGELLVVLGRPGSGCTTLLKSISSNTHGFDLGADTKISYSGYSGDDIKKHFRGEVVYNAEADVHLPHLTVFETLVTIARLKTPQNRIKGVDRESYANHLAEVAMATYGLSHTRNTKVGNDIVRGVSGGERKRVSIAEVSICGSKFQCWDNATRGLDSATALEFVRALKTQADISNTSATVAIYQCSQDAYDLFNKVCVLDDGYQIYYGPADKAKK…
sace_20_5_2080	sace_0819	1511	267.6	0	11	o595-617i624-646o656-678i764-786o1177-1199i1211-1233o1248-1269i1290-1312o1322-1340i1353-1372o1447-1466i	OUT	15	510 529 548 567 598 617 630 649 658 677 686 703 734 751 764 783 1186 1205 1214 1233 1264 1281 1294 1313 1322 1340 1353 1372 1447 1466	MSSTDEHIEKDISSRSNHDDDYANSVQSYAASEGQVDNEDLAATSQLSRHLSNILSNEEGIERLESMARVISRKTKKEMDSFEINDLDFDLRSLLHYLRSRQLEQGIEPGDSGIAFKNLTAVGVDASAAYGPSVEEMFRNIASIPAHLISKFTKKSDVPLRNIIQNCTGVVESGEMLFVVGRPGAGCSTFLKCLSGETSELVDVQGEFSYDGLDQSEMMSKYKGYVIYCPELDFHFPKITVKETIDFALKCKTPRVRIDKMTRKQYVDNIRDMWCTVFGLRHTYATKVGNDFVRGVSGGERKRVSLVEAQAMNASIYSWDNATRGLDASTALEFAQAIRTATNMVNNSAIVAIYQAGENIYELFDKTTVLYNGRQIYFGPADKAVGYFQRMGWVKPNRM…
sace_21_3_2860	sace_0826	1511	301.14	0	14	o520-542i554-576o604-626i633-652o662-684i696-718o774-793i1206-1228o1238-1260i1281-1303o1326-1348i1355-1377o1382-1404i1477-1499o	OUT	15	522 541 558 577 608 625 634 653 666 685 696 713 740 759 774 793 1206 1225 1238 1260 1291 1311 1324 1346 1359 1378 1389 1407 1480 1499	MPEAKLNDNVNDVTSYSSASSSTENAADLHNYNGFDEHTEARIQKLARTLTAQSMQNSTQSAPNKSDAQSIFSSGVEGVNPIFSDPEAPGYDPKLDPNSENFSSAAWVKNMAHLSAADPDFYKPYSLGCAWKNLSASGASADVAYQSTVVNIPYKILKSGLRKFQRSKETNTFQILKPMDGCLNPGELLVVLGRPGSGCTTLLKSISSNTHGFDLGADTKISYSGYSGDDIKKHFRGEVVYNAEADVHLPHLTVFETLVTVARLKTPQNRIKGVDRESYANHLAEVAMATYGLSHTRNTKVGNDIVRGVSGGERKRVSIAEVSICGSKFQCWDNATRGLDSATALEFIRALKTQADISNTSATVAIYQCSQDAYDLFNKVCVLDDGYQIYYGPADKAKK…
sace_21_5_2120	sace_0829	1511	269.03	0	13	o508-530i543-565o595-617i624-646o656-678i764-786o1177-1199i1211-1233o1248-1269i1290-1312o1322-1340i1353-1372o1447-1466i	OUT	15	510 529 548 567 598 617 630 649 658 677 686 703 734 751 764 783 1186 1205 1214 1233 1264 1281 1294 1313 1322 1340 1353 1372 1447 1466	MSSTDEHIEKDISSRSNHDDDYANSVQSYAASEGQVDNEDLAATSQLSRHLSNILSNEEGIERLESMARVISRKTKKEMDSFEINDLDFDLRSLLHYLRSRQLEQGIEPGDSGIAFKNLTAVGVDASAAYGPSVEEMFRNIASIPAHLISKFTKKSDVPLRNIIQNCTGVVESGEMLFVVGRPGAGCSTFLKCLSGETSELVDVQGEFSYDGLDQSEMMSKYKGYVIYCPELDFHFPKITVKETIDFALKCKTPRVRIDKMTRKQYVDNIRDMWCTVFGLRHTYATKVGNDFVRGVSGGERKRVSLVEAQAMNASIYSWDNATRGLDASTALEFAQAIRTATNMVNNSAIVAIYQAGENIYELFDKTTVLYNGRQIYFGPADKAVGYFQRMGWVKPNRM…
sace_22_2_2880	sace_0836	1511	301.05	0	14	o520-542i554-576o604-626i633-652o662-684i696-718o774-793i1206-1228o1238-1260i1281-1303o1326-1348i1355-1377o1382-1404i1477-1499o	OUT	15	522 541 558 577 608 625 634 653 666 685 696 713 740 759 774 793 1206 1225 1238 1260 1291 1311 1324 1346 1359 1378 1389 1407 1480 1499	MPEAKLNNNVNDVTSYSSASSSTENAADLHNYNGFDEHTEARIQKLARTLTAQSMQNSTQSAPNKSDAQSIFSSGVEGVNPIFSDPEAPGYDPKLDPNSENFSSAAWVKNMAHLSAADPDFYKPYSLGCAWKNLSASGASADVAYQSTVVNIPYKILKSGLRKFQRSKETNTFQILKPMDGCLNPGELLVVLGRPGSGCTTLLKSISSNTHGFDLGADTKISYSGYSGDDIKKHFRGEVVYNAEADVHLPHLTVFETLVTVARLKTPQNRIKGVDRESYANHLAEVAMATYGLSHTRNTKVGNDIVRGVSGGERKRVSIAEVSICGSKFQCWDNATRGLDSATALEFIRALKTQADISNTSATVAIYQCSQDAYDLFNKVCVLDDGYQIYYGPADKAKK…
sace_22_5_2140	sace_0839	1511	267.6	0	11	o595-617i624-646o656-678i764-786o1177-1199i1211-1233o1248-1269i1290-1312o1322-1340i1353-1372o1447-1466i	OUT	15	510 529 548 567 598 617 630 649 658 677 686 703 734 751 764 783 1186 1205 1214 1233 1264 1281 1294 1313 1322 1340 1353 1372 1447 1466	MSSTDEHIEKDISSRSNHDDDYANSVQSYAASEGQVDNEDLAATSQLSRHLSNILSNEEGIERLESMARVISRKTKKEMDSFEINDLDFDLRSLLHYLRSRQLEQGIEPGDSGIAFKNLTAVGVDASAAYGPSVEEMFRNIASIPAHLISKFTKKSDVPLRNIIQNCTGVVESGEMLFVVGRPGAGCSTFLKCLSGETSELVDVQGEFSYDGLDQSEMMSKYKGYVIYCPELDFHFPKITVKETIDFALKCKTPRVRIDKMTRKQYVDNIRDMWCTVFGLRHTYATKVGNDFVRGVSGGERKRVSLVEAQAMNASIYSWDNATRGLDASTALEFAQAIRTATNMVNNSAIVAIYQAGENIYELFDKTTVLYNGRQIYFGPADKAVGYFQRMGWVKPNRM…
sace_23_3_2920	sace_0846	1511	301.15	0	14	o520-542i554-576o604-626i633-652o662-684i696-718o774-793i1206-1228o1238-1260i1281-1303o1326-1348i1355-1377o1382-1404i1477-1499o	OUT	15	522 541 558 577 608 625 634 653 666 685 696 713 740 759 774 793 1206 1225 1238 1260 1291 1311 1324 1346 1359 1378 1389 1407 1480 1499	MPEAKLNDNVNDVTSYSSASSSTENAADLHNYNGFDEHTEARIQKLARTLTAQSMQNSTQSAPNKSDAQSIFSSDVEGVNPIFSDPEAPGYDPKLDPNSENFSSAAWVKNMAHLSAADPDFYKPYSLGCAWKNLSASGASADVAYQSTVVNIPYKILKSGLRKFQRSKETNNFQILKPMDGCLNPGELLVVLGRPGSGCTTLLKSISSNTHGFDLGADTKISYSGYSGDDIKKHFRGEVVYNAEADVHLPHLTVFETLVTVARLKTPQNRIKGVDRESYANHLAEVAMATYGLSHTRNTKVGNDIVRGVSGGERKRVSIAEVSICGSKFQCWDNATRGLDSATALEFIRALKTQADISNTSATVAIYQCSQDAYNLFNKVCVLDDGYQIYYGPADKAKK…
sace_24_3_2890	sace_0858	1511	301.19	0	14	o520-542i554-576o604-626i633-652o662-684i696-718o774-793i1206-1228o1238-1260i1281-1303o1326-1348i1355-1377o1382-1404i1477-1499o	OUT	15	522 541 558 577 608 625 634 653 666 685 696 713 740 759 774 793 1206 1225 1238 1260 1291 1311 1324 1346 1359 1378 1389 1407 1480 1499	MPEAKLNDNVNDVTSYSSASSSTENAADLHNYNGFDEHTEARIQKLARTLTAQSMQNSTQSAPNKSDAQSIFSSGVEGVNPIFSDPEAPGYDPKLDPNSENFSSAAWVKNMAHLSAADPDFYKPYSLGCAWKNLSASGASADVAYQSTVVNIPYKILKSGLRKFQRSKETNTFQILKPMDGCLNPGELLVVLGRPGSGCTTLLKSISSNTHGFDLGADTKISYSGYSGDDIKKHFRGEVVYNAEADVHLPHLTVFETLVTIARLKTPQNRIKGVDRESYANHLAEVAMATYGLSHTRNTKVGNDIVRGVSGGERKRVSIAEVSICGSKFQCWDNATRGLDSATALEFVRALKTQADISNTSATVAIYQCSQDAYDLFNKVCVLDDGYQIYYGPADKAKK…
sace_24_5_2140	sace_0861	1511	267.6	0	11	o595-617i624-646o656-678i764-786o1177-1199i1211-1233o1248-1269i1290-1312o1322-1340i1353-1372o1447-1466i	OUT	15	510 529 548 567 598 617 630 649 658 677 686 703 734 751 764 783 1186 1205 1214 1233 1264 1281 1294 1313 1322 1340 1353 1372 1447 1466	MSSTDEHIEKDISSRSNHDDDYANSVQSYAASEGQVDNEDLAATSQLSRHLSNILSNEEGIERLESMARVISRKTKKEMDSFEINDLDFDLRSLLHYLRSRQLEQGIEPGDSGIAFKNLTAVGVDASAAYGPSVEEMFRNIASIPAHLISKFTKKSDVPLRNIIQNCTGVVESGEMLFVVGRPGAGCSTFLKCLSGETSELVDVQGEFSYDGLDQSEMMSKYKGYVIYCPELDFHFPKITVKETIDFALKCKTPRVRIDKMTRKQYVDNIRDMWCTVFGLRHTYATKVGNDFVRGVSGGERKRVSLVEAQAMNASIYSWDNATRGLDASTALEFAQAIRTATNMVNNSAIVAIYQAGENIYELFDKTTVLYNGRQIYFGPADKAVGYFQRMGWVKPNRM…
sace_25_2_b03000	sace_0869	1511	301.12	0	14	o520-542i554-576o604-626i633-652o662-684i696-718o774-793i1206-1228o1238-1260i1281-1303o1326-1348i1355-1377o1382-1404i1477-1499o	OUT	15	522 541 558 577 608 625 634 653 666 685 696 713 740 759 774 793 1206 1225 1238 1260 1291 1311 1324 1346 1359 1378 1389 1407 1480 1499	MPEAKLNNNVNDVTSYSSASSSTENAADLHNYNGFDEHTEARIQKLARTLTAQSMQNSTQSAPNKSDAQSIFSSGVEGVNPIFSDPEAPGYDPKLDPNSENFSSAAWVKNMAHLSAADPDFYKPYSLGCAWKNLSASGASADVAYQSTVVNIPYKILKSGLRKFQRSKETNTFQILKPMDGCLNPGELLVVLGRPGSGCTTLLKSISSNTHGFDLGADTKISYSGYSGDDIKKHFRGEVVYNAEADVHLPHLTVFETLVTVARLKTPQNRIKGVDRESYANHLAEVAMATYGLSHTRNTKVGNDIVRGVSGGERKRVSIAEVSICGSKFQCWDNATRGLDSATALEFIRALKTQADISNTSATVAIYQCSQDAYDLFNKVCVLDDGYQIYYGPADKAKK…
sace_25_5_e02230	sace_0871	1511	267.95	0	11	o595-617i624-646o656-678i764-786o1177-1199i1211-1233o1248-1269i1290-1312o1322-1340i1353-1372o1447-1466i	OUT	15	510 529 548 567 598 617 630 649 658 677 686 703 734 751 764 783 1186 1205 1214 1233 1264 1281 1294 1313 1322 1340 1353 1372 1447 1466	MSSTDEHIEKDISSRSNHDDDYANSVQSYAASEGQVDNEDLAATSQLSRHLSNILSNEEGIERLESMARVISRKTKKEMDSFEINDLDFDLRSLLHYLRSRQLEQGIEPGDSGIAFKNLTAVGVDASAAYGPSVEEMFRNIASIPAHLISKFTKKSDVPLRNIIQNCTGVVESGEMLFVVGRPGAGCSTFLKCLSGETSELVDVQGEFSYDGLDQSEMMSKYKGYVIYCPELDFHFPKITVKETIDFALKCKTPRVRIDKMTRKQYVDNIRDMWCTVFGLRHTYATKVGNDFVRGVSGGERKRVSLVEAQAMNASIYSWDNATRGLDASTALEFAQAIRTATNMVNNSAIVAIYQAGENIYELFDKTTVLYNGRQIYFGPADKAVGYFQRMGWVKPNRM…
sace_26_2_2900	sace_0879	1511	301.19	0	14	o520-542i554-576o604-626i633-652o662-684i696-718o774-793i1206-1228o1238-1260i1281-1303o1326-1348i1355-1377o1382-1404i1477-1499o	OUT	15	522 541 558 577 608 625 634 653 666 685 696 713 740 759 774 793 1206 1225 1238 1260 1291 1311 1324 1346 1359 1378 1389 1407 1480 1499	MPEAKLNDNVNDVTSYSSASSSTENAADLHNYNGFDEHTEARIQKLARTLTAQSMQNSTQSAPNKSDAQSIFSSGVEGVNPIFSDPEAPGYDPKLDPNSENFSSAAWVKNMAHLSAADPDFYKPYSLGCAWKNLSASGASADVAYQSTVVNIPYKILKSGLRKFQRSKETNTFQILKPMDGCLNPGELLVVLGRPGSGCTTLLKSISSNTHGFDLGADTKISYSGYSGDDIKKHFRGEVVYNAEADVHLPHLTVFETLVTIARLKTPQNRIKGVDRESYANHLAEVAMATYGLSHTRNTKVGNDIVRGVSGGERKRVSIAEVSICGSKFQCWDNATRGLDSATALEFVRALKTQADISNTSATVAIYQCSQDAYDLFNKVCVLDDGYQIYYGPADKAKK…
sace_26_5_2080	sace_0882	1511	267.6	0	11	o595-617i624-646o656-678i764-786o1177-1199i1211-1233o1248-1269i1290-1312o1322-1340i1353-1372o1447-1466i	OUT	15	510 529 548 567 598 617 630 649 658 677 686 703 734 751 764 783 1186 1205 1214 1233 1264 1281 1294 1313 1322 1340 1353 1372 1447 1466	MSSTDEHIEKDISSRSNHDDDYANSVQSYAASEGQVDNEDLAATSQLSRHLSNILSNEEGIERLESMARVISRKTKKEMDSFEINDLDFDLRSLLHYLRSRQLEQGIEPGDSGIAFKNLTAVGVDASAAYGPSVEEMFRNIASIPAHLISKFTKKSDVPLRNIIQNCTGVVESGEMLFVVGRPGAGCSTFLKCLSGETSELVDVQGEFSYDGLDQSEMMSKYKGYVIYCPELDFHFPKITVKETIDFALKCKTPRVRIDKMTRKQYVDNIRDMWCTVFGLRHTYATKVGNDFVRGVSGGERKRVSLVEAQAMNASIYSWDNATRGLDASTALEFAQAIRTATNMVNNSAIVAIYQAGENIYELFDKTTVLYNGRQIYFGPADKAVGYFQRMGWVKPNRM…
sace_27_2_b02980	sace_0891	1511	301.19	0	14	o520-542i554-576o604-626i633-652o662-684i696-718o774-793i1206-1228o1238-1260i1281-1303o1326-1348i1355-1377o1382-1404i1477-1499o	OUT	15	522 541 558 577 608 625 634 653 666 685 696 713 740 759 774 793 1206 1225 1238 1260 1291 1311 1324 1346 1359 1378 1389 1407 1480 1499	MPEAKLNDNVNDVTSYSSASSSTENAADLHNYNGFDEHTEARIQKLARTLTAQSMQNSTQSAPNKSDAQSIFSSGVEGVNPIFSDPEAPGYDPKLDPNSENFSSAAWVKNMAHLSAADPDFYKPYSLGCAWKNLSASGASADVAYQSTVVNIPYKILKSGLRKFQRSKETNTFQILKPMDGCLNPGELLVVLGRPGSGCTTLLKSISSNTHGFDLGADTKISYSGYSGDDIKKHFRGEVVYNAEADVHLPHLTVFETLVTIARLKTPQNRIKGVDRESYANHLAEVAMATYGLSHTRNTKVGNDIVRGVSGGERKRVSIAEVSICGSKFQCWDNATRGLDSATALEFVRALKTQADISNTSATVAIYQCSQDAYDLFNKVCVLDDGYQIYYGPADKAKK…
sace_27_5_e02190	sace_0893	1511	267.6	0	11	o595-617i624-646o656-678i764-786o1177-1199i1211-1233o1248-1269i1290-1312o1322-1340i1353-1372o1447-1466i	OUT	15	510 529 548 567 598 617 630 649 658 677 686 703 734 751 764 783 1186 1205 1214 1233 1264 1281 1294 1313 1322 1340 1353 1372 1447 1466	MSSTDEHIEKDISSRSNHDDDYANSVQSYAASEGQVDNEDLAATSQLSRHLSNILSNEEGIERLESMARVISRKTKKEMDSFEINDLDFDLRSLLHYLRSRQLEQGIEPGDSGIAFKNLTAVGVDASAAYGPSVEEMFRNIASIPAHLISKFTKKSDVPLRNIIQNCTGVVESGEMLFVVGRPGAGCSTFLKCLSGETSELVDVQGEFSYDGLDQSEMMSKYKGYVIYCPELDFHFPKITVKETIDFALKCKTPRVRIDKMTRKQYVDNIRDMWCTVFGLRHTYATKVGNDFVRGVSGGERKRVSLVEAQAMNASIYSWDNATRGLDASTALEFAQAIRTATNMVNNSAIVAIYQAGENIYELFDKTTVLYNGRQIYFGPADKAVGYFQRMGWVKPNRM…
sace_28_5_e02250	sace_0905	1511	267.24	0	11	o595-617i624-646o656-678i764-786o1177-1199i1211-1233o1248-1269i1290-1312o1322-1340i1353-1372o1447-1466i	OUT	15	510 529 548 567 598 617 630 649 658 677 686 703 734 751 764 783 1186 1205 1214 1233 1264 1281 1294 1313 1322 1340 1353 1372 1447 1466	MSSTDEHIEKDISSRSNHDDDYANSVQSYAASEGQVDNEDLAATSQLSRHLSNILSNEEGIERLESMARVISRKTKKEMDSFEINDLDFDLRSLLHYLRSRQLEQGIEPGDSGIAFKNLTAVGVDASAAYGPSVEEMFRNIASIPAHLISKFTKKSDVPLRNIIQNCTGVVESGEMLFVVGRPGAGCSTFLKCLSGETSELVDVQGEFSYDGLDQSEMMSKYKGYVIYCPELDFHFPKITVKETIDFALKCKTPRVRIDKMTRKQYVDNIRDMWCTVFGLRHTYATKVGNDFVRGVSGGERKRVSLVEAQAMNASIYSWDNATRGLDASTALEFAQAIRTATNMVNNSAIVAIYQAGENIYELFDKTTVLYNGRQIYFGPADKAVGYFQRMGWVKPNRM…
sace_29_5_2080	sace_0916	1511	267.82	0	11	o595-617i624-646o656-678i764-786o1177-1199i1211-1233o1248-1269i1290-1312o1322-1340i1353-1372o1447-1466i	OUT	15	510 529 548 567 598 617 630 649 658 677 686 703 734 751 764 783 1186 1205 1214 1233 1264 1281 1294 1313 1322 1340 1353 1372 1447 1466	MSSTDEHIEKDISSRSNHDDDYANSVQSYAASEGQVDNEDLAATSQLSRHLSNILSNEEGIERLESMARVISRKTKKEMDSFEINDLDFDLRSLLHYLRSRQLEQGIEPGDSGIAFKNLTAVGVDASAAYGPSVEEMFRNIASIPAHLISKFTKKSDVPLRNIIQNCTGVVESGEMLFVVGRPGAGCSTFLKCLSGETSELVDVQGEFSYDGLDQSEMMSKYKGYVIYCPELDFHFPKITVKETIDFALKCKTPRVRIDKMTRKQYVDNIRDMWCTVFGLRHTYATKVGNDFVRGVSGGERKRVSLVEAQAMNASIYSWDNATRGLDASTALEFAQAIRTATNMVNNSAIVAIYQAGENIYELFDKTTVLYNGRQIYFGPADKAVGYFQRMGWVKPNRM…
sace_3_2_b03010	sace_0924	1511	301.05	0	14	o520-542i554-576o604-626i633-652o662-684i696-718o774-793i1206-1228o1238-1260i1281-1303o1326-1348i1355-1377o1382-1404i1477-1499o	OUT	15	522 541 558 577 608 625 634 653 666 685 696 713 740 759 774 793 1206 1225 1238 1260 1291 1311 1324 1346 1359 1378 1389 1407 1480 1499	MPEAKLNNNVNDVTSYSSASSSTENAADLHNYNGFDEHTEARIQKLARTLTAQSMQNSTQSAPNKSDAQSIFSSGVEGVNPIFSDPEAPGYDPKLDPNSENFSSAAWVKNMAHLSAADPDFYKPYSLGCAWKNLSASGASADVAYQSTVVNIPYKILKSGLRKFQRSKETNTFQILKPMDGCLNPGELLVVLGRPGSGCTTLLKSISSNTHGFDLGADTKISYSGYSGDDIKKHFRGEVVYNAEADVHLPHLTVFETLVTVARLKTPQNRIKGVDRESYANHLAEVAMATYGLSHTRNTKVGNDIVRGVSGGERKRVSIAEVSICGSKFQCWDNATRGLDSATALEFIRALKTQADISNTSATVAIYQCSQDAYDLFNKVCVLDDGYQIYYGPADKAKK…
sace_3_5_e02210	sace_0926	1511	268.66	0	11	o595-617i624-646o656-678i764-786o1177-1199i1211-1233o1248-1269i1290-1312o1322-1340i1353-1372o1447-1466i	OUT	15	510 529 548 567 598 617 630 649 658 677 686 703 734 751 764 783 1186 1205 1214 1233 1264 1281 1294 1313 1322 1340 1353 1372 1447 1466	MSSTDEHIEKDISSRSNHDDDYANSVQSYAASEGQVDNEDLAATSQLSRHLSNILSNEEGIERLESMARVISHKTKKEMDSFEINDLDFDLRSLLHYLRSRQLEQGIEPGDSGIAFKNLTAVGVDASAAYGPSVEEMFRNIASIPAHLISKFTKKSDVPLRNIIQNCTGVVESGEMLFVVGRPGAGCSTFLKCLSGETSELVDVQGEFSYDGLDQSEMMSKYKGYVIYCPELDFHFPKITVKETIDFALKCKTPRVRIDKMTRKQYVDNIRDMWCTVFGLRHTYATKVGNDFVRGVSGGERKRVSLVEAQAMNASIYSWDNATRGLDASTALEFAQAIRTATNMVNNSAIVAIYQAGENIYELFDKTTVLYNGRQIYFGPADKAVGYFQRMGWVKPNRM…
sace_30_3_c03030	sace_0934	1511	301.15	0	14	o520-542i554-576o604-626i633-652o662-684i696-718o774-793i1206-1228o1238-1260i1281-1303o1326-1348i1355-1377o1382-1404i1477-1499o	OUT	15	522 541 558 577 608 625 634 653 666 685 696 713 740 759 774 793 1206 1225 1238 1260 1291 1311 1324 1346 1359 1378 1389 1407 1480 1499	MPEAKLNDNVNDVTSYSSASSSTENAADLHNYNGFDEHTEARIQKLARTLTAQSMQNSTQSAPNKSDAQSIFSSDVEGVNPIFSDPEAPGYDPKLDPNSENFSSAAWVKNMAHLSAADPDFYKPYSLGCAWKNLSASGASADVAYQSTVVNIPYKILKSGLRKFQRSKETNNFQILKPMDGCLNPGELLVVLGRPGSGCTTLLKSISSNTHGFDLGADTKISYSGYSGDDIKKHFRGEVVYNAEADVHLPHLTVFETLVTVARLKTPQNRIKGVDRESYANHLAEVAMATYGLSHTRNTKVGNDIVRGVSGGERKRVSIAEVSICGSKFQCWDNATRGLDSATALEFIRALKTQADISNTSATVAIYQCSQDAYNLFNKVCVLDDGYQIYYGPADKAKK…
sace_30_5_e02260	sace_0936	1511	267.24	0	11	o595-617i624-646o656-678i764-786o1177-1199i1211-1233o1248-1269i1290-1312o1322-1340i1353-1372o1447-1466i	OUT	15	510 529 548 567 598 617 630 649 658 677 686 703 734 751 764 783 1186 1205 1214 1233 1264 1281 1294 1313 1322 1340 1353 1372 1447 1466	MSSTDEHIEKDISSRSNHDDDYANSVQSYAASEGQVDNEDLAATSQLSRHLSNILSNEEGIERLESMARVISRKTKKEMDSFEINDLDFDLRSLLHYLRSRQLEQGIEPGDSGIAFKNLTAVGVDASAAYGPSVEEMFRNIASIPAHLISKFTKKSDVPLRNIIQNCTGVVESGEMLFVVGRPGAGCSTFLKCLSGETSELVDVQGEFSYDGLDQSEMMSKYKGYVIYCPELDFHFPKITVKETIDFALKCKTPRVRIDKMTRKQYVDNIRDMWCTVFGLRHTYATKVGNDFVRGVSGGERKRVSLVEAQAMNASIYSWDNATRGLDASTALEFAQAIRTATNMVNNSAIVAIYQAGENIYELFDKTTVLYNGRQIYFGPADKAVGYFQRMGWVKPNRM…
sace_32_5_2130	sace_0968	1511	267.52	0	11	o595-617i624-646o656-678i764-786o1177-1199i1211-1233o1248-1269i1290-1312o1322-1340i1353-1372o1447-1466i	OUT	15	510 529 548 567 598 617 630 649 658 677 686 703 734 751 764 783 1186 1205 1214 1233 1264 1281 1294 1313 1322 1340 1353 1372 1447 1466	MSSTDEHIEKDISSRSNHDDDYANSVQSYAASEGQVDNEDLAATSQLSRHLSNILSNEEGIERLESMARVISRKTKKEMDSFEINDLDFDLRSLLHYLRSRQLEQGIEPGDSGIAFKNLTAVGVDASAAYGPSVEEMFRNIASIPAHLISKFTKKSDVPLRNIIQNCTGVVESGEMLFVVGRPGAGCSTFLKCLSGETSELVDVQGEFSYDGLDQSEMMSKYKGYVIYCPELDFHFPKITVKETIDFALKCKTPRVRIDKMTRKQYVDNIRDMWCTVFGLRHTYATKVGNDFVRGVSGGERKRVSLVEAQAMNASIYSWDNATRGLDASTALEFAQAIRTATNMVNNSAIVAIYQAGENIYELFDKTTVLYNGRQIYFGPADKAVGYFQRMGWVKPNRM…
sace_32_5_2130_2	sace_0969	1511	267.52	0	11	o595-617i624-646o656-678i764-786o1177-1199i1211-1233o1248-1269i1290-1312o1322-1340i1353-1372o1447-1466i	OUT	15	510 529 548 567 598 617 630 649 658 677 686 703 734 751 764 783 1186 1205 1214 1233 1264 1281 1294 1313 1322 1340 1353 1372 1447 1466	MSSTDEHIEKDISSRSNHDDDYANSVQSYAASEGQVDNEDLAATSQLSRHLSNILSNEEGIERLESMARVISRKTKKEMDSFEINDLDFDLRSLLHYLRSRQLEQGIEPGDSGIAFKNLTAVGVDASAAYGPSVEEMFRNIASIPAHLISKFTKKSDVPLRNIIQNCTGVVESGEMLFVVGRPGAGCSTFLKCLSGETSELVDVQGEFSYDGLDQSEMMSKYKGYVIYCPELDFHFPKITVKETIDFALKCKTPRVRIDKMTRKQYVDNIRDMWCTVFGLRHTYATKVGNDFVRGVSGGERKRVSLVEAQAMNASIYSWDNATRGLDASTALEFAQAIRTATNMVNNSAIVAIYQAGENIYELFDKTTVLYNGRQIYFGPADKAVGYFQRMGWVKPNRM…
sace_33_5_2130	sace_0981	1511	267.52	0	11	o595-617i624-646o656-678i764-786o1177-1199i1211-1233o1248-1269i1290-1312o1322-1340i1353-1372o1447-1466i	OUT	15	510 529 548 567 598 617 630 649 658 677 686 703 734 751 764 783 1186 1205 1214 1233 1264 1281 1294 1313 1322 1340 1353 1372 1447 1466	MSSTDEHIEKDISSRSNHDDDYANSVQSYAASEGQVDNEDLAATSQLSRHLSNILSNEEGIERLESMARVISRKTKKEMDSFEINDLDFDLRSLLHYLRSRQLEQGIEPGDSGIAFKNLTAVGVDASAAYGPSVEEMFRNIASIPAHLISKFTKKSDVPLRNIIQNCTGVVESGEMLFVVGRPGAGCSTFLKCLSGETSELVDVQGEFSYDGLDQSEMMSKYKGYVIYCPELDFHFPKITVKETIDFALKCKTPRVRIDKMTRKQYVDNIRDMWCTVFGLRHTYATKVGNDFVRGVSGGERKRVSLVEAQAMNASIYSWDNATRGLDASTALEFAQAIRTATNMVNNSAIVAIYQAGENIYELFDKTTVLYNGRQIYFGPADKAVGYFQRMGWVKPNRM…
sace_34_2_2930	sace_0988	1511	301.14	0	14	o520-542i554-576o604-626i633-652o662-684i696-718o774-793i1206-1228o1238-1260i1281-1303o1326-1348i1355-1377o1382-1404i1477-1499o	OUT	15	522 541 558 577 608 625 634 653 666 685 696 713 740 759 774 793 1206 1225 1238 1260 1291 1311 1324 1346 1359 1378 1389 1407 1480 1499	MPEAKLNDNVNDVTSYSSASSSTENAADLHNYNGFDEHTEARIQKLARTLTAQSMQNSTQSAPNKSDAQSIFSSGVEGVNPIFSDPEAPGYDPKLDPNSENFSSAAWVKNMAHLSAADPDFYKPYSLGCAWKNLSASGASADVAYQSTVVNIPYKILKSGLRKFQRSKETNTFQILKPMDGCLNPGELLVVLGRPGSGCTTLLKSISSNTHGFDLGADTKISYSGYSGDDIKKHFRGEVVYNAEADVHLPHLTVFETLVTVARLKTPQNRIKGVDRESYANHLAEVAMATYGLSHTRNTKVGNDIVRGVSGGERKRVSIAEVSICGSKFQCWDNATRGLDSATALEFIRALKTQADISNTSATVAIYQCSQDAYDLFNKVCVLDDGYQIYYGPADKAKK…
sace_34_5_2140	sace_0991	1511	267.95	0	11	o595-617i624-646o656-678i764-786o1177-1199i1211-1233o1248-1269i1290-1312o1322-1340i1353-1372o1447-1466i	OUT	15	510 529 548 567 598 617 630 649 658 677 686 703 734 751 764 783 1186 1205 1214 1233 1264 1281 1294 1313 1322 1340 1353 1372 1447 1466	MSSTDEHIEKDISSRSNHDDDYANSVQSYAASEGQVDNEDLAATSQLSRHLSNILSNEEGIERLESMARVISRKTKKEMDSFEINDLDFDLRSLLHYLRSRQLEQGIEPGDSGIAFKNLTAVGVDASAAYGPSVEEMFRNIASIPAHLISKFTKKSDVPLRNIIQNCTGVVESGEMLFVVGRPGAGCSTFLKCLSGETSELVDVQGEFSYDGLDQSEMMSKYKGYVIYCPELDFHFPKITVKETIDFALKCKTPRVRIDKMTRKQYVDNIRDMWCTVFGLRHTYATKVGNDFVRGVSGGERKRVSLVEAQAMNASIYSWDNATRGLDASTALEFAQAIRTATNMVNNSAIVAIYQAGENIYELFDKTTVLYNGRQIYFGPADKAVGYFQRMGWVKPNRM…
sace_35_3_2940	sace_0998	1511	301.05	0	14	o520-542i554-576o604-626i633-652o662-684i696-718o774-793i1206-1228o1238-1260i1281-1303o1326-1348i1355-1377o1382-1404i1477-1499o	OUT	15	522 541 558 577 608 625 634 653 666 685 696 713 740 759 774 793 1206 1225 1238 1260 1291 1311 1324 1346 1359 1378 1389 1407 1480 1499	MPEAKLNNNVNDVTSYSSASSSTENAADLHNYNGFDEHTEARIQKLARTLTAQSMQNSTQSAPNKSDAQSIFSSGVEGVNPIFSDPEAPGYDPKLDPNSENFSSAAWVKNMAHLSAADPDFYKPYSLGCAWKNLSASGASADVAYQSTVVNIPYKILKSGLRKFQRSKETNTFQILKPMDGCLNPGELLVVLGRPGSGCTTLLKSISSNTHGFDLGADTKISYSGYSGDDIKKHFRGEVVYNAEADVHLPHLTVFETLVTVARLKTPQNRIKGVDRESYANHLAEVAMATYGLSHTRNTKVGNDIVRGVSGGERKRVSIAEVSICGSKFQCWDNATRGLDSATALEFIRALKTQADISNTSATVAIYQCSQDAYDLFNKVCVLDDGYQIYYGPADKAKK…
sace_35_5_2090	sace_1001	1511	267.95	0	11	o595-617i624-646o656-678i764-786o1177-1199i1211-1233o1248-1269i1290-1312o1322-1340i1353-1372o1447-1466i	OUT	15	510 529 548 567 598 617 630 649 658 677 686 703 734 751 764 783 1186 1205 1214 1233 1264 1281 1294 1313 1322 1340 1353 1372 1447 1466	MSSTDEHIEKDISSRSNHDDDYANSVQSYAASEGQVDNEDLAATSQLSRHLSNILSNEEGIERLESMARVISRKTKKEMDSFEINDLDFDLRSLLHYLRSRQLEQGIEPGDSGIAFKNLTAVGVDASAAYGPSVEEMFRNIASIPAHLISKFTKKSDVPLRNIIQNCTGVVESGEMLFVVGRPGAGCSTFLKCLSGETSELVDVQGEFSYDGLDQSEMMSKYKGYVIYCPELDFHFPKITVKETIDFALKCKTPRVRIDKMTRKQYVDNIRDMWCTVFGLRHTYATKVGNDFVRGVSGGERKRVSLVEAQAMNASIYSWDNATRGLDASTALEFAQAIRTATNMVNNSAIVAIYQAGENIYELFDKTTVLYNGRQIYFGPADKAVGYFQRMGWVKPNRM…
sace_36_3_c02970	sace_1009	1511	301.12	0	14	o520-542i554-576o604-626i633-652o662-684i696-718o774-793i1206-1228o1238-1260i1281-1303o1326-1348i1355-1377o1382-1404i1477-1499o	OUT	15	522 541 558 577 608 625 634 653 666 685 696 713 740 759 774 793 1206 1225 1238 1260 1291 1311 1324 1346 1359 1378 1389 1407 1480 1499	MPEAKLNNNVNDVTSYSSASSSTENAADLHNYNGFDEHTEARIQKLARTLTAQSMQNSTQSAPNKSDAQSIFSSGVEGVNPIFSDPEAPGYDPKLDPNSENFSSAAWVKNMSHLSAADPDFYKPYSLGCAWKNLSASGASADVAYQSTVVNIPYKILKSGLRKFQRSKETNTFQILKPMDGCLNPGELLVVLGRPGSGCTTLLKSISSNTHGFDLGADTKISYSGYSGDDIKKHFRGEVVYNAEADVHLPHLTVFETLVTVARLKTPQNRIKGVDRESYANHLAEVAMATYGLSHTRNTKVGNDIVRGVSGGERKRVSIAEVSICGSKFQCWDNATRGLDSATALEFIRALKTQADISNTSATVAIYQCSQDAYDLFNKVCVLDDGYQIYYGPADKAKK…
sace_36_5_e02230	sace_1011	1511	267.95	0	11	o595-617i624-646o656-678i764-786o1177-1199i1211-1233o1248-1269i1290-1312o1322-1340i1353-1372o1447-1466i	OUT	15	510 529 548 567 598 617 630 649 658 677 686 703 734 751 764 783 1186 1205 1214 1233 1264 1281 1294 1313 1322 1340 1353 1372 1447 1466	MSSTDEHIEKDISSRSNHDDDYANSVQSYAASEGQVDNEDLAATSQLSRHLSNILSNEEGIERLESMARVISRKTKKEMDSFEINDLDFDLRSLLHYLRSRQLEQGIEPGDSGIAFKNLTAVGVDASAAYGPSVEEMFRNIASIPAHLISKFTKKSDVPLRNIIQNCTGVVESGEMLFVVGRPGAGCSTFLKCLSGETSELVDVQGEFSYDGLDQSEMMSKYKGYVIYCPELDFHFPKITVKETIDFALKCKTPRVRIDKMTRKQYVDNIRDMWCTVFGLRHTYATKVGNDFVRGVSGGERKRVSLVEAQAMNASIYSWDNATRGLDASTALEFAQAIRTATNMVNNSAIVAIYQAGENIYELFDKTTVLYNGRQIYFGPADKAVGYFQRMGWVKPNRM…
sace_37_3_c02990	sace_1019	1511	301.12	0	14	o520-542i554-576o604-626i633-652o662-684i696-718o774-793i1206-1228o1238-1260i1281-1303o1326-1348i1355-1377o1382-1404i1477-1499o	OUT	15	522 541 558 577 608 625 634 653 666 685 696 713 740 759 774 793 1206 1225 1238 1260 1291 1311 1324 1346 1359 1378 1389 1407 1480 1499	MPEAKLNNNVNDVTSYSSASSSTENAADLHNYNGFDEHTEARIQKLARTLTAQSMQNSTQSAPNKSDAQSIFSSGVEGVNPIFSDPEAPGYDPKLDPNSENFSSAAWVKNMSHLSAADPDFYKPYSLGCAWKNLSASGASADVAYQSTVVNIPYKILKSGLRKFQRSKETNTFQILKPMDGCLNPGELLVVLGRPGSGCTTLLKSISSNTHGFDLGADTKISYSGYSGDDIKKHFRGEVVYNAEADVHLPHLTVFETLVTVARLKTPQNRIKGVDRESYANHLAEVAMATYGLSHTRNTKVGNDIVRGVSGGERKRVSIAEVSICGSKFQCWDNATRGLDSATALEFIRALKTQADISNTSATVAIYQCSQDAYDLFNKVCVLDDGYQIYYGPADKAKK…
sace_37_5_e02240	sace_1021	1511	267.95	0	11	o595-617i624-646o656-678i764-786o1177-1199i1211-1233o1248-1269i1290-1312o1322-1340i1353-1372o1447-1466i	OUT	15	510 529 548 567 598 617 630 649 658 677 686 703 734 751 764 783 1186 1205 1214 1233 1264 1281 1294 1313 1322 1340 1353 1372 1447 1466	MSSTDEHIEKDISSRSNHDDDYANSVQSYAASEGQVDNEDLAATSQLSRHLSNILSNEEGIERLESMARVISRKTKKEMDSFEINDLDFDLRSLLHYLRSRQLEQGIEPGDSGIAFKNLTAVGVDASAAYGPSVEEMFRNIASIPAHLISKFTKKSDVPLRNIIQNCTGVVESGEMLFVVGRPGAGCSTFLKCLSGETSELVDVQGEFSYDGLDQSEMMSKYKGYVIYCPELDFHFPKITVKETIDFALKCKTPRVRIDKMTRKQYVDNIRDMWCTVFGLRHTYATKVGNDFVRGVSGGERKRVSLVEAQAMNASIYSWDNATRGLDASTALEFAQAIRTATNMVNNSAIVAIYQAGENIYELFDKTTVLYNGRQIYFGPADKAVGYFQRMGWVKPNRM…
sace_38_3_c03000	sace_1029	1511	301.15	0	14	o520-542i554-576o604-626i633-652o662-684i696-718o774-793i1206-1228o1238-1260i1281-1303o1326-1348i1355-1377o1382-1404i1477-1499o	OUT	15	522 541 558 577 608 625 634 653 666 685 696 713 740 759 774 793 1206 1225 1238 1260 1291 1311 1324 1346 1359 1378 1389 1407 1480 1499	MPEAKLNDNVNDVTSYSSASSSTENAADLHNYNGFDEHTEARIQKLARTLTAQSMQNSTQSAPNKSDAQSIFSSDVEGVNPIFSDPEAPGYDPKLDPNSENFSSAAWVKNMAHLSAADPDFYKPYSLGCAWKNLSASGASADVAYQSTVVNIPYKILKSGLRKFQRSKETNNFQILKPMDGCLNPGELLVVLGRPGSGCTTLLKSISSNTHGFDLGADTKISYSGYSGDDIKKHFRGEVVYNAEADVHLPHLTVFETLVTVARLKTPQNRIKGVDRESYANHLAEVAMATYGLSHTRNTKVGNDIVRGVSGGERKRVSIAEVSICGSKFQCWDNATRGLDSATALEFIRALKTQADISNTSATVAIYQCSQDAYNLFNKVCVLDDGYQIYYGPADKAKK…
sace_38_5_e02220	sace_1031	1511	267.6	0	11	o595-617i624-646o656-678i764-786o1177-1199i1211-1233o1248-1269i1290-1312o1322-1340i1353-1372o1447-1466i	OUT	15	510 529 548 567 598 617 630 649 658 677 686 703 734 751 764 783 1186 1205 1214 1233 1264 1281 1294 1313 1322 1340 1353 1372 1447 1466	MSSTDEHIEKDISSRSNHDDDYANSVQSYAASEGQVDNEDLAATSQLSRHLSNILSNEEGIERLESMARVISRKTKKEMDSFEINDLDFDLRSLLHYLRSRQLEQGIEPGDSGIAFKNLTAVGVDASAAYGPSVEEMFRNIASIPAHLISKFTKKSDVPLRNIIQNCTGVVESGEMLFVVGRPGAGCSTFLKCLSGETSELVDVQGEFSYDGLDQSEMMSKYKGYVIYCPELDFHFPKITVKETIDFALKCKTPRVRIDKMTRKQYVDNIRDMWCTVFGLRHTYATKVGNDFVRGVSGGERKRVSLVEAQAMNASIYSWDNATRGLDASTALEFAQAIRTATNMVNNSAIVAIYQAGENIYELFDKTTVLYNGRQIYFGPADKAVGYFQRMGWVKPNRM…
sace_39_2_b02980	sace_1039	1511	301.05	0	14	o520-542i554-576o604-626i633-652o662-684i696-718o774-793i1206-1228o1238-1260i1281-1303o1326-1348i1355-1377o1382-1404i1477-1499o	OUT	15	522 541 558 577 608 625 634 653 666 685 696 713 740 759 774 793 1206 1225 1238 1260 1291 1311 1324 1346 1359 1378 1389 1407 1480 1499	MPEAKLNNNVNDVTSYSSASSSTENAADLHNYNGFDEHTEARIQKLARTLTAQSMQNSTQSAPNKSDAQSIFSSGVEGVNPIFSDPEAPGYDPKLDPNSENFSSAAWVKNMAHLSAADPDFYKPYSLGCAWKNLSASGASADVAYQSTVVNIPYKILKSGLRKFQRSKETNTFQILKPMDGCLNPGELLVVLGRPGSGCTTLLKSISSNTHGFDLGADTKISYSGYSGDDIKKHFRGEVVYNAEADVHLPHLTVFETLVTVARLKTPQNRIKGVDRESYANHLAEVAMATYGLSHTRNTKVGNDIVRGVSGGERKRVSIAEVSICGSKFQCWDNATRGLDSATALEFIRALKTQADISNTSATVAIYQCSQDAYDLFNKVCVLDDGYQIYYGPADKAKK…
sace_39_5_e02240	sace_1041	1511	267.6	0	11	o595-617i624-646o656-678i764-786o1177-1199i1211-1233o1248-1269i1290-1312o1322-1340i1353-1372o1447-1466i	OUT	15	510 529 548 567 598 617 630 649 658 677 686 703 734 751 764 783 1186 1205 1214 1233 1264 1281 1294 1313 1322 1340 1353 1372 1447 1466	MSSTDEHIEKDISSRSNHDDDYANSVQSYAASEGQVDNEDLAATSQLSRHLSNILSNEEGIERLESMARVISRKTKKEMDSFEINDLDFDLRSLLHYLRSRQLEQGIEPGDSGIAFKNLTAVGVDASAAYGPSVEEMFRNIASIPAHLISKFTKKSDVPLRNIIQNCTGVVESGEMLFVVGRPGAGCSTFLKCLSGETSELVDVQGEFSYDGLDQSEMMSKYKGYVIYCPELDFHFPKITVKETIDFALKCKTPRVRIDKMTRKQYVDNIRDMWCTVFGLRHTYATKVGNDFVRGVSGGERKRVSLVEAQAMNASIYSWDNATRGLDASTALEFAQAIRTATNMVNNSAIVAIYQAGENIYELFDKTTVLYNGRQIYFGPADKAVGYFQRMGWVKPNRM…
sace_4_3_c02970	sace_1050	1511	301.91	0	14	o520-542i554-576o604-626i633-652o662-684i696-718o774-793i1206-1228o1238-1260i1281-1303o1326-1348i1355-1377o1382-1404i1477-1499o	OUT	15	527 545 558 577 608 625 634 653 666 685 696 713 740 759 774 793 1206 1225 1238 1260 1291 1311 1324 1346 1359 1378 1389 1407 1480 1499	MPEAKLNDNVNDVTSYSSASSSTENAADLHNYNGFGEHTEARIQKLARTLTAQSMQNSTQSAPNKSDAQSIFSSGVEGVNPIFSDPEAPGYDPKLDPNSENFSSAAWVKNMAHLSAADPDFYKPYSLGCAWKNLSASGASADVAYQSTVVNIPYKILKSGLRKFQRSKETNTFQILKPMDGCLNPGELLVVLGRPGSGCTTLLKSISSNTHGFDLGADTKISYSGYSGDDIKKHFRGEVVYNAEADVHLPHLTVFETLVTIARLKTPQNRIKGVDRESYANHLAEVAMATYGLSHTRNTKVGNDIVRGVSGGERKRVSIAEVSICGSKFQCWDNATRGLDSATALEFVRALKTQADISNTSATVAIYQCSQDAYDLFNKVCVLDDGYQIYYGPADKAKK…
sace_40_3_c03040	sace_1061	1511	301.19	0	14	o520-542i554-576o604-626i633-652o662-684i696-718o774-793i1206-1228o1238-1260i1281-1303o1326-1348i1355-1377o1382-1404i1477-1499o	OUT	15	522 541 558 577 608 625 634 653 666 685 696 713 740 759 774 793 1206 1225 1238 1260 1291 1311 1324 1346 1359 1378 1389 1407 1480 1499	MPEAKLNDNVNDVTSYSSASSSTENAADLHNYNGFDEHTEARIQKLARTLTAQSMQNSTQSAPNKSDAQSIFSSGVEGVNPIFSDPEAPGYDPKLDPNSENFSSAAWVKNMAHLSAADPDFYKPYSLGCAWKNLSASGASADVAYQSTVVNIPYKILKSGLRKFQRSKETNTFQILKPMDGCLNPGELLVVLGRPGSGCTTLLKSISSNTHGFDLGADTKISYSGYSGDDIKKHFRGEVVYNAEADVHLPHLTVFETLVTIARLKTPQNRIKGVDRESYANHLAEVAMATYGLSHTRNTKVGNDIVRGVSGGERKRVSIAEVSICGSKFQCWDNATRGLDSATALEFVRALKTQADISNTSATVAIYQCSQDAYDLFNKVCVLDDGYQIYYGPADKAKK…
sace_40_5_e02190	sace_1063	1511	267.6	0	11	o595-617i624-646o656-678i764-786o1177-1199i1211-1233o1248-1269i1290-1312o1322-1340i1353-1372o1447-1466i	OUT	15	510 529 548 567 598 617 630 649 658 677 686 703 734 751 764 783 1186 1205 1214 1233 1264 1281 1294 1313 1322 1340 1353 1372 1447 1466	MSSTDEHIEKDISSRSNHDDDYANSVQSYAASEGQVDNEDLAATSQLSRHLSNILSNEEGIERLESMARVISRKTKKEMDSFEINDLDFDLRSLLHYLRSRQLEQGIEPGDSGIAFKNLTAVGVDASAAYGPSVEEMFRNIASIPAHLISKFTKKSDVPLRNIIQNCTGVVESGEMLFVVGRPGAGCSTFLKCLSGETSELVDVQGEFSYDGLDQSEMMSKYKGYVIYCPELDFHFPKITVKETIDFALKCKTPRVRIDKMTRKQYVDNIRDMWCTVFGLRHTYATKVGNDFVRGVSGGERKRVSLVEAQAMNASIYSWDNATRGLDASTALEFAQAIRTATNMVNNSAIVAIYQAGENIYELFDKTTVLYNGRQIYFGPADKAVGYFQRMGWVKPNRM…
sace_41_2_b03000	sace_1072	1511	301.19	0	14	o520-542i554-576o604-626i633-652o662-684i696-718o774-793i1206-1228o1238-1260i1281-1303o1326-1348i1355-1377o1382-1404i1477-1499o	OUT	15	522 541 558 577 608 625 634 653 666 685 696 713 740 759 774 793 1206 1225 1238 1260 1291 1311 1324 1346 1359 1378 1389 1407 1480 1499	MPEAKLNDNVNDVTSYSSASSSTENAADLHNYNGFDEHTEARIQKLARTLTAQSMQNSTQSAPNKSDAQSIFSSGVEGVNPIFSDPEAPGYDPKLDPNSENFSSAAWVKNMAHLSAADPDFYKPYSLGCAWKNLSASGASADVAYQSTVVNIPYKILKSGLRKFQRSKETNTFQILKPMDGCLNPGELLVVLGRPGSGCTTLLKSISSNTHGFDLGADTKISYSGYSGDDIKKHFRGEVVYNAEADVHLPHLTVFETLVTIARLKTPQNRIKGVDRESYANHLAEVAMATYGLSHTRNTKVGNDIVRGVSGGERKRVSIAEVSICGSKFQCWDNATRGLDSATALEFVRALKTQADISNTSATVAIYQCSQDAYDLFNKVCVLDDGYQIYYGPADKAKK…
sace_42_2_b03020	sace_1083	1511	301.19	0	14	o520-542i554-576o604-626i633-652o662-684i696-718o774-793i1206-1228o1238-1260i1281-1303o1326-1348i1355-1377o1382-1404i1477-1499o	OUT	15	522 541 558 577 608 625 634 653 666 685 696 713 740 759 774 793 1206 1225 1238 1260 1291 1311 1324 1346 1359 1378 1389 1407 1480 1499	MPEAKLNDNVNDVTSYSSASSSTENAADLHNYNGFDEHTEARIQKLARTLTAQSMQNSTQSAPNKSDAQSIFSSGVEGVNPIFSDPEAPGYDPKLDPNSENFSSAAWVKNMAHLSAADPDFYKPYSLGCAWKNLSASGASADVAYQSTVVNIPYKILKSGLRKFQRSKETNTFQILKPMDGCLNPGELLVVLGRPGSGCTTLLKSISSNTHGFDLGADTKISYSGYSGDDIKKHFRGEVVYNAEADVHLPHLTVFETLVTIARLKTPQNRIKGVDRESYANHLAEVAMATYGLSHTRNTKVGNDIVRGVSGGERKRVSIAEVSICGSKFQCWDNATRGLDSATALEFVRALKTQADISNTSATVAIYQCSQDAYDLFNKVCVLDDGYQIYYGPADKAKK…
sace_42_5_e02250	sace_1085	1511	267.6	0	11	o595-617i624-646o656-678i764-786o1177-1199i1211-1233o1248-1269i1290-1312o1322-1340i1353-1372o1447-1466i	OUT	15	510 529 548 567 598 617 630 649 658 677 686 703 734 751 764 783 1186 1205 1214 1233 1264 1281 1294 1313 1322 1340 1353 1372 1447 1466	MSSTDEHIEKDISSRSNHDDDYANSVQSYAASEGQVDNEDLAATSQLSRHLSNILSNEEGIERLESMARVISRKTKKEMDSFEINDLDFDLRSLLHYLRSRQLEQGIEPGDSGIAFKNLTAVGVDASAAYGPSVEEMFRNIASIPAHLISKFTKKSDVPLRNIIQNCTGVVESGEMLFVVGRPGAGCSTFLKCLSGETSELVDVQGEFSYDGLDQSEMMSKYKGYVIYCPELDFHFPKITVKETIDFALKCKTPRVRIDKMTRKQYVDNIRDMWCTVFGLRHTYATKVGNDFVRGVSGGERKRVSLVEAQAMNASIYSWDNATRGLDASTALEFAQAIRTATNMVNNSAIVAIYQAGENIYELFDKTTVLYNGRQIYFGPADKAVGYFQRMGWVKPNRM…
sace_43_3_c03010	sace_1093	1511	301.14	0	14	o520-542i554-576o604-626i633-652o662-684i696-718o774-793i1206-1228o1238-1260i1281-1303o1326-1348i1355-1377o1382-1404i1477-1499o	OUT	15	522 541 558 577 608 625 634 653 666 685 696 713 740 759 774 793 1206 1225 1238 1260 1291 1311 1324 1346 1359 1378 1389 1407 1480 1499	MPEAKLNDNVNDVTSYSSASSSTENAADLHNYNGFDEHTEARIQKLARTLTAQSMQNSTQSAPNKSDAQSIFSSGVEGVNPIFSDPEAPGYDPKLDPNSENFSSAAWVKNMAHLSAADPDFYKPYSLGCAWKNLSASGASADVAYQSTVVNIPYKILKSGLRKFQRSKETNTFQILKPMDGCLNPGELLVVLGRPGSGCTTLLKSISSNTHGFDLGADTKISYSGYSGDDIKKHFRGEVVYNAEADVHLPHLTVFETLVTVARLKTPQNRIKGVDRESYANHLAEVAMATYGLSHTRNTKVGNDIVRGVSGGERKRVSIAEVSICGSKFQCWDNATRGLDSATALEFIRALKTQADISNTSATVAIYQCSQDAYNLFNKVCVLDDGYQIYYGPADKAKK…
sace_43_5_e02240	sace_1095	1511	268.52	0	11	o595-617i624-646o656-678i764-786o1177-1199i1211-1233o1248-1269i1290-1312o1322-1340i1353-1372o1447-1466i	OUT	15	510 529 548 567 598 617 630 649 658 677 686 703 734 751 764 783 1186 1205 1214 1233 1264 1281 1294 1313 1322 1340 1353 1372 1447 1466	MSSTDEHIEKDISSRSNHDDDYANSVQSYAASEGQVDNEDLAATSQLSRHLSNILSNEEGIERLESMARVISRKTKKEMDSFEINDLDFDLRSLLHYLRSRQLEQGIEPGDSGIAFKNLTAVGVDASAAYGPSVEEMFRNIASIPAHLISKFTKKSDVPLRNIIQNCTGVVESGEMLFVVGRPGAGCSTFLKCLSGETSELVDVQGEFSYDGLDQSEMMSKYKGYVIYCPELDFHFPKITVKETIDFALKCKTPRVRIDKMTRKQYVDNIRDMWCTVFGLRHTYATKVGNDFVRGVSGGERKRVSLVEAQAMNASIYSWDNATRGLDASTALEFAQAIRTATNMVNNSAIVAIYQAGENIYELFDKTTVLYNGRQIYFGPADKAVGYFQRMGWVKPNRM…
sace_44_3_2940	sace_1102	1511	301.14	0	14	o520-542i554-576o604-626i633-652o662-684i696-718o774-793i1206-1228o1238-1260i1281-1303o1326-1348i1355-1377o1382-1404i1477-1499o	OUT	15	522 541 558 577 608 625 634 653 666 685 696 713 740 759 774 793 1206 1225 1238 1260 1291 1311 1324 1346 1359 1378 1389 1407 1480 1499	MPEAKLNDNVNDVTSYSSASSSTENAADLHNYNGFDEHTEARIQKLARTLTAQSMQNSTQSAPNKSDAQSIFSSGVEGVNPIFSDPEAPGYDPKLDPNSENFSSAAWVKNMAHLSAADPDFYKPYSLGCAWKNLSASGASADVAYQSTVVNIPYKILKSGLRKFQRSKETNTFQILKPMDGCLNPGELLVVLGRPGSGCTTLLKSISSNTHGFDLGADTKISYSGYSGDDIKKHFRGEVVYNAEADVHLPHLTVFETLVTVARLKTPQNRIKGVDRESYANHLAEVAMATYGLSHTRNTKVGNDIVRGVSGGERKRVSIAEVSICGSKFQCWDNATRGLDSATALEFIRALKTQADISNTSATVAIYQCSQDAYNLFNKVCVLDDGYQIYYGPADKAKK…
sace_44_5_2150	sace_1105	1511	268.52	0	11	o595-617i624-646o656-678i764-786o1177-1199i1211-1233o1248-1269i1290-1312o1322-1340i1353-1372o1447-1466i	OUT	15	510 529 548 567 598 617 630 649 658 677 686 703 734 751 764 783 1186 1205 1214 1233 1264 1281 1294 1313 1322 1340 1353 1372 1447 1466	MSSTDEHIEKDISSRSNHDDDYANSVQSYAASEGQVDNEDLAATSQLSRHLSNILSNEEGIERLESMARVISRKTKKEMDSFEINDLDFDLRSLLHYLRSRQLEQGIEPGDSGIAFKNLTAVGVDASAAYGPSVEEMFRNIASIPAHLISKFTKKSDVPLRNIIQNCTGVVESGEMLFVVGRPGAGCSTFLKCLSGETSELVDVQGEFSYDGLDQSEMMSKYKGYVIYCPELDFHFPKITVKETIDFALKCKTPRVRIDKMTRKQYVDNIRDMWCTVFGLRHTYATKVGNDFVRGVSGGERKRVSLVEAQAMNASIYSWDNATRGLDASTALEFAQAIRTATNMVNNSAIVAIYQAGENIYELFDKTTVLYNGRQIYFGPADKAVGYFQRMGWVKPNRM…
sace_45_5_e02250	sace_1116	1511	267.6	0	11	o595-617i624-646o656-678i764-786o1177-1199i1211-1233o1248-1269i1290-1312o1322-1340i1353-1372o1447-1466i	OUT	15	510 529 548 567 598 617 630 649 658 677 686 703 734 751 764 783 1186 1205 1214 1233 1264 1281 1294 1313 1322 1340 1353 1372 1447 1466	MSSTDEHIEKDISSRSNHDDDYANSVQSYAASEGQVDNEDLAATSQLSRHLSNILSNEEGIERLESMARVISRKTKKEMDSFEINDLDFDLRSLLHYLRSRQLEQGIEPGDSGIAFKNLTAVGVDASAAYGPSVEEMFRNIASIPAHLISKFTKKSDVPLRNIIQNCTGVVESGEMLFVVGRPGAGCSTFLKCLSGETSELVDVQGEFSYDGLDQSEMMSKYKGYVIYCPELDFHFPKITVKETIDFALKCKTPRVRIDKMTRKQYVDNIRDMWCTVFGLRHTYATKVGNDFVRGVSGGERKRVSLVEAQAMNASIYSWDNATRGLDASTALEFAQAIRTATNMVNNSAIVAIYQAGENIYELFDKTTVLYNGRQIYFGPADKAVGYFQRMGWVKPNRM…
sace_46_3_c03010	sace_1125	1511	301.19	0	14	o520-542i554-576o604-626i633-652o662-684i696-718o774-793i1206-1228o1238-1260i1281-1303o1326-1348i1355-1377o1382-1404i1477-1499o	OUT	15	522 541 558 577 608 625 634 653 666 685 696 713 740 759 774 793 1206 1225 1238 1260 1291 1311 1324 1346 1359 1378 1389 1407 1480 1499	MPEAKLNDNVNDVTSYSSASSSTENAADLHNYNGFDEHTEARIQKLARTLTAQSMQNSTQSAPNKSDAQSIFSSGVEGVNPIFSDPEAPGYDPKLDPNSENFSSAAWVKNMAHLSAADPDFYKPYSLGCAWKNLSASGASADVAYQSTVVNIPYKILKSGLRKFQRSKETNTFQILKPMDGCLNPGELLVVLGRPGSGCTTLLKSISSNTHGFDLGADTKISYSGYSGDDIKKHFRGEVVYNAEADVHLPHLTVFETLVTVARLKTPQNRIKGVDRESYANHLAEVAMATYGLSHTRNTKVGNDIVRGVSGGERKRVSIAEVSICGSKFQCWDNATRGLDSATALEFIRALKTQADISNTSATVAIYQCSQDAYDLFNKVCVLDDGYQIYYGPADKAKK…
sace_46_5_e02240	sace_1127	1511	267.95	0	11	o595-617i624-646o656-678i764-786o1177-1199i1211-1233o1248-1269i1290-1312o1322-1340i1353-1372o1447-1466i	OUT	15	510 529 548 567 598 617 630 649 658 677 686 703 734 751 764 783 1186 1205 1214 1233 1264 1281 1294 1313 1322 1340 1353 1372 1447 1466	MSSTDEHIEKDISSRSNHDDDYANSVQSYAASEGQVDNEDLAATSQLSRHLSNILSNEEGIERLESMARVISRKTKKEMDSFEINDLDFDLRSLLHYLRSRQLEQGIEPGDSGIAFKNLTAVGVDASAAYGPSVEEMFRNIASIPAHLISKFTKKSDVPLRNIIQNCTGVVESGEMLFVVGRPGAGCSTFLKCLSGETSELVDVQGEFSYDGLDQSEMMSKYKGYVIYCPELDFHFPKITVKETIDFALKCKTPRVRIDKMTRKQYVDNIRDMWCTVFGLRHTYATKVGNDFVRGVSGGERKRVSLVEAQAMNASIYSWDNATRGLDASTALEFAQAIRTATNMVNNSAIVAIYQAGENIYELFDKTTVLYNGRQIYFGPADKAVGYFQRMGWVKPNRM…
sace_47_3_c03030	sace_1136	1511	301.19	0	14	o520-542i554-576o604-626i633-652o662-684i696-718o774-793i1206-1228o1238-1260i1281-1303o1326-1348i1355-1377o1382-1404i1477-1499o	OUT	15	522 541 558 577 608 625 634 653 666 685 696 713 740 759 774 793 1206 1225 1238 1260 1291 1311 1324 1346 1359 1378 1389 1407 1480 1499	MPEAKLNDNVNDVTSYSSASSSTENAADLHNYNGFDEHTEARIQKLARTLTAQSMQNSTQSAPNKSDAQSIFSSGVEGVNPIFSDPEAPGYDPKLDPNSENFSSAAWVKNMAHLSAADPDFYKPYSLGCAWKNLSASGASADVAYQSTVVNIPYKILKSGLRKFQRSKETNTFQILKPMDGCLNPGELLVVLGRPGSGCTTLLKSISSNTHGFDLGADTKISYSGYSGDDIKKHFRGEVVYNAEADVHLPHLTVFETLVTIARLKTPQNRIKGVDRESYANHLAEVAMATYGLSHTRNTKVGNDIVRGVSGGERKRVSIAEVSICGSKFQCWDNATRGLDSATALEFVRALKTQADISNTSATVAIYQCSQDAYDLFNKVCVLDDGYQIYYGPADKAKK…
sace_47_5_e02230	sace_1138	1511	267.82	0	11	o595-617i624-646o656-678i764-786o1177-1199i1211-1233o1248-1269i1290-1312o1322-1340i1353-1372o1447-1466i	OUT	15	510 529 548 567 598 617 630 649 658 677 686 703 734 751 764 783 1186 1205 1214 1233 1264 1281 1294 1313 1322 1340 1353 1372 1447 1466	MSSTDEHIEKDISSRSNHDDDYANSVQSYAASEGQVDNEDLAATSQLSRHLSNILSNEEGIERLESMARVISRKTKKEMDSFEINDLDFDLRSLLHYLRSRQLEQGIEPGDSGIAFKNLTAVGVDASAAYGPSVEEMFRNIASIPAHLISKFTKKSDVPLRNIIQNCTGVVESGEMLFVVGRPGAGCSTFLKCLSGETSELVDVQGEFSYDGLDQSEMMSKYKGYVIYCPELDFHFPKITVKETIDFALKCKTPRVRIDKMTRKQYVDNIRDMWCTVFGLRHTYATKVGNDFVRGVSGGERKRVSLVEAQAMNASIYSWDNATRGLDASTALEFAQAIRTATNMVNNSAIVAIYQAGENIYELFDKTTVLYNGRQIYFGPADKAVGYFQRMGWVKPNRM…
sace_48_3_c03020	sace_1146	1511	301.05	0	14	o520-542i554-576o604-626i633-652o662-684i696-718o774-793i1206-1228o1238-1260i1281-1303o1326-1348i1355-1377o1382-1404i1477-1499o	OUT	15	522 541 558 577 608 625 634 653 666 685 696 713 740 759 774 793 1206 1225 1238 1260 1291 1311 1324 1346 1359 1378 1389 1407 1480 1499	MPEAKLNNNVNDVTSYSSASSSTENAADLHNYNGFDEHTEARIQKLARTLTAQSMQNSTQSAPNKSDAQSIFSSGVEGVNPIFSDPEAPGYDPKLDPNSENFSSAAWVKNMAHLSAADPDFYKPYSLGCAWKNLSASGASADVAYQSTVVNIPYKILKSGLRKFQRSKETNTFQILKPMDGCLNPGELLVVLGRPGSGCTTLLKSISSNTHGFDLGADTKISYSGYSGDDIKKHFRGEVVYNAEADVHLPHLTVFETLVTVARLKTPQNRIKGVDRESYANHLAEVAMATYGLSHTRNTKVGNDIVRGVSGGERKRVSIAEVSICGSKFQCWDNATRGLDSATALEFIRALKTQADISNTSATVAIYQCSQDAYDLFNKVCVLDDGYQIYYGPADKAKK…
sace_48_6_f02170	sace_1148	1511	267.95	0	11	o595-617i624-646o656-678i764-786o1177-1199i1211-1233o1248-1269i1290-1312o1322-1340i1353-1372o1447-1466i	OUT	15	510 529 548 567 598 617 630 649 658 677 686 703 734 751 764 783 1186 1205 1214 1233 1264 1281 1294 1313 1322 1340 1353 1372 1447 1466	MSSTDEHIEKDISSRSNHDDDYANSVQSYAASEGQVDNEDLAATSQLSRHLSNILSNEEGIERLESMARVISRKTKKEMDSFEINDLDFDLRSLLHYLRSRQLEQGIEPGDSGIAFKNLTAVGVDASAAYGPSVEEMFRNIASIPAHLISKFTKKSDVPLRNIIQNCTGVVESGEMLFVVGRPGAGCSTFLKCLSGETSELVDVQGEFSYDGLDQSEMMSKYKGYVIYCPELDFHFPKITVKETIDFALKCKTPRVRIDKMTRKQYVDNIRDMWCTVFGLRHTYATKVGNDFVRGVSGGERKRVSLVEAQAMNASIYSWDNATRGLDASTALEFAQAIRTATNMVNNSAIVAIYQAGENIYELFDKTTVLYNGRQIYFGPADKAVGYFQRMGWVKPNRM…
sace_5_1_a02560	sace_1168	1511	301.91	0	14	o520-542i554-576o604-626i633-652o662-684i696-718o774-793i1206-1228o1238-1260i1281-1303o1326-1348i1355-1377o1382-1404i1477-1499o	OUT	15	526 544 557 576 607 624 633 652 665 684 695 712 739 758 773 792 1205 1224 1237 1259 1290 1310 1323 1345 1358 1377 1388 1406 1478 1497	MPEAKLNDNVNDVTSYSSASSSTENAADLHNYNGFGEHTEARIQKLARTLTAQSMQNSTQSAPNKSDAQSIFSSGVEGVNPIFSDPEAPGYXPKLDPNSENFSSAAWVKNMAHLSAADPDFYKPYSLGCAWKNLSASGASADVAYQSTVVNIPYKILKSGLRKFQRSKETNTFQILKPMDGCLNPGELLVVLGRPGSGCTTLLKSISSNTHGFDLGADTKISYSGYSGDDIKKHFRGEVVYNAEADVHLPHLTVFETLVTIARLKTPQNRIKGVDRESYANHLAEVAMATYGLSHTRNTKVGNDIVRGVSGGERKRVSIAEVSICGSKFQCWDNATRGLDSATALEFVRALKTQADISNTSATVAIYQCSQDAYDLFNKVCVLDDGYQIYYGPADKAKK…
sace_50_2_b02970	sace_1186	1511	301.19	0	14	o520-542i554-576o604-626i633-652o662-684i696-718o774-793i1206-1228o1238-1260i1281-1303o1326-1348i1355-1377o1382-1404i1477-1499o	OUT	15	521 540 557 576 607 624 633 652 665 684 695 712 739 758 773 792 1204 1223 1236 1258 1289 1309 1322 1344 1357 1376 1387 1405 1478 1497	MPEAKLNDNVNDVXSYSSASSSTENAADLHNYNGFDEHTEARIQKLARTLTAQSMQNSTQSAPNKSDAQSIFSSGVEGVNPIFSDPEAPGYDPKLDPNSENFSSAAWVKNMAHLSAADPDFYKPYSLGCAWKNLSASGASADVAYQSTVVNIPYKILKSGLRKFQRSKETNTFQILKPMDGCLNPGELLVVLGRPGSGCTTLLKSISSNTHGFDLGADTKISYSGYSGDDIKKHFRGEVVYNAEADVHLPHLTVFETLVTIARLKTPQNRIKGVDRESYANHLAEVAMATYGLSHTRNTKVGNDIVRGVSGGERKRVSIAEVSICGSKFQCWDNATRGLDSATALEFVRALKTQADISNTSATVAIYQCSQDAYDLFNKVCVLDDGYQIYYGPADKAKK…
sace_51_2_b03080	sace_1196	1511	301.05	0	14	o520-542i554-576o604-626i633-652o662-684i696-718o774-793i1206-1228o1238-1260i1281-1303o1326-1348i1355-1377o1382-1404i1477-1499o	OUT	15	522 541 558 577 608 625 634 653 666 685 696 713 740 759 774 793 1206 1225 1238 1260 1291 1311 1324 1346 1359 1378 1389 1407 1480 1499	MPEAKLNNNVNDVTSYSSASSSTENAADLHNYNGFDEHTEARIQKLARTLTAQSMQNSTQSAPNKSDAQSIFSSGVEGVNPIFSDPEAPGYDPKLDPNSENFSSAAWVKNMAHLSAADPDFYKPYSLGCAWKNLSASGASADVAYQSTVVNIPYKILKSGLRKFQRSKETNTFQILKPMDGCLNPGELLVVLGRPGSGCTTLLKSISSNTHGFDLGADTKISYSGYSGDDIKKHFRGEVVYNAEADVHLPHLTVFETLVTVARLKTPQNRIKGVDRESYANHLAEVAMATYGLSHTRNTKVGNDIVRGVSGGERKRVSIAEVSICGSKFQCWDNATRGLDSATALEFIRALKTQADISNTSATVAIYQCSQDAYDLFNKVCVLDDGYQIYYGPADKAKK…
sace_51_5_e02220	sace_1198	1511	268.66	0	11	o595-617i624-646o656-678i764-786o1177-1199i1211-1233o1248-1269i1290-1312o1322-1340i1353-1372o1447-1466i	OUT	15	510 529 548 567 598 617 630 649 658 677 686 703 734 751 764 783 1186 1205 1214 1233 1264 1281 1294 1313 1322 1340 1353 1372 1447 1466	MSSTDEHIEKDISSRSNHDDDYANSVQSYAASEGQVDNEDLAATSQLSRHLSNILSNEEGIERLESMARVISHKTKKEMDSFEINDLDFDLRSLLHYLRSRQLEQGIEPGDSGIAFKNLTAVGVDASAAYGPSVEEMFRNIASIPAHLISKFTKKSDVPLRNIIQNCTGVVESGEMLFVVGRPGAGCSTFLKCLSGETSELVDVQGEFSYDGLDQSEMMSKYKGYVIYCPELDFHFPKITVKETIDFALKCKTPRVRIDKMTRKQYVDNIRDMWCTVFGLRHTYATKVGNDFVRGVSGGERKRVSLVEAQAMNASIYSWDNATRGLDASTALEFAQAIRTATNMVNNSAIVAIYQAGENIYELFDKTTVLYNGRQIYFGPADKAVGYFQRMGWVKPNRM…
sace_52_2_b02230	sace_1205	1511	267.6	0	11	o595-617i624-646o656-678i764-786o1177-1199i1211-1233o1248-1269i1290-1312o1322-1340i1353-1372o1447-1466i	OUT	15	510 529 548 567 598 617 630 649 658 677 686 703 734 751 764 783 1186 1205 1214 1233 1264 1281 1294 1313 1322 1340 1353 1372 1447 1466	MSSTDEHIEKDISSRSNHDDDYANSVQSYAASEGQVDNEDLAATSQLSRHLSNILSNEEGIERLESMARVISRKTKKEMDSFEINDLDFDLRSLLHYLRSRQLEQGIEPGDSGIAFKNLTAVGVDASAAYGPSVEEMFRNIASIPAHLISKFTKKSDVPLRNIIQNCTGVVESGEMLFVVGRPGAGCSTFLKCLSGETSELVDVQGEFSYDGLDQSEMMSKYKGYVIYCPELDFHFPKITVKETIDFALKCKTPRVRIDKMTRKQYVDNIRDMWCTVFGLRHTYATKVGNDFVRGVSGGERKRVSLVEAQAMNASIYSWDNATRGLDASTALEFAQAIRTATNMVNNSAIVAIYQAGENIYELFDKTTVLYNGRQIYFGPADKAVGYFQRMGWVKPNRM…
sace_52_5_e02920	sace_1209	1511	291.15	0	14	o520-542i554-576o604-626i633-652o667-686i693-712o774-793i1206-1228o1238-1260i1281-1303o1326-1348i1355-1374o1384-1406i1477-1499o	OUT	13	522 541 554 573 604 623 632 649 666 685 774 793 1206 1225 1238 1260 1291 1312 1325 1349 1358 1376 1389 1407 1480 1499	MPEAKLNDNVNDVTSYSSASSSTENAADLHNYNGFDEHTEARIQKLARTLTAQSMQNSTQSAPNKSDAQSIFSSGVEGVNPIFSDPEAPGYDPKLDPNSENFSSAAWVKNMAHLSAADPDFYKPYSLGCAWKNLSASGASADVAYQSTVVNIPYKILKSGLRKFQRSKETNTFQILKPMDGCLNPGELLVVLGRPGSGCTTLLKSISSNTHGFDLGADTKISYSGYSGDDIKKHFRGEVVYNAEADVHLPHLTVFETLVTVARLKTPQNRIKGVDRESYANHLAEVAMATYGLSHTRNTKVGNDIVRGVSGGERKRVSIAEVSICGSKFQCWDNATRGLDSATALEFIRALKTQADISNTSATVAIYQCSQQAYDLFDKVCVLDGGYQIYYGPADKAKK…
sace_53_21_u00650	sace_1210	1511	267.6	0	11	o595-617i624-646o656-678i764-786o1177-1199i1211-1233o1248-1269i1290-1312o1322-1340i1353-1372o1447-1466i	OUT	15	510 529 548 567 598 617 630 649 658 677 686 703 734 751 764 783 1186 1205 1214 1233 1264 1281 1294 1313 1322 1340 1353 1372 1447 1466	MSSTDEHIEKDISSRSNHDDDYANSVQSYAASEGQVDNEDLAATSQLSRHLSNILSNEEGIERLESMARVISRKTKKEMDSFEINDLDFDLRSLLHYLRSRQLEQGIEPGDSGIAFKNLTAVGVDASAAYGPSVEEMFRNIASIPAHLISKFTKKSDVPLRNIIQNCTGVVESGEMLFVVGRPGAGCSTFLKCLSGETSELVDVQGEFSYDGLDQSEMMSKYKGYVIYCPELDFHFPKITVKETIDFALKCKTPRVRIDKMTRKQYVDNIRDMWCTVFGLRHTYATKVGNDFVRGVSGGERKRVSLVEAQAMNASIYSWDNATRGLDASTALEFAQAIRTATNMVNNSAIVAIYQAGENIYELFDKTTVLYNGRQIYFGPADKAVGYFQRMGWVKPNRM…
sace_53_36_aj00190	sace_1216	1511	301.19	0	14	o520-542i554-576o604-626i633-652o662-684i696-718o774-793i1206-1228o1238-1260i1281-1303o1326-1348i1355-1377o1382-1404i1477-1499o	OUT	15	522 541 558 577 608 625 634 653 666 685 696 713 740 759 774 793 1206 1225 1238 1260 1291 1311 1324 1346 1359 1378 1389 1407 1480 1499	MPEAKLNDNVNDVSSYSSASSSTENAADLHNYNGFDEHTEARIQKLARTLTAQSMQNSTQSAPNKSDAQSIFSSGVEGVNPIFSDPEAPGYDPKLDPNSENFSSAAWVKNMAHLSAADPDFYKPYSLGCAWKNLSASGASADVAYQSTVVNIPYKILKSGLRKFQRSKETNTFQILKPMDGCLNPGELLVVLGRPGSGCTTLLKSISSNTHGFDLGADTKISYSGYSGDDIKKHFRGEVVYNAEADVHLPHLTVFETLVTIARLKTPQNRIKGVDRESYANHLAEVAMATYGLSHTRNTKVGNDIVRGVSGGERKRVSIAEVSICGSKFQCWDNATRGLDSATALEFVRALKTQADISNTSATVAIYQCSQDAYDLFNKVCVLDDGYQIYYGPADKAKK…
sace_54_2_b03030	sace_1226	1511	301.05	0	14	o520-542i554-576o604-626i633-652o662-684i696-718o774-793i1206-1228o1238-1260i1281-1303o1326-1348i1355-1377o1382-1404i1477-1499o	OUT	15	522 541 558 577 608 625 634 653 666 685 696 713 740 759 774 793 1206 1225 1238 1260 1291 1311 1324 1346 1359 1378 1389 1407 1480 1499	MPEAKLNNNVNDVTSYSSASSSTENAADLHNYNGFDEHTEARIQKLARTLTAQSMQNSTQSAPNKSDAQSIFSSGVEGVNPIFSDPEAPGYDPKLDPNSENFSSAAWVKNMAHLSAADPDFYKPYSLGCAWKNLSASGASADVAYQSTVVNIPYKILKSGLRKFQRSKETNTFQILKPMDGCLNPGELLVVLGRPGSGCTTLLKSISSNTHGFDLGADTKISYSGYSGDDIKKHFRGEVVYNAEADVHLPHLTVFETLVTVARLKTPQNRIKGVDRESYANHLAEVAMATYGLSHTRNTKVGNDIVRGVSGGERKRVSIAEVSICGSKFQCWDNATRGLDSATALEFIRALKTQADISNTSATVAIYQCSQDAYDLFNKVCVLDDGYQIYYGPADKAKK…
sace_54_5_e02200	sace_1228	1511	268.66	0	11	o595-617i624-646o656-678i764-786o1177-1199i1211-1233o1248-1269i1290-1312o1322-1340i1353-1372o1447-1466i	OUT	15	510 529 548 567 598 617 630 649 658 677 686 703 734 751 764 783 1186 1205 1214 1233 1264 1281 1294 1313 1322 1340 1353 1372 1447 1466	MSSTDEHIEKDISSRSNHDDDYANSVQSYAASEGQVDNEDLAATSQLSRHLSNILSNEEGIERLESMARVISHKTKKEMDSFEINDLDFDLRSLLHYLRSRQLEQGIEPGDSGIAFKNLTAVGVDASAAYGPSVEEMFRNIASIPAHLISKFTKKSDVPLRNIIQNCTGVVESGEMLFVVGRPGAGCSTFLKCLSGETSELVDVQGEFSYDGLDQSEMMSKYKGYVIYCPELDFHFPKITVKETIDFALKCKTPRVRIDKMTRKQYVDNIRDMWCTVFGLRHTYATKVGNDFVRGVSGGERKRVSLVEAQAMNASIYSWDNATRGLDASTALEFAQAIRTATNMVNNSAIVAIYQAGENIYELFDKTTVLYNGRQIYFGPADKAVGYFQRMGWVKPNRM…
sace_55_2_b03030	sace_1236	1511	301.05	0	14	o520-542i554-576o604-626i633-652o662-684i696-718o774-793i1206-1228o1238-1260i1281-1303o1326-1348i1355-1377o1382-1404i1477-1499o	OUT	15	522 541 558 577 608 625 634 653 666 685 696 713 740 759 774 793 1206 1225 1238 1260 1291 1311 1324 1346 1359 1378 1389 1407 1480 1499	MPEAKLNNNVNDVTSYSSASSSTENAADLHNYNGFDEHTEARIQKLARTLTAQSMQNSTQSAPNKSDAQSIFSSGVEGVNPIFSDPEAPGYDPKLDPNSENFSSAAWVKNMAHLSAADPDFYKPYSLGCAWKNLSASGASADVAYQSTVVNIPYKILKSGLRKFQRSKETNTFQILKPMDGCLNPGELLVVLGRPGSGCTTLLKSISSNTHGFDLGADTKISYSGYSGDDIKKHFRGEVVYNAEADVHLPHLTVFETLVTVARLKTPQNRIKGVDRESYANHLAEVAMATYGLSHTRNTKVGNDIVRGVSGGERKRVSIAEVSICGSKFQCWDNATRGLDSATALEFIRALKTQADISNTSATVAIYQCSQDAYDLFNKVCVLDDGYQIYYGPADKAKK…
sace_55_5_e02200	sace_1238	1511	268.66	0	11	o595-617i624-646o656-678i764-786o1177-1199i1211-1233o1248-1269i1290-1312o1322-1340i1353-1372o1447-1466i	OUT	15	510 529 548 567 598 617 630 649 658 677 686 703 734 751 764 783 1186 1205 1214 1233 1264 1281 1294 1313 1322 1340 1353 1372 1447 1466	MSSTDEHIEKDISSRSNHDDDYANSVQSYAASEGQVDNEDLAATSQLSRHLSNILSNEEGIERLESMARVISHKTKKEMDSFEINDLDFDLRSLLHYLRSRQLEQGIEPGDSGIAFKNLTAVGVDASAAYGPSVEEMFRNIASIPAHLISKFTKKSDVPLRNIIQNCTGVVESGEMLFVVGRPGAGCSTFLKCLSGETSELVDVQGEFSYDGLDQSEMMSKYKGYVIYCPELDFHFPKITVKETIDFALKCKTPRVRIDKMTRKQYVDNIRDMWCTVFGLRHTYATKVGNDFVRGVSGGERKRVSLVEAQAMNASIYSWDNATRGLDASTALEFAQAIRTATNMVNNSAIVAIYQAGENIYELFDKTTVLYNGRQIYFGPADKAVGYFQRMGWVKPNRM…
sace_56_2_b03000	sace_1247	1511	301.19	0	14	o520-542i554-576o604-626i633-652o662-684i696-718o774-793i1206-1228o1238-1260i1281-1303o1326-1348i1355-1377o1382-1404i1477-1499o	OUT	15	522 541 558 577 608 625 634 653 666 685 696 713 740 759 774 793 1206 1225 1238 1260 1291 1311 1324 1346 1359 1378 1389 1407 1480 1499	MPEAKLNDNVNDVTSYSSASSSTENAADLHNYNGFDEHTEARIQKLARTLTAQSMQNSTQSAPNKSDAQSIFSSGVEGVNPIFSDPEAPGYDPKLDPNSENFSSAAWVKNMAHLSAADPDFYKPYSLGCAWKNLSASGASADVAYQSTVVNIPYKILKSGLRKFQRSKETNTFQILKPMDGCLNPGELLVVLGRPGSGCTTLLKSISSNTHGFDLGADTKISYSGYSGDDIKKHFRGEVVYNAEADVHLPHLTVFETLVTIARLKTPQNRIKGVDRESYANHLAEVAMATYGLSHTRNTKVGNDIVRGVSGGERKRVSIAEVSICGSKFQCWDNATRGLDSATALEFVRALKTQADISNTSATVAIYQCSQDAYDLFNKVCVLDDGYQIYYGPADKAKK…
sace_56_4_d02180	sace_1249	1511	262.77	0	11	o595-617i624-646o656-678i764-786o1177-1199i1211-1233o1248-1269i1290-1312o1322-1340i1353-1372o1447-1466i	OUT	15	510 529 548 567 598 617 630 649 658 677 686 703 734 751 764 783 1186 1205 1214 1233 1264 1281 1294 1313 1322 1340 1353 1372 1447 1466	MSSTDEHIEKDISSRSNHDDDYANSVQSYAASEGQVDNEDLAATSQLSRHLSNILSNEEGIERLESMARVISRKTKKEMDSFEINDLDFDLRSLLHYLRSRQLEQGIEPGDSGIAFKNLTAVGVDASAAYGPSVEEMFRNIASIPAHLISKFTKKSDVPLRNIIQNCTGVVESGEMLFVVGRPGAGCSTFLKCLSGETSELVDVQGEFSYDGLDQSEMMSKYKGYVIYCPELDFHFPKITVKETIDFALKCKTPRVRIDKMTRKQYVDNIRDMWCTVFGLRHTYATKVGNDFVRGVSGGERKRVSLVEAQAMNASIYSWDNATRGLDASTALEFAQAIRTATNMVNNSAIVAIYQAGENIYELFDKTTVLYNGRQIYFGPADKAVGYFQRMGWVKPNRM…
sace_57_3_c02970	sace_1256	1511	301.1	0	14	o520-542i554-576o604-626i633-652o662-684i696-718o774-793i1206-1228o1238-1260i1281-1303o1326-1348i1355-1377o1382-1404i1477-1499o	OUT	15	522 541 558 577 608 625 634 653 666 685 696 713 740 759 774 793 1206 1225 1238 1260 1291 1311 1324 1346 1359 1378 1389 1407 1480 1499	MPEAKLNNNVNDVTSYSSASSSTENAADLHNYNGFDEHTEARIQKLARTLTAQSMQNSTQSAPNKSDAQSIFSSGVEGVNPIFSDPEAPGYDPKLDPNSENFSSAAWVKNMAHLSAADPDFYKPYSLGCAWKNLSASGASADVAYQSTVVNIPYKILKSGLRKFQRSKETNTFQILKPMDGCLNPGELLVVLGRPGSGCTTLLKSISSNTHGFDLGADTKISYSGYSGDDIKKHFRGEVVYNAEADVHLPHLTVFETLVTVARLKTPQNRIKGVDRESYANHLAEVAMATYGLSHTRNTKVGNDIVRGVSGGERKRVSIAEVSISGSKFQCWDNATRGLDSATALEFIRALKTQADISNTSATVAIYQCSQDAYDLFNKVCVLDDGYQIYYGPADKAKK…
sace_57_6_f02240	sace_1258	1511	267.95	0	11	o595-617i624-646o656-678i764-786o1177-1199i1211-1233o1248-1269i1290-1312o1322-1340i1353-1372o1447-1466i	OUT	15	510 529 548 567 598 617 630 649 658 677 686 703 734 751 764 783 1186 1205 1214 1233 1264 1281 1294 1313 1322 1340 1353 1372 1447 1466	MSSTDEHIEKDISSRSNHDDDYANSVQSYAASEGQVDNEDLAATSQLSRHLSNILSNEEGIERLESMARVISRKTKKEMDSFEINDLDFDLRSLLHYLRSRQLEQGIEPGDSGIAFKNLTAVGVDASAAYGPSVEEMFRNIASIPAHLISKFTKKSDVPLRNIIQNCTGVVESGEMLFVVGRPGAGCSTFLKCLSGETSELVDVQGEFSYDGLDQSEMMSKYKGYVIYCPELDFHFPKITVKETIDFALKCKTPRVRIDKMTRKQYVDNIRDMWCTVFGLRHTYATKVGNDFVRGVSGGERKRVSLVEAQAMNASIYSWDNATRGLDASTALEFAQAIRTATNMVNNSAIVAIYQAGENIYELFDKTTVLYNGRQIYFGPADKAVGYFQRMGWVKPNRM…
sace_58_19_s00710	sace_1262	1511	268.52	0	11	o595-617i624-646o656-678i764-786o1177-1199i1211-1233o1248-1269i1290-1312o1322-1340i1353-1372o1447-1466i	OUT	15	510 529 548 567 598 617 630 649 658 677 686 703 734 751 764 783 1186 1205 1214 1233 1264 1281 1294 1313 1322 1340 1353 1372 1447 1466	MSSTDEHIEKDISSRSNHDDDYANSVQSYAASEGQVDNEDLAATSQLSRHLSNILSNEEGIERLESMARVISRKTKKEMDSFEINDLDFDLRSLLHYLRSRQLEQGIEPGDSGIAFKNLTAVGVDASAAYGPSVEEMFRNIASIPAHLISKFTKKSDVPLRNIIQNCTGVVESGEMLFVVGRPGAGCSTFLKCLSGETSELVDVQGEFSYDGLDQSEMMSKYKGYVIYCPELDFHFPKITVKETIDFALKCKTPRVRIDKMTRKQYVDNIRDMWCTVFGLRHTYATKVGNDFVRGVSGGERKRVSLVEAQAMNASIYSWDNATRGLDASTALEFAQAIRTATNMVNNSAIVAIYQAGENIYELFDKTTVLYNGRQIYFGPADKAVGYFQRMGWVKPNRM…
sace_58_4_d00270	sace_1265	1511	301.14	0	14	o520-542i554-576o604-626i633-652o662-684i696-718o774-793i1206-1228o1238-1260i1281-1303o1326-1348i1355-1377o1382-1404i1477-1499o	OUT	15	522 541 558 577 608 625 634 653 666 685 696 713 740 759 774 793 1206 1225 1238 1260 1291 1311 1324 1346 1359 1378 1389 1407 1480 1499	MPEAKLNDNVNDVTSYSSASSSTENAADLHNYNGFDEHTEARIQKLARTLTAQSMQNSTQSAPNKSDAQSIFSSGVEGVNPIFSDPEAPGYDPKLDPNSENFSSAAWVKNMAHLSAADPDFYKPYSLGCAWKNLSASGASADVAYQSTVVNIPYKILKSGLRKFQRSKETNTFQILKPMDGCLNPGELLVVLGRPGSGCTTLLKSISSNTHGFDLGADTKISYSGYSGDDIKKHFRGEVVYNAEADVHLPHLTVFETLVTVARLKTPQNRIKGVDRESYANHLAEVAMATYGLSHTRNTKVGNDIVRGVSGGERKRVSIAEVSICGSKFQCWDNATRGLDSATALEFIRALKTQADISNTSATVAIYQCSQDAYDLFNKVCVLDDGYQIYYGPADKAKK…
sace_59_13_m00340	sace_1275	1511	301.14	0	14	o520-542i554-576o604-626i633-652o662-684i696-718o774-793i1206-1228o1238-1260i1281-1303o1326-1348i1355-1377o1382-1404i1477-1499o	OUT	15	522 541 558 577 608 625 634 653 666 685 696 713 740 759 774 793 1206 1225 1238 1260 1291 1311 1324 1346 1359 1378 1389 1407 1480 1499	MPEAKLNDNVNDVTSYSSASSSTENAADLHNYNGFDEHTEARIQKLARTLTAQSMQNSTQSAPNKSDAQSIFSSGVEGVNPIFSDPEAPGYDPKLDPNSENFSSAAWVKNMAHLSAADPDFYKPYSLGCAWKNLSASGASADVAYQSTVVNIPYKILKSGLRKFQRSKETNTFQILKPMDGCLNPGELLVVLGRPGSGCTTLLKSISSNTHGFDLGADTKISYSGYSGDDIKKHFRGEVVYNAEADVHLPHLTVFETLVTVARLKTPQNRIKGVDRESYANHLAEVAMATYGLSHTRNTKVGNDIVRGVSGGERKRVSIAEVSICGSKFQCWDNATRGLDSATALEFIRALKTQADISNTSATVAIYQCSQDAYNLFNKVCVLDDGYQIYYGPADKAKK…
sace_6_15_o00280	sace_1284	1511	268.52	0	11	o595-617i624-646o656-678i764-786o1177-1199i1211-1233o1248-1269i1290-1312o1322-1340i1353-1372o1447-1466i	OUT	15	510 529 548 567 598 617 630 649 658 677 686 703 734 751 764 783 1186 1205 1214 1233 1264 1281 1294 1313 1322 1340 1353 1372 1447 1466	MSSTDEHIEKDISSRSNHDDDYANSVQSYAASEGQVDNEDLAATSQLSRHLSNILSNEEGIERLESMARVISRKTKKEMDSFEINDLDFDLRSLLHYLRSRQLEQGIEPGDSGIAFKNLTAVGVDASAAYGPSVEEMFRNIASIPAHLISKFTKKSDVPLRNIIQNCTGVVESGEMLFVVGRPGAGCSTFLKCLSGETSELVDVQGEFSYDGLDQSEMMSKYKGYVIYCPELDFHFPKITVKETIDFALKCKTPRVRIDKMTRKQYVDNIRDMWCTVFGLRHTYATKVGNDFVRGVSGGERKRVSLVEAQAMNASIYSWDNATRGLDASTALEFAQAIRTATNMVNNSAIVAIYQAGENIYELFDKTTVLYNGRQIYFGPADKAVGYFQRMGWVKPNRM…
sace_60_1_a02200	sace_1291	1511	267.95	0	11	o595-617i624-646o656-678i764-786o1177-1199i1211-1233o1248-1269i1290-1312o1322-1340i1353-1372o1447-1466i	OUT	15	510 529 548 567 598 617 630 649 658 677 686 703 734 751 764 783 1186 1205 1214 1233 1264 1281 1294 1313 1322 1340 1353 1372 1447 1466	MSSTDEHIEKDISSRSNHDDDYANSVQSYAASEGQVDNEDLAATSQLSRHLSNILSNEEGIERLESMARVISRKTKKEMDSFEINDLDFDLRSLLHYLRSRQLEQGIEPGDSGIAFKNLTAVGVDASAAYGPSVEEMFRNIASIPAHLISKFTKKSDVPLRNIIQNCTGVVESGEMLFVVGRPGAGCSTFLKCLSGETSELVDVQGEFSYDGLDQSEMMSKYKGYVIYCPELDFHFPKITVKETIDFALKCKTPRVRIDKMTRKQYVDNIRDMWCTVFGLRHTYATKVGNDFVRGVSGGERKRVSLVEAQAMNASIYSWDNATRGLDASTALEFAQAIRTATNMVNNSAIVAIYQAGENIYELFDKTTVLYNGRQIYFGPADKAVGYFQRMGWVKPNRM…
sace_60_3_c01660	sace_1297	1511	301.12	0	14	o520-542i554-576o604-626i633-652o662-684i696-718o774-793i1206-1228o1238-1260i1281-1303o1326-1348i1355-1377o1382-1404i1477-1499o	OUT	15	522 541 558 577 608 625 634 653 666 685 696 713 740 759 774 793 1206 1225 1238 1260 1291 1311 1324 1346 1359 1378 1389 1407 1480 1499	MPEAKLNNNVNDVTSYSSASSSTENAADLHNYNGFDEHTEARIQKLARTLTAQSMQNSTQSAPNKSDAQSIFSSGVEGVNPIFSDPEAPGYDPKLDPNSENFSSAAWVKNMAHLSAADPDFYKPYSLGCAWKNLSASGASADVAYQSTVVNIPYKILKSGLRKFQRSKETNTFQILKPMDGCLNPGELLVVLGRPGSGCTTLLKSISSNTHGFDLGADTKISYSGYSGDDIKKHFRGEVVYNAEADVHLPHLTVFETLVTVARLKTPQNRIKGVDRESYANHLAEVAMATYGLSHTRNTKVGNDIVRGVSGGERKRVSIAEVSICGSKFQCWDNATRGLDSATALEFIRALKTQADISNTSATVAIYQCSQDAYDLFNKVCVLDDGYQIYYGPADKAKK…
sace_8_7_g01430	sace_1311	1511	301.19	0	14	o520-542i554-576o604-626i633-652o662-684i696-718o774-793i1206-1228o1238-1260i1281-1303o1326-1348i1355-1377o1382-1404i1477-1499o	OUT	15	521 540 557 576 607 624 633 652 665 684 695 712 739 758 773 792 1203 1222 1235 1257 1288 1308 1321 1343 1356 1375 1386 1404 1477 1496	MPEAKLNDNVNDVTSYSSASSSTENAADLHNYNGFDEHTEARIQKLARTLTAQSMQNSTQSAPNKSDAQSIFSSGVEGVNPIFSDPEAPGYDPKLDPNSENFSSAAWVKNMAHLSAADPDFYKPYSLGCAWKNLSASGASADVAYQSTVVNIPYKILKSGLRKFQRSKETNTFQILKPMDGCLNPGELLVVLGRPGSGCTTLLKSISSNTHGFDLGADTKISYSGYSGDDIKKHFRGEVVYNAEADVHLPHLTVFETLVTIARLKTPQNRIKGVDRESYANHLAEVAMATYGLSHTRNTKVGNDIVRGVSGGERKRVSIAEVSICGSKFQCWDNATRGLDSATALEFVRALKTQADISNTSATVAIYQCSQDAYDLFNKVCVLDDGYQIYYGPADKAKK…
sace_9_2_b02230	sace_1318	1511	301.12	0	14	o520-542i554-576o604-626i633-652o662-684i696-718o774-793i1206-1228o1238-1260i1281-1303o1326-1348i1355-1377o1382-1404i1477-1499o	OUT	15	522 541 558 577 608 625 634 653 666 685 696 713 740 759 774 793 1206 1225 1238 1260 1291 1311 1324 1346 1359 1378 1389 1407 1480 1499	MPEAKLNDNVNDVTSYSSASSSTENAADLHNYNGFDEHTEARIQKLARTLTAQSMQNSTQSAPNKSDAQSIFSSGVEGVNPIFSDPEAPGYDPKLDPNSENFSSAAWVKNMSHLSAADPDFYKPYSLGCAWKNLSASGASADVAYQSTVVNIPYKILKSGLRKFQRSKETNTFQILKPMDGCLNPGELLVVLGRPGSGCTTLLKSISSNTHGFDLGADTKISYSGYSGDDIKKHFRGEVVYNAEADVHLPHLTVFETLVTVARLKTPQNRIKGVDRESYANHLAEVAMATYGLSHTRNTKVGNDIVRGVSGGERKRVSIAEVSICGSKFQCWDNATRGLDSATALEFIRALKTQADISNTSATVAIYQCSQDAYDLFNKVCVLDDGYQIYYGPADKAKK…
sace_9_4_d02350	sace_1321	1511	268.27	0	11	o595-617i624-646o656-678i764-786o1177-1199i1211-1233o1248-1269i1290-1312o1322-1340i1353-1372o1447-1466i	OUT	15	510 529 548 567 598 617 630 649 658 677 686 703 734 751 764 783 1186 1205 1214 1233 1264 1281 1294 1313 1322 1340 1353 1372 1447 1466	MSSTDEHIEKDISSRSNHDDDYANSVQSYAASEGQVDNEDLAATSQLSRHLSNILSNEEGIERLESMARVISRKTKKEMDSFEINDLDFDLRSLLHYLRSRQLEQGIEPGDSGIAFKNLTAVGVDASAAYGPSVEEMFRNIASIPAHLISKFTKKSDVPLRNIIQNCTGVVESGEMLFVVGRPGAGCSTFLKCLSGETSELVDVQGEFSYDGLDQSEMMSKYKGYVIYCPELDFHFPKITVKETIDFALKCKTPRVRIDKMTRKQYVDNIRDMWCTVFGLRHTYATKVGNDFVRGVSGGERKRVSLVEAQAMNASIYSWDNATRGLDASTALEFAQAIRTATNMVNNSAIVAIYQAGENIYELFDKTTVLYNGRQIYFGPADKAVGYFQRMGWVKPNRM…
saku_1_16.225	saku_1329	1511	268.08	0	10	o595-617i624-646o656-678i764-786o1177-1199i1211-1233o1259-1281i1293-1315o1319-1341i1445-1467o	OUT	15	510 529 548 567 598 617 630 649 658 677 686 703 734 751 764 783 1186 1205 1214 1233 1264 1281 1294 1313 1322 1340 1353 1372 1447 1466	MSSTDEHIEKDTSSKSNRDDDYANSVQSYAASDGQADNEDLAATSQLSRHLSNILSNEEGIERLESMARVISRKTKKEMDAFEVNDLDFDLRSLLHYLRSRQLEQGIEPGDSGIAFKNLTAVGVDASAAYGPTVTEMLRDVANVPAHFISKFTKKSDVPLRNIIQNCTGVVESGEMLFVVGRPGAGCSTFLKCLSGETSELVDVQGEFSYDGLDQSEMMSKYKGYVIYCPELDFHFPKITVKETIDFALKCKTPRVRIDKMTRKQYVDNVRDMWCTVFGLRHTYATKVGNDFVRGVSGGERKRVSLVEAEAMNASIYSWDNATRGLDASTALEFAQAIRTATNMVNNSAIVAIYQAGENIYELFDKTTVLYNGRQIYFGPADKAVGYFQRMGWVKPNRM…
sami_1_16.179	sami_1340	1511	268.65	0	11	o595-617i624-646o656-678i764-786o1176-1198i1203-1225o1259-1281i1293-1315o1319-1340i1353-1372o1447-1466i	IN	16	163 180 510 529 548 567 598 617 630 649 658 677 686 703 734 751 764 783 1186 1205 1214 1233 1264 1281 1294 1313 1322 1340 1353 1372 1447 1466	MSSTDEHIEKDISSRSNHDDDYANSVQSYAASEGQADNEDLAATSQLSRHLSNILSNEEGIERLESMARVISRKTKKEMDSFEINDLDFDLRSLLHYLRSRQLEQGIEPGDSGIAFKNLTAVGVDASAAYGPSVEEMLRGLASIPSHLISKFTKKSDVPLRNIIQNCTGVVESGEMLFVVGRPGAGCSTLLKCLSGETSELVDVQGEFSYDGLDQSEMMSKYKGYVIYCPELDFHFPKITVKETIDFALKCKTPRVRIDKMTRKQYVDNVRDMWCTVFGLRHTYATKVGNDFVRGVSGGERKRVSLVEAQAMNASIYSWDNATRGLDASTALEFAQAIRTATNMVNNSAIVAIYQAGENIYELFDKTTVLYNGRQIYFGPANKAVGYFQRMGWVKPNRM…
sapa_10_3_2700	sapa_1363	1511	299.82	0	14	o520-542i554-576o604-626i633-652o662-684i696-718o774-793i1206-1228o1238-1260i1281-1303o1326-1348i1355-1377o1382-1404i1477-1499o	OUT	15	522 541 558 577 608 625 634 653 666 685 696 713 744 763 774 793 1206 1225 1238 1260 1291 1311 1324 1346 1359 1378 1389 1407 1480 1499	MPEAKLNDNVNDVTSYSSASSSTENAADLHNYNGFDGHTEARIKKLARTLTAQSVQNSTQSAPNKDDAQSIFSSGVDGVNPIFSDPEAPGYDPKLDPNSDNFSSAAWVKNMAHLSAADPDFYKPYSLGCAWKNLSASGASADVAYQSTVVNIPYKLLKSGLRKFQSSNDDNTFQILKPMDGCLNPGELLVVLGRPGSGCTTLLKSISSNTHGFDLGADTKISYSGYSGDDIKKHFRGEVVYNAEADVHLPHLTVFETLVTVARLKTPQNRIKGVDRESYANHLAEVAMATYGLSHTRNTKVGNDIVRGVSGGERKRVSIAEVSICGSKFQCWDNATRGLDSATALEFIRALKTQADISNTSATVAIYQCSQDAYDLFNKVCVLDDGYQIYYGPADKAKK…
sapa_11_3_c02840	sapa_1374	1511	299.82	0	14	o520-542i554-576o604-626i633-652o662-684i696-718o774-793i1206-1228o1238-1260i1281-1303o1326-1348i1355-1377o1382-1404i1477-1499o	OUT	15	522 541 558 577 608 625 634 653 666 685 696 713 744 763 774 793 1206 1225 1238 1260 1291 1311 1324 1346 1359 1378 1389 1407 1480 1499	MPEAKLNDNVNDVTSYSSASSSTENAADLHNYNGFDGHTEARIKKLARTLTAQSVQNSTQSAPNKDDAQSIFSSGVDGVNPIFSDPEAPGYDPKLDPNSDNFSSAAWVKNMAHLSAADPDFYKPYSLGCAWKNLSASGASADVAYQSTVVNIPYKLLKSGLRKFQSSNDDNTFQILKPMDGCLNPGELLVVLGRPGSGCTTLLKSISSNTHGFDLGADTKISYSGYSGDDIKKHFRGEVVYNAEADVHLPHLTVFETLVTVARLKTPQNRIKGVDRESYANHLAEVAMATYGLSHTRNTKVGNDIVRGVSGGERKRVSIAEVSICGSKFQCWDNATRGLDSATALEFIRALKTQADISNTSATVAIYQCSQDAYDLFNKVCVLDDGYQIYYGPADKAKK…
sapa_11_5_e02350	sapa_1376	1511	269.73	0	13	o508-530i543-565o595-617i624-646o656-678i764-786o1177-1199i1211-1233o1259-1281i1294-1316o1321-1340i1353-1372o1447-1466i	OUT	15	510 529 548 567 598 617 630 649 658 677 686 703 734 751 764 783 1186 1205 1214 1233 1264 1281 1294 1313 1322 1340 1353 1372 1447 1466	MSSTDEHIEKDISSRSNHDDDYANSVQSYAASEGQVDNEDLAATSQLSRHLSNILSNEEGIERLESMARVISRKTKKEMDSFEINDLDFDLRSLLHYLRSRQLEQGIEPGDSGIAFKNLTAVGVDASAAYGPSVGEMFRDISNIPAHLMSKFTKKSDVPLRNIIQNCTGVVESGEMLFVVGRPGAGCSTFLKCLSGETSELVDVQGEFSYDGLDQSEMMSKYKGYVIYCPELDFHFPKITVKETIDFALKCKTPRVRIDKMTRKQYVDNIRDMWCTVFGLRHTYATKVGNDFVRGVSGGERKRVSLVEAQAMNASIYSWDNATRGLDASTALEFAQAIRTATNMVNNSAIVAIYQAGENIYELFDKTTVLYNGRQIYFGPADKAVGYFQRMGWVKPNRM…
sapa_13_5_e02340	sapa_1395	1511	269.73	0	13	o508-530i543-565o595-617i624-646o656-678i764-786o1177-1199i1211-1233o1259-1281i1294-1316o1321-1340i1353-1372o1447-1466i	OUT	15	510 529 548 567 598 617 630 649 658 677 686 703 734 751 764 783 1186 1205 1214 1233 1264 1281 1294 1313 1322 1340 1353 1372 1447 1466	MSSTDEHIEKDISSRSNHDDDYANSVQSYAASEGQVDNEDLAATSQLSRHLSNILSNEEGIERLESMARVISRKTKKEMDSFEINDLDFDLRSLLHYLRSRQLEQGIEPGDSGIAFKNLTAVGVDASAAYGPSVGEMFRDISNIPAHLMSKFTKKSDVPLRNIIQNCTGVVESGEMLFVVGRPGAGCSTFLKCLSGETSELVDIQGEFSYDGLDQSEMMSKYKGYVIYCPELDFHFPKITVKETIDFALKCKTPRVRIDKMTRKQYVDNIRDMWCTVFGLRHTYATKVGNDFVRGVSGGERKRVSLVEAQAMNASIYSWDNATRGLDASTALEFAQAIRTATNMVNNSAIVAIYQAGENIYELFDKTTVLYNGRQIYFGPADKAVGYFQRMGWVKPNRM…
sapa_15_3_c02840	sapa_1413	1511	299.82	0	14	o520-542i554-576o604-626i633-652o662-684i696-718o774-793i1206-1228o1238-1260i1281-1303o1326-1348i1355-1377o1382-1404i1477-1499o	OUT	15	522 541 558 577 608 625 634 653 666 685 696 713 744 763 774 793 1206 1225 1238 1260 1291 1311 1324 1346 1359 1378 1389 1407 1480 1499	MPEAKLNDNVNDVTSYSSASSSTENAADLHNYNGFDGHTEARIKKLARTLTAQSVQNSTQSVPNKDDAQSIFSSGVDGVNPIFSDPEAPGYDPKLDPNSDNFSSAAWVKNMAHLSAADPDFYKPYSLGCAWKNLSASGASADVAYQSTVVNIPYKLLKSGLRKFQSSNDDNTFQILKPMDGCLNPGELLVVLGRPGSGCTTLLKSISSNTHGFDLGADTKISYSGYSGDDIKKHFRGEVVYNAEADVHLPHLTVFETLVTVARLKTPQNRIKGVDRESYANHLAEVAMATYGLSHTRNTKVGNDIVRGVSGGERKRVSIAEVSICGSKFQCWDNATRGLDSATALEFIRALKTQADISNTSATVAIYQCSQDAYDLFNKVCVLDDGYQIYYGPADKAKK…
sapa_16_3_c02830	sapa_1424	1511	299.82	0	14	o520-542i554-576o604-626i633-652o662-684i696-718o774-793i1206-1228o1238-1260i1281-1303o1326-1348i1355-1377o1382-1404i1477-1499o	OUT	15	522 541 558 577 608 625 634 653 666 685 696 713 744 763 774 793 1206 1225 1238 1260 1291 1311 1324 1346 1359 1378 1389 1407 1480 1499	MPEAKLNDNVNDVTSYSSASSSTENAADLHNYNGFDGHTEARIKKLARTLTAQSVQNSTQSAPNKDDAQSIFSSGVDGVNPIFSDPEAPGYDPKLDPNSDNFSSAAWVKNMAHLSAADPDFYKPYSLGCAWKNLSASGASADVAYQSTVVNIPYKLLKSGLRKFQSSNDDNTFQILKPMDGCLNPGELLVVLGRPGSGCTTLLKSISSNTHGFDLGADTKISYSGYSGDDIKKHFRGEVVYNAEADVHLPHLTVFETLVTVARLKTPQNRIKGVDRESYANHLAEVAMATYGLSHTRNTKVGNDIVRGVSGGERKRVSIAEVSICGSKFQCWDNATRGLDSATALEFIRALKTQADISNTSATVAIYQCSQDAYDLFNKVCVLDDGYQIYYGPADKAKK…
sapa_17_3_2760	sapa_1434	1511	300.66	0	14	o520-542i554-576o604-626i633-652o662-684i696-718o774-793i1206-1228o1238-1260i1281-1303o1326-1348i1355-1377o1382-1404i1477-1499o	OUT	15	522 541 558 577 608 625 634 653 666 685 696 713 744 763 774 793 1206 1225 1238 1256 1287 1311 1324 1346 1359 1378 1389 1407 1480 1499	MPEAKLNDNVNDVTSYSSASSSTENAADLHNYNGFDEHTEARIKKLARTLTAQSVQNSTQSAPNKDDAQSIFSSGVDGVNPIFSDPEAPGYDPKLDPNSDNFSSAAWVNNMAHLSAADPDFYKPYSLGCAWKNLSASGASTDVAYQSTVVNIPYKLLKSGLRKFQSSNDANTFQILKPMDGCLNPGELLVVLGRPGSGCTTLLKSISSNTHGFDLGADTKISYSGYSGDDIKKHFRGEVVYNAEADVHLPHLTVFETLVTVARLKTPQNRIKGVDRESYANHLAEVAMATYGLSHTRNTKVGNDIVRGVSGGERKRVSIAEVSICGSKFQCWDNATRGLDSATALEFIRALKTQADISNTSATVAIYQCSQDAYDLFNKVCVLDDGYQIYYGPADKAKK…
sapa_18_3_2730	sapa_1445	1511	293.23	0	14	o520-542i554-576o604-626i633-652o662-684i696-718o774-793i1206-1228o1238-1260i1281-1303o1326-1348i1355-1374o1384-1406i1477-1499o	OUT	15	522 541 554 573 604 623 634 653 666 685 696 713 744 763 774 793 1206 1225 1238 1259 1290 1311 1324 1346 1359 1378 1389 1407 1480 1499	MPEAKLNDNVNDVTSYSSASSSTENAADLHNYNGFDEHTEARIKKLARTLTAQSVQNSTQSAPNKDDAQSIFSSGVDGVNPIFSDPEAPGYDPKLDPNSDNFSSAAWVKNMAHLSAADPDFYKPYSLGCAWKNLSASGASADVAYQSTVVNIPYKLLKSGLRKFQSSNDANTFQILKPMDGCLNPGELLVVLGRPGSGCTTLLKSISSNTHGFDLGTDTKISYSGYSGDDIKKHFRGEVVYNAEADVHLPHLTVFETLVTVARLKTPQNRIKGVDRESYANHLAEVAMATYGLSHTRNTKVGNDIVRGVSGGERKRVSIAEVSICGSKFQCWDNATRGLDSATALEFIRALKTQADISNTSATVAIYQCSQDAYDLFNKVCVLDDGYQIYYGPSVKAKK…
sapa_19_3_c02820	sapa_1456	1511	299.82	0	14	o520-542i554-576o604-626i633-652o662-684i696-718o774-793i1206-1228o1238-1260i1281-1303o1326-1348i1355-1377o1382-1404i1477-1499o	OUT	15	522 541 558 577 608 625 634 653 666 685 696 713 744 763 774 793 1206 1225 1238 1260 1291 1311 1324 1346 1359 1378 1389 1407 1480 1499	MPEAKLNDNVNDVTSYSSASSSTENAADLHNYNGFDGHTEARIKKLARTLTAQSVQNSTQSAPNKDDAQSIFSSGVDGVNPIFSDPEAPGYDPKLDPNSDNFSSAAWVKNMAHLSAADPDFYKPYSLGCAWKNLSASGASADVAYQSTVVNIPYKLLKSGLRKFQSSNDDNTFQILKPMDGCLNPGELLVVLGRPGSGCTTLLKSISSNTHGFDLGADTKISYSGYSGDDIKKHFRGEVVYNAEADVHLPHLTVFETLVTVARLKTPQNRIKGVDRESYANHLAEVAMATYGLSHTRNTKVGNDIVRGVSGGERKRVSIAEVSICGSKFQCWDNATRGLDSATALEFIRALKTQADISNTSATVAIYQCSQDAYDLFNKVCVLDDGYQIYYGPADKAKK…
sapa_2_3_c02870	sapa_1467	1511	299.64	0	14	o520-542i554-576o604-626i633-652o662-684i696-718o774-793i1206-1228o1238-1260i1281-1303o1326-1348i1355-1377o1382-1404i1477-1499o	OUT	15	522 541 558 577 608 625 634 653 666 685 696 713 744 763 774 793 1206 1225 1238 1260 1291 1311 1324 1346 1359 1378 1389 1407 1480 1499	MPEAKLNDNVNDVTSYSSASSSTENAADLHNYNGFDEHTEARIKKLARTLTAQSVQNSTQSAPNKDDAQSIFSSGVDGVNPIFSDPEAPGYDPKLDPNSDNFSSAAWVKNMAHLSAADPDFYKPYSLGCAWKNLSASGASADVAYQSTVVNIPYKLLKSGLRKFQSSNDANTFQILKPMDGCLNPGELLVVLGRPGSGCTTLLKSISSNTHGFDLGADTKISYSGYSGDDIKKHFRGEVVYNAEADVHLPHLTVFETLVTVARLKTPQNRIKGVDRESYANHLAEVAMATYGLSHTRNTKVGNDIVRGVSGGERKRVSIAEVSICGSKFQCWDNATRGLDSATALEFIRALKTQADISNTSATVAIYQCSQDAYDLFNKVCVLDDGYQIYYGPADKAKK…
sapa_20_3_c02840	sapa_1477	1511	299.82	0	14	o520-542i554-576o604-626i633-652o662-684i696-718o774-793i1206-1228o1238-1260i1281-1303o1326-1348i1355-1377o1382-1404i1477-1499o	OUT	15	522 541 558 577 608 625 634 653 666 685 696 713 744 763 774 793 1206 1225 1238 1260 1291 1311 1324 1346 1359 1378 1389 1407 1480 1499	MPEAKLNDNVNDVTSYSSASSSTENAADLHNYNGFDGHTEARIKKLARTLTAQSVQNSTQSVPNKDDAQSIFSSGVDGVNPIFSDPEAPGYDPKLDPNSDNFSSAAWVKNMAHLSAADPDFYKPYSLGCAWKNLSASGASADVAYQSTVVNIPYKLLKSGLRKFQSSNDDNTFQILKPMDGCLNPGELLVVLGRPGSGCTTLLKSISSNTHGFDLGADTKISYSGYSGDDIKKHFRGEVVYNAEADVHLPHLTVFETLVTVARLKTPQNRIKGVDRESYANHLAEVAMATYGLSHTRNTKVGNDIVRGVSGGERKRVSIAEVSICGSKFQCWDNATRGLDSATALEFIRALKTQADISNTSATVAIYQCSQDAYDLFNKVCVLDDGYQIYYGPADKAKK…
sapa_20_5_e02360	sapa_1479	1511	268.41	0	13	o508-530i543-565o595-617i624-646o656-678i764-786o1177-1199i1211-1233o1259-1281i1294-1316o1321-1340i1353-1372o1447-1466i	OUT	15	510 529 548 567 598 617 630 649 658 677 686 703 734 751 764 780 1183 1202 1211 1230 1261 1278 1291 1310 1319 1337 1350 1369 1444 1463	MSSTDEHIEKDISSRSNHDDDYANSVQSYAASEGQVDNEDLAATSQLSRHLSNILSNEEGIERLESMARVISRKTKKEMDSFEINDLDFDLRSLLHYLRSRQLEQGIEPGDSGIAFKNLTAVGVDASAAYGPSVGEMFRDISNIPAHLMSKFTKKSDVPLRNIIQNCTGVVESGEMLFVVGRPGAGCSTFLKCLSGETSELVDVQGEFSYDGLDQSEMMSKYKGYVIYCPELDFHFPKITVKETIDFALKCKTPRVRIDKMTRKQYVDNIRDMWCTVFGLRHTYATKVGNDFVRGVSGGERKRVSLVEAQAMNASIYSWDNATRGLDASTALEFAQAIRTATNMVNNSAIVAIYQAGENIYELFDKTTVLYNGRQIYFGPADKAVGYFQRMGWVKPNRM…
sapa_21_3_c02830	sapa_1487	1511	299.82	0	14	o520-542i554-576o604-626i633-652o662-684i696-718o774-793i1206-1228o1238-1260i1281-1303o1326-1348i1355-1377o1382-1404i1477-1499o	OUT	15	522 541 558 577 608 625 634 653 666 685 696 713 744 763 774 793 1206 1225 1238 1260 1291 1311 1324 1346 1359 1378 1389 1407 1480 1499	MPEAKLNDNVNDVTSYSSASSSTENAADLHNYNGFDGHTEARIKKLARTLTAQSVQNSTQSAPNKDDAQSIFSSGVDGVNPIFSDPEAPGYDPKLDPNSDNFSSAAWVKNMAHLSAADPDFYKPYSLGCAWKNLSASGASADVAYQSTVVNIPYKLLKSGLRKFQSSNDDNTFQILKPMDGCLNPGELLVVLGRPGSGCTTLLKSISSNTHGFDLGADTKISYSGYSGDDIKKHFRGEVVYNAEADVHLPHLTVFETLVTVARLKTPQNRIKGVDRESYANHLAEVAMATYGLSHTRNTKVGNDIVRGVSGGERKRVSIAEVSICGSKFQCWDNATRGLDSATALEFIRALKTQADISNTSATVAIYQCSQDAYDLFNKVCVLDDGYQIYYGPADKAKK…
sapa_22_3_c02850	sapa_1500	1511	299.82	0	14	o520-542i554-576o604-626i633-652o662-684i696-718o774-793i1206-1228o1238-1260i1281-1303o1326-1348i1355-1377o1382-1404i1477-1499o	OUT	15	522 541 558 577 608 625 634 653 666 685 696 713 744 763 774 793 1206 1225 1238 1260 1291 1311 1324 1346 1359 1378 1389 1407 1480 1499	MPEAKLNDNVNDVTSYSSASSSTENAADLHNYNGFDGHTEARIKKLARTLTAQSVQNSTQSAPNKDDAQSIFSSGVDGVNPIFSDPEAPGYDPKLDPNSDNFSSAAWVKNMAHLSAADPDFYKPYSLGCAWKNLSASGASADVAYQSTVVNIPYKLLKSGLRKFQSSNDDNTFQILKPMDGCLNPGELLVVLGRPGSGCTTLLKSISSNTHGFDLGADTKISYSGYSGDDIKKHFRGEVVYNAEADVHLPHLTVFETLVTVARLKTPQNRIKGVDRESYANHLAEVAMATYGLSHTRNTKVGNDIVRGVSGGERKRVSIAEVSICGSKFQCWDNATRGLDSATALEFIRALKTQADISNTSATVAIYQCSQDAYDLFNKVCVLDDGFQIYYGPADKAKK…
sapa_23_3_c02880	sapa_1512	1511	299.64	0	14	o520-542i554-576o604-626i633-652o662-684i696-718o774-793i1206-1228o1238-1260i1281-1303o1326-1348i1355-1377o1382-1404i1477-1499o	OUT	15	522 541 558 577 608 625 634 653 666 685 696 713 744 763 774 793 1206 1225 1238 1260 1291 1311 1324 1346 1359 1378 1389 1407 1480 1499	MPEAKLNDNVNDVTSYSSASSSTENAADLHNYNGFDEHTEARIKKLARTLTAQSVQNSTQSAPNKDDAQSIFSSGVDGVNPIFSDPEAPGYDPKLDPNSDNFSSAAWVKNMAHLSAADPDFYKPYSLGCAWKNLSASGASADVAYQSTVVNIPYKLLKSGLRKFQSSNDANTFQILKPMDGCLNPGELLVVLGRPGSGCTTLLKSISSNTHGFDLGADTKISYSGYSGDDIKKHFRGEVVYNAEADVHLPHLTVFETLVTVARLKTPQNRIKGVDRESYANHLAEVAMATYGLSHTRNTKVGNDIVRGVSGGERKRVSIAEVSICGSKFQCWDNATRGLDSATALEFIRALKTQADISNTSATVAIYQCSQDAYDLFNKVCVLDDGYQIYYGPADKAKK…
sapa_24_3_c02860	sapa_1523	1511	299.82	0	14	o520-542i554-576o604-626i633-652o662-684i696-718o774-793i1206-1228o1238-1260i1281-1303o1326-1348i1355-1377o1382-1404i1477-1499o	OUT	15	522 541 558 577 608 625 634 653 666 685 696 713 744 763 774 793 1206 1225 1238 1260 1291 1311 1324 1346 1359 1378 1389 1407 1480 1499	MPEAKLNDNVNDVTSYSSASSSTENAADLHNYNGFDGHTEARIKKLARTLTAQSVQNSTQSAPNKDDAQSIFSSGVDGVNPIFSDPEAPGYDPKLDPNSDNFSSAAWVKNMAHLSAADPDFYKPYSLGCAWKNLSASGASADVAYQSTVVNIPYKLLKSGLRKFQSSNDDNTFQILKPMDGCLNPGELLVVLGRPGSGCTTLLKSISSNTHGFDLGADTKISYSGYSGDDIKKHFRGEVVYNAEADVHLPHLTVFETLVTVARLKTPQNRIKGVDRESYANHLAEVAMATYGLSHTRNTKVGNDIVRGVSGGERKRVSIAEVSICGSKFQCWDNATRGLDSATALEFIRALKTQADISNTSATVAIYQCSQDAYDLFNKVCVLDDGYQIYYGPADKAKK…
sapa_25_3_c02830	sapa_1535	1511	302.04	0	14	o520-542i554-576o604-626i633-652o662-684i696-718o774-793i1206-1228o1238-1260i1281-1303o1326-1348i1355-1377o1382-1404i1477-1499o	OUT	15	522 541 558 577 608 625 634 653 666 685 696 713 740 759 774 793 1206 1225 1238 1256 1287 1311 1324 1346 1359 1378 1389 1407 1480 1499	MPEAKLNDNVNDVTSYSSASSSTENAADLHNYNGFDGHTEARIKKLARTLTAQSVQNSTQSAPNKDDAQSIFSSGVDGVNPIFSDPEAPGYDPKLDPNSDNFSSAAWVKNMAHLSAADPDFYKPYSLGCAWKNLSASGASADVAYQSTVVNIPYKLLKSGLRKFQSSNDDNTFQILKPMDGCLNPGELLVVLGRPGSGCTTLLKSISSNTHGFDLGADTKISYSGYSGDDIKKHFRGEVVYNAEADVHLPHLTVFETLVTVARLKTPQNRIKGVDRESYANHLAEVAMATYGLSHTRNTKVGNDIVRGVSGGERKRVSIAEVSICGSKFQCWDNATRGLDSATALEFIRALKTQADISNTSATVAIYQCSQDAYDLFNKVCVLDDGYQIYYGPADKAKK…
sapa_3_3_c02850	sapa_1556	1511	299.64	0	14	o520-542i554-576o604-626i633-652o662-684i696-718o774-793i1206-1228o1238-1260i1281-1303o1326-1348i1355-1377o1382-1404i1477-1499o	OUT	15	522 541 558 577 608 625 634 653 666 685 696 713 744 763 774 793 1206 1225 1238 1260 1291 1311 1324 1346 1359 1378 1389 1407 1480 1499	MPEAKLNDNVNDVTSYSSASSSTENAADLHNYNGFDEHTEARIKKLARTLTAQSVQNSTQSAPNKDDAQSIFSSGVDGVNPIFSDPEAPGYDPKLDPNSDNFSSAAWVKNMAHLSAADPDFYKPYSLGCAWKNLSASGASADVAYQSTVVNIPYKLLKSGLRKFQSSNDANTFQILKPMDGCLNPGELLVVLGRPGSGCTTLLKSISSNTHGFDLGADTKISYSGYSGDDIKKHFRGEVVYNAEADVHLPHLTVFETLVTVARLKTPQNRIKGVDRESYANHLAEVAMATYGLSHTRNTKVGNDIVRGVSGGERKRVSIAEVSICGSKFQCWDNATRGLDSATALEFIRALKTQADISNTSATVAIYQCSQDAYDLFNKVCVLDDGYQIYYGPADKAKK…
sapa_4_3_c02820	sapa_1567	1511	299.82	0	14	o520-542i554-576o604-626i633-652o662-684i696-718o774-793i1206-1228o1238-1260i1281-1303o1326-1348i1355-1377o1382-1404i1477-1499o	OUT	15	522 541 558 577 608 625 634 653 666 685 696 713 744 763 774 793 1206 1225 1238 1260 1291 1311 1324 1346 1359 1378 1389 1407 1480 1499	MPEAKLNDNVNDVTSYSSASSSTENAADLHNYNGFDGHTEARIKKLARTLTAQSVQNSTQSAPNKDDAQSIFSSGVDGVNPIFSDPEAPGYDPKLDPNSDNFSSAAWVKNMAHLSAADPDFYKPYSLGCAWKNLSASGASADVAYQSTVVNIPYKLLKSGLRKFQSSNDDNTFQILKPMDGCLNPGELLVVLGRPGSGCTTLLKSISSNTHGFDLGADTKISYSGYSGDDIKKHFRGEVVYNAEADVHLPHLTVFETLVTVARLKTPQNRIKGVDRESYANHLAEVAMATYGLSHTRNTKVGNDIVRGVSGGERKRVSIAEVSICGSKFQCWDNATRGLDSATALEFIRALKTQADISNTSATVAIYQCSQDAYDLFNKVCVLDDGYQIYYGPADKAKK…
sapa_5_3_2720	sapa_1577	1511	299.82	0	14	o520-542i554-576o604-626i633-652o662-684i696-718o774-793i1206-1228o1238-1260i1281-1303o1326-1348i1355-1377o1382-1404i1477-1499o	OUT	15	522 541 558 577 608 625 634 653 666 685 696 713 744 763 774 793 1206 1225 1238 1260 1291 1311 1324 1346 1359 1378 1389 1407 1480 1499	MPEAKLNDNVNDVTSYSSASSSTENAADLHNYNGFDGHTEARIKKLARTLTAQSVQNSTQSAPNKDDAQSIFSSGVDGVNPIFSDPEAPGYDPKLDPNSDNFSSAAWVKNMAHLSAADPDFYKPYSLGCAWKNLSASGASADVAYQSTVVNIPYKLLKSGLRKFQSSNDDNTFQILKPMDGCLNPGELLVVLGRPGSGCTTLLKSISSNTHGFDLGADTKISYSGYSGDDIKKHFRGEVVYNAEADVHLPHLTVFETLVTVARLKTPQNRIKGVDRESYANHLAEVAMATYGLSHTRNTKVGNDIVRGVSGGERKRVSIAEVSICGSKFQCWDNATRGLDSATALEFIRALKTQADISNTSATVAIYQCSQDAYDLFNKVCVLDDGYQIYYGPADKAKK…
sapa_6_3_2730	sapa_1588	1511	299.82	0	14	o520-542i554-576o604-626i633-652o662-684i696-718o774-793i1206-1228o1238-1260i1281-1303o1326-1348i1355-1377o1382-1404i1477-1499o	OUT	15	522 541 558 577 608 625 634 653 666 685 696 713 744 763 774 793 1206 1225 1238 1260 1291 1311 1324 1346 1359 1378 1389 1407 1480 1499	MPEAKLNDNVNDVTSYSSASSSTENAADLHNYNGFDGHTEARIKKLARTLTAQSVQNSTQSAPNKDDAQSIFSSGVDGVNPIFSDPEAPGYDPKLDPNSDNFSSAAWVKNMAHLSAADPDFYKPYSLGCAWKNLSASGASADVAYQSTVVNIPYKLLKSGLRKFQSSNDDNTFQILKPMDGCLNPGELLVVLGRPGSGCTTLLKSISSNTHGFDLGADTKISYSGYSGDDIKKHFRGEVVYNAEADVHLPHLTVFETLVTVARLKTPQNRIKGVDRESYANHLAEVAMATYGLSHTRNTKVGNDIVRGVSGGERKRVSIAEVSICGSKFQCWDNATRGLDSATALEFIRALKTQADISNTSATVAIYQCSQDAYDLFNKVCVLDDGYQIYYGPADKAKK…
sapa_7_3_2770	sapa_1598	1511	299.64	0	14	o520-542i554-576o604-626i633-652o662-684i696-718o774-793i1206-1228o1238-1260i1281-1303o1326-1348i1355-1377o1382-1404i1477-1499o	OUT	15	522 541 558 577 608 625 634 653 666 685 696 713 740 759 774 793 1206 1225 1238 1260 1291 1311 1324 1346 1359 1378 1389 1407 1480 1499	MPEAKLNDNVNDVTSYSSASSSTENAADLHNYNGFDEHTEARIKKLARTLTAQSVQNSTQSAPNKDDAQSIFSSGVDGVNPIFSDPEAPGYDPKLDPNSDNFSSAAWVKNMAHLSAADPDFYKPYSLGCAWKNLSASGASADVAYQSTVVNIPYKLLKSGLRKFQSSNDANTFQILKPMDGCLNPGELLVVLGRPGSGCTTLLKSISSNTHGFDLGADTKISYSGYSGDDIKKHFRGEVVYNAEADVHLPHLTVFETLVTVARLKTPQNRIKGVDRESYANHLAEVAMATYGLSHTRNTKVGNDIVRGVSGGERKRVSIAEVSICGSKFQCWDNATRGLDSATALEFIRALKTQADISNTSATVAIYQCSQDAYDLFNKVCVLDDGYQIYYGPADKAKK…
sapa_9_3_2720	sapa_1619	1511	299.82	0	14	o520-542i554-576o604-626i633-652o662-684i696-718o774-793i1206-1228o1238-1260i1281-1303o1326-1348i1355-1377o1382-1404i1477-1499o	OUT	15	522 541 558 577 608 625 634 653 666 685 696 713 744 763 774 793 1206 1225 1238 1260 1291 1311 1324 1346 1359 1378 1389 1407 1480 1499	MPEAKLNDNVNDVTSYSSASSSTENAADLHNYNGFDGHTEARIKKLARTLTAQSVQNSTQSAPNKDDAQSIFSSGVDGVNPIFSDPEAPGYDPKLDPNSDNFSSAAWVKNMAHLSAADPDFYKPYSLGCAWKNLSASGASADVAYQSTVVNIPYKLLKSGLRKFQSSNDDNTFQILKPMDGCLNPGELLVVLGRPGSGCTTLLKSISSNTHGFDLGADTKISYSGYSGDDIKKHFRGEVVYNAEADVHLPHLTVFETLVTVARLKTPQNRIKGVDRESYANHLAEVAMATYGLSHTRNTKVGNDIVRGVSGGERKRVSIAEVSICGSKFQCWDNATRGLDSATALEFIRALKTQADISNTSATVAIYQCSQDAYDLFNKVCVLDDGYQIYYGPADKAKK…
sauv_1_8.204	sauv_1633	1511	297.28	0	14	o520-542i554-576o604-626i631-653o663-685i690-712o774-793i1203-1225o1238-1260i1281-1303o1326-1348i1355-1374o1384-1406i1477-1499o	OUT	15	522 541 554 573 604 625 634 653 666 685 696 713 774 793 900 919 1206 1225 1238 1259 1290 1311 1324 1346 1355 1374 1389 1407 1480 1499	MSETKLTSNVNGVSSYSSASSSTENDADLHEYNGFDEQTEARIQNLARTLTAQSAQHSIQSASNKQDAQSIFSSGVDGVNPVFTDPQAPGYNAQLDPNSENFSSAAWVKNMARLSAADPEFYKPYSLGCAWKNLSASGDSADVAYQPTVFNAPYKLIKNATRIFQNSNEGSTFQILKPMEGCLNPGELLVVLGRPGSGCTTLLKSISSNTHGFDLGKDTEISYSGYSGDDIKKHYRGEVVYNAEADIHLPHLTVFQTLLTVARLKTPQNRIKGVDRESYANHLAEVAMATYGLSHTRNTKVGSDLVRGVSGGERKRVSIAEVSICGSKFQCWDNATRGLDSATALEFIRALKIQANISNTSATVAIYQCSQDAYDLFNKVCVLDDGYQIYYGPGDKAKK…
tebl_1_g02820	tebl_1670	1511	244.96	0	10	o537-559i572-591o619-641i648-670o675-697i784-806o1289-1311i1318-1340o1350-1372i1470-1492o	OUT	11	543 562 571 590 617 640 647 665 680 697 787 806 1213 1230 1277 1301 1316 1340 1347 1366 1470 1493	MSWSKSRSTSDSSQLELESYNGTGSNSESVNLQEKCALRVQNSNGSSHVEDDHAKSTFEETISRVMSNHSRNEKFIVTDDMAKSINEYTAKLKKHTTRDGDFDDSDEIFNTVTTNEDDETGFNAQRIIRDMVNNANEQGIHLRKSGVTLEEVCADGIDASALEGQTVGDILTLPYTIYKGIRNSKNKKIRKIIQNINVLAKPGEMVLVLGRPGAGCSSFLKTTAGEIDQFAGGVEGEIYYDGIPQSEMMKNYKADVIYNGELDVHFPYLTVQQTLDFAIACKTPAIRVDNLSRSDYIAFIRDLYATIFGLRHTYNTLVGNDFVRGVSGGERKRVSIAEALAARGTIYCWDNATRGLDASTALEYAEAIRIMTNIQQSTAFVTIYQASENIYNCFDKVTV…
wian_1_6_f01110	wian_1699	1511	261.15	0	12	o506-528i535-557o588-610i619-641o651-673i760-777o1175-1197i1210-1232o1264-1286i1299-1321o1331-1353i1451-1473o	OUT	13	510 528 541 563 594 612 619 637 656 676 760 778 1176 1197 1210 1232 1263 1285 1298 1315 1332 1350 1363 1380 1452 1472	MSDHNKENNLHNNSQQNTLNDYNGFDSNVDQSIHELARRLTNASQKYPELGVDGDDVLSTTSSIAPGVVTVNNSDVDPRLDPSSDDFNSRYWIKNFKRVMDKDPDHFKHYSLGIVYKNLRALGDATDADYQTTVLNAPLKYVQKSLKSVFSSKESKHTQQFDILKPMDANVKPGEVVVVLGRPGSGCSTLLKTIAANTHGFQVGEESQISYEGVKPQDIKKHYRGEVIYNAETDIHFPHLTVWQTLSLAAKFRTPQNRIPGISREDYANHLTEVYMATYGLSHTRNTKVGNEVVRGVSGGERKRVSIAEVSLSGARLQCWDNATRGLDAATALEFIRALRTQADILDTTAFVAIYQCSQDAYDLFDKVSLLYEGYQIYFGRADEAKGYFVKMGYHCPAR…
cyja_2_17_340	cyja_0305	1510	266.33	0	12	o511-533i546-568o590-612i624-646o661-683i764-783o1177-1199i1212-1231o1257-1279i1300-1322o1337-1359i1452-1474o	OUT	11	547 566 597 615 624 642 655 674 765 783 1177 1199 1212 1234 1265 1284 1299 1321 1334 1358 1453 1472	MSDHSGNDNSSVESVDRYHGFDSQVEGQIQDLVRTLTQKSEVAFQEGQNESDGESALSRVLSRVSTIAPGVNPMGEDLEELDPRLNPDNPDFSSRYWIKNIRAFMDKDEAHYQNYSFGIAYKNLRASGEATDADYQTTTLNAPYKFAKMYAKQFFTTKTQKAKSQFDILKPMDGLIKPGEVVVVLGRPGSGCTTLLKSIASNTHGFDIGEESKISYDGLSPNEIKKHFRGDVVYNAESDIHFPHLTVWQTLYTAAKFRTPQNRIPGISREDFAAAMTNVYMATYGLLHTKNTKVGSELVRGVSGGERKRVSIAEVSLAGAKLQCWDNATRGLDAATALEFIRALRTSADVLDTTAIIAIYQCSQDAYDLFDKVSVLYDGYQIFFGRADEAKQYFLKMGW…
lakl_1_c11704g	lakl_0495	1510	274.83	0	12	o528-550i563-585o605-627i640-662o677-699i779-798o1201-1223i1236-1253o1287-1309i1322-1344o1354-1371i1473-1495o	OUT	15	500 516 529 548 565 584 605 623 640 658 671 690 740 759 780 798 1203 1222 1235 1253 1290 1308 1321 1343 1352 1371 1386 1404 1476 1495	MSFEDNIGDDSITKEIPAIEGDVAPDHRPYFGLENDLKEQENIRRLARSLTRQSLHSVSNNSLADNENPNDTNSEFGLKRSLTSISHVPGQVPFSSKDIDPRLDPESDTFDPAFWAQNLRKLYLSDKDYYKPVELGVCLKNMRVSGVSVDSDYQSTVLNLPLKWGEKLYTNLFRSNDESRYFDILKPMDALFEPGRLCVVLGRPGAGCSTLLKTISARTYGFKIQPESVISYDGITQKEITKHYRGDVIYSAEMDYHFASLPVGYTLEFAARCRCPESRPEGITREQYYKHYAAVVMATNGLSHTYNTKVGNDFIRGVSGGERKRVSISEVTLAGAKVQCWDNSTRGLDSATALEFVRALKTNANVSRITPLIAIYQCSQDAYDLFDDVLLLYEGYEIY…
sace_4_5_e02180	sace_1053	1510	267.59	0	11	o594-616i623-645o655-677i763-785o1176-1198i1210-1232o1247-1268i1289-1311o1321-1339i1352-1371o1446-1465i	OUT	15	509 528 547 566 597 616 629 648 657 676 685 702 733 750 763 782 1185 1204 1213 1232 1263 1280 1293 1312 1321 1339 1352 1371 1446 1465	MSSTDEHIEKDISSRSNHDDDYANSVQSYAASEGQVDNEDLAATSQLSRHLSNILSNEEGIERLESMARVISRKTKKEMDSFEINDLDFDLRSLLHYLRSRQLEQGIEPGDSGIAFKNLTAVGVDASAAYGPSVEEMFRNIASIPAHLISKFTKKSDVPLRNIIQNCTGVVESGEMLFVVGRPGAGCSTFLKCLSGETSELVDVQGEFSYDGLDQSEMMSKYKGYVIYCPELDFHFPKITVKETIDFALKCKTPRVRIDKMTRKQYVDNIRDMWCTVFGLRHTYATKVGNDFVRGVSGGERKRVSLVEAQAMNASIYSWDNATRGLDASTALEFAQAIRTATNMVNNSAIVAIYQAGENIYELFDKTTVLYNGRQIYFGPADKAVGYFQRMGWVKPNRM…
sami_1_15.333	sami_1337	1510	298.63	0	14	o519-541i553-575o603-625i632-654o664-683i695-712o773-792i1205-1227o1237-1259i1280-1302o1325-1347i1354-1376o1381-1403i1476-1498o	OUT	15	521 540 557 576 607 624 633 652 665 684 695 712 739 758 773 792 1205 1224 1237 1258 1289 1310 1323 1345 1358 1377 1388 1406 1479 1498	MPEAKLPNNVDDVTSCSSASSAESAADLHNYNGFDEHTKARIQKLARTLTTESMQNSTQSVSNKNEAQSIFSSSVKGVNPIFSDPEAPGYDPRLDPNSENFSSATWVKNMARLSAEDPDFYKPYSLGCAWKNLSASGASADVAYQSTVLNVPYKLLKSGVRMLQQSKEANKFQILKPMDGCLNPGELLVVLGRPGSGCTTLLKSISSNTHGFDLGADTELSYSGYSGDDIRKHFRGEVVYNAEADIHLPHLTVFETLVTVARLKTPQNRIKGVDRESYANHLAEVAMATYGLSHTRDTKVGNDIVRGVSGGERKRVSIAEVSICGSKFQCWDNATRGLDSATALEFIRALKTQADISNTSATVAIYQCSQDAYNLFNKVCVLDDGYQIYYGPGDKAKKY…
teph_1_d04700	teph_1675	1510	288.16	0	13	o519-541i554-576o601-623i628-650o660-682i687-709o771-790i1204-1223o1238-1260i1288-1310o1325-1347i1354-1376o1476-1498i	OUT	15	524 543 556 574 605 622 629 646 663 680 687 704 771 790 1058 1074 1205 1224 1237 1260 1291 1310 1323 1344 1357 1376 1389 1406 1477 1496	MSELDKDSSSNVSSASDHISYNGFDEKADKRIRQLAQQLTRTSTNLDTQDVNGNNNNDVQSTVSRSIFSDSLLKEGVNPVFTDINDPNYNEKLDPNSDNFSSYDWVKNISNLANADPDYYKPYKLGCSWKNLTAEGNSSDVSYQSTVLNLPLKLATLGYYLLSSGANKKVQILKSVDGLIKPGELLVVLGRPGSGCTTLLKSITSNTHGFQLTDESEISYDGLTPKEIKKHYRGDVVYNAEADIHLPHLTVFQTLVTVAKLKTPQNRFKGVTREQFADHVTDVTMATYGLLHTRNTKVGNDLVRGVSGGERKRVSIAEVTICGSKFQCWDNATRGLDSATALEFIRALKTQAVLQNTAATVAIYQCSQDAYDLFDKVCVLDEGYQLFYGSSSKAKEFFI…
bain_1_1_a08410	bain_0067	1509	267.8	0	12	o509-531i543-565o589-611i618-640o650-672i759-781o1174-1196i1209-1231o1259-1281i1288-1310o1330-1352i1442-1464o	OUT	11	512 531 542 558 589 611 620 644 653 675 759 778 1201 1223 1261 1283 1292 1313 1320 1338 1444 1463	MADQHSISSDQPKYGDTGSSNSPQQHYSGYAERYISRRSNVNDIENNDQEGIYSEQLAHILTNAQGIEKIQSLARTLSRRTKAQMNEFTVNEDNFDLQLLLDYLSVKSREQGIESGAAGLAFKNLTAVGVDVSAAYGPSVEEMVRDIINWPVKWFKKDTRPLRNIIENFTGTVEAGEMCFVVGRPGSGCSTLLKCLTGETSELVSVYGEYQYDGLDQPEMMRDYKGYVIYNPELDNHFPLVTVKNTIDFALKLKTPNRRIDGISKKQYVSIMRDLWCTVFGLRHTYNTHVGNDFVRGVSGGERKRVSIVEALACNGSIYAWDNATRGLDASTALEFTQAIRTATNMLQNSSFVAIYQAGQNIYELFDKVTVLYLGRQIYFGPASTARAYFENMGWYKPP…
bain_1_13_m01090	bain_0069	1509	261.09	0	12	o509-531i538-560o589-611i618-640o650-672i759-781o1174-1196i1209-1231o1257-1279i1291-1313o1328-1350i1442-1464o	OUT	9	543 562 593 610 619 638 653 672 1207 1230 1261 1282 1291 1312 1319 1338 1444 1463	MTDNNSTLSNQPKYEDAGSSESPEQLYSGHAQRYISRRSNVNDIENNDQEGIYSEQLAHILTNPKGIERIQSLARTLSHRTKAQMSEFAVHDDDFDLQFLLNYLSIKSQEQGIESGAAGLAFKGITAVGVDVSAAYGPSVEEMVRDAIKWPFKWFKKDTRPLRNIIENFTGTVEAGEMCFVVGRPGAGCSTLLKCLTGETSELVSVDGEYQYDGISQQEMMSDYKGYVIYNPELDAHFPLVTVKDTIDFALKLKTPNRRIDGISRKQYISTMRDLWCTVFGLRHTYGTNVGNDFVRGVSGGERKRVSIVEALACNGSIYAWDNATRGLDASTALEFTQAIRTATNMLQNSAFVAIYQAGQNIYELFDKVTILYLGRQIYFGPASTARAYFENMGWYKPP…
lakl_1_c05654g	lakl_0491	1509	260.23	0	11	i511-530o545-567i591-613o623-645i657-676o1175-1197i1209-1231o1257-1279i1291-1313o1317-1339i1443-1465o	OUT	11	547 565 596 613 628 647 656 675 767 784 1181 1198 1211 1230 1249 1266 1293 1312 1319 1338 1445 1464	MSSNDEEHRNKEDAHSLQSEDSYAQSIHSFNATDDEAQNVTSQLSRHITSVLSQEQGVERIESLARVLSTKTKREMDNFEVNSLDFDLRELLNYLRNHQLSQGIEPGDSGVAFRSLTAIGIDASAAYGPSVEEMVRSWVDFPKRLAHKIMRKKDEVPLRNVIQNCTGVVESGEMLFVVGRPGAGCSTLLKCVSGEISELVEVQGDFSYDGLDQEEMMSKFKGYVIYCPELDFHFPRITVKETIDFALKCKTPRVRIDKMTRNQYVDSMRDLWCTVFGLRHTYATKVGNDFVRGVSGGERKRVSLVEALAMNASIYSWDNATRGLDASTALEFAQAIRTATNMMNNSAVVAIYQAGENIYQLFDKATVLYSGRQIYFGPATEAVGYFENMGWIKPSRMTS…
lakl_1_h10670g	lakl_0499	1509	247.96	0	10	o546-568i591-613o623-645i657-676o1175-1197i1209-1231o1257-1279i1291-1313o1317-1339i1443-1465o	OUT	9	628 647 656 675 767 784 1181 1198 1211 1230 1249 1266 1293 1312 1319 1338 1445 1464	MSSDDEEHQKKEDSRSLQSTDSYAQSIHSFNAVDDEAQNATSQLSRHITTILSQDQGVDRIESLARVLSTKTKREMDSFEVNSLDFDLRELLNYLRNHQLSQGIEPGDSGVAFRSLTAIGIDASAAYGPSVEEMVRSWVDFPKRLAHKIMRKKDEVPLRNVIQNCTGVVESGEMLFVVGRPGAGCSTLLKCVSGEISELVEVQGDFSYDGLDQEEMMSKFKGYVIYCPELDFHFPRITVKETIDFALKCKTPRVRIDKMTRNQYVDSMRDLWCTVFGLRHTYATKVGNDFVRGVSGGERKRVSLVEALAMNASIYSWDNATRGLDASTALEFAQAIRTATNMMNNSAVVAIYQAGENIYQLFDKATVLYSGRQIYFGPATEAVGYFENMGWIKPSRMTS…
nada_1_c01220	nada_0581	1509	268.75	0	12	o516-538i550-572o600-622i631-649o659-681i771-788o1198-1220i1233-1252o1278-1300i1321-1343o1358-1380i1472-1494o	OUT	15	518 537 554 573 604 622 631 649 662 681 688 706 737 756 771 789 1201 1220 1233 1255 1286 1305 1320 1339 1352 1371 1384 1402 1475 1494	MSEKPDIAENSASIDDDASSSQSNLHEYHGFDYDAEQRVRDLARSLTHQSGNISTYSNQDAATESIFTPDMEGINPIFTNKEAEEYNEKLDPTSENFSSKAWVQNMANVVTSDPEFYKPYSLGCVWKNLSASGESSDVAYQSTVLNMPYKLLNSAFRKARSTKTEDRFQILKPMDGCLNPGELLVVLGRPGSGCTTLLKSISSNTHGFDVGEDSVLSYAGFTPDDIKKHYRGEVVYNAEADIHLPHLTVYETLYTVSRLKTPQNRIKGVDRDTFARHLTEVAMATYGLSHTRNTKVGDDFVRGVSGGERKRVSIAEVSICGSKFQCWDNATRGLDSATALEFIRALKTQATIASSAATVAIYQCSQDAYDLFDKVCVLDGGYQIYFGPGNEAKKYFEDM…
tode_1_a03640	tode_1681	1509	278.29	0	13	o516-538i551-573o598-620i629-647o657-679i768-787o1202-1221i1234-1256o1286-1308i1320-1342o1347-1369i1381-1403o1473-1495i	OUT	15	516 535 552 571 602 620 629 647 660 679 690 707 768 787 881 900 1202 1221 1234 1256 1287 1308 1321 1345 1354 1372 1385 1403 1476 1495	MSVEEANDTSSASSSVPAYHGFDSKAQEHVKQLARTLSQQSGIDVNDGKDEDRAADGNMADRYSIFSNMSKSGVNPVFDSEDGHYDERLDPTSDQFVSAAWIKNMSYLALADPDYYKPYSLDCCWKDLSASGASADVAYQSTIMNLPRKVVSSVWRSIVPAKEANTFQILKPMDGIINPGELLVVLGRPGSGCTTLLKSISANTHGFKVGKESHIAYKGLSPADINKHFRGEVVYNAEADIHLPHLTVYQTLLTVARLRTPQNRIKGVSREAWANHVTEVAMATYGLSHTRNTKVGSELVRGVSGGERKRVSIAEVTICGSKFQCWDNATRGLDSATALEFVRALKTQADITNTAATVAIYQCSQDAYDLFDKVCVLSEGYQIYFGPAKEAKKYFQDMG…
deha_1_b16610g	deha_0326	1508	256.29	0	11	o521-543i556-578o598-620i632-650o660-682i771-790o1235-1257i1277-1299o1322-1344i1351-1373o1475-1497i	OUT	11	555 574 605 623 632 650 663 682 738 759 772 790 1235 1257 1288 1307 1322 1339 1352 1371 1474 1495	MSAGGDNSHVKDYRLDGHVLSDSYSIHEFNPVDESNDRYQGFEDSKDGIKELARTVSRTNQIGIANASDSEDLIRYLSHMSQVPGISPYEGNIDPSLDPESDEFNAKYWVKNLRKLHDSDPNYYKPSSLGIAYKDLRAYGVAADSDYQPTVSNAILKLVMETYHHFRKKDPSRYFDILKSMDAIMRPGEVTVVLGRPGSGCSTLLKTISSHTYGFQVGEESKISYDGMTPKDIERLHRGDVVYSAETDVHFPQLSVGDTLEFAARLRTPQNRGNVDRETYAKHMASVYMATYGLSHTRNTKVGNDFVRGVSGGERKRVSIAEVSLSGANIQCWDNATRGLDAATALEFIRALKTSASILEATPLIAIYQCSQDAYDLFDNVIVLYEGYQIFFGNAKRAK…
kaaf_1_a01180	kaaf_0423	1508	251.42	0	11	i511-530o545-567i591-613o623-645i652-674o759-781i1174-1196o1209-1231i1252-1276o1291-1313i1442-1464o	OUT	9	545 569 600 617 630 649 656 675 1202 1221 1252 1274 1289 1313 1320 1338 1444 1463	MSSEEDNKDVYSKSNDSNSYVESLHSYEVNPRQTDDENLTATQQLSRHLSNILSNEEGIEKLESMARIISTKTKREMDSFEVNDLDFDLRALLNYLRSRQLEQGIEPGDSGIAFKNITSVGIDASAAYGPSVEELLRGISNLPNYLLNKFRKKKDVPLRNIIHNFSGVVESGEMLFVVGRPGAGCSTLLKTLSGETDNFIDVSGDFSYDGLDQEEMMKQYKSYVVYCPELDFHFPRITVKETIDFALKCKTPRVRIDNMTREQYVDNMRDMWCTVFGLRHTYATKVGNDFVRGVSGGERKRVSLVEAQAMGASIYAWDNATRGLDASTALEFAQAIRTATNMMNNSAIVAIYQAGENIYELFDKTTVLYNGRQIFFGAADRAVDYFERMGWVKPNRMTS…
naca_1_c02250	naca_0558	1508	253.56	0	10	o547-569i600-622o651-673i762-784o1174-1196i1201-1223o1256-1278i1291-1313o1328-1350i1442-1464o	OUT	9	511 530 545 569 600 624 655 673 1204 1223 1242 1259 1290 1312 1319 1338 1443 1462	MSSSEEKDVNSKSHNDDTNSFADSLQSFEAGNAAIDENMGAHSQLSRHLTNILSNEDGIERLESMARIISTKTKKEMDAFEVNELDFDLRSLLNYLRSRQLEQGIEPGDSGVAFRNLTSIGVDASAAYGPSVEEMARDMVNFPKHLMNIFKKKGDVPLRNIIQNCTGVVESGEMLFVVGRPGAGCSTLLKTISGETSDMVEVQGDFSYDGLDQAEMMSKYKGYVVYCPELDFHFPKITVKETIDFALKCKTPRTRIDNMSRAEYVDSLRDMWCTVFGLRHTYATKVGNDFVRGVSGGERKRVSLVEAQAMGASIYSWDNATRGLDASTALEFAQAIRTATNMMNNSAIVAIYQAGENIYELFDKATVLYNGRQIFFGPGDKAVEYFERMGWVKPNRMTS…
pime_1_1_a07690	pime_0615	1508	273.56	0	12	o503-525i538-560o586-608i615-637o643-665i760-782o1196-1218i1223-1245o1279-1301i1313-1335o1339-1361i1463-1485o	OUT	11	539 560 592 608 621 640 647 665 676 693 764 782 1203 1220 1283 1301 1316 1335 1342 1360 1464 1485	MTDSIESKRLPLDGSSVTEDDGDLKSEQRFQELNDTIHRSVTNNPNDNVMTRLSTLSKTLSTKNANEMELFQMDADDFDLAKILKYLVNFNENNGYENNEVDVVFKDLTVIGKNNAASVLRDVSDVFFKPFVLLYNRLKRNKEQTFDFKSLPKTRKIIRGVTGFASPGTITLVLGRPGAGCSTFLKALTGEVQTYKGVEGTLTFNGIDCQKIFDNLSNTLIYNPELDVHFPFLTVEQTIRFAVACKTPTIRFDNKTREEYIENMKDLYEILFGLKFVEKTLVGSDFIRGVSGGQRKRVSIAEAMVTNGNVYCFDNATRGLDSSTALEFVQALRTSTNIYKTSSVVTIYQASENIYQLFDFVTVLYLGRQIYFGPIHDAVNYFENLGFAKHPRETSSEFL…
yali_1_f17996g	yali_1707	1508	271.07	0	12	o523-545i558-580o600-622i635-657o672-694i774-796o1189-1211i1224-1246o1271-1293i1306-1328o1343-1365i1457-1479o	OUT	13	527 544 557 576 607 626 639 657 666 685 774 793 1191 1210 1223 1241 1272 1291 1304 1326 1335 1353 1362 1381 1457 1478	MDNGPIDPNRDVEQEHPVQVDHTEKHESSSSGAPLTQMSETSEDNTYTATPVPLTDVENMDPDSRDVNDLQRVLSNPESLHKLQSYTEQISRRMTQDERESLKNNEDTFDLARILDGFVQKSHEQGVHMRSAGVGWRNLTTDGIDQSTVFVPSVDELLRALATLPVQIAKAFKKKQTRHIIQNNNGVLKAGEMCLVLGRPGSGCSTFLKTITGQVGGYTGVEGDISYDGLSQKDMLEYFKSDIIYNGELDVHFPHLTVEETLNFAVGCRTPRQRLDGLTRDQYIKNYVQLLATVFGLRHTYNTKVGNDFVRGVSGGERKRVSIAEALATRASIFAWDNATRGLDASTALEYSQAIRATTNILNNASFVAIYQAGEHIYNLFDKVTVLYSGRQIYYGPAD…
zyba_2_1_a00860	zyba_1730	1508	222.8	0	10	o507-529i542-561o589-611i618-640o645-667i754-776o1274-1296i1303-1325o1335-1357i1455-1477o	IN	12	162 180 510 528 541 559 590 607 620 639 648 667 758 776 1274 1292 1305 1324 1333 1351 1364 1382 1460 1478	LSKMNSLHNQPVEKNSLGEADSTPSFYDGGERHEFHNNEGLQEMPTQSESGSQSSPLSPEMAFKVRTLARTLSSKQISDDLRELESSDENGFNAKQIIHDFVRDAKQQGIEFRKTGVVMEDVTASGTDRGALEGTTFGDILCLPLTIYRAIRAARHRKLRKIIRGVNVLAKPGEMVLVLGRPGSGCSSFLKTAAGITDEFAGGVEGDISYDGVPQETMMKKYKSNVIYNGEMDVHFPYLTVKQTLDFAIACKTPAVRVNGVSRSEYINTTRDLYATIFGLTEVYDTPVGNEFVRGISGGQRKRVSIAEALAAKGTVYCWDNATRGLDASTALEYAHAIRILTDLLRSTVFVTIYQASENIYDTFDKVTVFHSGRQIYYGPAKEAKAYFERMGFECPARQ…
cagl_1_i04862g	cagl_0220	1507	249.32	0	11	o522-544i557-576o606-625i632-654o669-691i1191-1213o1223-1245i1266-1288o1308-1330i1337-1359o1459-1481i	IN	14	176 195 524 543 556 574 605 624 635 654 663 682 693 710 773 791 1191 1210 1225 1243 1274 1291 1304 1328 1337 1355 1461 1480	MSSSSEISVAGSDVSFEGRLTQHGRHEETPADQLTKILSGRSHEDADGDDAHSDNRSILSRSRRSSTAELSPEMVGRVQSLADVLSRHTSRSGGNIDLSQLSESDRFDAERIIGSFVRDADEQGIHLRKAGVTLEHVSARGADSTAMEGATFGNVLCLPYTIYKAIRDKSGSKMRTILNDVSGLARAGEMVLVLGRPGAGCSSMLKVTAGEIDQFAGGVEGEIMYDGIPQKEMMKRYKPDVIYNGEQDVHFPHLTVQQTLDFAIACKTPSKRVNDVSREEYIASTRDLHATIFGLRHTYHTKVGNDFVRGVSGGERKRVSIAEALVTKGSIYCWDNATRGLDASTALEYAKAIRITTNLLGSTAFVTIYQASENIYETFDKVTVLYTGRQIYFGPIDEA…
cagl_2_4_d02090	cagl_0228	1507	249.32	0	11	o522-544i557-576o606-625i632-654o669-691i1191-1213o1223-1245i1266-1288o1308-1330i1337-1359o1459-1481i	IN	14	176 195 524 543 556 574 605 624 635 654 663 682 693 710 773 791 1191 1210 1225 1243 1274 1291 1304 1328 1337 1355 1461 1480	MSSSSEISVAGSDVSFEGRLTQHGRHEETPADQLTKILSGRSHEDADGDDAHSDNRSILSRSRRSSTAELSPEMVGRVQSLADVLSRHTSRSGGNIDLSQLSESDRFDAERIIGSFVRDADEQGIHLRKAGVTLEHVSARGADSTAMEGATFGNVLCLPYTIYKAIRDKSGSKMRTILNDVSGLARAGEMVLVLGRPGAGCSSMLKVTAGEIDQFAGGVEGEIMYDGIPQKEMMKRYKPDVIYNGEQDVHFPHLTVQQTLDFAIACKTPSKRVNDVSREEYIASTRDLHATIFGLRHTYHTKVGNDFVRGVSGGERKRVSIAEALVTKGSIYCWDNATRGLDASTALEYAKAIRITTNLLGSTAFVTIYQASENIYETFDKVTVLYTGRQIYFGPIDEA…
scst_1_4_d03360	scst_1640	1507	278.71	0	13	o510-532i545-567o592-614i619-641o651-673i761-780o1184-1206i1219-1241o1261-1283i1304-1326o1336-1355i1362-1384o1456-1478i	OUT	14	514 532 545 564 623 641 654 673 762 780 879 897 1186 1205 1218 1241 1272 1291 1304 1322 1335 1353 1366 1384 1456 1474 1487 1505	MRIVHPSERERFSHNYDYHYSGFNNDAEERIHSLAREMGPQPRFTLNKESSASSSAETLTGEEYDASVVGHIPGQRAVFDSIDPTLDPDSAMFSSRRWIQNMRRLIDSDYDYYKPSSLGVAFKNLRVYGNLAEYDYQTTLSNALRKSVSGMLQSVRKENPDNLFDILKPMDGLIKPGEVTVVLGRPGAGCSTFLKTISQHTYGFNVAKESVLSYDGLTPKEIKNNLRGEVVYCAETETHFPHLTVGETLDFAALLKTPRNRPQGVSREAYARHMSDVVMATYGLSHTRNTKVGNDFIRGVSGGERKRVSIAEVALVNARLHCWDNSTRGLDSATALEFITSLKTSAMIMNETPLIAIYQCPQDAFNLFDKVLLLYEGYQIYFGPSQAAKKYFLKMGFEC…
vapo_1_1037.47	vapo_1686	1507	263.58	0	12	o519-541i554-576o596-618i625-647o657-676i767-787o1188-1210i1215-1237o1275-1297i1304-1326o1336-1358i1456-1478o	OUT	13	373 390 516 535 554 571 596 617 626 650 659 676 767 785 1188 1206 1221 1238 1263 1287 1304 1328 1335 1352 1461 1480	MADNISEINEKLGDLNNSRANNNGATNDESEETLEPEHILENFDNTGRSFAKDSRPSSISEHESTESLTNSRLVNRITSLARTFSHVETSSSEADFETIKDPRKIIEKFVRDAFEQGIHIRNTSIIMEDITVQVPDTSRQEASTFGDFILLPITIYKMIKKFTQHKKMKSILSEVNFLVKPGNMVLVLGRPGSGCSTLLKTAVGETSSYKGNVSGSVTYDGIPQKEMVKNYKSDLIYCAETDIHFPHLTVKQTLDFALACKVQNVRINNMSAKKQIGIARDLLATIFGLRHTYSTKVGNDFVRGVSGGERKRVSIAEALAARGTIYAWDNATRGLDASTALEFAQALRTFTELLKSTSFCCLYQVSENIFHTFDMVTVLYSGKQIYYGPVAKAKDFFER…
sace_49_3_c03010	sace_1157	1506	300.13	0	14	o520-542i554-576o604-626i633-652o662-684i696-718o774-793i1206-1228o1238-1260i1281-1303o1326-1348i1355-1377o1382-1404i1477-1499o	OUT	15	521 540 557 576 607 624 633 652 665 684 695 712 739 758 773 792 1204 1223 1236 1258 1289 1309 1322 1344 1353 1372 1387 1405 1478 1497	MPEAKLNDNVNDVTSYSSASSSTENAADLHNYNGFDEHTEARIQKLARTLTAQSMQNSTQSAPNKSDAQSIFSSGVEGVNPIFSDPEAPGYDPKLDPNSENFSSAAWVKNMAHLSAADPDFYKPYSLGCAWKNLSASGASADVAYQSTVVNIPYKILKSGLRKFQRSKETNTFQILKPMDGCLNPGELLVVLGRPGSGCTTLLKSISSNTHGFDLGADTKISYSGYSGDDIKKHFRGEVVYNAEADVHLPHLTVFETLVTIARLKTPQNRIKGVDRESYANHLAEVAMATYGLSHTRNTKVGNDIVRGVSGGERKRVSIAEVSICGSKFQCWDNATRGLDSATALEFVRALKTQADISNTSATVAIYQCSQDAYDLFNKVCVLDDGYQIYYGPADKAKK…
sppa_1_5_e01500	sppa_1660	1506	263.25	0	12	o508-530i543-565o585-607i619-637o647-669i758-777o1187-1209i1221-1243o1272-1289i1310-1332o1347-1369i1457-1479o	OUT	15	510 528 541 563 594 612 619 637 650 669 680 697 728 746 759 777 1192 1209 1222 1243 1274 1293 1306 1324 1339 1358 1371 1389 1459 1478	MSKRRNSTDSGCDDESIDNQTQESYLGFNEDTSRDVQQLARTLTQESAASVGSSSAALMKYLSTIDEAPGINPYQEEITDPELDPESPQFNAKYWVKNLKALYLSDPDYFKPNKLGVAYRNLRAYGVANDVDYQTTVATGFIKFIVDGLRHLRKEDKSRYFDILKPMDALLKPGEITVVLGRPGAGCSTLLKTIAVNTYGFHVDKESKISYDGLTPSDIEKHYRGDVIYSAETDDHFPHLTVGDTLEFAARLRTPQNRGLGIDRETYAKHMANVYMATYGILKQRDTPVGSEFVRGCSGGERKRVSIAEVSLSGANLQCWDNATRGLDAATALEFIRALKTSSTILDVTPIIAIYQCSQDAYDLFDNVSVLYDGYQIYFGKADKAKEFFTNMGWFCPDR…
capa_1_405280	capa_0255	1505	264.39	0	12	o508-530i543-565o587-609i621-639o649-671i760-779o1196-1218i1231-1253o1282-1304i1317-1339o1349-1366i1466-1488o	OUT	13	510 532 545 564 595 612 621 639 648 671 761 779 1199 1218 1231 1254 1285 1304 1317 1339 1348 1366 1385 1402 1469 1488	MSNSDTESVHASVDSPQKEDKQNNAQDNHSIGEYQGFNAQDVHNLARTLTNNDSASTTSLKRYLTHMSQVPGVNPILEEEQDERLNPDSDNFDAKFWVKNQKKLFENHPDYYKPSKLGVAYRNLRAYGVANDTDYQPTVTNALWKLATEALSHLRKEDESKMFDILKHMDAIMRPGELTVVLGRPGAGCSTLLKTIAVNTYGFHLGKESKITYDGLTQKDISKHYRGDIIYSAETDVHFPHLSVGDTLQFAAKLRTPQNRGENVDREKYAEHMADVYMATYGLLHTRNTNVGNDFVRGVSGGERKRVSIAEASLNGANIQCWDNATRGLDSATALEFIRALKTSATILDTTPLIAIYQCSQDAYDLFDKVVVLYEGYQIFFGRADKAKEFFINMGWDCP…
kana_1_a02100	kana_0436	1505	247.21	0	10	o543-565i597-619o648-670i756-778o1171-1193i1198-1220o1254-1276i1288-1310o1325-1347i1439-1461o	OUT	9	547 566 597 614 623 644 653 672 1201 1220 1239 1256 1287 1309 1316 1335 1441 1460	MSSLEDKDVSSKSNGDDLHSYAESIQSFENSPDEQLNVTAQLTKSISKILSNDVGAHRLESLAKVISTKTKREMDSFEVNELDFDLRALLNYLRSRQLEQGIEPGDSGVAFKNVTSVGVDASAAFGPSVEEMARDIVTWPARLVRKLRKQKGTPVRNIIQNCTGVVESGEMLFVVGRPGAGCSTLLKTLSGETDNFVSVEGEFSYDGLDQQEMMKNYKGYVIYCPELDFHFPKITVKETIDFALKCKTPRVRIDNMTRKEYVDNIRDMWCTVFGLRHTYATKVGNDFVRGVSGGERKRVSLVEAQAMGASIYSWDNATRGLDASTALEFAQAIRTATNMVNNSAIVAIYQAGENIYQLFDKATVLYNGKQIFFGHADKAVDYFQRMGWVKPNRMTSAEF…
loel_1_02875	loel_0526	1505	280.35	0	13	o513-535i547-569o589-611i624-642o652-674i763-782o1199-1221i1234-1256o1285-1307i1320-1339o1349-1368i1375-1397o1470-1492i	OUT	13	482 500 513 532 547 566 597 615 624 642 655 674 1202 1221 1234 1252 1290 1307 1320 1338 1351 1368 1375 1392 1473 1492	MSSSSGELKNDSDNKLEKTQTYSSSDQHSINEYQGVNDNDENIRQLARTFTHDSLKDDQSAATLRKYLSNMSDVPGINPVSESDLDRLNPDSDHFEAKFWVKNLKRLFDSDPDYYKPSKLGVAYRDLRAYGVANDTDYQPTVTNALWKLATEGIRSLRKEKESELFNILKHMDAIMRPGELTVVLGRPGSGCSTLLKTIAVNTYGFHVGKESKITYDGLSPKDIEKHYRGDVIYSAETDVHFPHLTVGETLDFAARLRTPKNRGEGIEREAYAKHLASVYMATYGLSHTRNTNVGNDFVRGVSGGERKRVSIAEASLSGANIQCWDNATRGLDAATALEFIRALKTAATILDTTPLIAIYQCSQDAYDLFDKVVVLYEGYQIYFGRADKAKEYFINMGY…
capa_1_405290	capa_0256	1504	262.28	0	12	o509-531i538-560o585-607i620-638o648-670i759-778o1195-1217i1230-1252o1282-1304i1316-1338o1348-1365i1465-1487o	OUT	13	478 496 509 528 543 562 593 611 620 638 651 670 760 778 891 909 1230 1252 1283 1302 1317 1341 1348 1365 1468 1487	MSNLGTESKDDSLNRMEKQQTSSSFDRDSVQEYTGFHAEDIQQLARTYTNEDTSSAAGLKRYLTHMSQVPGVNPVEEESADERLDPNSDSFDAKFWVKNMRKLFENNPDYYKPSKLGVGYRNLRAYGTANDTDYQPTVTNALWKLATEALGHVRKEDESKMFNILKHMDAIMRPGELTVVLGRPGAGCSTLLKTIAVNTYGFHLGKESKITYDGLTQKDISKHYRGDIIYSAETDVHFPHLSVGDTLQFAAKLRTPQNRGENVDREKYAEHMADVYMATYGLLHTRNTNVGNDFVRGVSGGERKRVSIAEASLNGANIQCWDNATRGLDSATALEFIRALKTSATILDTTPLIAIYQCSQDAYDLFDKVVVLYEGYQIFFGRADKAKEFFINMGWDCPQ…
caor_1_h02090	caor_0249	1503	248.21	0	11	o519-541i554-576o596-618i631-649o659-681i769-791o1195-1217i1282-1301o1311-1333i1340-1362o1460-1482i	OUT	11	546 569 600 622 631 649 658 681 692 709 773 790 1200 1217 1226 1243 1316 1333 1340 1357 1461 1482	MDSNSTTASTSSIEDFTGQHPHHHSYNHNESEKVNENGLRRTDSVLGSDEDFDDNNDESRRLHLVRTITALSNKNSSDQLDSLSRHISRQITNKEGGFTMKMEEFSLLRILSNFVYFAKKQGLAMRCSGVSFQDLCVYGNDESFAIVPTVLDLLKGPIGGIQQAVSKMRTPKKTILNNLNGFAKPGEMVLVLGRPGAGCTTFLKSLTGTDFDLYKGVEGDIRYDGLTQHEMLNNYKNDLVYNPELDVHFPHLTVDQTLSFAIGCKTPKMRLNGVTREQFVNAKKELLATVFGLRHTYHTKVGNDFVRGVSGGERKRVSIAEALACNGSIYCWDNATRGLDASTALEFARAIRTSTDILKTTAFVSIYQAGENIYECFDKVTVLYHGRQIYFGSAKRAKK…
kopa_1_4_d01280	kopa_0477	1503	264.54	0	12	o501-523i530-552o589-607i614-636o651-673i753-775o1166-1188i1201-1223o1249-1271i1283-1305o1320-1342i1434-1456o	OUT	9	499 518 527 546 613 632 645 664 1171 1188 1199 1216 1287 1306 1313 1330 1436 1455	MSSTSSSINDKDKESSNIDSPKDTVPYEPTRFVGDLENQNEDDIYSEQLSRILTQSEAVQKIQSLARTMSRMTKKELAAFEVNQDDFDLKILLHYLRAKSEEQGIESCSAGVAFKNLTATGIDVSAAYGPTVDEMLRNFFMWPIRFAKREHVKTRQIIRNFTGSIEAGELCLVLGRPGAGCSTLLKCCTGNTSELLSVEGEFSYDGLDQAEMMKDYKGYVIYNPELDTHFPHITVKQTIDFALKMKTPAKRVDGIPRKKYIDTMRDLWCTVFGLRHTYGTKVGNDFIRGVSGGERKRVSIVEALATGASVYAWDNATRGLDASTALEFTQAIRTSTNLLNASGMVAIYQAGENIYELFDKVCVLYNGKQVYFGPAEKARKYFEDMGWYKPPRMTTPEFL…
kopa_2_2_b00550	kopa_0479	1503	262.4	0	12	o501-523i530-552o589-607i614-636o651-673i753-775o1166-1188i1201-1223o1249-1271i1283-1305o1320-1342i1434-1456o	OUT	11	529 550 581 600 613 632 645 664 756 775 1173 1191 1204 1223 1254 1273 1288 1305 1312 1330 1436 1455	MSSTSSSIHDKDKESSNIDSPKDTVAYEPTRFVGDLENQNEDDIYSEQLSRILTQSEAVQKIQSLARTMSRMTKKELAAFEVNQEDFDLKILLHYLRAKSEEQGIESCSAGVAFKNLTATGIDVSAAYGPTVDEMLRNFFMWPIRFAKRQHVKTRQIIRNFTGSIEAGELCLVLGRPGAGCSTLLKCCTGNTTELLSVEGEFSYDGLDQTEMMKDYKGYVIYNPELDTHFPHITVKQTIDFALKMKTPAKRVDGIPRKKYIDTMRDLWCTVFGLRHTYGTKVGNDFIRGVSGGERKRVSIVEALATGASVYAWDNATRGLDASTALEFTQAIRTSTNLLNASGMVAIYQAGENIYELFDKVCVLYNGKQIYFGPAEKARKYFENMGWYKPPRMTTPEFL…
kopa_3_4_d08580	kopa_0490	1503	264.54	0	12	o501-523i530-552o589-607i614-636o651-673i753-775o1166-1188i1201-1223o1249-1271i1283-1305o1320-1342i1434-1456o	OUT	9	499 518 527 546 613 632 645 664 1171 1188 1199 1216 1287 1306 1313 1330 1436 1455	MSSTSSSINDKDKESSNIDSPKDTVPYEPTRFVGDLENQNEDDIYSEQLSRILTQSEAVQKIQSLARTMSRMTKKELAAFEVNQDDFDLKILLHYLRAKSEEQGIESCSAGVAFKNLTATGIDVSAAYGPTVDEMLRNFFMWPIRFAKREHVKTRQIIRNFTGSIEAGELCLVLGRPGAGCSTLLKCCTGNTSELLSVEGEFSYDGLDQAEMMKDYKGYVIYNPELDTHFPHITVKQTIDFALKMKTPAKRVDGIPRKKYIDTMRDLWCTVFGLRHTYGTKVGNDFIRGVSGGERKRVSIVEALATGASVYAWDNATRGLDASTALEFTQAIRTSTNLLNASGMVAIYQAGENIYELFDKVCVLYNGKQVYFGPAEKARKYFEDMGWYKPPRMTTPEFL…
pime_1_1_a12110	pime_0617	1503	272.28	0	12	o506-528i540-562o589-611i618-640o655-677i766-788o1191-1213i1218-1240o1274-1296i1308-1330o1334-1356i1458-1480o	OUT	15	508 527 540 561 588 611 618 642 651 668 679 696 719 736 767 785 1194 1213 1220 1239 1270 1294 1307 1328 1337 1354 1367 1386 1459 1480	MSSFSGAESVPLGKEKDNDTSQSGDNEIVYYQPSSNEDEVAEELQYLQRSVTNQDLMSKLSELSHQMSHMTAKEMEDFHIDQNNFDLQKILDFLINRNQENGIKTKKAEVVFRNLTVTGKNTSASVLKDVSDIFVPFYSIIKAKMNKKKNGGFDFKKLPKTRKIVKDASGFAEPGTMTLVLGRPGAGCSTLLKVLCGQTKTYLGYEGELLYGGIDSKQMFKEFQNQLIYNPELDVHLPYLTVEQTLNFAIGCKTPDIRVNDMSRKEYIAAIKDLYLILFGLKHVEKTLVGNDFVRGISGGQRKRVSIAEAMVTNGTVYAFDNATRELDASTALEFAEALRTSTNMTKITSLVTIYQASENIYQLFDYVTVLYLGRQVYFGPISEASDYFERMGYARSPR…
zyro_1_d11858g	zyro_1755	1503	280.46	0	13	o495-517i529-551o580-602i611-629o639-661i748-767o1182-1204i1217-1236o1265-1287i1306-1328o1332-1351i1364-1386o1456-1478i	OUT	15	498 517 534 553 584 602 611 629 642 661 668 686 717 736 751 769 1185 1204 1219 1238 1269 1288 1303 1322 1335 1353 1368 1386 1459 1477	MDKGKEISGSNDYEVSSPDEPYEGLDETAAQSIKELAHSLLEESRESTHAVKEGINPVFMDESGENYNPQLDPASDKFSSTEWIKNISDIVHSDPDFYKPYTIGCSWRNLSAIGASVDVAYQTTVDNLPWKFLSWVYRSLAPTKASNSFQILKPMDGIVKPSELLVVLGRPGSGCTTLLKSISSNTHGFKITEDSTISYSGLSPKDINKHFRGEVVYNPEADIHLPHLTVYETLVTVARLKTAQNRIRGVDRESWARHITEVAMATYGLSHTRNTKVGGDLVRGVSGGERKRVSIAEVTICGSKFQCWDNATRGLDAATALEFIKALRAQAQIVQSAACVAIYQCSQDAYDLFDKVCVLYSGYQIFFGSTGEAKHYFEKMGYRCPSRQTTADFLTSITS…
naca_1_e01640	naca_0560	1502	254.42	0	10	o521-543i556-575o616-638i659-681o772-789i1189-1211o1276-1298i1305-1327o1337-1359i1457-1479o	OUT	11	556 575 600 622 631 655 662 681 772 790 1191 1210 1223 1241 1266 1288 1305 1327 1334 1352 1459 1478	MSNKSTHRLTVASDTQSLSDSVANSELSFKGEPQHMKNGGTHNDETGTNGDKLTRMLTQNSIIDNESITFSPEIISKVETFADALSHYTTRSGPIDLDSQAGDDGFDARAIFANFVRDAEEQGIHIRKAGVTLEDVGAEGTDASALEGATFGNILCLPYTIYKGIKARKSMKMRKILQNVNALAEAGEMVLVLGRPGAGCSSFLKVTAGETDQFAGGVTGEIAYDGIPQDEMMKKYRADVIYNGELDVHFPYLTVQQTLDFAIACKTPAKRVNDVSKEEYIKSTRELYATIFGLRHTYNTKVGNDFVRGVSGGERKRVSIAEALAANGTIYCWDNATRGLDASTALEYAKAIRIMTNLLKSTAFVTIYQASENIYETFDKVTVLYSGRQIYYGPIHEAK…
nada_1_g01840	nada_0583	1502	263.04	0	12	o514-536i549-568o595-617i624-646o661-683i761-783o1183-1205i1218-1240o1270-1292i1299-1321o1331-1353i1452-1474o	OUT	15	138 155 182 201 517 536 549 568 595 614 623 642 657 674 681 700 765 783 1183 1201 1216 1233 1260 1279 1306 1323 1330 1347 1454 1473	MSSAGSSSSSPNVGKEYHSDNQNTYNMDTLAETHTNNTKVDQPPIKTTTNNKKNYSNGNEESFTYLSDNMITRVESFADALSRHTTRSGSFNTDSDDGFNIEAIFSRFVRDADEQGIHLRKSGVTLEGVGAQGLDTSALEGSTFGSFLMLPYTIYKKFKAKKRMKMRQIIRNCYALAEPGEMILVLGRPGAGCSSLLKTIAGEIDQFAGGVEGEMTYDGISQKEMMQKFKGDVIYNGEQDVHFPHITVQQTLDFAIACKTPARRVNNVSREEYIVSTRDLYATIFGLRHTYNTKVGNEYVRGISGGERKRVSIAEALAANGSIYCWDNATRGLDASTALEYAKAIRIMTNLLHSTAFVTIYQASENIYETFDKVLVLCQGKEIYYGHIENAKAYFEKMG…
sami_1_17.26	sami_1341	1502	254.85	0	9	o613-635i656-678o769-786i1192-1214o1218-1240i1279-1301o1306-1328i1335-1357o1460-1479i	OUT	9	553 572 606 630 661 683 768 787 1219 1238 1277 1299 1306 1329 1336 1354 1460 1479	MPSSTGSGRISSAESEVSLSNENFQTKPIIDDTQGDKIVKMLTSHSHISSFNDCRNDEVNDDGGPGIDEDTVARIQTIARTLSHHTLRDGPIDWEKPCSEAFDASAIIGSFVRDASEQGIHLRKAGVTMESVSAEGFDSTFLEGQTFGDILCLPWTIIKGIREIKNRKRMRTILKSVNLVAKSGEMVLVLGRPGAGCSSFLKIAAGETSQFAGGVTGDISYDGIPQDEMMRRYKSDVIYNGELDVHFPYLTVKQTLDFAIACKTPAKRVNNVTRAEYIASQRDLYATIFGLTHTYNTKVGNDFVRGVSGGERKRVSIAEALAARGSIYCWDNATRGLDASTALEYAQAIRIMTNLLGSTALVTVYQASEKIYETFDKVTVLYAGRQIFYGEVTEAKNYF…
caal_1_19.6000	caal_0083	1501	268.24	0	12	o514-536i543-565o590-612i625-647o662-684i764-783o1194-1216i1229-1251o1281-1303i1315-1337o1352-1374i1466-1488o	OUT	15	485 502 515 533 548 567 598 616 625 643 656 675 734 752 765 783 1197 1216 1229 1247 1262 1278 1285 1301 1316 1333 1346 1365 1467 1488	MSDSKMSSQDESKLEKAISQDSSSENHSINEYHGFDAHTSENIQNLARTFTHDSFKDDSSAGLLKYLTHMSEVPGVNPYEHEEINNDQLNPDSENFNAKFWVKNLRKLFESDPEYYKPSKLGIGYRNLRAYGVANDSDYQPTVTNALWKLATEGFRHFQKDDDSRYFDILKSMDAIMRPGELTVVLGRPGAGCSTLLKTIAVNTYGFHIGKESQITYDGLSPHDIERHYRGDVIYSAETDVHFPHLSVGDTLEFAARLRTPQNRGEGIDRETYAKHMASVYMATYGLSHTRNTNVGNDFVRGVSGGERKRVSIAEASLSGANIQCWDNATRGLDSATALEFIRALKTSAVILDTTPLIAIYQCSQDAYDLFDKVVVLYEGYQIFFGKATKAKEYFEKMG…
caal_10_31_ae00340	caal_0088	1501	282.91	0	13	o503-525i538-560o582-604i616-638o653-675i751-773o1175-1197i1210-1232o1252-1274i1295-1317o1327-1346i1353-1375o1452-1471i	OUT	13	503 525 538 557 588 607 616 634 653 675 754 773 1177 1196 1209 1232 1263 1282 1295 1313 1326 1344 1353 1375 1452 1471	MAKTSQAEGQPYKGYYNNKSQGQPYHGYYSGFNKSASAQIHHLARSLTQGVQSHYDDTYTTATMHPNGINPISDKTDPTLDPESPSFSSKRWVQNMWKLYQSDSEYYKPGKLGVAYKNLRVYGDAIESDYQTTVSNGVLKYARNIFNKFRKDNDDYSFDILKPMEGLIKPGEVTVVLGRPGAGCSTFLKTIACRTEGFHVADGSVISYDGITQDEIRNHLRGEVVYCAETETHFPNLTVGETLEFAALMKTPQNRPMGVSREEYAKHVVDVVMATYGLSHTKNTKVGNDFIRGISGGERKRLSIAEVTLVQASIQCWDNSTRGLDAATALEFISSLKTSASILNDTPLIAIYQCSQNAYDLFDKVIVMYEGYQIFFGSSQRAAAYFKKMGFVCQDRQTT…
caal_10_6_f01490	caal_0093	1501	268.24	0	12	o514-536i543-565o590-612i625-647o662-684i764-783o1194-1216i1229-1251o1281-1303i1315-1337o1352-1374i1466-1488o	OUT	15	486 502 515 533 548 567 598 616 625 643 656 675 734 752 765 783 1197 1216 1229 1247 1262 1278 1285 1301 1316 1333 1346 1365 1469 1488	MSDSKMSSQDESKLEKAISQDSSSENHSINEYHGFDAHTSENIQNLARTFTHDSFKDDSSAGLLKYLTHMSEVPGVNPYEHEEINNDQLNPDSENFNAKFWVKNLRKLFESDPEYYKPSKLGIGYRNLRAYGVANDSDYQPTVTNALWKLATEGFRHFQKDDDSRYFDILKSMDAIMRPGELTVVLGRPGAGCSTLLKTIAVNTYGFHIGKESQITYDGLSPHDIERHYRGDVIYSAETDVHFPHLSVGDTLEFAARLRTPQNRGEGIDRETYAKHMASVYMATYGLSHTRNTNVGNDFVRGVSGGERKRVSIAEASLSGANIQCWDNATRGLDSATALEFIRALKTSAVILDTTPLIAIYQCSQDAYELFDNVVVLYEGYQIFFGKASKAKEYFKNMG…
caal_11_11_k01830	caal_0095	1501	283.32	0	13	o503-525i538-560o582-604i616-638o653-675i751-773o1175-1197i1210-1232o1252-1274i1295-1317o1327-1346i1353-1375o1452-1471i	OUT	13	503 525 538 557 588 607 616 634 653 675 754 773 1177 1196 1209 1232 1263 1282 1295 1313 1326 1344 1353 1375 1452 1471	MAKASQAEGQPYKGYYNNKSQGQPYHGYYSGFNKSASAQIHHLARSLTQGVQSHYDDTYTTATMHPNGINPISDKTDPTLDPESPSFSSKRWVQNMWKLYQSDSEYYKPGKLGVAYKNLRVYGDAIESDYQTTVSNGVLKYARNIFNKFRKDNDDYSFDILKPMEGLIKPGEVTVVLGRPGAGCSTFLKTIACRTEGFHVADGSVISYDGITQDEIRNHLRGEVVYCAETETHFPNLTVGETLEFAALMKTPQNRPMGVSREEYAKHVVDVVMATYGLSHTKNTKVGNDFIRGISGGERKRLSIAEVTLVQASIQCWDNSTRGLDAATALEFISSLKTSASILNDTPLIAIYQCSQNAYDLFDKVIVMYEGYQIFFGSSQRAAAYFKKMGFVCQDRQTT…
caal_11_6_f02090	caal_0101	1501	268.24	0	12	o514-536i543-565o590-612i625-647o662-684i764-783o1194-1216i1229-1251o1281-1303i1315-1337o1352-1374i1466-1488o	OUT	15	486 502 515 533 548 567 598 616 625 643 656 675 734 752 765 783 1197 1216 1229 1247 1262 1278 1285 1301 1316 1333 1346 1365 1469 1488	MSDSKMSSQDESKLEKAISQDSSSENHSINEYHGFDAHTSENIQNLARTFTHDSFKDDSSAGLLKYLTHMSEVPGVNPYEHEEINNDQLNPDSENFNAKFWVKNLRKLFESDPEYYKPSKLGIGYRNLRAYGVANDSDYQPTVTNALWKLATEGFRHFQKDDDSRYFDILKSMDAIMRPGELTVVLGRPGAGCSTLLKTIAVNTYGFHIGKESQITYDGLSPHDIERHYRGDVIYSAETDVHFPHLSVGDTLEFAARLRTPQNRGEGIDRETYAKHMASVYMATYGLSHTRNTNVGNDFVRGVSGGERKRVSIAEASLSGANIQCWDNATRGLDSATALEFIRALKTSAVILDTTTLIAIYQCSQDAYDLFDKVVVLYEGYQIFFGKATKAKEYFEKMG…
caal_12_7_g01840	caal_0107	1501	282.92	0	13	o503-525i538-560o582-604i616-638o653-675i751-773o1175-1197i1210-1232o1252-1274i1295-1317o1327-1346i1353-1375o1452-1471i	OUT	13	503 525 538 557 588 607 616 634 653 675 754 773 1177 1196 1209 1232 1263 1282 1295 1313 1326 1344 1353 1375 1452 1471	MAKTSQAEGQPYKGYYNNKSQGQPYHGYYSGFNKSASAQIHHLARSLTQGVQSHYDDTYTTATMHPNGINPISDKTDPTLDPESPSFSSKRWVQNMWKLYQSDSEYYKPGKLGVAYRNLRVYGDAIESDYQTTVSNGVLKYARNIFNKFRKDNDDYSFDILKPMEGLIKPGEVTVVLGRPGAGCSTFLKTIACRTEGFHVADGSVISYDGITQDEIRNHLRGEVVYCAETETHFPNLTVGETLEFAALMKTPQNRPMGVSREEYAKHVVDVVMATYGLSHTKNTKVGNDFIRGISGGERKRLSIAEVTLVQASIQCWDNSTRGLDAATALEFISSLKTSASILNDTPLIAIYQCSQNAYDLFDKVIVMYEGYQIFFGSSQRAAAYFKKMGFVCQDRQTT…
caal_12_8_h01830	caal_0110	1501	268.24	0	12	o514-536i543-565o590-612i625-647o662-684i764-783o1194-1216i1229-1251o1281-1303i1315-1337o1352-1374i1466-1488o	OUT	13	485 502 515 533 548 567 598 616 625 643 656 675 765 783 1197 1216 1231 1250 1281 1300 1315 1333 1346 1365 1467 1488	MSDSKMSSQDESKLEKAISQDSSSENHSINEYHGFDAHTSENIQNLARTFTHDSFKDDSSAGLLKYLTHMSEVPGVNPYEHEEINNDQLNPDSENFNAKFWVKNLRKLFESDPEYYKPSKLGIGYRNLRAYGVANDSDYQPTVTNALWKLATEGFRHFQKDDDSRYFDILKSMDAIMRPGELTVVLGRPGAGCSTLLKTIAVNTYGFHIGKESQITYDGLSPHDIERHYRGDVIYSAETDVHFPHLSVGDTLEFAARLRTPQNRGEGIDRETYAKHMASVYMATYGLSHTRNTNVGNDFVRGVSGGERKRVSIAEASLSGANIQCWDNATRGLDSATALEFIRALKTSATILDTTPLIAIYQCSQDAYDLFDKVVVLYEGYQIFFGKATKAKEYFEKMG…
caal_2_02836	caal_0117	1501	268.24	0	12	o514-536i543-565o590-612i625-647o662-684i764-783o1194-1216i1229-1251o1281-1303i1315-1337o1352-1374i1466-1488o	OUT	13	485 502 515 533 548 567 598 616 625 643 656 675 765 783 1197 1216 1231 1250 1281 1300 1315 1333 1346 1365 1467 1488	MSDSKMSSQDESKLEKAISQDSSSENHSINEYHGFDAHTSENIQNLARTFTHDSFKDDSSAGLLKYLTHMSEVPGVNPYEHEEINNDQLNPDSENFNAKFWVKNLRKLFESDPEYYKPSKLGIGYRNLRAYGVANDSDYQPTVTNALWKLATEGFRHFQKDDDSRYFDILKSMDAIMRPGELTVVLGRPGAGCSTLLKTIAVNTYGFHIGKESQITYDGLSPHDIERHYRGDVIYSAETDVHFPHLSVGDTLEFAARLRTPQNRGEGIDRETYAKHMASVYMATYGLSHTRNTNVGNDFVRGVSGGERKRVSIAEASLSGANIQCWDNATRGLDSATALEFIRALKTSAVILDTTPLIAIYQCSQDAYDLFDKVVVLYEGYQIFFGKATKAKEYFEKMG…
caal_2_03447	caal_0119	1501	283.31	0	13	o503-525i538-560o582-604i616-638o653-675i751-773o1175-1197i1210-1232o1252-1274i1295-1317o1327-1346i1353-1375o1452-1471i	OUT	13	503 525 538 557 588 607 616 634 653 675 754 773 1177 1196 1209 1232 1263 1282 1295 1313 1326 1344 1353 1375 1452 1471	MAKASQAEGQPYKGYYNNKSQGQPYHGYYSGFNKSASAQIHHLARSLTQGVQSHYDDTYTTATMHPNGINPISDKTDPTLDPESPSFSSKRWVQNMWKLYQSDSEYYKPGKLGVAYRNLRVYGDAIESDYQTTVSNGVLKYARNIFNKFRKDNDDYSFDILKPMEGLIKPGEVTVVLGRPGAGCSTFLKTIACRTEGFHVADGSVISYDGITQDEIRNHLRGEVVYCAETETHFPNLTVGETLEFAALMKTPQNRPMGVSREEYAKHVVDVVMATYGLSHTKNTKVGNDFIRGISGGERKRLSIAEVTLVQASIQCWDNSTRGLDAATALEFISSLKTSASILNDTPLIAIYQCSQNAYDLFDKVIVMYEGYQIFFGSSQRAAAYFKKMGFVCQDRQTT…
caal_3_5_e02450	caal_0127	1501	283.32	0	13	o503-525i538-560o582-604i616-638o653-675i751-773o1175-1197i1210-1232o1252-1274i1295-1317o1327-1346i1353-1375o1452-1471i	OUT	13	503 525 538 557 588 607 616 634 653 675 754 773 1177 1196 1209 1232 1263 1282 1295 1313 1326 1344 1353 1375 1452 1471	MAKASQAEGQPYKGYYNNKSQGQPYHGYYSGFNKSASAQIHHLARSLTQGVQSHYDDTYTTATMHPNGINPISDKTDPTLDPESPSFSSKRWVQNMWKLYQSDSEYYKPGKLGVAYRNLRVYGDAIESDYQTTVSNGVLKYARNIFNKFRKDNDDYSFDILKPMEGLIKPGEVTVVLGRPGAGCSTFLKTIACRTEGFHVADGSVISYDGITQDEIRNHLRGEVVYCAETETHFPNLTVGETLEFAALMKTPQNRPMGVSREEYAKHVVDVVMATYGLSHTKNTKVGNDFIRGISGGERKRLSIAEVTLVQASIQCWDNSTRGLDAATALEFISSLKTSASILNDTPLIAIYQCSQNAYDLFDKVIVMYEGYQIFFGSSQRAAAYFKKMGFVCQDRQTT…
caal_4_17_q00780	caal_0129	1501	283.32	0	13	o503-525i538-560o582-604i616-638o653-675i751-773o1175-1197i1210-1232o1252-1274i1295-1317o1327-1346i1353-1375o1452-1471i	OUT	13	503 525 538 557 588 607 616 634 653 675 754 773 1177 1196 1209 1232 1263 1282 1295 1313 1326 1344 1353 1375 1452 1471	MAKASQAEGQPYKGYYNNKSQGQPYHGYYSGFNKSASAQIHHLARSLTQGVQSHYDDTYTTATMHPNGINPISDKTDPTLDPESPSFSSKRWVQNMWKLYQSDSEYYKPGKLGVAYRNLRVYGDAIESDYQTTVSNGVLKYARNIFNKFRKDNDDYSFDILKPMEGLIKPGEVTVVLGRPGAGCSTFLKTIACRTEGFHVADGSVISYDGITQDEIRNHLRGEVVYCAETETHFPNLTVGETLEFAALMKTPQNRPMGVSREEYAKHVVDVVMATYGLSHTKNTKVGNDFIRGISGGERKRLSIAEVTLVQASIQCWDNSTRGLDAATALEFISSLKTSASILNDTPLIAIYQCSQNAYDLFDKVIVMYEGYQIFFGSSQRAAAYFKKMGFVCQDRQTT…
caal_4_8_h01910	caal_0138	1501	268.23	0	12	o514-536i543-565o590-612i625-647o662-684i764-783o1194-1216i1229-1251o1281-1303i1315-1337o1352-1374i1466-1488o	OUT	15	486 502 515 533 548 567 598 616 625 643 656 675 734 752 765 783 1197 1216 1229 1247 1262 1278 1285 1301 1316 1333 1346 1365 1469 1488	MSDSKMSSQDESKLEKAISQDSSSENHSINEYHGFDAHTSENIQNLARTFTHDSFKDDSSAGLLKYLTHMSEVPGVNPYEHEEINNDQLNPDSENFNAKFWVKNLRKLFESDPEYYKPSKLGIGYRNLRAYGVANDSDYQPTVTNALWKLATEGFRHFQKDDDSRYFDILKSMDAIMRPGELTVVLGRPGAGCSTLLKTIAVNTYGFHIGKESQITYDGLSPHDIERHYRGDVIYSAETDVHFPHLSVGDTLEFAARLRTPQNRGEGIDRETYAKHMASVYMATYGLSHTRNTNVGNDFVRGVSGGERKRVSIAEASLSGANIQCWDNATRGLDSATALEFIRALKTSAVILDTTPLIAIYQCSQDAYDLFDKVVVLYEGYQIFFGKATKAKEYFEKMG…
caal_5_10_j01470	caal_0139	1501	283.43	0	13	o503-525i538-560o582-604i616-638o653-675i751-773o1175-1197i1210-1232o1252-1274i1295-1317o1327-1346i1353-1375o1452-1471i	OUT	13	503 525 538 557 588 607 616 634 653 675 754 773 1177 1196 1209 1232 1263 1282 1295 1313 1326 1344 1353 1375 1452 1471	MAKASQAEGQPYKGYYNNKSQGQPYHGYYSGFNKSASAQIHHLARSLTQGVQSHYDDTYTTATMHPNGINPISDKTDPTLDPESPSFSSKRWVQNMWKLYQSDSEYYKPGKLGVAYKNLRVYGDAIESDYQTTVSNGVLKYARNIFNKFRKDNDDYSFDILKPMEGLIKPGEVTVVLGRPGAGCSTFLKTIACRTEGFHVADGSVISYDGITQDEIRNHLRGEVVYCAETETHFPNLTVGETLEFAALMKTPQNRPMGVSREEYAKHVVDVVMATYGLSHTKNTKVGNDFIRGISGGERKRLSIAEVTLVQASIQCWDNSTRGLDAATALEFISSLKTSASILNDTPLIAIYQCSQNAYDLFDKVIVMYEGYQIFFGSSQRAAAYFKKMGFVCQDRQTT…
caal_5_9_i01900	caal_0147	1501	268.24	0	12	o514-536i543-565o590-612i625-647o662-684i764-783o1194-1216i1229-1251o1281-1303i1315-1337o1352-1374i1466-1488o	OUT	15	485 502 515 533 548 567 598 616 625 643 656 675 734 752 765 783 1197 1216 1229 1247 1262 1278 1285 1301 1316 1333 1346 1365 1467 1488	MSDSKMSSQDESKLEKAISQDSSSENHSINEYHGFDAHTSENIQNLARTFTHDSFKDDSSAGLLKYLTHMSEVPGVNPYEHEEINNDQLNPDSENFNAKFWVKNLRKLFESDPEYYKPSKLGIGYRNLRAYGVANDSDYQPTVTNALWKLATEGFRHFQKDDDSRYFDILKSMDAIMRPGELTVVLGRPGAGCSTLLKTIAVNTYGFHIGKESQITYDGLSPHDIERHYRGDVIYSAETDVHFPHLSVGDTLEFAARLRTPQNRGEGIDRETYAKHMASVYMATYGLSHTRNTNVGNDFVRGVSGGERKRVSIAEASLSGANIQCWDNATRGLDSATALEFIRALKTSAVILDTTPLIAIYQCSQDAYDLFDKVVVLYEGYQIFFGKASKAKEYFEKMG…
caal_6_6_f02370	caal_0153	1501	283.33	0	13	o503-525i538-560o582-604i616-638o653-675i751-773o1175-1197i1210-1232o1252-1274i1295-1317o1327-1346i1353-1375o1452-1471i	OUT	13	503 525 538 557 588 607 616 634 653 675 754 773 1177 1196 1209 1232 1263 1282 1295 1313 1326 1344 1353 1375 1452 1471	MAKASQAEGQPYKGYYNNKSQGQPYHGYYSGFNKSASAQIHHLARSLTQGVQSHYDDTYTTATMHPNGINPISDKTDPTLDPESPSFSSKRWVQNMWKLYQSDSEYYKPGKLGVAYRNLRVYGDAIESDYQTTVSNGVLKYARNIFNKFRKDNDDYSFDILKPMEGLIKPGEVTVVLGRPGAGCSTFLKTIACRTEGFHVADGSVISYDGITQDEIRNHLRGEVVYCAETETHFPNLTVGETLEFAALMKTPQNRPMGVSREEYAKHVVDVVMATYGLSHTKNTKVGNDFIRGISGGERKRLSIAEVTLVQASIQCWDNSTRGLDAATALEFISSLKTSASILNDTPLIAIYQCSQNAYDLFDKVIVMYEGYQIFFGSSQRAAAYFKKMGFVCQDRQTT…
caal_6_8_h02120	caal_0156	1501	268.24	0	12	o514-536i543-565o590-612i625-647o662-684i764-783o1194-1216i1229-1251o1281-1303i1315-1337o1352-1374i1466-1488o	OUT	15	485 502 515 533 548 567 598 616 625 643 656 675 734 752 765 783 1197 1216 1229 1247 1262 1278 1285 1301 1316 1333 1346 1365 1469 1488	MSDSKMSSQDESKLEKAISQDSSSENHSINEYHGFDAHTSENIQNLARTFTHDSFKDDSSAGLLKYLTHMSEVPGVNPYEHEEINNDQLNPDSENFNAKFWVKNLRKLFESDPEYYKPSKLGIGYRNLRAYGVANDSDYQPTVTNALWKLATEGFRHFQKDDDSRYFDILKSMDAIMRPGELTVVLGRPGAGCSTLLKTIAVNTYGFHIGKESQITYDGLSPHDIEHHYRGDVIYSAETDVHFPHLSVGDTLEFAARLRTPQNRGEGIDRETYAKHMASVYMATYGLSHTRNTNVGNDFVRGVSGGERKRVSIAEASLSGANIQCWDNATRGLDSATALEFIRALKTSATILDTTPLIAIYQCSQDAYDLFDKVVVLYEGYQIFFGKATKAKEYFEKMG…
caal_7_6_f02370	caal_0162	1501	283.33	0	13	o503-525i538-560o582-604i616-638o653-675i751-773o1175-1197i1210-1232o1252-1274i1295-1317o1327-1346i1353-1375o1452-1471i	OUT	13	503 525 538 557 588 607 616 634 653 675 754 773 1177 1196 1209 1232 1263 1282 1295 1313 1326 1344 1353 1375 1452 1471	MAKASQAEGQPYKGYYNNKSQGQPYHGYYSGFNKSASAQIHHLARSLTQGVQSHYDDTYTTATMHPNGINPISDKTDPTLDPESPSFSSKRWVQNMWKLYQSDSEYYKPGKLGVAYRNLRVYGDAIESDYQTTVSNGVLKYARNIFNKFRKDNDDYSFDILKPMEGLIKPGEVTVVLGRPGAGCSTFLKTIACRTEGFHVADGSVISYDGITQDEIRNHLRGEVVYCAETETHFPNLTVGETLEFAALMKTPQNRPMGVSREEYAKHVVDVVMATYGLSHTKNTKVGNDFIRGISGGERKRLSIAEVTLVQASIQCWDNSTRGLDAATALEFISSLKTSASILNDTPLIAIYQCSQNAYDLFDKVIVMYEGYQIFFGSSQRAAAYFKKMGFVCQDRQTT…
caal_7_8_h02120	caal_0165	1501	268.24	0	12	o514-536i543-565o590-612i625-647o662-684i764-783o1194-1216i1229-1251o1281-1303i1315-1337o1352-1374i1466-1488o	OUT	15	485 502 515 533 548 567 598 616 625 643 656 675 734 752 765 783 1197 1216 1229 1247 1262 1278 1285 1301 1316 1333 1346 1365 1469 1488	MSDSKMSSQDESKLEKAISQDSSSENHSINEYHGFDAHTSENIQNLARTFTHDSFKDDSSAGLLKYLTHMSEVPGVNPYEHEEINNDQLNPDSENFNAKFWVKNLRKLFESDPEYYKPSKLGIGYRNLRAYGVANDSDYQPTVTNALWKLATEGFRHFQKDDDSRYFDILKSMDAIMRPGELTVVLGRPGAGCSTLLKTIAVNTYGFHIGKESQITYDGLSPHDIEHHYRGDVIYSAETDVHFPHLSVGDTLEFAARLRTPQNRGEGIDRETYAKHMASVYMATYGLSHTRNTNVGNDFVRGVSGGERKRVSIAEASLSGANIQCWDNATRGLDSATALEFIRALKTSATILDTTPLIAIYQCSQDAYDLFDKVVVLYEGYQIFFGKATKAKEYFEKMG…
caal_8_5_e02960	caal_0173	1501	283.43	0	13	o503-525i538-560o582-604i616-638o653-675i751-773o1175-1197i1210-1232o1252-1274i1295-1317o1327-1346i1353-1375o1452-1471i	OUT	13	503 525 538 557 588 607 616 634 653 675 754 773 1177 1196 1209 1232 1263 1282 1295 1313 1326 1344 1353 1375 1452 1471	MAKASQAEGQPYKGYYNNKSQGQPYHGYYSGFNKSASAQIHHLARSLTQGVQSHYDDTYTTATMHPNGINPISDKTDPTLDPESPSFSSKRWVQNMWKLYQSDSEYYKPGKLGVAYKNLRVYGDAIESDYQTTVSNGVLKYARNIFNKFRKDNDDYSFDILKPMEGLIKPGEVTVVLGRPGAGCSTFLKTIACRTEGFHVADGSVISYDGITQDEIRNHLRGEVVYCAETETHFPNLTVGETLEFAALMKTPQNRPMGVSREEYAKHVVDVVMATYGLSHTKNTKVGNDFIRGISGGERKRLSIAEVTLVQASIQCWDNSTRGLDAATALEFISSLKTSASILNDTPLIAIYQCSQNAYDLFDKVIVMYEGYQIFFGSSQRAAAYFKKMGFVCQDRQTT…
caal_9_7_g02070	caal_0183	1501	283.33	0	13	o503-525i538-560o582-604i616-638o653-675i751-773o1175-1197i1210-1232o1252-1274i1295-1317o1327-1346i1353-1375o1452-1471i	OUT	13	503 525 538 557 588 607 616 634 653 675 754 773 1177 1196 1209 1232 1263 1282 1295 1313 1326 1344 1353 1375 1452 1471	MAKASQAEGQPYKGYYNNKSQGQPYHGYYSGFNKSASAQIHHLARSLTQGVQSHYDDTYTTATMHPNGINPISDKTDPTLDPESPSFSSKRWVQNMWKLYQSDSEYYKPGKLGVAYRNLRVYGDAIESDYQTTVSNGVLKYARNIFNKFRKDNDDYSFDILKPMEGLIKPGEVTVVLGRPGAGCSTFLKTIACRTEGFHVADGSVISYDGITQDEIRNHLRGEVVYCAETETHFPNLTVGETLEFAALMKTPQNRPMGVSREEYAKHVVDVVMATYGLSHTKNTKVGNDFIRGISGGERKRLSIAEVTLVQASIQCWDNSTRGLDAATALEFISSLKTSASILNDTPLIAIYQCSQNAYDLFDKVIVMYEGYQIFFGSSQRAAAYFKKMGFVCQDRQTT…
capa_1_600750	capa_0258	1501	250.72	0	11	o517-539i552-574o594-616i629-647o657-679i767-789o1193-1215i1280-1299o1309-1331i1338-1360o1459-1481i	OUT	11	544 567 598 620 629 647 656 679 771 789 1191 1215 1226 1243 1274 1293 1306 1330 1337 1355 1459 1480	MSSNSSTASTSSIEDFTGQRNHHDHIGNEKIDDNNSLRRTDSVLGSEDDYDDNNEESRRLHLVRTITALSNKASTDQLDSLSRHISRQISRKDGEFTMKMEEFSLLRILSNFVYFAKKQGLAMRSSGISFQDLCVYGNDESFAIVPTVLDLLKGPIGGVQQAISKMRTPKKTILNNLNGLAKPGEMVLVLGRPGAGCTTFLKSLTGTDFDLYRGVEGDVRYDGLTQHEMLNNYKNDLVYNPELDVHFPHLTVDQTLSFAIGCKTPKMRLNGVTREQFVNAKKELLATVFGLRHTYHTKVGNDFVRGVSGGERKRVSIAEALACNGSIYCWDNATRGLDASTALEFARAIRTSTDILRSTAFVSIYQAGENIYECFDKVTVLYHGRQIYFGPAKTAKKYF…
kana_1_k01350	kana_0442	1501	261.98	0	12	o522-544i556-575o616-638i659-681o772-789i1187-1209o1219-1241i1262-1284o1304-1326i1333-1350o1360-1382i1455-1477o	IN	10	176 194 556 575 600 622 631 655 664 681 1215 1232 1263 1287 1302 1326 1333 1351 1459 1483	MNSIYDTNSTASSASSEVSFHGGSEHLKHREKKHREISEDDTPADRLTKMLTSTSDVASHTSHASHATVGMFSPDVASKVESLARELSRKTTKDGSQLNCEPDEGFDAAAIIGSFVRDADEQGIHIRKAGVTLENVGCSGFDASALEGATFGNILCLPYTIYKGIKAKRQAKMKQILQNVNCLAKAGEMVLVLGRPGAGCSSFLKVTAGEIDQFAGGVLGDIAYDGIPQKEMMKHYKADVIYNGELDVHFPYLTVQQTLDFAIACKTPAKRVNNVSRSEYIASTRELYATIFGLRHTYHTKVGNDFVRGVSGGERKRVSIAEALAAKGSIYCWDNATRGLDASTALEYARAIRIMTNLLGSTAFVTIYQASENIYETFDKVVVLYEGRQIYYGEIDDAK…
sace_1_ydr011w	sace_0671	1501	258.27	0	12	o520-542i555-574o601-623i630-652o667-689i767-789o1187-1209i1214-1236o1274-1296i1303-1325o1335-1357i1455-1477o	IN	12	175 193 555 574 599 621 630 654 663 680 771 789 1187 1211 1220 1237 1262 1286 1301 1325 1332 1350 1455 1478	MSNIKSTQDSSHNAVARSSSASFAASEESFTGITHDKDEQSDTPADKLTKMLTGPARDTASQISATVSEMAPDVVSKVESFADALSRHTTRSGAFNMDSDSDDGFDAHAIFESFVRDADEQGIHIRKAGVTIEDVSAKGVDASALEGATFGNILCLPLTIFKGIKAKRHQKMRQIISNVNALAEAGEMILVLGRPGAGCSSFLKVTAGEIDQFAGGVSGEVAYDGIPQEEMMKRYKADVIYNGELDVHFPYLTVKQTLDFAIACKTPALRVNNVSKKEYIASRRDLYATIFGLRHTYNTKVGNDFVRGVSGGERKRVSIAEALAAKGSIYCWDNATRGLDASTALEYAKAIRIMTNLLKSTAFVTIYQASENIYETFDKVTVLYSGKQIYFGLIHEAKP…
sace_11_1_a02450	sace_0691	1501	258.27	0	12	o520-542i555-574o601-623i630-652o667-689i767-789o1187-1209i1214-1236o1274-1296i1303-1325o1335-1357i1455-1477o	IN	12	175 193 555 574 599 621 630 654 663 680 771 789 1187 1211 1220 1237 1262 1286 1301 1325 1332 1350 1455 1478	MSNIKSTQDSSHNAVARSSSASFAASEESFTGITHDKDEQSDTPADKLTKMLTGPARDTASQISATVSEMAPDVVSKVESFADALSRHTTRSGAFNMDSDSDDGFDAHAIFESFVRDADEQGIHIRKAGVTIEDVSAKGVDASALEGATFGNILCLPLTIFKGIKAKRHQKMRQIISNVNALAEAGEMILVLGRPGAGCSSFLKVTAGEIDQFAGGVSGEVAYDGIPQEEMMKRYKADVIYNGELDVHFPYLTVKQTLDFAIACKTPALRVNNVSKKEYIASRRDLYATIFGLRHTYNTKVGNDFVRGVSGGERKRVSIAEALAAKGSIYCWDNATRGLDASTALEYTKAIRIMTNLLKSTAFVTIYQASENIYETFDKVTVLYSGKQIYFGLIHEAKP…
sace_12_1_4870	sace_0702	1501	258.27	0	12	o520-542i555-574o601-623i630-652o667-689i767-789o1187-1209i1214-1236o1274-1296i1303-1325o1335-1357i1455-1477o	IN	12	175 193 555 574 599 621 630 654 663 680 771 789 1187 1211 1220 1237 1262 1286 1301 1325 1332 1350 1455 1478	MSNIKSTQDSSHNAVARSSSASFAASEESFTGITHDKDEQSDTPADKLTKMLTGPARDTASQISATVSEMAPDVVSKVESFADALSRHTTRSGAFNMDSDSDDGFDAHAIFESFVRDADEQGIHIRKAGVTIEDVSAKGVDASALEGATFGNILCLPLTIFKGIKAKRHQKMRQIISNVNALAEAGEMILVLGRPGAGCSSFLKVTAGEIDQFAGGVSGEVAYDGIPQEEMMKRYKADVIYNGELDVHFPYLTVKQTLDFAIACKTPALRVNNVSKKEYIASRRDLYATIFGLRHTYNTKVGNDFVRGVSGGERKRVSIAEALAAKGSIYCWDNATRGLDASTALEYTKAIRIMTNLLKSTAFVTIYQASENIYETFDKVTVLYSGKQIYFGLIHEAKP…
sace_13_1_4870	sace_0712	1501	258.27	0	12	o520-542i555-574o601-623i630-652o667-689i767-789o1187-1209i1214-1236o1274-1296i1303-1325o1335-1357i1455-1477o	IN	12	175 193 555 574 599 621 630 654 663 680 771 789 1187 1211 1220 1237 1262 1286 1301 1325 1332 1350 1455 1478	MSNIKSTQDSSHNAVARSSSASFAASEESFTGITHDKDEQSDTPADKLTKMLTGPARDTASQISATVSEMAPDVVSKVESFADALSRHTTRSGAFNMDSDSDDGFDAHAIFESFVRDADEQGIHIRKAGVTIEDVSAKGVDASALEGATFGNILCLPLTIFKGIKAKRHQKMRQIISNVNALAEAGEMILVLGRPGAGCSSFLKVTAGEIDQFAGGVSGEVAYDGIPQEEMMKRYKADVIYNGELDVHFPYLTVKQTLDFAIACKTPALRVNNVSKKEYIASRRDLYATIFGLRHTYNTKVGNDFVRGVSGGERKRVSIAEALAAKGSIYCWDNATRGLDASTALEYTKAIRIMTNLLKSTAFVTIYQASENIYETFDKVTVLYSGKQIYFGLIHEAKP…
sace_15_1_a02420	sace_0731	1501	258.27	0	12	o520-542i555-574o601-623i630-652o667-689i767-789o1187-1209i1214-1236o1274-1296i1303-1325o1335-1357i1455-1477o	IN	12	175 193 555 574 599 621 630 654 663 680 771 789 1187 1211 1220 1237 1262 1286 1301 1325 1332 1350 1455 1478	MSNIKSTQDSSHNAVARSSSASFAASEESFTGITHDKDEQSDTPADKLTKMLTGPARDTASQISATVSEMAPDVVSKVESFADALSRHTTRSGAFNMDSDSDDGFDAHAIFESFVRDADEQGIHIRKAGVTIEDVSAKGVDASALEGATFGNILCLPLTIFKGIKAKRHQKMRQIISNVNALAEAGEMILVLGRPGAGCSSFLKVTAGEIDQFAGGVSGEVAYDGIPQEEMMKRYKADVIYNGELDVHFPYLTVKQTLDFAIACKTPALRVNNVSKKEYIASRRDLYATIFGLRHTYNTKVGNDFVRGVSGGERKRVSIAEALAAKGSIYCWDNATRGLDASTALEYTKAIRIMTNLLKSTAFVTIYQASENIYETFDKVTVLYSGKQIYFGLIHEAKP…
sace_16_1_a02380	sace_0743	1501	258.27	0	12	o520-542i555-574o601-623i630-652o667-689i767-789o1187-1209i1214-1236o1274-1296i1303-1325o1335-1357i1455-1477o	IN	12	175 193 555 574 599 621 630 654 663 680 771 789 1187 1211 1220 1237 1262 1286 1301 1325 1332 1350 1455 1478	MSNIKSTQDSSHNAVARSSSASFAASEESFTGITHDKDEQSDTPADKLTKMLTGPARDTASQISATVSEMAPDVVSKVESFADALSRHTTRSGAFNMDSDSDDGFDAHAIFESFVRDADEQGIHIRKAGVTIEDVSAKGVDASALEGATFGNILCLPLTIFKGIKAKRHQKMRQIISNVNALAEAGEMILVLGRPGAGCSSFLKVTAGEIDQFAGGVSGEVAYDGIPQEEMMKRYKADVIYNGELDVHFPYLTVKQTLDFAIACKTPALRVNNVSKKEYIASRRDLYATIFGLRHTYNTKVGNDFVRGVSGGERKRVSIAEALAAKGSIYCWDNATRGLDASTALEYAKAIRIMTNLLKSTAFVTIYQASENIYETFDKVTVLYSGKQIYFGLIHEAKP…
sace_17_1_a02410	sace_0754	1501	258.27	0	12	o520-542i555-574o601-623i630-652o667-689i767-789o1187-1209i1214-1236o1274-1296i1303-1325o1335-1357i1455-1477o	IN	12	175 193 555 574 599 621 630 654 663 680 771 789 1187 1211 1220 1237 1262 1286 1301 1325 1332 1350 1455 1478	MSNIKSTQDSSHNAVARSSSASFAASEESFTGITHDKDEQSDTPADKLTKMLTGPARDTASQISATVSEMAPDVVSKVESFADALSRHTTRSGAFNMDSDSDDGFDAHAIFESFVRDADEQGIHIRKAGVTIEDVSAKGVDASALEGATFGNILCLPLTIFKGIKAKRHQKMRQIISNVNALAEAGEMILVLGRPGAGCSSFLKVTAGEIDQFAGGVSGEVAYDGIPQEEMMKRYKADVIYNGELDVHFPYLTVKQTLDFAIACKTPALRVNNVSKKEYIASRRDLYATIFGLRHTYNTKVGNDFVRGVSGGERKRVSIAEALAAKGSIYCWDNATRGLDASTALEYAKAIRVMTNLLKSTAFVTIYQASENIYETFDKVTVLYSGKQIYFGLIHEAKP…
sace_18_1_2280	sace_0764	1501	257.85	0	12	o520-542i555-574o601-623i630-652o667-689i767-789o1187-1209i1214-1236o1274-1296i1303-1325o1335-1357i1455-1477o	IN	12	175 193 555 574 599 621 630 654 663 680 771 789 1187 1211 1220 1237 1262 1286 1301 1325 1332 1350 1455 1478	MSNIKSTQDSSHNAVARSSSASFAASEESFTGITHDKDEQSDTPADKLTKMLTGPARDTASQISATVSEMAPDVVSKVESFADALSRHTTRSGAFNMDSDSDDGFDAHAIFESFVRDADEQGIHIRKAGVTIEDVSAKGVDASALEGATFGNILCLPLTIFKGIKAKRHQKMRQIISNVNALAEAGEMILVLGRPGAGCSSFLKVTAGEIDQFAGGVSGEVAYDGIPQEEMMKRYKADVIYNGELDVHFPYLTVKQTLDFAIACKTPALRVNNVSKKEYIASRRDLYATIFGLRHTYNTKVGNDFVRGVSGGERKRVSIAEALAAKGSIYCWDNATRGLDASTALEYAKAIRIMTNLLKSTAFVTIYQASENIYETFDKVTVLYSGKQIYFGLIHEAKP…
sace_18_1_a02410	sace_0766	1501	257.85	0	12	o520-542i555-574o601-623i630-652o667-689i767-789o1187-1209i1214-1236o1274-1296i1303-1325o1335-1357i1455-1477o	IN	12	175 193 555 574 599 621 630 654 663 680 771 789 1187 1211 1220 1237 1262 1286 1301 1325 1332 1350 1455 1478	MSNIKSTQDSSHNAVARSSSASFAASEESFTGITHDKDEQSDTPADKLTKMLTGPARDTASQISATVSEMAPDVVSKVESFADALSRHTTRSGAFNMDSDSDDGFDAHAIFESFVRDADEQGIHIRKAGVTIEDVSAKGVDASALEGATFGNILCLPLTIFKGIKAKRHQKMRQIISNVNALAEAGEMILVLGRPGAGCSSFLKVTAGEIDQFAGGVSGEVAYDGIPQEEMMKRYKADVIYNGELDVHFPYLTVKQTLDFAIACKTPALRVNNVSKKEYIASRRDLYATIFGLRHTYNTKVGNDFVRGVSGGERKRVSIAEALAAKGSIYCWDNATRGLDASTALEYAKAIRIMTNLLKSTAFVTIYQASENIYETFDKVTVLYSGKQIYFGLIHEAKP…
sace_19_1_2270	sace_0785	1501	257.85	0	12	o520-542i555-574o601-623i630-652o667-689i767-789o1187-1209i1214-1236o1274-1296i1303-1325o1335-1357i1455-1477o	IN	12	175 193 555 574 599 621 630 654 663 680 771 789 1187 1211 1220 1237 1262 1286 1301 1325 1332 1350 1455 1478	MSNIKSTQDSSHNAVARSSSASFAASEESFTGITHDKDEQSDTPADKLTKMLTGPARDTASQISATVSEMAPDVVSKVESFADALSRHTTRSGAFNMDSDSDDGFDAHAIFESFVRDADEQGIHIRKAGVTIEDVSAKGVDASALEGATFGNILCLPLTIFKGIKAKRHQKMRQIISNVNALAEAGEMILVLGRPGAGCSSFLKVTAGEIDQFAGGVSGEVAYDGIPQEEMMKRYKADVIYNGELDVHFPYLTVKQTLDFAIACKTPALRVNNVSKKEYIASRRDLYATIFGLRHTYNTKVGNDFVRGVSGGERKRVSIAEALAAKGSIYCWDNATRGLDASTALEYAKAIRIMTNLLKSTAFVTIYQASENIYETFDKVTVLYSGKQIYFGLIHEAKP…
sace_20_1_2300	sace_0810	1501	257.85	0	12	o520-542i555-574o601-623i630-652o667-689i767-789o1187-1209i1214-1236o1274-1296i1303-1325o1335-1357i1455-1477o	IN	12	175 193 555 574 599 621 630 654 663 680 771 789 1187 1211 1220 1237 1262 1286 1301 1325 1332 1350 1455 1478	MSNIKSTQDSSHNAVARSSSASFAASEESFTGITHDKDEQSDTPADKLTKMLTGPARDTASQISATVSEMAPDVVSKVESFADALSRHTTRSGAFNMDSDSDDGFDAHAIFESFVRDADEQGIHIRKAGVTIEDVSAKGVDASALEGATFGNILCLPLTIFKGIKAKRHQKMRQIISNVNALAEAGEMILVLGRPGAGCSSFLKVTAGEIDQFAGGVSGEVAYDGIPQEEMMKRYKADVIYNGELDVHFPYLTVKQTLDFAIACKTPALRVNNVSKKEYIASRRDLYATIFGLRHTYNTKVGNDFVRGVSGGERKRVSIAEALAAKGSIYCWDNATRGLDASTALEYAKAIRIMTNLLKSTAFVTIYQASENIYETFDKVTVLYSGKQIYFGLIHEAKP…
sace_21_1_2310	sace_0821	1501	258.24	0	12	o520-542i555-574o601-623i630-652o667-689i767-789o1187-1209i1214-1236o1274-1296i1303-1325o1335-1357i1455-1477o	IN	12	175 193 555 574 599 621 630 654 663 680 771 789 1187 1211 1220 1237 1262 1286 1301 1325 1332 1350 1455 1478	MSNIKSTQDSSHNAVARSSSASFAASEESFTGITHDKDEQSDTPADKLTKMLTGRARDTASQISATVSEMAPDVVSKVESFADALSRHTTRSGAFNMDSDSDDGFDAHAIFESFVRDADEQGIHIRKAGVTIEDVSAKGVDASALEGATFGNILCLPLTIFKGIKAKRHQKMRQIISNVNALAEAGEMILVLGRPGAGCSSFLKVTAGEIDQFAGGVSGEVAYDGIPQEEMMKRYKADVIYNGELDVHFPYLTVKQTLDFAIACKTPALRVNNVSKKEYIASRRDLYATIFGLRHTYNTKVGNDFVRGVSGGERKRVSIAEALAAKGSIYCWDNATRGLDASTALEYAKAIRIMTNLLKSTAFVTIYQASENIYETFDKVTVLYSGKQIYFGLIHEAKP…
sace_22_1_2300	sace_0831	1501	258.27	0	12	o520-542i555-574o601-623i630-652o667-689i767-789o1187-1209i1214-1236o1274-1296i1303-1325o1335-1357i1455-1477o	IN	12	175 193 555 574 599 621 630 654 663 680 771 789 1187 1211 1220 1237 1262 1286 1301 1325 1332 1350 1455 1478	MSNIKSTQDSSHNAVARSSSASFAASEESFTGITHDKDEQSDTPADKLTKMLTGPARDTASQISATVSEMAPDVVSKVESFADALSRHTTRSGAFNMDSDSDDGFDAHAIFESFVRDADEQGIHIRKAGVTIEDVSAKGVDASALEGATFGNILCLPLTIFKGIKAKRHQKMRQIISNVNALAEAGEMILVLGRPGAGCSSFLKVTAGEIDQFAGGVSGEVAYDGIPQEEMMKRYKADVIYNGELDVHFPYLTVKQTLDFAIACKTPALRVNNVSKKEYIASRRDLYATIFGLRHTYNTKVGNDFVRGVSGGERKRVSIAEALAAKGSIYCWDNATRGLDASTALEYAKAIRIMTNLLKSTAFVTIYQASENIYETFDKVTVLYSGKQIYFGLIHEAKP…
sace_23_1_2290	sace_0841	1501	258.27	0	12	o520-542i555-574o601-623i630-652o667-689i767-789o1187-1209i1214-1236o1274-1296i1303-1325o1335-1357i1455-1477o	IN	12	175 193 555 574 599 621 630 654 663 680 771 789 1187 1211 1220 1237 1262 1286 1301 1325 1332 1350 1455 1478	MSNIKSTQDSSHNAVARSSSASFAASEESFTGITHDKDEQSDTPADKLTKMLTGPARDTASQISATVSEMAPDVVSKVESFADALSRHTTRSGAFNMDSDSDDGFDAHAIFESFVRDADEQGIHIRKAGVTIEDVSAKGVDASALEGATFGNILCLPLTIFKGIKAKRHQKMRQIISNVNALAEAGEMILVLGRPGAGCSSFLKVTAGEIDQFAGGVSGEVAYDGIPQEEMMKRYKADVIYNGELDVHFPYLTVKQTLDFAIACKTPALRVNNVSKKEYIASRRDLYATIFGLRHTYNTKVGNDFVRGVSGGERKRVSIAEALAAKGSIYCWDNATRGLDASTALEYAKAIRIMTNLLKSTAFVTIYQASENIYETFDKVTVLYSGKQIYFGLIHEAKP…
sace_24_1_2300	sace_0852	1501	258.86	0	12	o520-542i555-574o601-623i630-652o667-689i767-789o1187-1209i1214-1236o1274-1296i1303-1325o1335-1357i1455-1477o	IN	12	175 193 555 574 599 621 630 654 663 680 771 789 1187 1211 1220 1237 1262 1286 1301 1325 1332 1350 1455 1478	MSNIKSTQDSSHNAVARSSSASFAASEESFTGITHDKDEQSDTPADKLTKMLTGPARDTASQISATVSEMAPDVVSKVESFADALSRHTTRSGAFNMDSDSDDGFDAHAIFESFVRDADEQGIHIRKAGVTIEDVSAKGVDASALEGATFGNILCLPLTIFKGIKAKRHQKMRQIISNVNALAEAGEMILVLGRPGAGCSSFLKVTAGEIDQFAGGVSGEVAYDGIPQEEMMKRYKADVIYNGELDVHFPYLTVKQTLDFAIACKTPALRVNNVSKKEYIASRRDLYATIFGLRHTYNTKVGNDFVRGVSGGERKRVSIAEALAAKGSIYCWDNATRGLDASTALEYAKAIRIMTNLLKSTAFVTIYQASENIYETFDKVTVLYSGKQIYFGLIHEAKP…
sace_25_1_a02400	sace_0863	1501	258.27	0	12	o520-542i555-574o601-623i630-652o667-689i767-789o1187-1209i1214-1236o1274-1296i1303-1325o1335-1357i1455-1477o	IN	12	175 193 555 574 599 621 630 654 663 680 771 789 1187 1211 1220 1237 1262 1286 1301 1325 1332 1350 1455 1478	MSNIKSTQDSSHNAVARSSSASFAASEESFTGITHDKDEQSDTPADKLTKMLTGPARDTASQISATVSEMAPDVVSKVESFADALSRHTTRSGAFNMDSDSDDGFDAHAIFESFVRDADEQGIHIRKAGVTIEDVSAKGVDASALEGATFGNILCLPLTIFKGIKAKRHQKMRQIISNVNALAEAGEMILVLGRPGAGCSSFLKVTAGEIDQFAGGVSGEVAYDGIPQEEMMKRYKADVIYNGELDVHFPYLTVKQTLDFAIACKTPALRVNNVSKKEYIASRRDLYATIFGLRHTYNTKVGNDFVRGVSGGERKRVSIAEALAAKGSIYCWDNATRGLDASTALEYAKAIRIMTNLLKSTAFVTIYQASENIYETFDKVTVLYSGKQIYFGLIHEAKP…
sace_26_1_2290	sace_0873	1501	257.85	0	12	o520-542i555-574o601-623i630-652o667-689i767-789o1187-1209i1214-1236o1274-1296i1303-1325o1335-1357i1455-1477o	IN	12	175 193 555 574 599 621 630 654 663 680 771 789 1187 1211 1220 1237 1262 1286 1301 1325 1332 1350 1455 1478	MSNIKSTQDSSHNAVARSSSASFAASEESFTGITHDKDEQSDTPADKLTKMLTGPARDTASQISATVSEMAPDVVSKVESFADALSRHTTRSGAFNMDSDSDDGFDAHAIFESFVRDADEQGIHIRKAGVTIEDVSAKGVDASALEGATFGNILCLPLTIFKGIKAKRHQKMRQIISNVNALAEAGEMILVLGRPGAGCSSFLKVTAGEIDQFAGGVSGEVAYDGIPQEEMMKRYKADVIYNGELDVHFPYLTVKQTLDFAIACKTPALRVNNVSKKEYIASRRDLYATIFGLRHTYNTKVGNDFVRGVSGGERKRVSIAEALAAKGSIYCWDNATRGLDASTALEYAKAIRIMTNLLKSTAFVTIYQASENIYETFDKVTVLYSGKQIYFGLIHEAKP…
sace_27_1_a02400	sace_0884	1501	257.85	0	12	o520-542i555-574o601-623i630-652o667-689i767-789o1187-1209i1214-1236o1274-1296i1303-1325o1335-1357i1455-1477o	IN	12	175 193 555 574 599 621 630 654 663 680 771 789 1187 1211 1220 1237 1262 1286 1301 1325 1332 1350 1455 1478	MSNIKSTQDSSHNAVARSSSASFAASEESFTGITHDKDEQSDTPADKLTKMLTGPARDTASQISATVSEMAPDVVSKVESFADALSRHTTRSGAFNMDSDSDDGFDAHAIFESFVRDADEQGIHIRKAGVTIEDVSAKGVDASALEGATFGNILCLPLTIFKGIKAKRHQKMRQIISNVNALAEAGEMILVLGRPGAGCSSFLKVTAGEIDQFAGGVSGEVAYDGIPQEEMMKRYKADVIYNGELDVHFPYLTVKQTLDFAIACKTPALRVNNVSKKEYIASRRDLYATIFGLRHTYNTKVGNDFVRGVSGGERKRVSIAEALAAKGSIYCWDNATRGLDASTALEYAKAIRIMTNLLKSTAFVTIYQASENIYETFDKVTVLYSGKQIYFGLIHEAKP…
sace_28_1_a02420	sace_0895	1501	258.27	0	12	o520-542i555-574o601-623i630-652o667-689i767-789o1187-1209i1214-1236o1274-1296i1303-1325o1335-1357i1455-1477o	IN	12	175 193 555 574 599 621 630 654 663 680 771 789 1187 1211 1220 1237 1262 1286 1301 1325 1332 1350 1455 1478	MSNIKSTQDSSHNAVARSSSASFAASEESFTGITHDKDEQSDTPADKLTKMLTGPARDTASQISATVSEMAPDVVSKVESFADALSRHTTRSGAFNMDSDSDDGFDAHAIFESFVRDADEQGIHIRKAGVTIEDVSAKGVDASALEGATFGNILCLPLTIFKGIKAKRHQKMRQIISNVNALAEAGEMILVLGRPGAGCSSFLKVTAGEIDQFAGGVSGEVAYDGIPQEEMMKRYKADVIYNGELDVHFPYLTVKQTLDFAIACKTPALRVNNVSKKEYIASRRDLYATIFGLRHTYNTKVGNDFVRGVSGGERKRVSIAEALAAKGSIYCWDNATRGLDASTALEYAKAIRIMTNLLKSTAFVTIYQASENIYETFDKVTVLYSGKQIYFGLIHEAKP…
sace_29_1_2290	sace_0907	1501	258.27	0	12	o520-542i555-574o601-623i630-652o667-689i767-789o1187-1209i1214-1236o1274-1296i1303-1325o1335-1357i1455-1477o	IN	12	175 193 555 574 599 621 630 654 663 680 771 789 1187 1211 1220 1237 1262 1286 1301 1325 1332 1350 1455 1478	MSNIKSTQDSSHNAVARSSSASFAASEESFTGITHDKDEQSDTPADKLTKMLTGPARDTASQISATVSEMAPDVVSKVESFADALSRHTTRSGAFNMDSDSDDGFDAHAIFESFVRDADEQGIHIRKAGVTIEDVSAKGVDASALEGATFGNILCLPLTIFKGIKAKRHQKMRQIISNVNALAEAGEMILVLGRPGAGCSSFLKVTAGEIDQFAGGVSGEVAYDGIPQEEMMKRYKADVIYNGELDVHFPYLTVKQTLDFAIACKTPALRVNNVSKKEYIASRRDLYATIFGLRHTYNTKVGNDFVRGVSGGERKRVSIAEALAAKGSIYCWDNATRGLDASTALEYAKAIRIMTNLLKSTAFVTIYQASENIYETFDKVTVLYSGKQIYFGLIHEAKP…
sace_3_1_a02420	sace_0918	1501	258.27	0	12	o520-542i555-574o601-623i630-652o667-689i767-789o1187-1209i1214-1236o1274-1296i1303-1325o1335-1357i1455-1477o	IN	12	175 193 555 574 599 621 630 654 663 680 771 789 1187 1211 1220 1237 1262 1286 1301 1325 1332 1350 1455 1478	MSNIKSTQDSSHNAVARSSSASFAASEESFTGITHDKDEQSDTPADKLTKMLTGPARDTASQISATVSEMAPDVVSKVESFADALSRHTTRSGAFNMDSDSDDGFDAHAIFESFVRDADEQGIHIRKAGVTIEDVSAKGVDASALEGATFGNILCLPLTIFKGIKAKRHQKMRQIISNVNALAEAGEMILVLGRPGAGCSSFLKVTAGEIDQFAGGVSGEVAYDGIPQEEMMKRYKADVIYNGELDVHFPYLTVKQTLDFAIACKTPALRVNNVSKKEYIASRRDLYATIFGLRHTYNTKVGNDFVRGVSGGERKRVSIAEALAAKGSIYCWDNATRGLDASTALEYAKAIRIMTNLLKSTAFVTIYQASENIYETFDKVTVLYSGKQIYFGLIHEAKP…
sace_30_1_a02430	sace_0927	1501	258.27	0	12	o520-542i555-574o601-623i630-652o667-689i767-789o1187-1209i1214-1236o1274-1296i1303-1325o1335-1357i1455-1477o	IN	12	175 193 555 574 599 621 630 654 663 680 771 789 1187 1211 1220 1237 1262 1286 1301 1325 1332 1350 1455 1478	MSNIKSTQDSSHNAVARSSSASFAASEESFTGITHDKDEQSDTPADKLTKMLTGPARDTASQISATVSEMAPDVVSKVESFADALSRHTTRSGAFNMDSDSDDGFDAHAIFESFVRDADEQGIHIRKAGVTIEDVSAKGVDASALEGATFGNILCLPLTIFKGIKAKRHQKMRQIISNVNALAEAGEMILVLGRPGAGCSSFLKVTAGEIDQFAGGVSGEVAYDGIPQEEMMKRYKADVIYNGELDVHFPYLTVKQTLDFAIACKTPALRVNNVSKKEYIASRRDLYATIFGLRHTYNTKVGNDFVRGVSGGERKRVSIAEALAAKGSIYCWDNATRGLDASTALEYAKAIRIMTNLLKSTAFVTIYQASENIYETFDKVTVLYSGKQIYFGLIHEAKP…
sace_31_1_2300	sace_0938	1501	257.69	0	12	o520-542i555-574o601-623i630-652o667-689i767-789o1187-1209i1214-1236o1274-1296i1303-1325o1335-1357i1455-1477o	IN	12	175 193 555 574 599 621 630 654 663 680 771 789 1187 1211 1220 1237 1262 1286 1301 1325 1332 1350 1455 1478	MSNIKSTQDSSHNAVARSSSASFAASEESFTGITHDKDEQSDTPVDKLTKMLTGPARGTASQISATVSEMAPDVVSKVESFADALSRHTTRSGAFNMDSDSDDGFDAHAIFESFVRDADEQGIHIRKAGVTIEDVSAKGVDASALEGATFGNILCLPLTIFKGIKAKRHQKMRQIISNVNALAEAGEMILVLGRPGAGCSSFLKVTAGEIDQFAGGVSGEVAYDGIPQEEMMKRYKADVIYNGELDVHFPYLTVKQTLDFAIACKTPALRVNNVSKKEYIASRRDLYATIFGLRHTYNTKVGNDFVRGVSGGERKRVSIAEALAAKGSIYCWDNATRGLDASTALEYAKSIRIMTNLLKSTAFVTIYQASENIYETFDKVTVLYSGKQIYFGLIHEAKP…
sace_32_1_2290	sace_0950	1501	257.69	0	12	o520-542i555-574o601-623i630-652o667-689i767-789o1187-1209i1214-1236o1274-1296i1303-1325o1335-1357i1455-1477o	IN	12	175 193 555 574 599 621 630 654 663 680 771 789 1187 1211 1220 1237 1262 1286 1301 1325 1332 1350 1455 1478	MSNIKSTQDSSHNAVARSSSASFAASEESFTGITHDKDEQSDTPVDKLTKMLTGPARGTASQISATVSEMAPDVVSKVESFADALSRHTTRSGAFNMDSDSDDGFDAHAIFESFVRDADEQGIHIRKAGVTIEDVSAKGVDASALEGATFGNILCLPLTIFKGIKAKRHQKMRQIISNVNALAEAGEMILVLGRPGAGCSSFLKVTAGEIDQFAGGVSGEVAYDGIPQEEMMKRYKADVIYNGELDVHFPYLTVKQTLDFAIACKTPALRVNNVSKKEYIASRRDLYATIFGLRHTYNTKVGNDFVRGVSGGERKRVSIAEALAAKGSIYCWDNATRGLDASTALEYAKSIRIMTNLLKSTAFVTIYQASENIYETFDKVTVLYSGKQIYFGLIHEAKP…
sace_32_1_2290_2	sace_0951	1501	257.69	0	12	o520-542i555-574o601-623i630-652o667-689i767-789o1187-1209i1214-1236o1274-1296i1303-1325o1335-1357i1455-1477o	IN	12	175 193 555 574 599 621 630 654 663 680 771 789 1187 1211 1220 1237 1262 1286 1301 1325 1332 1350 1455 1478	MSNIKSTQDSSHNAVARSSSASFAASEESFTGITHDKDEQSDTPVDKLTKMLTGPARGTASQISATVSEMAPDVVSKVESFADALSRHTTRSGAFNMDSDSDDGFDAHAIFESFVRDADEQGIHIRKAGVTIEDVSAKGVDASALEGATFGNILCLPLTIFKGIKAKRHQKMRQIISNVNALAEAGEMILVLGRPGAGCSSFLKVTAGEIDQFAGGVSGEVAYDGIPQEEMMKRYKADVIYNGELDVHFPYLTVKQTLDFAIACKTPALRVNNVSKKEYIASRRDLYATIFGLRHTYNTKVGNDFVRGVSGGERKRVSIAEALAAKGSIYCWDNATRGLDASTALEYAKSIRIMTNLLKSTAFVTIYQASENIYETFDKVTVLYSGKQIYFGLIHEAKP…
sace_33_1_2300	sace_0972	1501	257.69	0	12	o520-542i555-574o601-623i630-652o667-689i767-789o1187-1209i1214-1236o1274-1296i1303-1325o1335-1357i1455-1477o	IN	12	175 193 555 574 599 621 630 654 663 680 771 789 1187 1211 1220 1237 1262 1286 1301 1325 1332 1350 1455 1478	MSNIKSTQDSSHNAVARSSSASFAASEESFTGITHDKDEQSDTPVDKLTKMLTGPARGTASQISATVSEMAPDVVSKVESFADALSRHTTRSGAFNMDSDSDDGFDAHAIFESFVRDADEQGIHIRKAGVTIEDVSAKGVDASALEGATFGNILCLPLTIFKGIKAKRHQKMRQIISNVNALAEAGEMILVLGRPGAGCSSFLKVTAGEIDQFAGGVSGEVAYDGIPQEEMMKRYKADVIYNGELDVHFPYLTVKQTLDFAIACKTPALRVNNVSKKEYIASRRDLYATIFGLRHTYNTKVGNDFVRGVSGGERKRVSIAEALAAKGSIYCWDNATRGLDASTALEYAKSIRIMTNLLKSTAFVTIYQASENIYETFDKVTVLYSGKQIYFGLIHEAKP…
sace_34_1_2320	sace_0983	1501	258.27	0	12	o520-542i555-574o601-623i630-652o667-689i767-789o1187-1209i1214-1236o1274-1296i1303-1325o1335-1357i1455-1477o	IN	12	175 193 555 574 599 621 630 654 663 680 771 789 1187 1211 1220 1237 1262 1286 1301 1325 1332 1350 1455 1478	MSNIKSTQDSSHNAVARSSSASFAASEESFTGITHDKDEQSDTPADKLTKMLTGPARDTASQISATVSEMAPDVVSKVESFADALSRHTTRSGAFNMDSDSDDGFDAHAIFESFVRDADEQGIHIRKAGVTIEDVSAKGVDASALEGATFGNILCLPLTIFKGIKAKRHQKMRQIISNVNALAEAGEMILVLGRPGAGCSSFLKVTAGEIDQFAGGVSGEVAYDGIPQEEMMKRYKADVIYNGELDVHFPYLTVKQTLDFAIACKTPALRVNNVSKKEYIASRRDLYATIFGLRHTYNTKVGNDFVRGVSGGERKRVSIAEALAAKGSIYCWDNATRGLDASTALEYAKAIRIMTNLLKSTAFVTIYQASENIYETFDKVTVLYSGKQIYFGLIHEAKP…
sace_35_1_2330	sace_0993	1501	257.85	0	12	o520-542i555-574o601-623i630-652o667-689i767-789o1187-1209i1214-1236o1274-1296i1303-1325o1335-1357i1455-1477o	IN	12	175 193 555 574 599 621 630 654 663 680 771 789 1187 1211 1220 1237 1262 1286 1301 1325 1332 1350 1455 1478	MSNIKSTQDSSHNAVARSSSASFAASEESFTGITHDKDEQSDTPADKLTKMLTGPARDTASQISATVSEMAPDVVSKVESFADALSRHTTRSGAFNMDSDSDDGFDAHAIFESFVRDADEQGIHIRKAGVTIEDVSAKGVDASALEGATFGNILCLPLTIFKGIKAKRHQKMRQIISNVNALAEAGEMILVLGRPGAGCSSFLKVTAGEIDQFAGGVSGEVAYDGIPQEEMMKRYKADVIYNGELDVHFPYLTVKQTLDFAIACKTPALRVNNVSKKEYIASRRDLYATIFGLRHTYNTKVGNDFVRGVSGGERKRVSIAEALAAKGSIYCWDNATRGLDASTALEYAKAIRIMTNLLKSTAFVTIYQASENIYETFDKVTVLYSGKQIYFGLIHEAKP…
sace_36_1_a02420	sace_1003	1501	258.27	0	12	o520-542i555-574o601-623i630-652o667-689i767-789o1187-1209i1214-1236o1274-1296i1303-1325o1335-1357i1455-1477o	IN	12	175 193 555 574 599 621 630 654 663 680 771 789 1187 1211 1220 1237 1262 1286 1301 1325 1332 1350 1455 1478	MSNIKSTQDSSHNAVARSSSASFAASEESFTGITHDKDEQSDTPADKLTKMLTGPARDTASQISATVSEMAPDVVSKVESFADALSRHTTRSGAFNMDSDSDDGFDAHAIFESFVRDADEQGIHIRKAGVTIEDVSAKGVDASALEGATFGNILCLPLTIFKGIKAKRHQKMRQIISNVNALAEAGEMILVLGRPGAGCSSFLKVTAGEIDQFAGGVSGEVAYDGIPQEEMMKRYKADVIYNGELDVHFPYLTVKQTLDFAIACKTPALRVNNVSKKEYIASRRDLYATIFGLRHTYNTKVGNDFVRGVSGGERKRVSIAEALAAKGSIYCWDNATRGLDASTALEYTKAIRIMTNLLKSTAFVTIYQASENIYETFDKVTVLYSGKQIYFGLIHEAKP…
sace_37_1_a02430	sace_1013	1501	258.27	0	12	o520-542i555-574o601-623i630-652o667-689i767-789o1187-1209i1214-1236o1274-1296i1303-1325o1335-1357i1455-1477o	IN	12	175 193 555 574 599 621 630 654 663 680 771 789 1187 1211 1220 1237 1262 1286 1301 1325 1332 1350 1455 1478	MSNIKSTQDSSHNAVARSSSASFAASEESFTGITHDKDEQSDTPADKLTKMLTGPARDTASQINATLSEMAPDVVSKVESFADALSRHTTRSGAFNMDSDSDDGFDAHAIFESFVRDADEQGIHIRKAGVTIEDVSAKGVDASALEGATFGNILCLPLTIFKGIKAKRHQKMRQIISNVNALAEAGEMILVLGRPGAGCSSFLKVTAGEIDQFAGGVSGEVAYDGIPQEEMMKRYKADVIYNGELDVHFPYLTVKQTLDFAIACKTPALRVNNVSKKEYIASRRDLYATIFGLRHTYNTKVGNDFVRGVSGGERKRVSIAEALAAKGSIYCWDNATRGLDASTALEYTKAIRIMTNLLKSTAFVTIYQASENIYETFDKVTVLYSGKQIYFGLIHEAKP…
sace_38_1_a02420	sace_1023	1501	258.27	0	12	o520-542i555-574o601-623i630-652o667-689i767-789o1187-1209i1214-1236o1274-1296i1303-1325o1335-1357i1455-1477o	IN	12	175 193 555 574 599 621 630 654 663 680 771 789 1187 1211 1220 1237 1262 1286 1301 1325 1332 1350 1455 1478	MSNIKSTQDSSHNAVARSSSASFAASEESFTGITHDKDEQSDTPADKLTKMLTGPARDTASQISATVSEMAPDVVSKVESFADALSRHTTRSGAFNMDSDSDDGFDAHAIFESFVRDADEQGIHIRKAGVTIEDVSAKGVDASALEGATFGNILCLPLTIFKGIKAKRHQKMRQIISNVNALAEAGEMILVLGRPGAGCSSFLKVTAGEIDQFAGGVSGEVAYDGIPQEEMMKRYKADVIYNGELDVHFPYLTVKQTLDFAIACKTPALRVNNVSKKEYIASRRDLYATIFGLRHTYNTKVGNDFVRGVSGGERKRVSIAEALAAKGSIYCWDNATRGLDASTALEYAKAIRIMTNLLKSTAFVTIYQASENIYETFDKVTVLYSGKQIYFGLIHEAKP…
sace_39_1_a02420	sace_1033	1501	258.27	0	12	o520-542i555-574o601-623i630-652o667-689i767-789o1187-1209i1214-1236o1274-1296i1303-1325o1335-1357i1455-1477o	IN	12	175 193 555 574 599 621 630 654 663 680 771 789 1187 1211 1220 1237 1262 1286 1301 1325 1332 1350 1455 1478	MSNIKSTQDSSHNAVARSSSASFAASEESFTGITHDKDEQSDTPADKLTKMLTGPARDTASQISATVSEMAPDVVSKVESFADALSRHTTRSGAFNMDSDSDDGFDAHAIFESFVRDADEQGIHIRKAGVTIEDVSAKGVDASALEGATFGNILCLPLTIFKGIKAKRHQKMRQIISNVNALAEAGEMILVLGRPGAGCSSFLKVTAGEIDQFAGGVSGEVAYDGIPQEEMMKRYKADVIYNGELDVHFPYLTVKQTLDFAIACKTPALRVNNVSKKEYIASRRDLYATIFGLRHTYNTKVGNDFVRGVSGGERKRVSIAEALAAKGSIYCWDNATRGLDASTALEYTKAIRIMTNLLKSTAFVTIYQASENIYETFDKVTVLYSGKQIYFGLIHEAKP…
sace_40_1_a02390	sace_1055	1501	257.85	0	12	o520-542i555-574o601-623i630-652o667-689i767-789o1187-1209i1214-1236o1274-1296i1303-1325o1335-1357i1455-1477o	IN	12	175 193 555 574 599 621 630 654 663 680 771 789 1187 1211 1220 1237 1262 1286 1301 1325 1332 1350 1455 1478	MSNIKSTQDSSHNAVARSSSASFAASEESFTGITHDKDEQSDTPADKLTKMLTGPARDTASQISATVSEMAPDVVSKVESFADALSRHTTRSGAFNMDSDSGDGFDAHAIFESFVRDADEQGIHIRKAGVTIEDVSAKGVDASALEGATFGNILCLPLTIFKGIKAKRHQKMRQIISNVNALAEAGEMILVLGRPGAGCSSFLKVTAGEIDQFAGGVSGEVAYDGIPQEEMMKRYKADVIYNGELDVHFPYLTVKQTLDFAIACKTPALRVNNVSKKEYIASRRDLYATIFGLRHTYNTKVGNDFVRGVSGGERKRVSIAEALAAKGSIYCWDNATRGLDASTALEYAKAIRIMTNLLKSTAFVTIYQASENIYETFDKVTVLYSGKQIYFGLIHEAKP…
sace_41_1_a02370	sace_1065	1501	257.85	0	12	o520-542i555-574o601-623i630-652o667-689i767-789o1187-1209i1214-1236o1274-1296i1303-1325o1335-1357i1455-1477o	IN	12	175 193 555 574 599 621 630 654 663 680 771 789 1187 1211 1220 1237 1262 1286 1301 1325 1332 1350 1455 1478	MSNIKSTQDSSHNAVARSSSASFAASEESFTGITHDKDEQSDTPADKLTKMLTGPARDTASQISATVSEMAPDVVSKVESFADALSRHTTRSGAFNMDSDSGDGFDAHAIFESFVRDADEQGIHIRKAGVTIEDVSAKGVDASALEGATFGNILCLPLTIFKGIKAKRHQKMRQIISNVNALAEAGEMILVLGRPGAGCSSFLKVTAGEIDQFAGGVSGEVAYDGIPQEEMMKRYKADVIYNGELDVHFPYLTVKQTLDFAIACKTPALRVNNVSKKEYIASRRDLYATIFGLRHTYNTKVGNDFVRGVSGGERKRVSIAEALAAKGSIYCWDNATRGLDASTALEYAKAIRIMTNLLKSTAFVTIYQASENIYETFDKVTVLYSGKQIYFGLIHEAKP…
sace_42_1_a02390	sace_1076	1501	257.85	0	12	o520-542i555-574o601-623i630-652o667-689i767-789o1187-1209i1214-1236o1274-1296i1303-1325o1335-1357i1455-1477o	IN	12	175 193 555 574 599 621 630 654 663 680 771 789 1187 1211 1220 1237 1262 1286 1301 1325 1332 1350 1455 1478	MSNIKSTQDSSHNAVARSSSASFAASEESFTGITHDKDEQSDTPADKLTKMLTGPARDTASQISATVSEMAPDVVSKVESFADALSRHTTRSGAFNMDSDSGDGFDAHAIFESFVRDADEQGIHIRKAGVTIEDVSAKGVDASALEGATFGNILCLPLTIFKGIKAKRHQKMRQIISNVNALAEAGEMILVLGRPGAGCSSFLKVTAGEIDQFAGGVSGEVAYDGIPQEEMMKRYKADVIYNGELDVHFPYLTVKQTLDFAIACKTPALRVNNVSKKEYIASRRDLYATIFGLRHTYNTKVGNDFVRGVSGGERKRVSIAEALAAKGSIYCWDNATRGLDASTALEYAKAIRIMTNLLKSTAFVTIYQASENIYETFDKVTVLYSGKQIYFGLIHEAKP…
sace_43_1_a02440	sace_1087	1501	258.27	0	12	o520-542i555-574o601-623i630-652o667-689i767-789o1187-1209i1214-1236o1274-1296i1303-1325o1335-1357i1455-1477o	IN	12	175 193 555 574 599 621 630 654 663 680 771 789 1187 1211 1220 1237 1262 1286 1301 1325 1332 1350 1455 1478	MSNIKSTQDSSHNAVARSSSASFAASEESFTGITHDKDEQSDTPADKLTKMLTGPARDTASQISATVSEMAPDVVSKVESFADALSRHTTRSGAFNMDSDSDDGFDAHAIFESFVRDADEQGIHIRKAGVTIEDVSAKGVDASALEGATFGNILCLPLTIFKGIKAKRHQKMRQIISNVNALAEAGEMILVLGRPGAGCSSFLKVTAGEIDQFAGGVSGEVAYDGIPQEEMMKRYKADVIYNGELDVHFPYLTVKQTLDFAIACKTPALRVNNVSKKEYIASRRDLYATIFGLRHTYNTKVGNDFVRGVSGGERKRVSIAEALAAKGSIYCWDNATRGLDASTALEYAKAIRIMTNLLKSTAFVTIYQASENIYETFDKVTVLYSGKQIYFGLIHEAKP…
sace_44_1_2320	sace_1097	1501	258.27	0	12	o520-542i555-574o601-623i630-652o667-689i767-789o1187-1209i1214-1236o1274-1296i1303-1325o1335-1357i1455-1477o	IN	12	175 193 555 574 599 621 630 654 663 680 771 789 1187 1211 1220 1237 1262 1286 1301 1325 1332 1350 1455 1478	MSNIKSTQDSSHNAVARSSSASFAASEESFTGITHDKDEQSDTPADKLTKMLTGPARDTASQISATVSEMAPDVVSKVESFADALSRHTTRSGAFNMDSDSDDGFDAHAIFESFVRDADEQGIHIRKAGVTIEDVSAKGVDASALEGATFGNILCLPLTIFKGIKAKRHQKMRQIISNVNALAEAGEMILVLGRPGAGCSSFLKVTAGEIDQFAGGVSGEVAYDGIPQEEMMKRYKADVIYNGELDVHFPYLTVKQTLDFAIACKTPALRVNNVSKKEYIASRRDLYATIFGLRHTYNTKVGNDFVRGVSGGERKRVSIAEALAAKGSIYCWDNATRGLDASTALEYAKAIRIMTNLLKSTAFVTIYQASENIYETFDKVTVLYSGKQIYFGLIHEAKP…
sace_45_1_a02420	sace_1107	1501	258.27	0	12	o520-542i555-574o601-623i630-652o667-689i767-789o1187-1209i1214-1236o1274-1296i1303-1325o1335-1357i1455-1477o	IN	12	175 193 555 574 599 621 630 654 663 680 771 789 1187 1211 1220 1237 1262 1286 1301 1325 1332 1350 1455 1478	MSNIKSTQDSSHNAVARSSSASFAASEESFTGITHDKDEQSDTPADKLTKMLTGPARDTASQISATVSEMAPDVVSKVESFADALSRHTTRSGAFNMDSDSDDGFDAHAIFESFVRDADEQGIHIRKAGVTIEDVSAKGVDASALEGATFGNILCLPLTIFKGIKAKRHQKMRQIISNVNALAEAGEMILVLGRPGAGCSSFLKVTAGEIDQFAGGVSGEVAYDGIPQEEMMKRYKADVIYNGELDVHFPYLTVKQTLDFAIACKTPALRVNNVSKKEYIASRRDLYATIFGLRHTYNTKVGNDFVRGVSGGERKRVSIAEALAAKGSIYCWDNATRGLDASTALEYAKAIRIMTNLLKSTAFVTIYQASENIYETFDKVTVLYSGKQIYFGLIHEAKP…
sace_46_1_a02400	sace_1118	1501	257.85	0	12	o520-542i555-574o601-623i630-652o667-689i767-789o1187-1209i1214-1236o1274-1296i1303-1325o1335-1357i1455-1477o	IN	12	175 193 555 574 599 621 630 654 663 680 771 789 1187 1211 1220 1237 1262 1286 1301 1325 1332 1350 1455 1478	MSNIKSTQDSSHNAVARSSSASFAASEESFTGITHDKDEQSDTPADKLTKMLTGPARDTASQISATVSEMAPDVVSKVESFADALSRHTTRSGAFNMDSDSDDGFDAHAIFESFVRDADEQGIHIRKAGVTIEDVSAKGVDASALEGATFGNILCLPLTIFKGIKAKRHQKMRQIISNVNALAEAGEMILVLGRPGAGCSSFLKVTAGEIDQFAGGVSGEVAYDGIPQEEMMKRYKADVIYNGELDVHFPYLTVKQTLDFAIACKTPALRVNNVSKKEYIASRRDLYATIFGLRHTYNTKVGNDFVRGVSGGERKRVSIAEALAAKGSIYCWDNATRGLDASTALEYAKAIRIMTNLLKSTAFVTIYQASENIYETFDKVTVLYSGKQIYFGLIHEAKP…
sace_47_1_a02400	sace_1129	1501	257.85	0	12	o520-542i555-574o601-623i630-652o667-689i767-789o1187-1209i1214-1236o1274-1296i1303-1325o1335-1357i1455-1477o	IN	12	175 193 555 574 599 621 630 654 663 680 771 789 1187 1211 1220 1237 1262 1286 1301 1325 1332 1350 1455 1478	MSNIKSTQDSSHNAVARSSSASFAASEESFTGITHDKDEQSDTPADKLTKMLTGPARDTASQISATVSEMAPDVVSKVESFADALSRHTTRSGAFNMDSDSDDGFDAHAIFESFVRDADEQGIHIRKAGVTIEDVSAKGVDASALEGATFGNILCLPLTIFKGIKAKRHQKMRQIISNVNALAEAGEMILVLGRPGAGCSSFLKVTAGEIDQFAGGVSGEVAYDGIPQEEMMKRYKADVIYNGELDVHFPYLTVKQTLDFAIACKTPALRVNNVSKKEYIASRRDLYATIFGLRHTYNTKVGNDFVRGVSGGERKRVSIAEALAAKGSIYCWDNATRGLDASTALEYAKAIRIMTNLLKSTAFVTIYQASENIYETFDKVTVLYSGKQIYFGLIHEAKP…
sace_48_1_a02380	sace_1140	1501	258.27	0	12	o520-542i555-574o601-623i630-652o667-689i767-789o1187-1209i1214-1236o1274-1296i1303-1325o1335-1357i1455-1477o	IN	12	175 193 555 574 599 621 630 654 663 680 771 789 1187 1211 1220 1237 1262 1286 1301 1325 1332 1350 1455 1478	MSNIKSTQDSSHNAVARSSSASFAASEESFTGITHDKDEQSDTPADKLTKMLTGPARDTASQISATVSEMAPDVVSKVESFADALSRHTTRSGAFNMDSDSDDGFDAHAIFESFVRDADEQGIHIRKAGVTIEDVSAKGVDASALEGATFGNILCLPLTIFKGIKAKRHQKMRQIISNVNALAEAGEMILVLGRPGAGCSSFLKVTAGEIDQFAGGVSGEVAYDGIPQEEMMKRYKADVIYNGELDVHFPYLTVKQTLDFAIACKTPALRVNNVSKKEYIASRRDLYATIFGLRHTYNTKVGNDFVRGVSGGERKRVSIAEALAAKGSIYCWDNATRGLDASTALEYAKAIRIMTNLLKSTAFVTIYQASENIYETFDKVTVLYSGKQIYFGLIHEAKP…
sace_51_1_a02450	sace_1190	1501	258.27	0	12	o520-542i555-574o601-623i630-652o667-689i767-789o1187-1209i1214-1236o1274-1296i1303-1325o1335-1357i1455-1477o	IN	12	175 193 555 574 599 621 630 654 663 680 771 789 1187 1211 1220 1237 1262 1286 1301 1325 1332 1350 1455 1478	MSNIKSTQDSSHNAVARSSSASFAASEESFTGITHDKDEQSDTPADKLTKMLTGPARDTASQISATVSEMAPDVVSKVESFADALSRHTTRSGAFNMDSDSDDGFDAHAIFESFVRDADEQGIHIRKAGVTIEDVSAKGVDASALEGATFGNILCLPLTIFKGIKAKRHQKMRQIISNVNALAEAGEMILVLGRPGAGCSSFLKVTAGEIDQFAGGVSGEVAYDGIPQEEMMKRYKADVIYNGELDVHFPYLTVKQTLDFAIACKTPALRVNNVSKKEYIASRRDLYATIFGLRHTYNTKVGNDFVRGVSGGERKRVSIAEALAAKGSIYCWDNATRGLDASTALEYAKAIRIMTNLLKSTAFVTIYQASENIYETFDKVTVLYSGKQIYFGLIHEAKP…
sace_53_31_ae00260	sace_1214	1501	257.85	0	12	o520-542i555-574o601-623i630-652o667-689i767-789o1187-1209i1214-1236o1274-1296i1303-1325o1335-1357i1455-1477o	IN	12	175 193 555 574 599 621 630 654 663 680 771 789 1187 1211 1220 1237 1262 1286 1301 1325 1332 1350 1455 1478	MSNIKSTQDSSHNAVARSSSASFAASEESFTGITHDKDEQSDTPADKLTKMLTGPARDTASQISATVSEMAPDVVSKVESFADALSRHTTRSGAFNMDSDSGDGFDAHAIFESFVRDADEQGIHIRKAGVTIEDVSAKGVDASALEGATFGNILCLPLTIFKGIKAKRHQKMRQIISNVNALAEAGEMILVLGRPGAGCSSFLKVTAGEIDQFAGGVSGEVAYDGIPQEEMMKRYKADVIYNGELDVHFPYLTVKQTLDFAIACKTPALRVNNVSKKEYIASRRDLYATIFGLRHTYNTKVGNDFVRGVSGGERKRVSIAEALAAKGSIYCWDNATRGLDASTALEYAKAIRIMTNLLKSTAFVTIYQASENIYETFDKVTVLYSGKQIYFGLIHEAKP…
sace_54_1_a02440	sace_1220	1501	258.27	0	12	o520-542i555-574o601-623i630-652o667-689i767-789o1187-1209i1214-1236o1274-1296i1303-1325o1335-1357i1455-1477o	IN	12	175 193 555 574 599 621 630 654 663 680 771 789 1187 1211 1220 1237 1262 1286 1301 1325 1332 1350 1455 1478	MSNIKSTQDSSHNAVARSSSASFAASEESFTGITHDKDEQSDTPADKLTKMLTGPARDTASQISATVSEMAPDVVSKVESFADALSRHTTRSGAFNMDSDSDDGFDAHAIFESFVRDADEQGIHIRKAGVTIEDVSAKGVDASALEGATFGNILCLPLTIFKGIKAKRHQKMRQIISNVNALAEAGEMILVLGRPGAGCSSFLKVTAGEIDQFAGGVSGEVAYDGIPQEEMMKRYKADVIYNGELDVHFPYLTVKQTLDFAIACKTPALRVNNVSKKEYIASRRDLYATIFGLRHTYNTKVGNDFVRGVSGGERKRVSIAEALAAKGSIYCWDNATRGLDASTALEYAKAIRIMTNLLKSTAFVTIYQASENIYETFDKVTVLYSGKQIYFGLIHEAKP…
sace_55_1_a02440	sace_1230	1501	258.27	0	12	o520-542i555-574o601-623i630-652o667-689i767-789o1187-1209i1214-1236o1274-1296i1303-1325o1335-1357i1455-1477o	IN	12	175 193 555 574 599 621 630 654 663 680 771 789 1187 1211 1220 1237 1262 1286 1301 1325 1332 1350 1455 1478	MSNIKSTQDSSHNAVARSSSASFAASEESFTGITHDKDEQSDTPADKLTKMLTGPARDTASQISATVSEMAPDVVSKVESFADALSRHTTRSGAFNMDSDSDDGFDAHAIFESFVRDADEQGIHIRKAGVTIEDVSAKGVDASALEGATFGNILCLPLTIFKGIKAKRHQKMRQIISNVNALAEAGEMILVLGRPGAGCSSFLKVTAGEIDQFAGGVSGEVAYDGIPQEEMMKRYKADVIYNGELDVHFPYLTVKQTLDFAIACKTPALRVNNVSKKEYIASRRDLYATIFGLRHTYNTKVGNDFVRGVSGGERKRVSIAEALAAKGSIYCWDNATRGLDASTALEYAKAIRIMTNLLKSTAFVTIYQASENIYETFDKVTVLYSGKQIYFGLIHEAKP…
sace_56_1_a02020	sace_1240	1501	258.27	0	12	o520-542i555-574o601-623i630-652o667-689i767-789o1187-1209i1214-1236o1274-1296i1303-1325o1335-1357i1455-1477o	IN	12	175 193 555 574 599 621 630 654 663 680 771 789 1187 1211 1220 1237 1262 1286 1301 1325 1332 1350 1455 1478	MSNIKSTQDSSHNAVARSSSASFAASEESFTGITHDKDEQSDTPADKLTKMLTGPARDTASQISATVSEMAPDVVSKVESFADALSRHTTRSGAFNMDSDSDDGFDAHAIFESFVRDADEQGIHIRKAGVTIEDVSAKGVDASALEGATFGNILCLPLTIFKGIKAKRHQKMRQIISNVNALAEAGEMILVLGRPGAGCSSFLKVTAGEIDQFAGGVSGEVAYDGIPQEEMMKRYKADVIYNGELDVHFPYLTVKQTLDFAIACKTPALRVNNVSKKEYIASRRDLYATIFGLRHTYNTKVGNDFVRGVSGGERKRVSIAEALAAKGSIYCWDNATRGLDASTALEYAKAIRIMTNLLKSTAFVTIYQASENIYETFDKVTVLYSGKQIYFGLIHEAKP…
sace_57_1_a02410	sace_1250	1501	258.27	0	12	o520-542i555-574o601-623i630-652o667-689i767-789o1187-1209i1214-1236o1274-1296i1303-1325o1335-1357i1455-1477o	IN	12	175 193 555 574 599 621 630 654 663 680 771 789 1187 1211 1220 1237 1262 1286 1301 1325 1332 1350 1455 1478	MSNIKSTQDSSHNAVARSSSASFAASEESFTGITHDKDEQSDTPADKLTKMLTGPARDTASQISATLSEIAPDVVSKVESFADALSRHTTRSGAFNMDSDSDDGFDAHAIFESFVRDADEQSIHIRKAGVTIEDVSAKGVDASALEGATFGNILCLPLTIFKGIKAKRHQKMRQIISNVNALAEAGEMILVLGRPGAGCSSFLKVTAGEIDQFAGGVSGEVAYDGIPQEEMMKRYKADVIYNGELDVHFPYLTVKQTLDFAIACKTPALRVNNVSKKEYIASRRDLYATIFGLRHTYNTKVGNDFVRGVSGGERKRVSIAEALAAKGSIYCWDNATRGLDASTALEYAKAIRIMTNLLKSTAFVTIYQASENIYETFDKVTVLYSGKQIYFGLIHEAKP…
sace_58_25_y00780	sace_1263	1501	258.27	0	12	o520-542i555-574o601-623i630-652o667-689i767-789o1187-1209i1214-1236o1274-1296i1303-1325o1335-1357i1455-1477o	IN	12	175 193 555 574 599 621 630 654 663 680 771 789 1187 1211 1220 1237 1262 1286 1301 1325 1332 1350 1455 1478	MSNIKSTQDSSHNAVARSSSASFAASEESFTGITHDKDEQSDTPADKLTKMLTGPARDTASQISATVSEMAPDVVSKVESFADALSRHTTRSGAFNMDSDSDDGFDAHAIFESFVRDADEQGIHIRKAGVTIEDVSAKGVDASALEGATFGNILCLPLTIFKGIKAKRHQKMRQIISNVNALAEAGEMILVLGRPGAGCSSFLKVTAGEIDQFAGGVSGEVAYDGIPQEEMMKRYKADVIYNGELDVHFPYLTVKQTLDFAIACKTPALRVNNVSKKEYIASRRDLYATIFGLRHTYNTKVGNDFVRGVSGGERKRVSIAEALAAKGSIYCWDNATRGLDASTALEYAKAIRIMTNLLKSTAFVTIYQASENIYETFDKVTVLYSGKQIYFGLIHEAKP…
sace_59_110_df00100	sace_1272	1501	257.85	0	12	o520-542i555-574o601-623i630-652o667-689i767-789o1187-1209i1214-1236o1274-1296i1303-1325o1335-1357i1455-1477o	IN	12	175 193 555 574 599 621 630 654 663 680 771 789 1187 1211 1220 1237 1262 1286 1301 1325 1332 1350 1455 1478	MSNIKSTQDSSHNAVARSSSASFAASEESFTGITHDKDEQSDTPADKLTKMLTGPARDTASQISATVSEMAPDVVSKVESFADALSRHTTRSGAFNMDSDNDDGFDAHAIFESFVRDADEQGIHIRKAGVTIEDVSAKGVDASALEGATFGNILCLPLTIFKGIKAKRHQKMRQIISNVNALAEAGEMILVLGRPGAGCSSFLKVTAGEIDQFAGGVSGEVAYDGIPQEEMMKRYKADVIYNGELDVHFPYLTVKQTLDFAIACKTPALRVNNVSKKEYIASRRDLYATIFGLRHTYNTKVGNDFVRGVSGGERKRVSIAEALAAKGSIYCWDNATRGLDASTALEYAKAIRIMTNLLKSTAFVTIYQASENIYETFDKVTVLYSGKQIYFGLIHEAKP…
sace_6_120_dp00100	sace_1283	1501	258.24	0	12	o520-542i555-574o601-623i630-652o667-689i767-789o1187-1209i1214-1236o1274-1296i1303-1325o1335-1357i1455-1477o	IN	12	175 193 555 574 599 621 630 654 663 680 771 789 1187 1211 1220 1237 1262 1286 1301 1325 1332 1350 1455 1478	MSNIKSTQDSSHNAVARSSSASFAASEESFTGITHDKDEQSDTPADKLTKMLTGPARDTASQISATVSEMAPDVVSKVESFADALSRHTTRSGAFNMDSDSDDGFDAHAIFESFVRDADEQGIHIRKAGVTIEDVSAKGVDASALEGATFGNILCLPLTIFKGIKAKRHQKMRQIISNVNALAEAGEMILVLGRPGAGCSSFLKVTAGEIDQFAGGVSGEVAYDGIPQEEMMKRYKADVIYNGELDVHFPYLTVKQTLDFAIACKTPALRVNNVSKKEYIASRRDLYATIFGLRHTYNTKVGNDFVRGVSGGERKRVSIAEALAAKGSIYCWDNATRGLDASTALEYAKAIRIMTNLLKSTAFVTIYQASENIYETFDKVTVLYSGKQIYFGLIHEAKP…
sace_60_4_d02440	sace_1299	1501	258.27	0	12	o520-542i555-574o601-623i630-652o667-689i767-789o1187-1209i1214-1236o1274-1296i1303-1325o1335-1357i1455-1477o	IN	12	175 193 555 574 599 621 630 654 663 680 771 789 1187 1211 1220 1237 1262 1286 1301 1325 1332 1350 1455 1478	MSNIKSTQDSSHNAVARSSSASFAASEESFTGITHDKDEQSDTPADKLTKMLTGPARDTASQISATVSEMAPDVVSKVESFADALSRHTTRSGAFNMDSDSDDGFDAHAIFESFVRDADEQGIHIRKAGVTIEDVSAKGVDASALEGATFGNILCLPLTIFKGIKAKRHQKMRQIISNVNALAEAGEMILVLGRPGAGCSSFLKVTAGEIDQFAGGVSGEVAYDGIPQEEMMKRYKADVIYNGELDVHFPYLTVKQTLDFAIACKTPALRVNNVSKKEYIASRRDLYATIFGLRHTYNTKVGNDFVRGVSGGERKRVSIAEALAAKGSIYCWDNATRGLDASTALEYAKAIRIMTNLLKSTAFVTIYQASENIYETFDKVTVLYSGKQIYFGLIHEAKP…
sace_9_1_a02440	sace_1313	1501	258.27	0	12	o520-542i555-574o601-623i630-652o667-689i767-789o1187-1209i1214-1236o1274-1296i1303-1325o1335-1357i1455-1477o	IN	12	175 193 555 574 599 621 630 654 663 680 771 789 1187 1211 1220 1237 1262 1286 1301 1325 1332 1350 1455 1478	MSNIKSTQDSSHNAVARSSSASFAASEESFTGITHDKDEQSDTPADKLTKMLTGPARDTASQISATVSEMAPDVVSKVESFADALSRHTTRSGAFNMDSDSDDGFDAHAIFESFVRDADEQGIHIRKAGVTIEDVSAKGVDASALEGATFGNILCLPLTIFKGIKAKRHQKMRQIISNVNALAEAGEMILVLGRPGAGCSSFLKVTAGEIDQFAGGVSGEVAYDGIPQEEMMKRYKADVIYNGELDVHFPYLTVKQTLDFAIACKTPALRVNNVSKKEYIASRRDLYATIFGLRHTYNTKVGNDFVRGVSGGERKRVSIAEALAAKGSIYCWDNATRGLDASTALEYTKAIRIMTNLLKSTAFVTIYQASENIYETFDKVTVLYSGKQIYFGLIHEAKP…
saku_1_4.262	saku_1331	1501	259.88	0	12	o520-542i555-574o601-623i630-652o667-689i767-789o1187-1209i1214-1236o1274-1296i1303-1325o1335-1357i1455-1477o	IN	12	175 193 523 541 554 572 599 623 630 648 663 680 771 789 1190 1209 1216 1235 1302 1326 1333 1350 1455 1478	MSSIKNTRDGSNNVATRSSSASYAASEESFSGAAHDKEKQNDTPADKLTRMLTGPARDTVSHVSATVSDMSPDVVSKVESFADALSRHTTRSGAFNMDAGGDDGFDAHAIFESFVRDADEQGIHIRKAGVTIENISAKGVDASALEGATFGNILCLPLSIFRGIKAKKHQKMREIICNVNALAEAGEMILVLGRPGAGCSSFLKVTAGEIDQFAGGVSGDIAYDGIPQKEMMKRYKADVIYNGELDVHFPYLTVKQTLDFAIACKTPALRVNNVSKEEYIASRRHLYATIFGLRHTYNTKVGNDFVRGVSGGERKRVSIAEALAAKGSIYCWDNATRGLDSSTALEYAKAIRIMTNLLKSTAFVTIYQASENIYETFDKVTVLYSGKQIYFGLINEAKP…
sami_1_4.244	sami_1343	1501	258.99	0	12	o520-542i555-574o601-623i630-652o667-689i767-789o1187-1209i1214-1236o1274-1296i1303-1325o1335-1357i1455-1477o	IN	14	175 193 523 541 554 572 599 623 630 648 663 680 771 789 1190 1209 1216 1235 1274 1292 1301 1324 1333 1350 1357 1374 1455 1478	MSSIKNTQNSSGNIVARSSSASIAASDESFSGVAHDKDKQNDTPADRLTKMLTGPVRDSASQISATVSDMSPDVVSKVESFADALSRHTTRSGAFNMDSGDDDGFDAHAIFESFVRDADEQGIHIRKAGVTIENVSAKGVDASALEGATFGNILCLPLTIFKGIKAKRHQKMRQIISNINALAEAGEMILVLGRPGAGCSSFLKVTAGEIDQFAGGVSGDITYDGIPQKEMMKRYKADVIYNGELDVHFPYLTVKQTLDFAIACKTPALRVNNVTKKEYISSRRDLYATIFGLRHTYNTKVGNDFVRGVSGGERKRVSIAEALAAKGSIYCWDNATRGLDASTALEYAKAIRIMTNLLKSTAFVTIYQASENIYETFDKVTVLYSGKQIYFGLINEAKP…
sapa_1_1_a02440	sapa_1346	1501	257.8	0	12	o520-542i555-574o601-623i630-652o667-689i767-789o1187-1209i1214-1236o1274-1296i1303-1325o1335-1357i1455-1477o	IN	12	175 193 554 572 597 621 630 654 663 680 771 789 1187 1211 1220 1237 1262 1286 1301 1325 1332 1350 1455 1478	MSNITNTQDSSNNTVVRSSSASFAASEESFTGISHEKDKHRDTPADRLTKMLTGPAKDSASQISAAMSDMSPDVVSKVESFADALSRHTTRSGAFNMDSGDDDAFDAHAIFESFVRDADEQGIHIRKAGVTIENVSAKGVDASALEGATFGNILCLPLTIFKGIKAKRHQKMRQIISNVNALAEAGEMILVLGRPGAGCSSFLKVTAGEIDQFAGGVSGDVAYDGIPQEEMMKRYKADVIYNGELDVHFPYLTVKQTLDFAIACKTPALRVNNVSKKEYIASRRDLYATIFGLRHTYNTKVGNDFVRGVSGGERKRVSIAEALAAKGSIYCWDNATRGLDASTALEYAKAIRIMTNLLKSTAFVTIYQASENIYETFDKVTVLYSGKQIYFGLIHEAKP…
sapa_10_1_2350	sapa_1358	1501	257.8	0	12	o520-542i555-574o601-623i630-652o667-689i767-789o1187-1209i1214-1236o1274-1296i1303-1325o1335-1357i1455-1477o	IN	12	175 193 554 572 597 621 630 654 663 680 771 789 1187 1211 1220 1237 1262 1286 1301 1325 1332 1350 1455 1478	MSNITNTQDSSNNTVVRSSSASFAASEESFTGISHEKDKHRDTPADRLTKMLTGPAKDSASQISAAMSDMSPDVVSKVESFADALSRHTTRSGAFNMDSGDDDAFDAHAIFESFVRDADEQGIHIRKAGVTIENVSAKGVDASALEGATFGNILCLPLTIFKGIKAKRHQKMRQIISNVNALAEAGEMILVLGRPGAGCSSFLKVTAGEIDQFAGGVSGDVAYDGIPQEEMMKRYKADVIYNGELDVHFPYLTVKQTLDFAIACKTPALRVNNVSKKEYIASRRDLYATIFGLRHTYNTKVGNDFVRGVSGGERKRVSIAEALAAKGSIYCWDNATRGLDASTALEYAKAIRIMTNLLKSTAFVTIYQASENIYETFDKVTVLYSGKQIYFGLIHEAKP…
sapa_11_1_a02470	sapa_1368	1501	257.8	0	12	o520-542i555-574o601-623i630-652o667-689i767-789o1187-1209i1214-1236o1274-1296i1303-1325o1335-1357i1455-1477o	IN	12	175 193 554 572 597 621 630 654 663 680 771 789 1187 1211 1220 1237 1262 1286 1301 1325 1332 1350 1455 1478	MSNITNTQDSSNNTVVRSSSASFAASEESFTGISHEKDKHRDTPADRLTKMLTGPAKDSASQISAAMSDMSPDVVSKVESFADALSRHTTRSGAFNMDSGDDDAFDAHAIFESFVRDADEQGIHIRKAGVTIENVSAKGVDASALEGATFGNILCLPLTIFKGIKAKRHQKMRQIISNVNALAEAGEMILVLGRPGAGCSSFLKVTAGEIDQFAGGVSGDVAYDGIPQEEMMKRYKADVIYNGELDVHFPYLTVKQTLDFAIACKTPALRVNNVSKKEYIASRRDLYATIFGLRHTYNTKVGNDFVRGVSGGERKRVSIAEALAAKGSIYCWDNATRGLDASTALEYAKAIRIMTNLLKSTAFVTIYQASENIYETFDKVTVLYSGKQIYFGLIHEAKP…
sapa_12_1_a02430	sapa_1378	1501	257.68	0	12	o520-542i555-574o601-623i630-652o667-689i767-789o1187-1209i1214-1236o1274-1296i1303-1325o1335-1357i1455-1477o	IN	12	175 193 554 572 597 621 630 654 663 680 771 789 1187 1211 1220 1237 1262 1286 1301 1325 1332 1350 1455 1478	MSNITNTQDSSNNTVVKSSSASFAASEESFTGISHEKDKHRDTPADRLTKMLTGPAKDSASQISAAMSDMSPDVVSKVESFADALSRHTTRSGAFNMDSGADDAFDAHAIFESFVRDADEQGIHIRKAGVTIENVSAKGVDASALEGATFGNILCLPLTIFKGIKAKRHQKMRQIISNVNALAEAGEMILVLGRPGAGCSSFLKVTAGEIDQFAGGVSGDVAYDGIPQEEMMKRYKADVIYNGELDVHFPYLTVKQTLDFAIACKTPALRVNNVSKKEYIASRRDLYATIFGLRHTYNTKVGNDFVRGVSGGERKRVSIAEALAAKGSIYCWDNATRGLDASTALEYAKAIRIMTNLLKSTAFVTIYQASENIYETFDKVTVLYSGKQIYFGLIHEAKP…
sapa_13_1_a02420	sapa_1388	1501	257.68	0	12	o520-542i555-574o601-623i630-652o667-689i767-789o1187-1209i1214-1236o1274-1296i1303-1325o1335-1357i1455-1477o	IN	12	175 193 554 572 597 621 630 654 663 680 771 789 1187 1211 1220 1237 1262 1286 1301 1325 1332 1350 1455 1478	MSNITNTQDSSNNTVVKSSSASFAASEESFTGISHEKDKHRDTPADRLTKMLTGPAKDSASQISAAMSDMSPDVVSKVESFADALSRHTTRSGAFNMDSGADDAFDAHAIFESFVRDADEQGIHIRKAGVTIENVSAKGVDASALEGATFGNILCLPLTIFKGIKAKRHQKMRQIISNVNALAEAGEMILVLGRPGAGCSSFLKVTAGEIDQFAGGVSGDVAYDGIPQEEMMKRYKADVIYNGELDVHFPYLTVKQTLDFAIACKTPALRVNNVSKKEYIASRRDLYATIFGLRHTYNTKVGNDFVRGVSGGERKRVSIAEALAAKGSIYCWDNATRGLDASTALEYAKAIRIMTNLLKSTAFVTIYQASENIYETFDKVTVLYSGKQIYFGLIHEAKP…
sapa_14_1_a02440	sapa_1397	1501	257.68	0	12	o520-542i555-574o601-623i630-652o667-689i767-789o1187-1209i1214-1236o1274-1296i1303-1325o1335-1357i1455-1477o	IN	12	175 193 554 572 597 621 630 654 663 680 771 789 1187 1211 1220 1237 1262 1286 1301 1325 1332 1350 1455 1478	MSNITNTQDSSNNTVVKSSSASFAASEESFTGISHEKDKHRDTPADRLTKMLTGPAKDSASQISAAMSDMSPDVVSKVESFADALSRHTTRSGAFNMDSGADDAFDAHAIFESFVRDADEQGIHIRKAGVTIENVSAKGVDASALEGATFGNILCLPLTIFKGIKAKRHQKMRQIISNVNALAEAGEMILVLGRPGAGCSSFLKVTAGEIDQFAGGVSGDVAYDGIPQEEMMKRYKADVIYNGELDVHFPYLTVKQTLDFAIACKTPALRVNNVSKKEYIASRRDLYATIFGLRHTYNTKVGNDFVRGVSGGERKRVSIAEALAAKGSIYCWDNATRGLDASTALEYAKAIRIMTNLLKSTAFVTIYQASENIYETFDKVTVLYSGKQIYFGLIHEAKP…
sapa_15_1_a02510	sapa_1407	1501	257.8	0	12	o520-542i555-574o601-623i630-652o667-689i767-789o1187-1209i1214-1236o1274-1296i1303-1325o1335-1357i1455-1477o	IN	12	175 193 554 572 597 621 630 654 663 680 771 789 1187 1211 1220 1237 1262 1286 1301 1325 1332 1350 1455 1478	MSNITNTQDSSNNTVVRSSSASFAASEESFTGISHEKDKHRDTPADRLTKMLTGPAKDSASQISAAMSDMSPDVVSKVESFADALSRHTTRSGAFNMDSGDDDAFDAHAIFESFVRDADEQGIHIRKAGVTIENVSAKGVDASALEGATFGNILCLPLTIFKGIKAKRHQKMRQIISNVNALAEAGEMILVLGRPGAGCSSFLKVTAGEIDQFAGGVSGDVAYDGIPQEEMMKRYKADVIYNGELDVHFPYLTVKQTLDFAIACKTPALRVNNVSKKEYIASRRDLYATIFGLRHTYNTKVGNDFVRGVSGGERKRVSIAEALAAKGSIYCWDNATRGLDASTALEYAKAIRIMTNLLKSTAFVTIYQASENIYETFDKVTVLYSGKQIYFGLIHEAKP…
sapa_16_1_a02500	sapa_1418	1501	257.8	0	12	o520-542i555-574o601-623i630-652o667-689i767-789o1187-1209i1214-1236o1274-1296i1303-1325o1335-1357i1455-1477o	IN	12	175 193 554 572 597 621 630 654 663 680 771 789 1187 1211 1220 1237 1262 1286 1301 1325 1332 1350 1455 1478	MSNITNTQDSSNNTVVRSSSASFAASEESFTGISHEKDKHRDTPADRLTKMLTGPAKDSASQISAAMSDMSPDVVSKVESFADALSRHTTRSGAFNMDSGDDDAFDAHAIFESFVRDADEQGIHIRKAGVTIENVSAKGVDASALEGATFGNILCLPLTIFKGIKAKRHQKMRQIISNVNALAEAGEMILVLGRPGAGCSSFLKVTAGEIDQFAGGVSGDVAYDGIPQEEMMKRYKADVIYNGELDVHFPYLTVKQTLDFAIACKTPALRVNNVSKKEYIASRRDLYATIFGLRHTYNTKVGNDFVRGVSGGERKRVSIAEALAAKGSIYCWDNATRGLDASTALEYAKAIRIMTNLLKSTAFVTIYQASENIYETFDKVTVLYSGKQIYFGLIHEAKP…
sapa_17_1_2380	sapa_1429	1501	257.32	0	12	o520-542i555-574o601-623i630-652o667-689i767-789o1187-1209i1214-1236o1274-1296i1303-1325o1335-1357i1455-1477o	IN	12	175 193 555 574 599 621 630 648 661 680 771 789 1187 1206 1215 1233 1264 1287 1302 1326 1335 1357 1455 1478	MSNITNTQDSSNNTVVRSSSASFAASEESFTGISHDKDKHRDTPADRLTKMLTGPAKDSASQISAAMSEMSPDVVSKVESFADALSRHTTRSGAFNMDSGDDDAFDAHAIFESFVRDADEQGIHIRKAGVTIENVSAKGVDASALEGATFGNILCLPLTIFKGIKAKRHQKMRQIITNVNALAEAGEMILVLGRPGAGCSSFLKVTAGEIDQFAGGVSGDVAYDGIPQDEMMKRYKADVIYNGELDVHFPYLTVKQTLDFAIACKTPALRVNNVSKKEYIASRRDLYATIFGLRHTYNTKVGNDFVRGVSGGERKRVSIAEALAAKGSIYCWDNATRGLDASTALEYAKAIRIMTNLLKSTAFVTIYQASENIYETFDKVTVLYSGKQIYFGLIHEAKP…
sapa_18_1_2390	sapa_1440	1501	256.19	0	12	o520-542i555-574o601-623i630-652o667-689i767-789o1187-1209i1214-1236o1274-1296i1303-1325o1335-1357i1455-1477o	IN	12	175 193 555 574 599 621 630 648 661 680 771 789 1187 1211 1220 1237 1262 1286 1301 1325 1332 1350 1455 1478	MSNITNTQDSSNNTVVRSSSASFAASEESFTGISHDKDKHRDTPADRLTKMLTGPAKDSASQISAAISGMSPDVVSKVESFADALSRHTTRSGAFNMDSGDDDAFDAHAIFESFVRDADEQGIHIRKAGVTIENVSAKGVDASALEGATFGNILCLPLTIFKGIKAKRHQKMRQIITNVNALAEAGEMILVLGRPGAGCSSFLKVTAGEIDQFAGGVSGDVAYDGIPQEEMMKRYKADIIYNGELDVHFPYLTVKQTLDFAIACKTPALRVNNVSKKEYIASRRDLYATIFGLRHTYNTKVGNDFVRGVSGGERKRVSIAEALAAKGSIYCWDNATRGLDASTALEYAKAIRIMTNLLKSTAFVTIYQASENIYETFDKVTVLYSGKQIYFGLIHEAKP…
sapa_19_1_a02530	sapa_1450	1501	257.8	0	12	o520-542i555-574o601-623i630-652o667-689i767-789o1187-1209i1214-1236o1274-1296i1303-1325o1335-1357i1455-1477o	IN	12	175 193 554 572 597 621 630 654 663 680 771 789 1187 1211 1220 1237 1262 1286 1301 1325 1332 1350 1455 1478	MSNITNTQDSSNNTVVRSSSASFAASEESFTGISHEKDKHRDTPADRLTKMLTGPAKDSASQISAAMSDMSPDVVSKVESFADALSRHTTRSGAFNMDSGDDDAFDAHAIFESFVRDADEQGIHIRKAGVTIENVSAKGVDASALEGATFGNILCLPLTIFKGIKAKRHQKMRQIISNVNALAEAGEMILVLGRPGAGCSSFLKVTAGEIDQFAGGVSGDVAYDGIPQEEMMKRYKADVIYNGELDVHFPYLTVKQTLDFAIACKTPALRVNNVSKKEYIASRRDLYATIFGLRHTYNTKVGNDFVRGVSGGERKRVSIAEALAAKGSIYCWDNATRGLDASTALEYAKAIRIMTNLLKSTAFVTIYQASENIYETFDKVTVLYSGKQIYFGLIHEAKP…
sapa_2_1_a02460	sapa_1461	1501	257.08	0	12	o520-542i555-574o601-623i630-652o667-689i767-789o1187-1209i1214-1236o1274-1296i1303-1325o1335-1357i1455-1477o	IN	12	175 193 555 574 599 621 630 648 661 680 771 789 1187 1211 1220 1237 1262 1286 1301 1325 1332 1350 1455 1478	MSNITNTQDSSNNTVVRSSSASFAASEESFTGISHDKDKHRDTPADRLTKMLTGPAKDSASQISAAMSEMSPDVVSKVESFADALSRHTTRSGAFNMDSGDDDAFDAHAIFESFVRDADEQGIHIRKAGVTIENVSAKGVDASALEGATFGNILCLPLTIFKGIKAKRHQKMRQIITNVNALAEAGEMILVLGRPGAGCSSFLKVTAGEIDQFAGGVSGDVAYDGIPQDEMMKRYKADVIYNGELDVHFPYLTVKQTLDFAIACKTPALRVNNVSKKEYIASRRDLYATIFGLRHTYNTKVGNDFVRGVSGGERKRVSIAEALAAKGSIYCWDNATRGLDASTALEYAKAIRIMTNLLKSTAFVTIYQASENIYETFDKVTVLYSGKQIYFGLIHEAKP…
sapa_20_1_a02450	sapa_1471	1501	257.8	0	12	o520-542i555-574o601-623i630-652o667-689i767-789o1187-1209i1214-1236o1274-1296i1303-1325o1335-1357i1455-1477o	IN	12	175 193 554 572 597 621 630 654 663 680 771 789 1187 1211 1220 1237 1262 1286 1301 1325 1332 1350 1455 1478	MSNITNTQDSSNNTVVRSSSASFAASEESFTGISHEKDKHRDTPADRLTKMLTGPAKDSASQISAAMSDMSPDVVSKVESFADALSRHTTRSGAFNMDSGDDDAFDAHAIFESFVRDADEQGIHIRKAGVTIENVSAKGVDASALEGATFGNILCLPLTIFKGIKAKRHQKMRQIISNVNALAEAGEMILVLGRPGAGCSSFLKVTAGEIDQFAGGVSGDVAYDGIPQEEMMKRYKADVIYNGELDVHFPYLTVKQTLDFAIACKTPALRVNNVSKKEYIASRRDLYATIFGLRHTYNTKVGNDFVRGVSGGERKRVSIAEALAAKGSIYCWDNATRGLDASTALEYAKAIRIMTNLLKSTAFVTIYQASENIYETFDKVTVLYSGKQIYFGLIHEAKP…
sapa_21_1_a02450	sapa_1481	1501	257.8	0	12	o520-542i555-574o601-623i630-652o667-689i767-789o1187-1209i1214-1236o1274-1296i1303-1325o1335-1357i1455-1477o	IN	12	175 193 554 572 597 621 630 654 663 680 771 789 1187 1211 1220 1237 1262 1286 1301 1325 1332 1350 1455 1478	MSNITNTQDSSNNTVVRSSSASFAASEESFTGISHEKDKHRDTPADRLTKMLTGPAKDSASQISAAMSDMSPDVVSKVESFADALSRHTTRSGAFNMDSGDDDAFDAHAIFESFVRDADEQGIHIRKAGVTIENVSAKGVDASALEGATFGNILCLPLTIFKGIKAKRHQKMRQIISNVNALAEAGEMILVLGRPGAGCSSFLKVTAGEIDQFAGGVSGDVAYDGIPQEEMMKRYKADVIYNGELDVHFPYLTVKQTLDFAIACKTPALRVNNVSKKEYIASRRDLYATIFGLRHTYNTKVGNDFVRGVSGGERKRVSIAEALAAKGSIYCWDNATRGLDASTALEYAKAIRIMTNLLKSTAFVTIYQASENIYETFDKVTVLYSGKQIYFGLIHEAKP…
sapa_22_1_a02500	sapa_1493	1501	257.8	0	12	o520-542i555-574o601-623i630-652o667-689i767-789o1187-1209i1214-1236o1274-1296i1303-1325o1335-1357i1455-1477o	IN	12	175 193 554 572 597 621 630 654 663 680 771 789 1187 1211 1220 1237 1262 1286 1301 1325 1332 1350 1455 1478	MSNITNTQDSSNNTVVRSSSASFAASEESFTGISHEKDKHRDTPADRLTKMLTGPAKDSASQISAAMSDMSPDVVSKVESFADALSRHTTRSGAFNMDSGDDDAFDAHAIFESFVRDADEQGIHIRKAGVTIENVSAKGVDASALEGATFGNILCLPLTIFKGIKAKRHQKMRQIISNVNALAEAGEMILVLGRPGAGCSSFLKVTAGEIDQFAGGVSGDVAYDGIPQEEMMKRYKADVIYNGELDVHFPYLTVKQTLDFAIACKTPALRVNNVSKKEYIASRRDLYATIFGLRHTYNTKVGNDFVRGVSGGERKRVSIAEALAAKGSIYCWDNATRGLDASTALEYAKAIRIMTNLLKSTAFVTIYQASENIYETFDKVTVLYSGKQIYFGLIHEAKP…
sapa_23_1_a02480	sapa_1506	1501	257.08	0	12	o520-542i555-574o601-623i630-652o667-689i767-789o1187-1209i1214-1236o1274-1296i1303-1325o1335-1357i1455-1477o	IN	12	175 193 555 574 599 621 630 648 661 680 771 789 1187 1211 1220 1237 1262 1286 1301 1325 1332 1350 1455 1478	MSNITNTQDSSNNTVVRSSSASFAASEESFTGISHDKDKHRDTPADRLTKMLTGPAKDSASQISAAMSEMSPDVVSKVESFADALSRHTTRSGAFNMDSGDDDAFDAHAIFESFVRDADEQGIHIRKAGVTIENVSAKGVDASALEGATFGNILCLPLTIFKGIKAKRHQKMRQIITNVNALAEAGEMILVLGRPGAGCSSFLKVTAGEIDQFAGGVSGDVAYDGIPQDEMMKRYKADVIYNGELDVHFPYLTVKQTLDFAIACKTPALRVNNVSKKEYIASRRDLYATIFGLRHTYNTKVGNDFVRGVSGGERKRVSIAEALAAKGSIYCWDNATRGLDASTALEYAKAIRIMTNLLKSTAFVTIYQASENIYETFDKVTVLYSGKQIYFGLIHEAKP…
sapa_24_1_a02510	sapa_1517	1501	257.8	0	12	o520-542i555-574o601-623i630-652o667-689i767-789o1187-1209i1214-1236o1274-1296i1303-1325o1335-1357i1455-1477o	IN	12	175 193 554 572 597 621 630 654 663 680 771 789 1187 1211 1220 1237 1262 1286 1301 1325 1332 1350 1455 1478	MSNITNTQDSSNNTVVRSSSASFAASEESFTGISHEKDKHRDTPADRLTKMLTGPAKDSASQISAAMSDMSPDVVSKVESFADALSRHTTRSGAFNMDSGDDDAFDAHAIFESFVRDADEQGIHIRKAGVTIENVSAKGVDASALEGATFGNILCLPLTIFKGIKAKRHQKMRQIISNVNALAEAGEMILVLGRPGAGCSSFLKVTAGEIDQFAGGVSGDVAYDGIPQEEMMKRYKADVIYNGELDVHFPYLTVKQTLDFAIACKTPALRVNNVSKKEYIASRRDLYATIFGLRHTYNTKVGNDFVRGVSGGERKRVSIAEALAAKGSIYCWDNATRGLDASTALEYAKAIRIMTNLLKSTAFVTIYQASENIYETFDKVTVLYSGKQIYFGLIHEAKP…
sapa_25_1_a02460	sapa_1529	1501	257.8	0	12	o520-542i555-574o601-623i630-652o667-689i767-789o1187-1209i1214-1236o1274-1296i1303-1325o1335-1357i1455-1477o	IN	12	175 193 554 572 597 621 630 654 663 680 771 789 1187 1211 1220 1237 1262 1286 1301 1325 1332 1350 1455 1478	MSNITNTQDSSNNTVVRSSSASFAASEESFTGISHEKDKHRDTPADRLTKMLTGPAKDSASQISAAMSDMSPDVVSKVESFADALSRHTTRSGAFNMDSGDDDAFDAHAIFESFVRDADEQGIHIRKAGVTIENVSAKGVDASALEGATFGNILCLPLTIFKGIKAKRHQKMRQIISNVNALAEAGEMILVLGRPGAGCSSFLKVTAGEIDQFAGGVSGDVAYDGIPQEEMMKRYKADVIYNGELDVHFPYLTVKQTLDFAIACKTPALRVNNVSKKEYIASRRDLYATIFGLRHTYNTKVGNDFVRGVSGGERKRVSIAEALAAKGSIYCWDNATRGLDASTALEYAKAIRIMTNLLKSTAFVTIYQASENIYETFDKVTVLYSGKQIYFGLIHEAKP…
sapa_3_1_a02470	sapa_1550	1501	257.08	0	12	o520-542i555-574o601-623i630-652o667-689i767-789o1187-1209i1214-1236o1274-1296i1303-1325o1335-1357i1455-1477o	IN	12	175 193 555 574 599 621 630 648 661 680 771 789 1187 1211 1220 1237 1262 1286 1301 1325 1332 1350 1455 1478	MSNITNTQDSSNNTVVRSSSASFAASEESFTGISHDKDKHRDTPADRLTKMLTGPAKDSASQISAAMSEMSPDVVSKVESFADALSRHTTRSGAFNMDSGDDDAFDAHAIFESFVRDADEQGIHIRKAGVTIENVSAKGVDASALEGATFGNILCLPLTIFKGIKAKRHQKMRQIITNVNALAEAGEMILVLGRPGAGCSSFLKVTAGEIDQFAGGVSGDVAYDGIPQDEMMKRYKADVIYNGELDVHFPYLTVKQTLDFAIACKTPALRVNNVSKKEYIASRRDLYATIFGLRHTYNTKVGNDFVRGVSGGERKRVSIAEALAAKGSIYCWDNATRGLDASTALEYAKAIRIMTNLLKSTAFVTIYQASENIYETFDKVTVLYSGKQIYFGLIHEAKP…
sapa_4_1_a02470	sapa_1561	1501	257.8	0	12	o520-542i555-574o601-623i630-652o667-689i767-789o1187-1209i1214-1236o1274-1296i1303-1325o1335-1357i1455-1477o	IN	12	175 193 554 572 597 621 630 654 663 680 771 789 1187 1211 1220 1237 1262 1286 1301 1325 1332 1350 1455 1478	MSNITNTQDSSNNTVVRSSSASFAASEESFTGISHEKDKHRDTPADRLTKMLTGPAKDSASQISAAMSDMSPDVVSKVESFADALSRHTTRSGAFNMDSGDDDAFDAHAIFESFVRDADEQGIHIRKAGVTIENVSAKGVDASALEGATFGNILCLPLTIFKGIKAKRHQKMRQIISNVNALAEAGEMILVLGRPGAGCSSFLKVTAGEIDQFAGGVSGDVAYDGIPQEEMMKRYKADVIYNGELDVHFPYLTVKQTLDFAIACKTPALRVNNVSKKEYIASRRDLYATIFGLRHTYNTKVGNDFVRGVSGGERKRVSIAEALAAKGSIYCWDNATRGLDASTALEYAKAIRIMTNLLKSTAFVTIYQASENIYETFDKVTVLYSGKQIYFGLIHEAKP…
sapa_5_1_2350	sapa_1572	1501	257.8	0	12	o520-542i555-574o601-623i630-652o667-689i767-789o1187-1209i1214-1236o1274-1296i1303-1325o1335-1357i1455-1477o	IN	12	175 193 554 572 597 621 630 654 663 680 771 789 1187 1211 1220 1237 1262 1286 1301 1325 1332 1350 1455 1478	MSNITNTQDSSNNTVVRSSSASFAASEESFTGISHEKDKHRDTPADRLTKMLTGPAKDSASQISAAMSDMSPDVVSKVESFADALSRHTTRSGAFNMDSGDDDAFDAHAIFESFVRDADEQGIHIRKAGVTIENVSAKGVDASALEGATFGNILCLPLTIFKGIKAKRHQKMRQIISNVNALAEAGEMILVLGRPGAGCSSFLKVTAGEIDQFAGGVSGDVAYDGIPQEEMMKRYKADVIYNGELDVHFPYLTVKQTLDFAIACKTPALRVNNVSKKEYIASRRDLYATIFGLRHTYNTKVGNDFVRGVSGGERKRVSIAEALAAKGSIYCWDNATRGLDASTALEYAKAIRIMTNLLKSTAFVTIYQASENIYETFDKVTVLYSGKQIYFGLIHEAKP…
sapa_6_1_2360	sapa_1583	1501	257.8	0	12	o520-542i555-574o601-623i630-652o667-689i767-789o1187-1209i1214-1236o1274-1296i1303-1325o1335-1357i1455-1477o	IN	12	175 193 554 572 597 621 630 654 663 680 771 789 1187 1211 1220 1237 1262 1286 1301 1325 1332 1350 1455 1478	MSNITNTQDSSNNTVVRSSSASFAASEESFTGISHEKDKHRDTPADRLTKMLTGPAKDSASQISAAMSDMSPDVVSKVESFADALSRHTTRSGAFNMDSGDDDAFDAHAIFESFVRDADEQGIHIRKAGVTIENVSAKGVDASALEGATFGNILCLPLTIFKGIKAKRHQKMRQIISNVNALAEAGEMILVLGRPGAGCSSFLKVTAGEIDQFAGGVSGDVAYDGIPQEEMMKRYKADVIYNGELDVHFPYLTVKQTLDFAIACKTPALRVNNVSKKEYIASRRDLYATIFGLRHTYNTKVGNDFVRGVSGGERKRVSIAEALAAKGSIYCWDNATRGLDASTALEYAKAIRIMTNLLKSTAFVTIYQASENIYETFDKVTVLYSGKQIYFGLIHEAKP…
sapa_7_1_2370	sapa_1593	1501	257.05	0	12	o520-542i555-574o601-623i630-652o667-689i767-789o1187-1209i1214-1236o1274-1296i1303-1325o1335-1357i1455-1477o	IN	12	175 193 555 574 599 621 630 654 663 680 771 789 1187 1211 1220 1237 1262 1286 1301 1325 1332 1350 1455 1478	MSNITNTQDSSNNTVVRSSSASFAASEESFTGISHDKDKHRDTPADRLTKMLTGPAKDSASQISAAMSEMSPDVVSKVESFADALSRHTTRSGAFNMDSGDDDAFDAHAIFESFVRDADEQGIHIRKAGVTIENVSAKGVDASALEGATFGNILCLPLTIFKGIKAKRHQKMRQIITNVNAIAEAGEMVLVLGRPGAGCSSFLKVTAGEIDQFAGGVSGDVAYDGIPQDEMMKRYKADVIYNGELDVHFPYLTVKQTLDFAIACKTPALRVNNVSKKEYIASRRDLYATIFGLRHTYNTKVGNDFVRGVSGGERKRVSIAEALAAKGSIYCWDNATRGLDASTALEYAKAIRIMTNLLKSTAFVTIYQASENIYETFDKVTVLYSGKQIYFGLIHEAKP…
sapa_8_1_2350	sapa_1604	1501	257.68	0	12	o520-542i555-574o601-623i630-652o667-689i767-789o1187-1209i1214-1236o1274-1296i1303-1325o1335-1357i1455-1477o	IN	12	175 193 554 572 597 621 630 654 663 680 771 789 1187 1211 1220 1237 1262 1286 1301 1325 1332 1350 1455 1478	MSNITNTQDSSNNTVVKSSSASFAASEESFTGISHEKDKHRDTPADRLTKMLTGPAKDSASQISAAMSDMSPDVVSKVESFADALSRHTTRSGAFNMDSGADDAFDAHAIFESFVRDADEQGIHIRKAGVTIENVSAKGVDASALEGATFGNILCLPLTIFKGIKAKRHQKMRQIISNVNALAEAGEMILVLGRPGAGCSSFLKVTAGEIDQFAGGVSGDVAYDGIPQEEMMKRYKADVIYNGELDVHFPYLTVKQTLDFAIACKTPALRVNNVSKKEYIASRRDLYATIFGLRHTYNTKVGNDFVRGVSGGERKRVSIAEALAAKGSIYCWDNATRGLDASTALEYAKAIRIMTNLLKSTAFVTIYQASENIYETFDKVTVLYSGKQIYFGLIHEAKP…
sapa_9_1_2360	sapa_1614	1501	257.8	0	12	o520-542i555-574o601-623i630-652o667-689i767-789o1187-1209i1214-1236o1274-1296i1303-1325o1335-1357i1455-1477o	IN	12	175 193 554 572 597 621 630 654 663 680 771 789 1187 1211 1220 1237 1262 1286 1301 1325 1332 1350 1455 1478	MSNITNTQDSSNNTVVRSSSASFAASEESFTGISHEKDKHRDTPADRLTKMLTGPAKDSASQISAAMSDMSPDVVSKVESFADALSRHTTRSGAFNMDSGDDDAFDAHAIFESFVRDADEQGIHIRKAGVTIENVSAKGVDASALEGATFGNILCLPLTIFKGIKAKRHQKMRQIISNVNALAEAGEMILVLGRPGAGCSSFLKVTAGEIDQFAGGVSGDVAYDGIPQEEMMKRYKADVIYNGELDVHFPYLTVKQTLDFAIACKTPALRVNNVSKKEYIASRRDLYATIFGLRHTYNTKVGNDFVRGVSGGERKRVSIAEALAAKGSIYCWDNATRGLDASTALEYAKAIRIMTNLLKSTAFVTIYQASENIYETFDKVTVLYSGKQIYFGLIHEAKP…
caca_1_2_b04150	caca_0197	1500	265.37	0	13	o515-537i550-572o594-616i629-651o656-678i734-756o766-788i1190-1212o1225-1247i1267-1289o1314-1336i1343-1365o1462-1484i	OUT	11	550 572 593 611 628 646 659 678 769 788 1189 1206 1225 1247 1278 1297 1312 1329 1342 1361 1463 1482	MADTKDPSQSSDSDKSYRDVDNVVEYKGLNDEAEETIRELARRFSTQISVSEGDSLSRRLSRVSTGFGSGSAPQNSYLLAEDVEDIEIDPRLDPNSPQFSSKSWVRNNYNLMMADSATSKIRTLGVSWKNLNAFGYGSDSDYQLTVYNVLLRRFNDGLNKILGRKGRRVTILRKVDGLIRPGELVVVLGRPGAGCTTFLRTISARTFGFHLDENTQINYSGMDSKDILHHFRGDVVYNAESDVHFPHLTVGETLEFAASLRVPRNRPAGIKRDIYAHHMRDVIMASYGLLHTMNTKVGNDYVRGVSGGERKRVSIAELSLSGAPLQCWDNSTRGLDSATAAEFVKSLAVSSEVMGVASLVAIYQCSQEVYDMFNKVVLLYEGRQIYFGSTQDAKKFFLD…
cadu_1_43320	cadu_0203	1500	282.71	0	13	o503-525i538-560o582-604i616-638o653-675i751-773o1175-1197i1210-1232o1252-1274i1295-1317o1327-1346i1353-1375o1452-1471i	OUT	13	503 525 538 557 588 607 616 634 653 675 754 773 1177 1196 1209 1232 1263 1282 1295 1313 1326 1344 1353 1375 1452 1471	MAKTTQEGGQPYKGYYNNKSQGQPYRGYYSGFNKSASAQIHHLARSLTQGAQSHYDDTYTTATMHPHGINPISDKTDPTLDPESPSFSSKRWVQNMWKLYQSDSEYYKPGKLGVAYKNLRVYGDAIESDYQTTVSNGVLKYARNLFNKFRKHNDDYSFDILKPMEGLIKPGEVTVVLGRPGAGCSTFLKTIACRTEGFHVADGSVISYDGITQDEIRNHLRGEVVYCAETETHFPNLTVGETLEFAALMKTPQNRPMGVSRDEYAKHVVDVVMATYGLSHTKNTKVGNDFIRGISGGERKRLSIAEVTLVQASIQCWDNSTRGLDAATALEFISSLKTSASILNDTPLIAIYQCSQNAYDLFDKVIVMYEGYQIFFGSSQRAAAYFKKMGFICQDRQTT…
cadu_1_84860	cadu_0207	1500	268.8	0	12	o513-535i542-564o589-611i624-646o661-683i763-782o1193-1215i1228-1250o1280-1302i1314-1336o1351-1373i1465-1487o	OUT	13	484 501 514 533 548 568 589 610 625 642 655 674 763 782 1193 1215 1228 1250 1281 1300 1315 1332 1345 1364 1466 1487	MSTTSNTSLSQQLDEKPWVDVSDDSSVQEYQGFDATASHNIQDLARKLTHDSTKGDHHAANNLARYLSHMSDIPGVSPFNGNINHEQLDPDSENFNAKYWVKNLKKLFDSDSEYYKPSKLGVAYRNLRAFGVANDSDYQPTVTNALWKFTTEAINKLKKPDDSKYFDILKSMDAIMRPGELTVVLGRPGAGCSTLLKTISANTYGFNIGKESHITYDGLTPKDIESNYRGDVIYSAETDYHFPHLSVGDTLEFAARLRTPQNRGEGIDRETYAKHMANVYMATYGLSHTRNTKVGNDFVRGVSGGERKRVSIAEASLSGANIQCWDNATRGLDSATALEFIRALKTSAVILDTTPLIAIYQCSQDAYDLFDNVVVLYEGHQIFFGRASKAKEYFEKMGW…
deha_1_f16478g	deha_0329	1500	265.52	0	12	o516-538i545-567o592-614i627-645o655-677i766-785o1193-1215i1228-1250o1279-1301i1314-1336o1351-1373i1466-1488o	OUT	13	485 503 516 535 550 571 592 614 627 645 658 677 767 785 1193 1215 1230 1249 1280 1299 1314 1332 1345 1364 1469 1488	MSTGSLSSAGRETKDINSQYELTDSSENNEIHEYEGFDNTATGDIRELARTVSHISREQTNKTSDSEDIVRYLSHFSSIPGVEPYTEAEDTLNPDSDSFDARLWVKNLRKLHDSDVEYFKPSSLGVAYRNLRACGVAADSDYQPTVLNGITKYLTDGFRYLQKDDPSRYFDILKSMDGIMRPGEVTVVLGRPGSGCSTLLKTIASHTYGFKIGEESKISYDGLTPKDIENQFRGDVVYSAETDTHFPHLTVGDTLEFAAKMRTPQNRGNVDRETYAKHMASVYMATYGLSHTRNTNVGDDFVRGVSGGERKRVSIAEVSLCGSNIQCWDNATRGLDSATALEFIRALKTSATILDATPLIAIYQCSQDAYDLFDNVVVLYEGHQIFFGKADEAKEYFIN…
nada_1_g01850	nada_0584	1500	252.84	0	11	o517-539i552-571o612-634i655-677o768-785i1187-1209o1219-1241i1262-1284o1304-1326i1333-1355o1456-1478i	OUT	9	520 538 551 570 611 635 660 677 1218 1237 1262 1286 1303 1326 1333 1350 1457 1476	MSGKNNDTTVGAAHQVDSSSASIANTELSFQGIRHHSASHDNFTEGQESAGDKLSRIFTQGSGSYQASQFSADVVSNVESLAEVLSHHTTRDGPVPTEGNDFDAAAIFSKFVRDANEQGIHIRKSGVTLEDVSAEGLDSSALEGATFGNILCLPLTIYKGIKARKNMKMRRILNNVNVLAKAGEMVLVLGRPGAGCSSFLKVTAGEIDQFAGGIKGDITYDGIPQKEMMKHYKADVIYNGELDVHFPFLTVQQTLDFAIACKTPANRVNGVSKAEYIQSTRELYATIFGLRHTYQTKVGNDFVRGVSGGERKRVSIAEALAANGSIYCWDNATRGLDASTALEYTEAIRLMTNLLGSTAFVTIYQASENIYSLFDKVSLLYNGRQIYYGPVTEAKEYFD…
saba_1_58_bf00280	saba_0652	1500	261.62	0	12	o519-541i554-573o600-622i629-651o666-688i766-788o1186-1208i1213-1235o1273-1295i1302-1324o1334-1356i1454-1476o	IN	12	174 192 554 573 598 620 629 653 662 679 770 788 1186 1205 1220 1238 1263 1286 1301 1325 1334 1357 1454 1477	MSSIKNAHGGSKDSPVTRSSSASYAASEVSFSGTAHGKDEQNDTLAHRHSKTLTGQAMDSMSQLSASVSNMPPDVVSKVESLADALSRHTTRSGAFNMDSGDGFDAQAIFESFVRHADEQGIHIRKAGVTIENVGAQGSDESALEGATFGNILCLPLTIIKGIKAKKQKKMRDIIQNVNALAEAGEMVLVLGRPGAGCSSFLKVTAGEIDQFAGGVSGDVAYDGIPQEEMMKRYKADVIYNGELDVHFPYLTVKQTLDFAIACKTPAVRVNNISRQEYIENRRDLFATIFGLRHTYNTKVGNDFVRGVSGGERKRVSIAEALAAKGSIYCWDNATRGLDASTALEYAKAIRIMTNLLKSTAFVTIYQASENIYETFDKVTVLYSGRQIYYGLIHEAKPY…
sppa_1_1_a02840	sppa_1655	1500	250	0	10	o501-523i535-557o577-599i612-630o640-662i751-770o1266-1288i1301-1323o1338-1360i1453-1475o	OUT	13	501 521 534 553 580 603 612 630 643 662 673 690 721 739 752 770 1210 1228 1253 1275 1302 1326 1335 1354 1455 1474	MFKEDYLTNSGSFEANPHESYLGFNEEASDDVRQLARKITQDYATSDQSSSVPYLSSNDVVPAINPYQDELTGSNLDPESPKFDSKYWIKNLKALYQSDPDYFKPNKLGVAFRDLRAYGIANDFDYQTTVATGLIKFVVDGSRYFRKDDKSRYFDILKPMDGLLRPGELTVVLGRPGAGCSTLLKTLAVNTYGFQVDKDSKVSYDGLTPDEIEKHYRGDVIYSAETDEHFPQLTVGDTLEFAARLRTPQNRGLGVDRETYAKHMASVYMATYGILRQRNTPVGNEFVPGCSGGERKRVSIAEVSLSGANIQCWDNATRGLDAATALEFIRALKTSSAVLDVTPVIAIYQCSQDAYDLFDNVSVLYGGHQIFFGKANKAKEYFTNMGWYCPERQTTADFL…
tode_1_d04040	tode_1684	1500	266.43	0	12	o504-526i538-557o585-607i614-636o646-668i750-772o1177-1199i1212-1231o1264-1286i1293-1315o1325-1347i1445-1467o	IN	14	158 176 506 524 537 555 582 606 613 631 646 663 670 689 754 772 1177 1196 1211 1229 1260 1279 1292 1316 1323 1341 1447 1466	MSSAVRDERESLAGSDVSFRDALGQEELFKGSRPDLELRHTTTFDAQTIEQIHTLARTLSKRTNKSSGDDDDNDDEGGFARASELHGFDAQKILAGMVSEANDQGIHSRETGVIMEEVGAEGVDESALEGATFGNILCLPVTIYKGIKAKKNSKMRKILRGVNLLARPGEMVLVLGRPGAGCSSMLKTAAGVTDQFAGGVSGDISYNGISQDEIMKDFRSDVIYNGELDVHFPYLTVKQTLDFAIACKTPAKRVNNMSEQEYIDFTRDFYATIFGLTHTYDTKVGNDFVRGVSGGERKRVSIAEAVVARGSVYCWDNATRGLDASTALEYAKAIRIMTNLMHSTALVTIYQASENIYETFDKVTVLYSGRQIYYGHTSKAKNFFWKMGYSCPPRQATAE…
caal_1_19.5958	caal_0082	1499	269.36	0	12	o512-534i541-563o588-610i623-645o660-682i762-781o1192-1214i1227-1249o1279-1301i1313-1335o1350-1372i1464-1486o	OUT	11	512 532 545 567 588 610 623 641 656 680 762 781 1227 1249 1264 1288 1315 1337 1350 1374 1465 1486	MSTANTSLSQQLDEKPWVDASDNSSVQEYQGFDATASHNIQDLARKLTHGSTNGDHHSANDLARYLSHMSDIPGVSPFNGNISHEQLDPDSENFNAKYWVKNLKKLFESDSDYYKPSKLGVAYRNLRAYGIANDSDYQPTVTNALWKFTTEAINKLKKPDDSKYFDILKSMDAIMRPGELTVVLGRPGAGCSTLLKTIAVNTYGFHIGKESQITYDGLSPHDIERHYRGDVIYSAETDVHFPHLSVGDTLEFAARLRTPQNRGEGIDRETYAKHMASVYMATYGLSHTRNTNVGNDFVRGVSGGERKRVSIAEASLSGANIQCWDNATRGLDSATALEFIRALKTSATILDTTPLIAIYQCSQDAYELFDNVVVLYEGYQIFFGKASKAKEYFENMGWK…
caal_11_6_f01760	caal_0100	1499	269.36	0	12	o512-534i541-563o588-610i623-645o660-682i762-781o1192-1214i1227-1249o1279-1301i1313-1335o1350-1372i1464-1486o	OUT	11	512 532 545 567 588 610 623 641 656 680 762 781 1227 1249 1264 1288 1315 1337 1350 1374 1465 1486	MSTANTSLSQQLDEKPWVDASDNSSVQEYQGFDATASHNIQDLARKLTHGSTNGDHHSANDLARYLSHMSDIPGVSPFNGNISHEQLDPDSENFNAKYWVKNLKKLFESDSDYYKPSKLGVAYRNLRAYGIANDSDYQPTVTNALWKFTTEAINKLKKPDDSKYFDILKSMDAIMRPGELTVVLGRPGAGCSTLLKTIAVNTYGFHIGKESQITYDGLSPHDIERHYRGDVIYSAETDVHFPHLSVGDTLEFAARLRTPQNRGEGIDRETYAKHMASVYMATYGLSHTRNTNVGNDFVRGVSGGERKRVSIAEASLSGANIQCWDNATRGLDSATALEFIRALKTSATILDTTPLIAIYQCSQDAYELFDNVVVLYEGYQIFFGKASKAKEYFENMGWK…
caal_12_8_h01510	caal_0109	1499	269.33	0	12	o512-534i541-563o588-610i623-645o660-682i762-781o1192-1214i1227-1249o1279-1301i1313-1335o1350-1372i1464-1486o	OUT	11	512 532 545 567 588 610 623 641 656 680 762 781 1227 1249 1264 1288 1315 1337 1350 1374 1465 1486	MSTANTSLSQQLDEKPWVDASDNSSVQEYQGFDATASHNIQDLARKLTHDSTNGDHHSANDLARYLSHMSDIPGVSPFNGNISHEQLDPDSENFNAKYWVKNLKKLFESDSDYYKPSKLGVAYRNLRAYGIANDSDYQPTVTNALWKFTTEAINKLKKPDDSKYFDILKSMDAIMRPGELTVVLGRPGAGCSTLLKTIAVNTYGFHIGKESQITYDGLSPHDIERHYRGDVIYSAETDVHFPHLSVGDTLEFAARLRTPQNRGEGIDRETYAKHMASVYMATYGLSHTRNTNVGNDFVRGVSGGERKRVSIAEASLSGANIQCWDNATRGLDSATALEFIRALKTSATILDTTPLIAIYQCSQDAYELFDNVVVLYEGYQIFFGKASKAKEYFENMGWK…
caal_2_02801	caal_0116	1499	268.6	0	12	o512-534i541-563o588-610i623-645o660-682i762-781o1192-1214i1227-1249o1279-1301i1313-1335o1350-1372i1464-1486o	OUT	13	512 532 545 564 591 610 623 641 656 680 762 781 1195 1214 1227 1245 1260 1277 1284 1301 1314 1337 1350 1374 1465 1486	MSTANTSLSQQLDEKPWLDASDNSSVQEYQGFDATASHNIQDLARKLTHGSTNGDHHSANDLARYLSHMSDIPGVSPFNGNISHEQLDPDSENFNAKYWVKNLKKLFESDSDYYKPSKLGVAYRNLRAYGIANDSDYQPTVTNALWKFTTEAINKLKKPDDSKYFDILKSMDAIMRPGELTVVLGRPGAGCSTLLKTIAVNTYGFHIGKESQITYDGLSPHDIEHHYRGDVIYSAETDVHFPHLSVGDTLEFAARLRTPQNRGEGIDRETYAKHMASVYMATYGLSHTRNTNVGNDFVRGVSGGERKRVSIAEASLSGANIQCWDNATRGLDSATALEFIRALKTSATILDTTPLIAIYQCSQDAYELFDNVVVLYEGYQIFFGKASKAKEYFENMGWK…
caal_3_18_r00660	caal_0122	1499	268.63	0	12	o512-534i541-563o588-610i623-645o660-682i762-781o1192-1214i1227-1249o1279-1301i1313-1335o1350-1372i1464-1486o	OUT	11	512 532 545 567 588 610 623 641 656 680 762 781 1227 1249 1264 1288 1315 1337 1350 1374 1465 1486	MSTANTSLSQQLDEKPWVDASDNSSVQEYQGFDATASHNIQDLARKLTHGSTNGDHHSTNDLARYLSHMSDIPGVSPFNGNISHEQLDPDSENFNAKYWVKNLKKLFESDSDYYKPSKLGVAYRNLRAYGIANDSDYQPTVTNALWKFTTEAINKLKKPDDSKYFDILKSMDAIMRPGELTVVLGRPGAGCSTLLKTIAVNTYGFHIGKESQITYDGLSPHDIERHYRGDVIYSAETDVHFPHLSVGDTLEFAARLRTPQNRGEGIDRETYAKHMASVYMATYGLSHTRNTNVGNDFVRGVSGGERKRVSIAEASLSGANIQCWDNATRGLDSATALEFIRALKTSAVILDTTPLIAIYQCSQDAYDLFDNVVVLYEGYQIFFGKASKAKEYFENMGWK…
caal_5_9_i01570	caal_0146	1499	268.67	0	12	o512-534i541-563o588-610i623-645o660-682i762-781o1192-1214i1227-1249o1279-1301i1313-1335o1350-1372i1464-1486o	OUT	11	512 532 545 567 588 610 623 641 656 680 762 781 1227 1249 1264 1288 1315 1337 1350 1374 1465 1486	MSTANTSLSQQLDEKPWVDASDNSSVQEYQGFDATASHNIQDLARKLTHGSTNGDHHSTNDLARYLSHMSDIPGVSPFNGNISHEQLDPDSENFNAKYWVKNLKKLFESDSDYYKPSKLGVAYRNLRAYGIANDSDYQPTVTNALWKFTTEAINKLKKPDDSKYFDILKSMDAIMRPGELTVVLGRPGAGCSTLLKTIAVNTYGFHIGKESQITYDGLSPHDIERHYRGDVIYSAETDVHFPHLSVGDTLEFAARLRTPQNRGEGIDRETYAKHMASVYMATYGLSHTRNTNVGNDFVRGVSGGERKRVSIAEASLSGANIQCWDNATRGLDSATALEFIRALKTSATILDTTPLIAIYQCSQDAYELFDNVVVLYEGYQIFFGKASKAKEYFENMGWK…
caal_6_8_h01790	caal_0155	1499	269.29	0	12	o512-534i541-563o588-610i623-645o660-682i762-781o1192-1214i1227-1249o1279-1301i1313-1335o1350-1372i1464-1486o	OUT	13	512 532 545 567 588 610 623 641 656 680 762 781 1195 1214 1227 1248 1279 1301 1314 1336 1351 1375 1382 1401 1465 1486	MSTANTSLSQQLDEKPWVDASDNSSVQEYQGFDATASHNIQDLARKLTHDSTNGDHHSANDLARYLSHMSDIPGVSPFNGNISHEQLDPDSENFNAKYWVKNLKKLFESDSDYYKPSKLGVAYRNLRAYGIANDSDYQPTVTNALWKFTTEAINKLKKPDDSKYFDILKSMDAIMRPGELTVVLGRPGAGCSTLLKTIAVNTYGFHIGKESQITYDGLSPHDIERHYRGDVIYSAETDVHFPHLSVGDTLEFAARLRTPQNRGEGIDRETYAKHMASVYMATYGLSHTRNTNVGNDFVRGVSGGERKRVSIAEASLSGANIQCWDNATRGLDSATALEFIRALKTSATILDTTPLIAIYQCSQDAYELFDNVVVLYEGYQIFFGKASKAKEYFENMGWK…
caal_7_8_h01790	caal_0164	1499	269.29	0	12	o512-534i541-563o588-610i623-645o660-682i762-781o1192-1214i1227-1249o1279-1301i1313-1335o1350-1372i1464-1486o	OUT	13	512 532 545 567 588 610 623 641 656 680 762 781 1195 1214 1227 1248 1279 1301 1314 1336 1351 1375 1382 1401 1465 1486	MSTANTSLSQQLDEKPWVDASDNSSVQEYQGFDATASHNIQDLARKLTHDSTNGDHHSANDLARYLSHMSDIPGVSPFNGNISHEQLDPDSENFNAKYWVKNLKKLFESDSDYYKPSKLGVAYRNLRAYGIANDSDYQPTVTNALWKFTTEAINKLKKPDDSKYFDILKSMDAIMRPGELTVVLGRPGAGCSTLLKTIAVNTYGFHIGKESQITYDGLSPHDIERHYRGDVIYSAETDVHFPHLSVGDTLEFAARLRTPQNRGEGIDRETYAKHMASVYMATYGLSHTRNTNVGNDFVRGVSGGERKRVSIAEASLSGANIQCWDNATRGLDSATALEFIRALKTSATILDTTPLIAIYQCSQDAYELFDNVVVLYEGYQIFFGKASKAKEYFENMGWK…
caal_8_10_j01170	caal_0168	1499	268.64	0	12	o512-534i541-563o588-610i623-645o660-682i762-781o1192-1214i1227-1249o1279-1301i1313-1335o1350-1372i1464-1486o	OUT	11	512 532 545 567 588 610 623 641 656 680 762 781 1227 1249 1264 1288 1315 1337 1350 1374 1465 1486	MSTANTSLSQQLDEKPWVDASDNSSVQEYQGFDATASHNIQDLARKLTHGSTNGDHHSANDLARYLSHMSDIPGVSPFNGNISHEQLDPDSENFNAKYWVKNLKKLFESDSDYYKPSKLGVAYRNLRAYGIANDSDYQPTVTNALWKFTTEAINKLKKPDDSKYFDILKSMDAIMRPGKLTVVLGRPGAGCSTLLKTIAVNTYGFHIGKESQITYDGLSPHDIERHYRGDVIYSAETDVHFPHLSVGDTLEFAARLRTPQNRGEGIDRETYAKHMASVYMATYGLSHTRNTNVGNDFVRGVSGGERKRVSIAEASLSGANIQCWDNATRGLDSATALEFIRALKTSAVILDTTPLIAIYQCSQDAYELFDNVVVLYEGYQIFFGKASKAKEYFENMGWK…
caal_9_2_b03150	caal_0179	1499	269.33	0	12	o512-534i541-563o588-610i623-645o660-682i762-781o1192-1214i1227-1249o1279-1301i1313-1335o1350-1372i1464-1486o	OUT	13	512 532 545 567 588 610 623 641 656 680 762 781 1195 1214 1227 1248 1279 1301 1314 1336 1351 1375 1382 1401 1465 1486	MSTANTSLSQQLDEKPWVDASDNSSVQEYQGFDATASHNIQDLARKLTHDSTNGDHHSANDLARYLSHMSDIPGVSPFNGNISHEKLDPDSENFNAKYWVKNLKKLFESDSDYYKPSKLGVAYRNLRAYGIANDSDYQPTVSNALWKFTTEAINKLKKPDDSKYFDILKSMDAIMRPGELTVVLGRPGAGCSTLLKTIAVNTYGFHIGKESQITYDGLSPHDIERHYRGDVIYSAETDVHFPHLSVGDTLEFAARLRTPQNRGEGIDRETYAKHMASVYMATYGLSHTRNTNVGNDFVRGVSGGERKRVSIAEASLSGANIQCWDNATRGLDSATALEFIRALKTSATILDTTPLIAIYQCSQDAYELFDNVVVLYEGYQIFFGKASKAKEYFENMGWK…
cagl_1_m01760g	cagl_0223	1499	293.45	0	12	o508-530i542-564o593-615i620-642o652-674i763-782o1191-1213i1226-1245o1278-1300i1312-1334o1344-1366i1465-1487o	OUT	13	511 530 543 562 593 615 622 639 652 674 763 782 1194 1213 1226 1247 1278 1300 1313 1332 1345 1364 1377 1396 1468 1487	MSLASDKKDADVASTTTTAQDDDNLSTYHGFDHHVQDQVRQLARTLTQQSSLHQKKEHTLPEEGINPIFTNTEADDYNPRLDPTSDEFSSAEWVQNMSNISNSDPDYYKPYSLGCYWKDLVATGESADIEYQANFLNGPYKGLKTVYNTVVPSTASSKDKNFKILKSMEGAVNPGELLVVLGRPGSGCTTLLKSISSNTHGFNIAKESTISYSGMTPNDIRKHFRGEVVYNAEADIHLPHLTVYQTLLTVARLKTPQNRLKGIDRETYARHLTEVAMATFGLSHTRNTKVGNDLVRGVSGGERKRVSIAEVSICGSKFQCWDNATRGLDSATALEFIRALKVQASISNAAATVAIYQCSQDAYDLFDKVCVLYDGYQIYFGPAGKAKEYFQKMGYVSPE…
cagl_2_1_a05610	cagl_0226	1499	293.45	0	12	o508-530i542-564o593-615i620-642o652-674i763-782o1191-1213i1226-1245o1278-1300i1312-1334o1344-1366i1465-1487o	OUT	13	511 530 543 562 593 615 622 639 652 674 763 782 1194 1213 1226 1247 1278 1300 1313 1332 1345 1364 1377 1396 1468 1487	MSLASDKKDADVASTTTTAQDDDNLSTYHGFDHHVQDQVRQLARTLTQQSSLHQKKEHTLPEEGINPIFTNTEADDYNPRLDPTSDEFSSAEWVQNMSNISNSDPDYYKPYSLGCYWKDLVATGESADIEYQANFLNGPYKGLKTVYNTVVPSTASSKDKNFKILKSMEGAVNPGELLVVLGRPGSGCTTLLKSISSNTHGFNIAKESTISYSGMTPNDIRKHFRGEVVYNAEADIHLPHLTVYQTLLTVARLKTPQNRLKGIDRETYARHLTEVAMATFGLSHTRNTKVGNDLVRGVSGGERKRVSIAEVSICGSKFQCWDNATRGLDSATALEFIRALKVQASISNAAATVAIYQCSQDAYDLFDKVCVLYDGYQIYFGPAGKAKEYFQKMGYVSPE…
capa_1_603800	capa_0259	1499	255.17	0	12	o506-528i541-563o585-607i619-637o647-669i758-777o1193-1212i1225-1244o1277-1299i1311-1333o1343-1360i1460-1482o	OUT	13	479 496 509 527 542 561 592 610 619 637 650 669 759 777 886 904 1193 1212 1225 1243 1281 1299 1312 1331 1463 1481	MTEFETELEGDPKSKLEKQKTPSSSSGSSIHEFSGFDALEVQEIARTYTNEDTSSATKLRRYLTHMSQVPGVNSAEEIEDERLDPNSEYFEAKFWVKNQKKLFETHPDYYKPSRLGVGYRNLRAYGTANDNDYQPTVTNGLWKYATEALSMLKKEDESKMFNILKHMDAIMRPGELTVVLGRPGAGCSTLLKTIAVNTYGFHLGKESKITYDGLTPKEIAKHYRGDVIYSAETDVHFPHLSVGDTLQFAARMRTPQNRGENVDREKYAEHMADVYMATYGLLHTKNTNVGNDFVRGVSGGERKRVSIAEASLNGANIQCWDNATRGLDSATALEFIRALKTSAAVLDTTPLIAIYQCSQDAYDLFDKVVVLYEGYQIFFGRADKAKEFFVNMGWDCPQR…
catr_1_05498	catr_0283	1499	281.4	0	12	o500-522i534-556o581-603i616-635o640-662i753-775o1192-1210i1222-1239o1265-1287i1300-1322o1332-1354i1452-1474o	OUT	11	534 556 581 599 612 630 639 658 673 690 754 771 1221 1238 1263 1287 1300 1324 1331 1349 1453 1474	MVQDDQSSNSYSIEEYGADYFGQQGSSGLHDESTNIDEETRRASLVRTITAIEANEYQQKFDSISREISRQITNKEGEFQLKLEEFNLVKILANFVYFAKKQGINLRKSGVTFKDLSVFGVDDSVAVVPTVLDVLKGPVYGIQELIRKIKTPKREILKSFNGLAKPGDMVLVLGRPGAGCTTFLKALSGTDFDLYKGIEGDIRYDGLPQNEMIKMFRNDLIYNPELDIHFPHLTVDQTLSFAIACKTPNIRINGVTREQFINAKKEVLATVFGLRHTYHTKVGNDYVRGVSGGERKRVSIAEALACHGSIYCWDNATRGLDSSTALEFAQAIRTSTKLLGTTAFVTIYQAGENIYEKFDKVTILYDGHQIYYGPANKAKKYFENMGWECPPRQSTAEFL…
hapo_1_2_b00820	hapo_0392	1499	275.14	0	12	o506-528i540-562o582-604i616-638o653-675i753-772o1174-1196i1209-1231o1251-1273i1294-1316o1331-1353i1444-1466o	OUT	11	540 559 590 608 617 635 648 667 753 772 1174 1193 1208 1227 1246 1265 1296 1315 1328 1352 1446 1465	MSTDSISVSADIDNHEAEVYEGFADAAENQVRELARELTHQSRASLSEFRSGGGDDLIRTLTSMSQVPGVEPTTADDPRLDPFSDSFDSKFWVKNARKLMQSDPDHYKPTSLGIAYKDLRVQGIASDADFQPTVLNLGLKMARDFYYDYFKRNDESRYFDILKPMDALMKPGTVTVVLGRPGAGCSTLLKTISSHTYGLKVDKESVISYDGLSVRDIKKHYRGEVVYSAETDVHFPQLTVGQTLQFAATMRTPDNRTPGVTREQYAKHMAQVYMATYGLSHTYNTKVGNEFIRGVSGGERKRVSIAEVSLCGANLQCWDNATRGLDSATALEFIRALKTSAMLLDTTSLIAIYQCSQSAYDLFDYVVLLYEGYQIYYGPGTEAKAYFERMGYECPPRQT…
kaaf_1_c05220	kaaf_0428	1499	270.46	0	12	o505-527i539-561o585-607i619-641o651-670i759-778o1219-1241i1262-1284o1307-1329i1336-1355o1365-1387i1458-1480o	OUT	13	507 526 543 562 593 610 617 634 651 670 681 697 728 745 760 778 1219 1241 1272 1291 1306 1325 1336 1355 1461 1480	MSTPKDIDVNLSKYDTVLSNDSPSNTYNGFDDESRKLVRNLAKTLTSNFESTESSALSYNVRDTNVMIMNPSEPGYDKRLDPNSDEFSSKLWIQYLAHLSSTDPEYYKPFSFGCTWKNLSVSGDSADVTYQSTIFNVPFKILGKVYRRFRPARDSNSFQILKPMEGYLDPGELLVVLGRPGSGCTTLLKTISSNTHGFRVDKDSVISYNGLTPREMRKHFRGEVVYNAESDVHLPHLTVFETLYTVARLKTPTNRIKGVDRDTYARHITDVAIATYGLSHTKNTKVGNALVRGVSGGERKRVSIAEVSICGSKFQCWDNATRGLDSANALEFIRALDTESSLLKTAAVVAIYQCSQTAYDLFNKVCVLNKGYQIYFGPIDEAKGYFESMGYKCPDRQTT…
lath_1_a01914g	lath_0501	1499	253.45	0	9	o604-621i628-650o655-677i768-790o1190-1212i1262-1284o1304-1326i1333-1355o1455-1477i	IN	10	173 190 552 571 604 621 630 653 660 677 1218 1235 1266 1290 1303 1327 1334 1351 1455 1478	MSADVQAKSGAEPRSGAASSRSEAEHEAAYTGPGTKEEFQDARQSDGQAARDHIVRLMARRTSSVGEEEDLDPEVLSRVETLARTLSSHRMRNGVLQVDPDDFDAEAIIRAHVRGSEEQGIHLRRAGVIGENFTVVGKDCSSVEAQTFEDILLLPRTIFRGIREAKNRKTRDIVRNANILARPGEMILVLGRPGAGCSSFLKTVSGEVDNFEEVRGEISYDGISQKEMMAKFKTDVIYNGETDVHFPHLTVQQTLDFALSCTTPQKRLDNASRSEYITAMRELYGTIFGLRHTYNTKVGNDFVRGVSGGERKRVSIAEALASRGSIYCWDNATRGLDASTALEFAQAIRIMTNLQKSVAFVTIYQASENIYECFDKVTVLFDGRQIYYGHVEDAKAYFK…
ogpa_1_2_b00820	ogpa_0594	1499	276.76	0	12	o506-528i540-562o582-604i616-638o653-675i753-772o1174-1196i1209-1231o1251-1273i1294-1316o1331-1353i1444-1466o	OUT	13	362 379 506 525 540 561 582 601 616 635 648 667 753 772 1174 1193 1208 1227 1246 1265 1296 1315 1328 1347 1446 1465	MSKDSISVPADIDNHEAEVYEGFADAAENQVRELARELTHQSRTSLSESKSGGGDDLIRTLTSMSQVPGVEPSTADDPRLDPFSDSFDSKFWVKNARKLMQSDPDHYKPTSLGIAYKNLRVQGIASDADFQPTVLNIGLKKARDFYYDYFRRNDESRYFDILKPMDALMKPGTVTVVLGRPGAGCSTLLKTISSHTYGLKVDKESVISYDGLSVRDIKKHYRGEVVYSAETDVHFPQLTVGQTLQFAATMRTPDNRTPGITREQYAKHMAQVYMATYGLSHTYNTKVGNEFIRGVSGGERKRVSIAEVSLCGANLQCWDNATRGLDSATALEFIRALKTSAMLLDTTSLIAIYQCSQSAYDLFDYVILLYDGYQIYYGPGTEAKAYFERMGYECPPRQT…
piso_1_e14700g	piso_0627	1499	260.72	0	12	o516-538i550-572o597-619i628-647o662-684i767-786o1192-1214i1227-1249o1278-1300i1313-1335o1350-1372i1465-1487o	OUT	11	551 570 601 619 634 653 666 685 768 786 1192 1214 1229 1248 1279 1298 1313 1331 1344 1363 1468 1487	MAEEKFHDAKPEDLGSGEVRPSVEGRGDQESMRSDDIHVYQGFDQANEDIRELARTATQNSISRKDSASLNKYLSNMSDVPGVSPFESDDPRLDPFNPDFDSKMWVKNLRRVHESDYDYYHPECLSMAFRNLRASGIAAGADYQPTVLNGWWKFIADTTRLLQKDNSSRYFDILKQMDGFVNAGELTVVLGRPGSGCSTLLKTVAANTYGFKINKECELTYDGISQAEIQSRYRGNVIYAAETDNHFPTLTVGDTLEFVAALKTPRNRGNVDRETYAKHMAAVIMATYGLSHTRNTKVGNDFIRGVSGGERKRVSIAEATLSGTNIQCWDNATRGLDAATALEFVRALKTSTRVMKSACMVAIYQCSEDAYALFDNAVLLYEGYQIYWGPGNKAKAFFE…
bain_1_2_b02670	bain_0071	1498	266.68	0	12	o520-542i555-577o597-619i632-654o664-683i771-790o1192-1214i1227-1246o1278-1300i1313-1335o1345-1364i1466-1488o	OUT	11	555 574 605 623 632 650 663 682 772 790 874 892 1219 1237 1268 1286 1313 1331 1344 1363 1467 1486	MTESTYKGDSSSSDAAPTPHIEEGVTAYQGFDNQVSNQIQELARTFTNASATRTTTNRSVGPITSTANSDLMRTLTSMSEVPGEVPFFEDVDERLNPDSPNFNSRLWVKNMQMLVNNDPEHYKPATLGIAYKNLRAYGNATDSDYQATMSNGPWKALSQGARALFSRGESANQFDILKPMDGLIKPGTVTVVLGRPGAGCSTLLKTISAHTYGFNIGSESTISYDGLSMKDIETHYKGEVVYCAETEVHFPHLTVGQTLEFAAKMRTPQNRPEGVTREMYAKHMTDVVMATYGLSHTKNSKVGNDLVRGVSGGERKRVSICEVALAGASLQCWDNSTRGLDSATALEFIKALKTSATIQKATPLIAIYQCSQDAYDLFDNVIVLYEGYQIYFGDSRAAK…
capa_1_304370	capa_0253	1498	249.97	0	10	o506-528i541-563o585-607i619-641o656-678i758-777o1277-1299i1312-1331o1341-1363i1460-1482o	OUT	15	479 496 509 527 542 561 592 610 619 637 650 669 759 777 886 904 1193 1212 1225 1243 1281 1299 1312 1330 1345 1363 1376 1394 1461 1480	MPTTEETNEDSYNNLEKQQTSSSSFDAPSVQEYTGFGAQDVHQLAKTLTNEDTTSAASLKRYLSHMSQVPGVNPAEEVEDERLDPNSDKFESKFWVKNMKKLIETHPDYYKPSKLGVGYRNLRAYGTANDTDYQPTVTNALWKYATEALGHLRKEDESKMFNILKHMDAIMRPGELTVVLGRPGAGCSTLLKTIAVNTYGFHIGKESKITYDGLTPKEIAKHYRGDVIYSAETDVHFPHLSVGDTLQFAARMRTPQNRGENVDREKYAEHMADVYMATYGLLHTKNTNVGNDFVRGVSGGERKRVSIAEASLNGANIQCWDNATRGLDSATALEFIRALKTSAAVLDTTPLIAIYQCSQDAYDLFDKVVVLYEGYQIFFGRADKAKEFFVNMGWDCPQR…
catr_1_02606	catr_0278	1498	262.23	0	12	o512-534i541-563o588-610i623-641o651-673i762-781o1191-1213i1226-1248o1277-1299i1312-1334o1349-1371i1463-1485o	OUT	11	546 565 596 614 623 641 654 673 763 781 1194 1213 1228 1247 1278 1297 1312 1330 1343 1362 1464 1483	MSDSKTSSQREWDQLEDNRDSSSENHSINEYHGFDAHATEDIQNLARTLSHNSFKDDSSAGLMKYLSHMSEVPGVSPFAEEEINEQLNPDSDKFNAKFWVKNMRKLVDSDPDYYKPSKLGIAYRDLRAYGVANDSDYQPTVTNGLWKAIVEGIRFFQKEDESRCFNILKPMDAIMKPGELTVVLGRPGAGCSTLLKTIAAQTYGFHIGKESKITYDGLTQDDIKKHYHGDVIYSAETDIHFPHLTVGDTLEFAARLRTPQNRGEGIDRETYAKHMASVYMATYGLSHTRNTSVGNDFVRGVSGGERKRVSIAEASLSGANIQCWDNATRGLDAATALEFIRALKTSAAILESTPLIAIYQCSQDAYDLFDNVVVLYEGYQIFFGKASKAKEFFLKMGYK…
piso_1_k00230g	piso_0631	1498	263.32	0	12	o517-539i551-573o598-620i629-647o657-679i768-787o1191-1213i1226-1248o1277-1299i1312-1334o1349-1371i1464-1486o	OUT	13	487 505 518 537 552 571 602 620 629 647 660 679 1194 1213 1226 1247 1278 1299 1312 1329 1346 1364 1377 1395 1467 1486	MAKETFHDARPADLGSGEVRPSVEGRWDQESGGSDDIHVYQGFDHQADEEIRELARTATQTSISRKDSASLSKYLSNMSDVPGVSPFESDDPRLDPFSPDFDSKMWVKNLRRIHESDYDYYHPECLSMAFRNLRASGIAAGADYQPTVLNGWWKFIADSARLLKKDNSSRYFDILKQMDGFVKAGELTVVLGRPGSGCSTLLKTVAANTYGYKINKECELTYDGISQAEIQSRYRGNVIYAAETDNHFPTLTVGDTLEFVAALKTPRNRGNVDRETYAKHMAAVIMATYGLAHTRNTKVGNDFIRGVSGGERKRVSIAEATLSGTNIQCWDNATRGLDAATALEFVRALKTSTRVMKSACMVAIYQCSEDAYALFDNAVLLYEGYQIYWGPGDKAKAYF…
piso_1_l00231g	piso_0632	1498	263.32	0	12	o517-539i551-573o598-620i629-647o657-679i768-787o1191-1213i1226-1248o1277-1299i1312-1334o1349-1371i1464-1486o	OUT	13	487 505 518 537 552 571 602 620 629 647 660 679 1194 1213 1226 1247 1278 1299 1312 1329 1346 1364 1377 1395 1467 1486	MAKETFHDARPADLGSGEVRPSVEGRWDQESGGSDDIHVYQGFDHQADEEIRELARTATQTSISRKDSASLSKYLSNMSDVPGVSPFESDDPRLDPFSPDFDSKMWVKNLRRIHESDYDYYHPECLSMAFRNLRASGIAAGADYQPTVLNGWWKFIADSARLLKKDNSSRYFDILKQMDGFVKAGELTVVLGRPGSGCSTLLKTVAANTYGYKINKECELTYDGISQAEIQSRYRGNVIYAAETDNHFPTLTVGDTLEFVAALKTPRNRGNVDRETYAKHMAAVIMATYGLAHTRNTKVGNDFIRGVSGGERKRVSIAEATLSGTNIQCWDNATRGLDAATALEFVRALKTSTRVMKSACMVAIYQCSEDAYALFDNAVLLYEGYQIYWGPGDKAKAYF…
wian_1_3_c04390	wian_1696	1498	264.74	0	12	o496-518i531-553o585-602i609-631o636-658i745-767o1178-1200i1212-1229o1263-1281i1293-1315o1330-1352i1444-1466o	OUT	13	502 520 531 550 581 599 608 632 641 658 749 767 1183 1200 1209 1228 1259 1281 1290 1314 1323 1340 1349 1371 1446 1465	MSGASITADQVEGFHPTASQQNLQQVERSSTQFQDAASDYEEIARIVTNSQNEHDGGVLHKLETLSKTLSRRTARQGPYEIDPNDFDFQRILQTFLKSADEQGIHLRSTGVVFKDVTTTGIDATASYAPTVGDLAMGPVSIFRQIKEKKNAKTRSIVRNITGVVKPGEMCLVLGRPGAGCSTLLRTIAGEHDQFVSVNGDIHYDHIPQKEMMKKYKSDVVYNGELDIHFPHLTVDKTLRFAIACKTPHTRVNNASREQYITANRDLLATIFGLRHTYNTKVGNDFVRGVSGGERKRVSIAEALATKATVYCWDNATRGLDASTALEYAQAIRTSTNLSKSVAFITIYQAGENIYETFDKVTILYDGRQVYFGPVEDAKDYFERMGFHCPPRQATAEFLT…
zyba_1_03769	zyba_1717	1498	283.83	0	12	o505-527i540-562o582-604i617-635o645-667i756-775o1221-1243i1264-1286o1309-1331i1336-1358o1368-1390i1460-1482o	OUT	13	504 523 540 559 590 608 617 635 648 667 756 775 1188 1207 1216 1235 1277 1294 1309 1328 1341 1359 1372 1390 1463 1482	MVVDSVEQHPGGYSEENAYGGFDEAINGSVKELARSLIEENKDSTNSFSERENTVENNTGINPVGLQSSDTEYKPELDPSSNDFSSKAWIGNLAKVVASDPDYYKPYTVGCGWRNLSALGASADVAYQTTVDNMPWKILSWLYRKARPARESDTFEILKPMDGLVKPGELLVVLGRPGSGCTTLLKSISSNTHGFKIPEDATISYSGLSPKDIINHFRGEVVYCPEADIHLPHLTVFQTLLTVARLKTPRNRIRGVSREAWARHVTEVTMATYGLSHTRNTKVGNELVRGVSGGERKRVSIAEVTICGSKFQCWDNATRGLDAATALEFVRALKTQTEIVHSAGCVAIYQCSQDAYDLFDKVCVLHGGYQIFFGPATTAKSYFERMGYYCPSRQTTADF…
zyba_2_28_ab00330	zyba_1736	1498	279.71	0	12	o505-527i540-562o582-604i617-635o645-667i756-775o1186-1208i1221-1240o1266-1288i1309-1331o1346-1368i1460-1482o	OUT	13	504 523 540 559 590 608 617 635 648 667 756 775 1188 1207 1216 1235 1277 1294 1309 1328 1341 1359 1372 1390 1463 1482	MVVGSVEQHPGGYSDENAYGGFDEAINGSVKELARSLIEENKDSTNSFSERENTVENNTGINPVGLQPSDAEYKPELDPSSNDFSSKAWIGNLAKVVVSDPDYYKPYTVGCGWRNLSALGASADVAYQTTVDNMPWKILSWLYRMARPAKESDTFEILKPMDGLVKPGELLVVLGRPGSGCTTLLKSISSNTHGFKIPKDATISYSGLSPKDIINHFRGEVVYCPEADIHLPHLTVFQTLLTVARLKTPRNRIRGVSREAWARHVTEVTMATYGLSHTRNTKVGNELVRGVSGGERKRVSIAEVTICGSKFQCWDNATRGLDAATALEFVRALKTQTEIVHSAGCVAIYQCSQDAYDLFDKVCVLHGGYQIFFGPATKAKSYFERMGYYCPSRQTTADF…
zyba_3_20_t00180	zyba_1745	1498	268.86	0	11	o489-511i524-546o578-595i602-624o634-653i741-760o1171-1193i1255-1277o1292-1314i1321-1343o1353-1375i	OUT	14	489 508 525 544 575 593 602 620 633 652 663 679 710 729 742 760 1174 1193 1206 1224 1255 1279 1292 1314 1323 1342 1357 1375	MTESNSETPLYQGFEQEAQEYVKGLAKTFTRQTIGEDNNEDHSLQPVNPIFQHGDGIYDEKLDPNSDQFDSKAWVKNMSLIMNGNPEYYIPYSIGCCWRNLSAHGASSDVAYQLNVANVPIQILQWVYRHIRPKREGDSVQILKPMDGILKPSELLIVLGRPGSGCTTLLKTLCSNTHGFALSKDSEISYDGLSPKEIKRHYRGEVVYNAEADIHLPHLTVWQTLITVARLKTPSNRIKGVSRETWARHVTDVAMATYGLSHTRNTRVGNDLVRGVSGGERKRVSIAEVMICGSKFQCWDNATRGLDAATALEFVRALKTQATLLNCASAVAIYQCSQEAFDLFDKVCVLYEGYQVYFGPTQEGKKYFQDMGYYCPPRQTAADFLTAVTSPAERIIRDD…
zyba_3_5_e02080	zyba_1748	1498	280.24	0	12	o505-527i540-562o582-604i617-635o645-667i756-775o1186-1208i1221-1240o1266-1288i1309-1331o1346-1368i1460-1482o	OUT	13	504 523 540 559 590 608 617 635 648 667 756 775 1188 1207 1216 1235 1277 1294 1309 1328 1341 1359 1372 1390 1463 1482	MVVGSVEQHPGGYSDENAYGGFDEAINGSVKELARSLIEENKDSTNSFSERENTVENNTGINPVGLQPSDAEYKPELDPSSNDFSSKAWIGNLAKVVVSDPDYYKPYTVGCGWRNLSALGASADVAYQTTVDNMPWKILSWLYRMARPAKESDTFEILKPMDGLVKPGELLVVLGRPGSGCTTLLKSISSNTHGFKIPKDATISYSGLSPKDIINHFRGEVVYCPEADIHLPHLTVFQTLLTVARLKTPRNRIRGVSREAWARHVTEVTMATYGLSHTRNTKVGNELVRGVSGGERKRVSIAEVTICGSKFQCWDNATRGLDAATALEFVRALKTQTEIVHSAGCVAIYQCSQDAYDLFDKVCVLHGGYQIFFGPATKAKSYFERMGYYCPSRQTTADF…
zyro_1_d11880g	zyro_1756	1498	258.16	0	12	o502-524i537-559o584-606i615-633o643-665i754-773o1188-1210i1223-1245o1260-1291i1311-1330o1340-1359i1462-1484o	OUT	15	502 521 538 557 588 606 615 633 642 660 673 691 722 740 755 773 1191 1210 1227 1245 1276 1295 1310 1329 1340 1359 1374 1392 1465 1483	MAEGSPSDSFVTADGQMAYGGFDEVTKNNVRNAVESFVKSNLDRSDLMKLDSSQEVAGINPIGLKEGDPDYDTRLDPNSDSFSSKEWIKNLAKIKEVDPDYFKPHKLGCCWKNLSVVGDSSDISYQSTFGNVPCKIIGWVSRYVRPSRKSHKFQILKSMDGIVNPGELLVVLGRPGSGCTTLLKSVSSNAHGVHVSEDSTISYNGIAPSEIKKHFRGEVVYNAETDIHIPNISVYQTLLTVARLKTPQNRIKGVDRESWANHIAEVAMAMYGLSHTRDTKVGNEVVRGVSGGERKRVSIAEVTICGSKFQCWDNATRGLDSATALEFVKALRAQADIENSAACVAIYQCSKDAYDLFDKVCVMHGGYQIYFGAAKDAKRYFEKMGYYCPSRQTTPDFLT…
cama_1_96_cr00110	cama_0240	1497	279.77	0	13	o510-532i539-561o586-608i621-639o649-671i760-779o1190-1212i1225-1247o1277-1299i1311-1333o1343-1362i1369-1391o1462-1484i	OUT	15	481 498 511 529 544 563 594 612 621 639 652 671 761 779 877 895 1193 1212 1225 1243 1281 1298 1311 1329 1342 1360 1369 1388 1465 1484	MPDSKNSGRDEWNSHDTSSETHSLNEYHGFDAHASASVQNLARTLTHDSIKDDSSSTGLVRYLTHMSEVPGVSPYVVDDIDYEQLDPDSENFNAKYWVKNMRKLIDSDPDYYKPSKLGVAYKDLRAYGVANDSDYQPTVTNAVWKLLVEGFRHLQKEDESRYFDILKSMDAIMKPGEVTVVLGRPGAGCSTLLKTIAAQTYGFHVGKESKISYDGLTPEEIKKHYHGDVIYSAETEVHFPHLTVGDTLDFAARLRTPQNRGEGIDRETYAKHMASVYMATYGLSHTRNTNVGNDFVRGVSGGERKRVSIAEASLCGANIQCWDNATRGLDSATALEFIRALKTSAIILESTPLIAIYQCSQNAYDLFDNVIVLYEGYQIFFGKAHKAKDFFVRMGWECP…
cata_1_8_h01130	cata_0264	1497	258.53	0	12	o510-532i545-567o587-609i622-640o650-672i761-780o1187-1209i1222-1244o1273-1295i1308-1330o1345-1367i1460-1482o	OUT	13	511 533 546 564 595 613 622 640 649 670 683 700 731 748 761 780 1222 1244 1259 1281 1308 1326 1339 1358 1461 1482	MSSSGKESQEDQYKDVNSEANSIAEYQGFDAQAEHNIHDLARTYTRESFRDDDTNTSIGLKRYLSNMTMVPGVSPFNHEEIAEDSLNPDSDNFNSKFWVKNLRKLYESDPEYYKPSKLGIAYRNLRAYGIAADSDYQPTVTNFLFKTAVNTYRSIKKRDESHYFDILKSMDAIMRPGEVTVVLGRPGSGCSTLLKTIAAHTYGFEIGEESVISYDGLNQHEINTHHRGDVIYSAESDIHFPHLTVGDTLEFAARLRTPQNRGPNVDREAYAKHMASVYMATYGLSHTRNTNVGNDFVRGVSGGERKRVSIAEASLSGANLQCWDNATRGLDAATALEFIRALKTSSAILEATPLIAIYQCSQDAYDLFDKVVVLYEGYQIFFGKADQAKDFFVRMGWEC…
cyja_1_6_f05310	cyja_0301	1497	244.34	0	8	o514-536i549-571o593-615i627-649o664-686i761-783o858-880i885-907o	OUT	6	549 571 592 613 628 645 658 677 766 783 862 881	MSSANGEGGEHLHHDEGGDVVTYEGFTGEVHEQVQELARHFTNKSLASANNGSVVNDNDNWDRVSRVSTIAPGVNPMEGNLQELDPRLDPNGENFNSRYWIKNFKALMDKDPEHYNNYSLGITFKNLRATGEATDADYQANAVNAPYRFANSLIKKYLTSEAVKQQSQFDILKSMDGIIRPGEVLVVLGRPGSGCTTLLKSIAGYTHGFNIGEEAEITYDGLTQDDVKTSFRGEIVYNAEADIHFPHLTVGQTLFHAARFRTPENRIPGVTREDYASCLTDVYMATYGLSHTKNTRVGSELVRGVSGGERKRVSIAEVSLAGARLQCWDNATRGLDAATALEFIRALRTSADVLDTTAIIAIYQCSQDAYDLFDKVSVLYDGYQIFFGRGDKAKEYFIK…
ergo_1_agl142c	ergo_0390	1497	281.78	0	13	o507-529i541-563o583-605i617-636o646-668i757-776o1176-1198i1211-1230o1263-1285i1297-1319o1329-1348i1355-1377o1450-1472i	OUT	15	359 378 505 527 542 562 583 602 617 636 649 668 718 737 758 776 1179 1198 1211 1229 1265 1284 1297 1315 1328 1347 1356 1375 1452 1471	MEFFNANLTANRASHVSAGASTSIGEADRPYVGLAEDLEEQEVIRSLAQTLSRSSAAEYELQPTSADPSALFGPDKDARLDPESDEFDPRYWVRTIRNLYASDPDHYKPAELCVVIQNLRVCGVSADTDYQATVGNSPLKALRMLYQMTPFARGREKSEFDILKPLDVVFEPGRLCVVLGRPGAGCSTLLKTVGARTYGFTVAPESEISYSGFSQKEIKNHLRGEVIYSAESDTHFASLPVGYTLEFAARCRCPQVRPGGVKREVFYKHYAAAVMAMYGLSHTRYTKVGNDYIRGVSGGERKRVSLAEVTLAGAKLQCWDNCTRGLDSATALEFVRALRDNAEVMRTTQLIAIYQCSEAAYSLFDDVLVLYEGYMIYFGPRKLAKGYFLRMGWECPPRQ…
hapo_1_6_f01530	hapo_0395	1496	274.77	0	13	o501-523i530-552o577-599i612-630o645-664i748-767o875-897i1166-1188o1198-1220i1241-1263o1288-1310i1323-1345o1435-1457i	OUT	11	502 521 534 553 612 630 643 662 718 736 749 767 1199 1220 1251 1270 1287 1308 1321 1340 1436 1457	MSDTISVTSADSQYFGFDSNVETQVRGLARELSHVSAHETEKNDNDARSLIRTLTNFSQAPGVNPFVEEGIDARLNPDSDNFDSKLWIQNMRKLMDSDPEYYKPASLSVAFRDLRASGVVSSEDYQTTILTAPIKFVMEHFNNTFRKHVESRYFDILKPMDGLILPGTFTLVLGRPGAGCSTFLKTVASQTYGFKVAPESVISYDGFSPEDIKSHYRGEVTFSAEKDEHYPQLTVRQTLGFAAKLKAPRNRPHGVSAQAYADHMTKVYMAMYGLSHTADTKVGNDFVKGVSGGERKRVSTAELSLCGSKIQCWDNSTRGLDSATALEFLRALKTSATVLQTTPITSVYQCSEDSYNLFDNVLLLYEGYQIYYGPASHAKQFFLKMGYVCPPRQTTADFL…
saar_1_2_b02590	saar_0639	1496	262.97	0	12	o516-538i551-570o597-619i626-648o663-685i763-785o1183-1205i1210-1232o1270-1292i1299-1321o1331-1353i1451-1473o	IN	12	171 189 550 568 593 617 626 650 659 676 767 785 1183 1207 1216 1233 1258 1282 1297 1321 1328 1346 1451 1474	MNSVENMQASLSDAIDRSSSASFAASEKSFPGAAHNKDGESDTPADRLTKMLTGPKVETLDQNDDMSPNVASKVESFAEALSRHTTRSGAFNMAPSDDSGFDAHAIFKNFVRDADEQGIHIRKAGVTIENMGARGVDESALEGATFGNILCLPLTIIKGIKAKRRQKMRQIISNVNALAEAGEMILVLGRPGAGCSSFLKVAAGEIDQFAGGVSGDVAYDGIPQDEMMKHYKADVIYNGELDVHFPYLTVKQTLDFAIACKTPAIRVNNVPKNQYIASMRDLYATIFGLRHTYNTKVGNDLVRGVSGGERKRVSIAEALAAKGSIYCWDNATRGLDASTALEYAKAIRIMTNLLKSTAFVTIYQASENIYETFDKVTVLYSGKQIYFGLINEAKPYFAK…
spar_1_10_j01510	spar_1646	1496	277.78	0	13	o513-535i547-569o589-611i624-642o652-674i763-782o1188-1210i1223-1245o1274-1296i1309-1331o1341-1360i1367-1389o1460-1482i	OUT	13	513 535 548 566 597 615 628 650 659 681 764 782 1191 1210 1223 1244 1275 1296 1309 1331 1340 1361 1376 1394 1461 1480	MLDPEKQSISSQDPDASSDLVEYHGFDSQTSQAIQQLARTLTNESTTSSIATDNADIETAHGLQKYLTHMSQVPGINPYIEEPEFSKLDPNSDDFNAKFWVKNLRKLYESEPDYYKHSTLGLAYRDLRAYGVANDSDYQPTVTNAFWKLLVEGFRYVRPDDESRYFDILKPMDAIMRPGEVTVVLGRPGAGCSTLLKTIAASTYGFHVDKNSKISYDGLTPHDIEQNFRGDVIYSAETDVHFPHLSVGDTLEFAARMRTPQNRGLGVDRETYAKHMASVYMATYGLSHTRYTNVGNDFVRGVSGGERKRVSIAEVSLSGAKIQCWDNATRGLDAATALEFIRALKTSATVLEATPLIAIYQCSQDAYDLFDNVIVLYEGHQIFFGKSDKAKEYFVRMGW…
sppa_1_3_c08050	sppa_1658	1496	242.07	0	10	o499-521i533-555o575-597i610-628o638-660i749-768o1261-1283i1296-1318o1333-1355i1448-1470o	OUT	13	501 519 532 554 585 603 610 628 641 660 671 687 718 735 750 768 1266 1283 1296 1314 1339 1357 1364 1382 1451 1469	MSNQIDLPDSGSFDKPYESYVGFDEEASKDVKQLAKTITQESQSSSAALIRYLSNMDEVPGINPYEQEIADPKLDPESPEFNAKYWIKNMKALYQSDPDYFKPNKLGIAFRNLRAYGIANDVDYQTTVATGFLKFVVDGLRHFRKEDESRYFDILKPMDGLLLPGELTVVLGRPGAGCSTLLKTLAVNTYGFNIDKESKISYDGLSPNDIEKHYRGDVIYSAETDEHFPQLTVGDTLEFAARLRTPQNRGLGVDRETYAKHMASVYMATYGILRQRNTPVGNEFVRGCSGGERKRVSIAEVSLSGANIQCWDNATRGLDAATALEFIRALKTSSSILDVTPVIAIYQCSQDAYDLFDNVSVLYDGYQIFFGKASKAKEFFINMGWHCPARQTTADFLTS…
caal_1_19.5759	caal_0081	1495	265.97	0	12	o499-521i534-556o580-602i614-636o640-662i750-772o1188-1210i1222-1239o1267-1289i1302-1324o1339-1361i1452-1474o	OUT	15	502 521 534 550 581 603 614 636 645 662 673 689 720 739 754 772 1188 1210 1221 1238 1269 1288 1299 1321 1330 1349 1358 1380 1453 1474	MSSEDIGSSSSSLQEYVGQQQHNKIQPSTDDDYNEDDYESRRLHLVRTVSSINHHNFDEKFDTISREISRQVTNKEGEFQLRLDEFNLAKILANFVYFAKKQGIVLRKSGITFQDLCVYGVDESFAIAPTVTDLLKGPVGAVQAILSQMKTPPRKILKNLNGFAKPGESVLVLGRPGAGCTTFLKALSGTDFDLYKGVTGDIRYDGLPQKEMLKLFKNDLVYNPELDVHFPHLTVDQTLTFAIACKTPEMRINGVTRDEFINAKKEILATVFGLRHTYHTKVGNDFVRGVSGGERKRVSIAEALACNGSIYCWDNATRGLDASTALEFAQAIRTSTKLLKTTAFVTIYQAGEGIYETFDRVTVLYDGHQVYYGPANKAKKYFEDMGWECPPRQSTAEFL…
caal_10_3_c03340	caal_0087	1495	265.95	0	12	o499-521i534-556o580-602i614-636o640-662i750-772o1188-1210i1222-1239o1267-1289i1302-1324o1339-1361i1452-1474o	OUT	15	502 521 534 550 581 603 614 636 645 662 673 689 720 739 754 772 1188 1210 1221 1238 1269 1288 1299 1321 1330 1349 1358 1380 1453 1474	MSSEDIGSSSSSLQEYVGQQQHNKIQPSTDDDYNEDDYESRRLHLVRTVSSINHHNFDEKFDSISREISRQVTNKEGEFQLRLDEFNLAKILANFVYFAKKQGIVLRKSGITFQDLCVYGVDESFAIAPTVTDLLKGPVGAVQAILSQMKTPPRKILKNLNGFAKPGESVLVLGRPGAGCTTFLKALSGTDFDLYKGVTGDIRYDGLPQKEMLKLFKNDLVYNPELDVHFPHLTVDQTLTFAIACKTPEMRINGVTRDEFINAKKEILATVFGLRHTYHTKVGNDFVRGVSGGERKRVSIAEALACNGSIYCWDNATRGLDASTALEFAQAIRTSTKLLKTTAFVTIYQAGEGIYETFDRVTVLYDGHQVYYGPANKAKKYFEDMGWECPPRQSTAEFL…
caal_11_25_y00230	caal_0097	1495	265.97	0	12	o499-521i534-556o580-602i614-636o640-662i750-772o1188-1210i1222-1239o1267-1289i1302-1324o1339-1361i1452-1474o	OUT	15	502 521 534 550 581 603 614 636 645 662 673 689 720 739 754 772 1188 1210 1221 1238 1269 1288 1299 1321 1330 1349 1358 1380 1453 1474	MSSEDIGSSSSSLQEYVGQQQHNKIQPSTDDDYNEDDYESRRLHLVRTVSSINHHNFDEKFDTISREISRQVTNKEGEFQLRLDEFNLAKILANFVYFAKKQGIVLRKSGITFQDLCVYGVDESFAIAPTVTDLLKGPVGAVQAILSQMKTPPRKILKNLNGFAKPGESVLVLGRPGAGCTTFLKALSGTDFDLYKGVTGDIRYDGLPQKEMLKLFKNDLVYNPELDVHFPHLTVDQTLTFAIACKTPEMRINGVTRDEFINAKKEILATVFGLRHTYHTKVGNDFVRGVSGGERKRVSIAEALACNGSIYCWDNATRGLDASTALEFAQAIRTSTKLLKTTAFVTIYQAGEGIYETFDRVTVLYDGHQVYYGPANKAKKYFEDMGWECPPRQSTAEFL…
caal_12_26_z00530	caal_0106	1495	265.97	0	12	o499-521i534-556o580-602i614-636o640-662i750-772o1188-1210i1222-1239o1267-1289i1302-1324o1339-1361i1452-1474o	OUT	15	502 521 534 550 581 603 614 636 645 662 673 689 720 739 754 772 1188 1210 1221 1238 1269 1288 1299 1321 1330 1349 1358 1380 1453 1474	MSSEDIGSSSSSLQEYVGQQQHNKIQPSTDDDYNEDDYESRRLHLVRTVSSINHHNFDEKFDSISREISRQVTNKEGEFQLRLDEFNLAKILANFVYFAKKQGIVLRKSGITFQDLCVYGVDESFAIAPTVTDLLKGPVGAVQAILSQMKTPPRKILKNLNGFAKPGESVLVLGRPGAGCTTFLKALSGTDFDLYKGVTGDIRYDGLPQKEMLKLFKNDLVYNPELDVHFPHLTVDQTLTFAIACKTPEMRINGVTRDEFINAKKEILATVFGLRHTYHTKVGNDFVRGVSGGERKRVSIAEALACNGSIYCWDNATRGLDASTALEFAQAIRTSTKLLKTTAFVTIYQAGEGIYETFDRVTVLYDGHQVYYGPANKAKKYFEDMGWECPPRQSTAEFL…
caal_2_04989	caal_0120	1495	266.03	0	12	o499-521i534-556o580-602i614-636o640-662i750-772o1188-1210i1222-1239o1267-1289i1302-1324o1339-1361i1452-1474o	OUT	15	502 521 534 550 581 602 613 635 640 662 673 689 720 739 754 772 1188 1210 1221 1238 1269 1288 1299 1321 1330 1349 1358 1380 1453 1474	MSSEDIGSSSSSLQEYVGQQQHNKIQPSTDDDYNEDDYESRRLHLVRTVSSINHHNFDEKFDTISREISRQVTNKEGEFQLRLDEFNLAKILANFVYFAKKQGIVLRKSGITFQDLCVYGVDESFAIAPTVTDLLKGPVGAVQAILSQMKTPPRKILKNLNGFAKPGESVLVLGRPGAGCTTFLKALSGTDFDLYKGVTGDIRYDGLPQKEMLKLFKNDLVYNPELDVHFPHLTVDQTLTFAIACKTPEMRINGVTRDEFINAKKEILATVFGLRHTYHTKVGNDFVRGVSGGERKRVSIAEALACNGSIYCWDNATRGLDASTALEFAQAIRTSTKLLKTIAFVTIYQAGEGIYEKFDRVTVLYDGHQVYYGPANKAKKYFEDMGWECPPRQSTAEFL…
caal_3_29_ac00530	caal_0126	1495	265.88	0	12	o499-521i534-556o580-602i614-636o640-662i750-772o1188-1210i1222-1239o1267-1289i1302-1324o1339-1361i1452-1474o	OUT	15	502 521 534 550 581 603 614 636 645 662 673 689 720 739 754 772 1188 1210 1221 1238 1269 1288 1299 1321 1330 1349 1358 1380 1453 1474	MSSEDIGSSSSSLQEYVGQQQHNKIQPSTDDDYNEDDYESRRLHLVRTVSSINHHNFDEKFDTISREISRQVTNKEGEFQLRLDEFNLAKILANFVYFAKKQGIVLRKSGITFQDLCVYGVDESFAIAPTVTDLLKGPVGAVQAILSQMKTPPRKILKNLNGFAKPGESVLVLGRPGAGCTTFLKALSGTDFDLYKGVTGDIRYDGLPQKEMLKLFKNDLVYNPELDVHFPHLTVDQTLTFAIACKTPEMRINGVTRDEFINAKKEILATVFGLRHTYHTKVGNDFVRGVSGGERKRVSIAEALACNGSIYCWDNATRGLDASTALEFAQAIRTSTKLLKTTAFVTIYQAGEGIYETFDRVTVLYDGHQVYYGPANKAKKYFEDMGWECPPRQSTAEFL…
caal_4_4_d03320	caal_0133	1495	265.97	0	12	o499-521i534-556o580-602i614-636o640-662i750-772o1188-1210i1222-1239o1267-1289i1302-1324o1339-1361i1452-1474o	OUT	15	502 521 534 550 581 603 614 636 645 662 673 689 720 739 754 772 1188 1210 1221 1238 1269 1288 1299 1321 1330 1349 1358 1380 1453 1474	MSSEDIGSSSSSLQEYVGQQQHNKIQPSTDDDYNEDDYESRRLHLVRTVSSINHHNFDEKFDTISREISRQVTNKEGEFQLRLDEFNLAKILANFVYFAKKQGIVLRKSGITFQDLCVYGVDESFAIAPTVTDLLKGPVGAVQAILSQMKTPPRKILKNLNGFAKPGESVLVLGRPGAGCTTFLKALSGTDFDLYKGVTGDIRYDGLPQKEMLKLFKNDLVYNPELDVHFPHLTVDQTLTFAIACKTPEMRINGVTRDEFINAKKEILATVFGLRHTYHTKVGNDFVRGVSGGERKRVSIAEALACNGSIYCWDNATRGLDASTALEFAQAIRTSTKLLKTTAFVTIYQAGEGIYETFDRVTVLYDGHQVYYGPANKAKKYFEDMGWECPPRQSTAEFL…
caal_5_30_ad00540	caal_0144	1495	265.97	0	12	o499-521i534-556o580-602i614-636o640-662i750-772o1188-1210i1222-1239o1267-1289i1302-1324o1339-1361i1452-1474o	OUT	15	502 521 534 550 581 603 614 636 645 662 673 689 720 739 754 772 1188 1210 1221 1238 1269 1288 1299 1321 1330 1349 1358 1380 1453 1474	MSSEDIGSSSSSLQEYVGQQQHNKIQPSTDDDYNEDDYESRRLHLVRTVSSINHHNFDEKFDSISREISRQVTNKEGEFQLRLDEFNLAKILANFVYFAKKQGIVLRKSGITFQDLCVYGVDESFAIAPTVTDLLKGPVGAVQAILSQMKTPPRKILKNLNGFAKPGESVLVLGRPGAGCTTFLKALSGTDFDLYKGVTGDIRYDGLPQKEMLKLFKNDLVYNPELDVHFPHLTVDQTLTFAIACKTPEMRINGVTRDEFINAKKEILATVFGLRHTYHTKVGNDFVRGVSGGERKRVSIAEALACNGSIYCWDNATRGLDASTALEFAQAIRTSTKLLKTTAFVTIYQAGEGIYETFDRVTVLYDGHQVYYGPANKAKKYFEDMGWECPPRQSTAEFL…
caal_6_4_d03280	caal_0152	1495	265.97	0	12	o499-521i534-556o580-602i614-636o640-662i750-772o1188-1210i1222-1239o1267-1289i1302-1324o1339-1361i1452-1474o	OUT	15	502 521 534 550 581 603 614 636 645 662 673 689 720 739 754 772 1188 1210 1221 1238 1269 1288 1299 1321 1330 1349 1358 1380 1453 1474	MSSEDIGSSSSSLQEYVGQQQHNKIQPSTDDDYNEDDYESRRLHLVRTVSSINHHNFDEKFDSISREISRQVTNKEGEFQLRLDEFNLAKILANFVYFAKKQGIVLRKSGITFQDLCVYGVDESFAIAPTVTDLLKGPVGAVQAILSQMKTPPRKILKNLNGFAKPGESVLVLGRPGAGCTTFLKALSGTDFDLYKGVTGDIRYDGLPQKEMLKLFKNDLVYNPELDVHFPHLTVDQTLTFAIACKTPEMRINGVTRDEFINAKKEILATVFGLRHTYHTKVGNDFVRGVSGGERKRVSIAEALACNGSIYCWDNATRGLDASTALEFAQAIRTSTKLLKTTAFVTIYQAGEGIYETFDRVTVLYDGHQVYYGPANKAKKYFEDMGWECPPRQSTAEFL…
caal_7_4_d03280	caal_0161	1495	265.97	0	12	o499-521i534-556o580-602i614-636o640-662i750-772o1188-1210i1222-1239o1267-1289i1302-1324o1339-1361i1452-1474o	OUT	15	502 521 534 550 581 603 614 636 645 662 673 689 720 739 754 772 1188 1210 1221 1238 1269 1288 1299 1321 1330 1349 1358 1380 1453 1474	MSSEDIGSSSSSLQEYVGQQQHNKIQPSTDDDYNEDDYESRRLHLVRTVSSINHHNFDEKFDSISREISRQVTNKEGEFQLRLDEFNLAKILANFVYFAKKQGIVLRKSGITFQDLCVYGVDESFAIAPTVTDLLKGPVGAVQAILSQMKTPPRKILKNLNGFAKPGESVLVLGRPGAGCTTFLKALSGTDFDLYKGVTGDIRYDGLPQKEMLKLFKNDLVYNPELDVHFPHLTVDQTLTFAIACKTPEMRINGVTRDEFINAKKEILATVFGLRHTYHTKVGNDFVRGVSGGERKRVSIAEALACNGSIYCWDNATRGLDASTALEFAQAIRTSTKLLKTTAFVTIYQAGEGIYETFDRVTVLYDGHQVYYGPANKAKKYFEDMGWECPPRQSTAEFL…
caal_8_3_c03320	caal_0172	1495	265.97	0	12	o499-521i534-556o580-602i614-636o640-662i750-772o1188-1210i1222-1239o1267-1289i1302-1324o1339-1361i1452-1474o	OUT	15	502 521 534 550 581 603 614 636 645 662 673 689 720 739 754 772 1188 1210 1221 1238 1269 1288 1299 1321 1330 1349 1358 1380 1453 1474	MSSEDIGSSSSSLQEYVGQQQHNKIQPSTDDDYNEDDYESRRLHLVRTVSSINHHNFDEKFDSISREISRQVTNKEGEFQLRLDEFNLAKILANFVYFAKKQGIVLRKSGITFQDLCVYGVDESFAIAPTVTDLLKGPVGAVQAILSQMKTPPRKILKNLNGFAKPGESVLVLGRPGAGCTTFLKALSGTDFDLYKGVTGDIRYDGLPQKEMLKLFKNDLVYNPELDVHFPHLTVDQTLTFAIACKTPEMRINGVTRDEFINAKKEILATVFGLRHTYHTKVGNDFVRGVSGGERKRVSIAEALACNGSIYCWDNATRGLDASTALEFAQAIRTSTKLLKTTAFVTIYQAGEGIYETFDRVTVLYDGHQVYYGPANKAKKYFEDMGWECPPRQSTAEFL…
caal_9_4_d03300	caal_0182	1495	265.97	0	12	o499-521i534-556o580-602i614-636o640-662i750-772o1188-1210i1222-1239o1267-1289i1302-1324o1339-1361i1452-1474o	OUT	15	502 521 534 550 581 603 614 636 645 662 673 689 720 739 754 772 1188 1210 1221 1238 1269 1288 1299 1321 1330 1349 1358 1380 1453 1474	MSSEDIGSSSSSLQEYVGQQQHNKIQPSTDDDYNEDDYESRRLHLVRTVSSINHHNFDEKFDSISREISRQVTNKEGEFQLRLDEFNLAKILANFVYFAKKQGIVLRKSGITFQDLCVYGVDESFAIAPTVTDLLKGPVGAVQAILSQMKTPPRKILKNLNGFAKPGESVLVLGRPGAGCTTFLKALSGTDFDLYKGVTGDIRYDGLPQKEMLKLFKNDLVYNPELDVHFPHLTVDQTLTFAIACKTPEMRINGVTRDEFINAKKEILATVFGLRHTYHTKVGNDFVRGVSGGERKRVSIAEALACNGSIYCWDNATRGLDASTALEFAQAIRTSTKLLKTTAFVTIYQAGEGIYETFDRVTVLYDGHQVYYGPANKAKKYFEDMGWECPPRQSTAEFL…
cyja_2_22_420	cyja_0311	1495	272.35	0	12	o506-528i541-563o585-607i619-641o656-678i759-778o1174-1196i1209-1231o1260-1282i1295-1317o1327-1349i1449-1471o	OUT	11	542 561 592 610 619 637 650 669 760 778 1173 1195 1210 1229 1260 1279 1294 1312 1325 1344 1449 1468	MSSTEKSSEDSIDTNDGVNTYRGFDADVQEQVQDLARILTNKSYSSSCQNKADSDLLSRVSTVAPGVDPITGLEQLDPRLDPNSSDFSSRYWIKNFRALMDKDPEHYNNYSLGITYKNLRAYGEATDADYQSNVVNAPAKLFGGLYKKYFRTSSAKEKVQFDILKSMDGIIKPGEVVVVLGRPGSGCTTLLKTIASNTHGFDIAPESEITYDGLTPQEVVKSFRGEIVYNAEADIHFPHLTVWQTLYTAAKFRTPENRIPGVSREEFAAALTKVYMATYGLTHTKNTRVGSELVRGVSGGERKRVSIAEVSLAGSKLQCWDNATRGLDAATALEFIRALRTSADVLDTTALIAIYQCSQEAYDLFDKVSVLYEGYQIYFGRGDKAREYFIKMGWDCPQR…
hava_1_4_d02810	hava_0399	1495	261.84	0	12	o497-519i540-562o582-604i611-633o643-662i751-770o1171-1193i1206-1228o1262-1281i1294-1316o1326-1345i1445-1467o	OUT	11	536 555 586 603 612 630 643 662 751 770 1172 1191 1208 1227 1258 1277 1294 1313 1326 1345 1446 1465	MPENSEVESFTANHVVDDNVDDGNKYDGRPDTNSIQSLARTFTQMSAVSSTDEVFDVPVDGPDSVQKYNPRLDPNNEEFDSHAWMRNLNRLRSADPDYYKNASLGLAYKDLSAFGDSSDVVYQSTFLNVFQKGAESLYRKLRKERPGDKFTILKPMDGLLKPGTLNVVLGKPGSGCSTLLKTLSAFTFGFELTKDSVLSFDGISSKDIRNHYRGEVVYQAESDIHFPHLTVFETLNNVALLTTPSNRIKGLSREDFAKHMAEATMAMYGLSHTRNTKVGNELIRGVSGGERKRVSISEISLINGKIVCYDNSTRGLDSASTLSFIKCLKTQSKTSDTTSVVAIYQCSQEAYDLFDNVIVLDEGYQLYNGPTSEAKEYFINMGYSCPERQTTADFLTAVT…
sace_8_19_s00290	sace_1304	1495	180.34	0	5	o771-793i860-882o1288-1310i1438-1455o1465-1487i	OUT	9	719 735 769 790 857 874 906 925 1289 1311 1346 1362 1393 1409 1434 1451 1460 1483	MLQAPSSSNSGLNQGNAAPDGPPNETQPYEGLDAAAQEEIKELARTLTSQSSLLSQEKRIXGTGDPNTLTAASSSSLSRSIFASDIKGVNPILLDVNDPDYDETLDPRSENFSSVRWVRNMAQICENDSDFYKPFSLGCAWKDLSASGDSADITYQGTFGNMPIKYLKMSWRCISRRLFHRTHGKSEDNDSGFQILKPMDGCINPGELLVVLGRPGAGCTTLLKSISVNTHGFKISPDTIITYNGFSNKEIKNHYRGEVVYNAESDIHIPHLTVFQTLYTVARLKTPRNRIKGVDRDTFAKHMTEVAMATYGLSHTADTKVGNDFVRGVSGGERKRVSIAEVSICGSKFQCWDNATRGLDSATALEFIKALKTQATITKSAATVAIYQCSKDAYDLFXK…
cadu_1_64350	cadu_0205	1494	265.48	0	12	o501-523i536-558o582-604i616-638o642-664i752-774o1187-1209i1221-1238o1266-1288i1301-1323o1338-1360i1451-1473o	OUT	15	504 523 536 552 583 605 616 638 647 664 675 691 722 741 756 774 1187 1209 1220 1237 1268 1287 1298 1320 1329 1348 1357 1379 1452 1473	MSSEDIESSSSSLQEYVGQQHHKTQPSTDEDYNDYDENNDESRRLHLVRTVSSINRHNFDEKFDSISREISRQVTNKEGEFQLRLDEFNLAKILANFVYFAKKQGIVLRKSGITFQDLCVYGVDESFAIAPTVTDLLKGPIGGIQAILSQMKTPPRKILKNLNGFAKPGESVLVLGRPGAGCTTFLKALSGTDFDLYKGVTGDIRYDGLPQSEMLKLFKNDLVYNPELDVHFPHLTVDQTLTFAIACKTPEMRINGVTRDEFINAKKEILATVFGLRHTYNTKVGNDFVRGVSGGERKRVSIAEALACNGSIYCWDNATRGLDASTALEFAQAIRTSTKLLKTTAFVTIYQAGEGIYETFDRVTVLYDGHQIYYGPANKAKKYFEDMGWECPPRQSTAE…
zyba_1_04634	zyba_1719	1494	230.81	0	10	o504-526i539-558o586-608i615-637o642-664i751-773o1271-1293i1300-1322o1332-1354i1452-1474o	IN	12	159 177 507 526 539 558 585 604 617 636 645 664 754 773 1271 1289 1302 1321 1330 1348 1361 1379 1457 1475	MNSLHNQSIEKNSLDEADSTPSFYNGGERREFHNNEGLQEMLTQSKTSSQSSPLSPEMASKVRTLARTLSSRRISDELHELESSDETGFNAKQIIHDFARDAKQQGIEFRKTGVVMEDVTASGTDRGALEGSTFGDILCLPLTIYRAVKAARHRKLRKIIRGVNALAKPGEMVLVLGRPGSGCSSFLKTAAGITDEFAGGVEGDISYDGVPQEIMMKSYKSSVIYNGEMDVHFPYLTVKQTLDFAIACKTPAVRVNGVSRSEYISATRDLYATIFGLTEVYDTPVGNEFVRGVSGGQRKRVSIAEALAARGTVYCWDNATRGLDASTALEYAHAIRILTDLLRSTVFVTIYQASENIYDTFDKVTVLHSGRQIYYGPAEEAKAYFENMGFECPARQATA…
zyba_1_06675	zyba_1723	1494	229.31	0	10	o504-526i539-558o586-608i615-637o642-664i751-773o1271-1293i1300-1322o1332-1354i1452-1474o	IN	12	159 177 507 525 538 556 587 604 617 636 645 664 755 773 1271 1289 1302 1321 1330 1348 1361 1379 1457 1475	MNSLHNQPVEKNSLGEADSTPSFYDGGERHEFHNNEGLQEMPTQSESGSQSSPLSPEMAFKVRTLARTLSSKQISDDLRELESSDENGFNAKQIIHDFVRDAKQQGIEFRKTGVVMEDVTASGTDRGALEGTTFGDILCLPLTIYRAIRAARHRKLRKIIRGVNVLAKPGEMVLVLGRPGSGCSSFLKTAAGITDEFAGGVEGDISYDGVPQETMMKKYKSNVIYNGEMDVHFPYLTVKQTLDFAIACKTPAVRVNGVSRSEYINTTRDLYATIFGLTEVYDTPVGNEFVRGISGGQRKRVSIAEALAAKGTVYCWDNATRGLDASTALEYAHAIRILTDLLRSTVFVTIYQASENIYDTFDKVTVFHSGRQIYYGPAKEAKAYFERMGFECPARQATA…
zyba_3_2_b02230	zyba_1744	1494	229.11	0	10	o504-526i539-558o586-608i615-637o642-664i751-773o1271-1293i1300-1322o1332-1354i1452-1474o	IN	12	159 177 507 525 538 556 587 604 617 636 645 664 755 773 1271 1289 1302 1321 1330 1348 1361 1379 1457 1475	MNSLHNQPVEKNSLGEADSTPSFYDGGERHEFHNNEGLQEMPTQSESGSQSSPLSPEMAFKVRTLARTLSSKQISDDLRELESSDENGFNAKQIIHDFVRDAKQQGIEFRKTGVVMEDVTASGTDRGALEGTTFGDILCLPLTIYRAIRAARHRKLRKIIRGVNVLAKPGEMVLVLGRPGSGCSSFLKTAAGITDEFAGGVEGDISYDGVPQETMMKKYKSNVIYNGEMDVHFPYLTVKQTLDFAIACKTPAVRVNGVSRSEYINTTRDLYATIFGLTEVYDTPVGNEFVRGISGGQRKRVSIAEALAAKGTVYCWDNATRGLDASTALEYAHAIRILTDLLRSTVFVTIYQASENIYDTFDKVTVFHSGRQIYYGPAKEAKAYFERMGFECPARQATA…
catr_1_04002	catr_0281	1493	276.34	0	13	o515-537i549-571o591-613i626-648o658-677i765-782o1182-1204i1217-1236o1269-1291i1303-1325o1335-1354i1361-1383o1456-1478i	OUT	15	486 503 516 534 549 568 599 617 626 644 657 676 765 783 1039 1057 1185 1204 1217 1235 1273 1290 1303 1321 1334 1353 1368 1385 1456 1477	MKDLESTSSSSSRDEHEENNNNSHPYSGYTARVAQEVQELARTLSHSSQLQIQNNPSRRNSLVESSNHEKGSEFGLLPIDENGEFVDQRLNPDSEDFNAAYWIGNAHKLVMSDTEYFKPINIGVSYKNLRAYGNATDADYQSTFLNTISKYVSLFVREKILKHSSPTFDILKPMDGLLKPGETTVVLGRPGAGCSTFLKTIACQTYGFHIDKDSILKYNALSPADIAKHFRGEVVYCAETETHFPQLTVGDTLEFAARLRTPQNRPLGVGREEYAKHITSVVMALYGLSHTRNTKVGNDYIRGVSGGERKRVSIAEITLNNAKVQCWDNSTRGLDSATALEFVKAVKAGADIIGNTPLIAIYQCSQEAYDLFDNVVLMYEGYQIYFGSAKLAKQYFLDM…
kaaf_1_c05210	kaaf_0427	1493	294.35	0	13	i508-530o545-567i588-610o620-642i654-673o762-781i1189-1211o1221-1243i1264-1286o1309-1331i1338-1360o1365-1387i1460-1482o	OUT	13	510 529 546 565 596 613 620 637 654 673 684 701 762 781 1188 1207 1224 1243 1274 1293 1308 1327 1338 1357 1463 1482	MSEKKDIIDSGAMSQVDESSSLNLQSYDGFDQNAQDKIRQLARSLTNQSSTTHNNDAASLFSNVKGVNPVFTDPSNPEYDERLDPESENFSSTAWVKNMANLTAADPDYYKPYSLGCVWKDLTASGDSSDVVYQSTVFNMPTKLLKTAFRKARPAKESDTFQILKPMEGCINPGELLVVLGRPGSGCTTLLKSISSNTHGFNVGKDSTISYNGLTPKAINRHYRGEVVYNAESDVHLPHLTVFETLYTVARLKTPSNRVQGVDRDTYAKHLTDVTMATYGLSHTRNTKVGNDLVRGVSGGERKRVSIAEVTICGSKFQCWDNATRGLDSATALEFIRALKTQATLTNTAATIAIYQCSQDAYDLFDKVCVLYGGYQIFYGSAQKAKKYFETMGYQCPER…
piso_1_i07004g	piso_0629	1493	251.45	0	10	o510-532i544-566o586-608i621-639o649-671i760-779o1272-1294i1307-1329o1344-1366i1459-1481o	OUT	9	544 565 621 639 652 671 761 779 1221 1243 1258 1280 1307 1325 1338 1357 1460 1481	MSAADSQSNQSKEESNSAYDYESGASPREYKGFDETAQDEVRSLARTLTNQEAASKTNSSKDLIRYLSHMSQVPGVQPFDETDERLNPNSDQFSAKFWVKNMRKLLESDPDYYKPSSLGIAYKNLRASGIASDSDYQPTVTNALYKLCTEGYMALKKDDPARYFDILKSMDGLIRPGELTVVLGRPGSGCSTLLKTIAAQTYGFKIGEESVITYDGLSQADIEKRFRGGVVYSAETDVHFPYLTVGDTLNFASRLKTPSNRGEIDRETYAEHMTSVYMATYGLLHTRNTNVGDDFVRGVSGGERKRVSIAEVSLCGSSLQCWDNATRGLDAATALEFIRALKTSAAILETTPLIAIYQCSQDAYDLFDKAVVLYEGYQIYFGRGDKAKEYFVEMGWECP…
piso_1_j08831g	piso_0630	1493	248.73	0	10	o510-532i544-566o586-608i621-639o649-671i760-779o1272-1294i1307-1329o1344-1366i1459-1481o	OUT	9	544 565 621 639 652 671 761 779 1221 1243 1274 1293 1308 1325 1338 1357 1460 1481	MSAADSQSIQSKEESNSVNDYESGASPREYKGFDETAQDKVRSLAKTLTNQEATSTTNSSNDLIRYLSHMSQVPGIQPFDETDERLNPNSDQFSAKFWVKNMRKLLESDPDYYKPSSLGVAYKNLRASGIASDSDYQPTVTNALYKLCTEGYMALKKDDPARYFDILKSMDGLIRPGELTVVLGRPGSGCSTLLKTIAAQTYGFKIGEESVISYEGLSQADIEKRFRGDVVYSAETDVHFPYLTVGDTLNFAARLKTPSNRGEIDRETYAQHMTSVYMATYGLLHTRNTNVGNDFVRGVSGGERKRVSIAEVSLCGSSLQCWDNATRGLDAATALEFIRALKTSAAILETTPLIAIYQCSQDAYDLFDKAVVLYEGYQIYFGRGDKAKEYFVEMGWECP…
asac_1_6_f03570	asac_0054	1492	267.95	0	12	o507-529i536-558o585-607i614-636o646-668i757-776o1176-1198i1211-1230o1263-1285i1297-1319o1329-1346i1449-1471o	OUT	15	363 380 505 524 543 562 583 601 614 633 646 668 718 737 758 776 1179 1198 1211 1229 1266 1285 1296 1314 1327 1346 1353 1372 1451 1470	MDSLNVPPAGQSLSRVSTGASTSADPTHRPYVGLAADREEQENIRSLARTLSGSSAAAGQYQAGTADELAFFGADSDPRLDPESDQFDSRYWVRTVRKLYISDPDHYKPAELSVVLQNLRVCGVSTDTDYQATVGNWPLKVARTLYEMTPLARGRDKSEFDILKPLDAVFEAGRLCVVLGRPGAGCSTLLKTVGARTYGFTVAPGSEVSYSGFSQKEISHNLRGEVIYSAESDTHFATLPVGYTLEFAARCRCPEVRPGGVSRETYYKHYAAAVMATYGLSHTRNTKVGNDYIRGVSGGERKRVSLAEVTLAGAKVQCWDNSTRGLDSATALEFVRALKDNAQVMRTTQLIAIYQCSQDAYDLFDDVLLLYEGYMIYFGPREFAKDYFLRMGWACPPQQ…
ercy_1_3605	ercy_0384	1492	279.46	0	13	o510-532i544-566o589-611i618-640o650-672i761-780o1185-1207i1220-1237o1271-1293i1305-1327o1337-1356i1363-1385o1458-1480i	OUT	15	480 498 511 530 545 564 595 613 622 640 653 672 730 749 762 780 1191 1210 1219 1237 1274 1292 1305 1322 1337 1355 1368 1386 1461 1480	MDTKLYKFIPEGDTLQEGESADGLAQHRPYLGLEEDAEEQENIRSLARTLTGSSGGSTVNVQHGYISGTADELAAIGIGSDPRLDPESEEFDSRFWVRSMRKLFVGDRERYKPTELGVCLKGLRVSGSAGDTDYQATVLTWPLKYVQSMYARMPWCKNRQEAMFDIIKPLDALFMPGRLCVVLGRPGAGCSSLLKTVAARTYGFEVRPESVISYDGISQKDISKNFRGDVIYSAEMDSHFANLPVGYTLEFAARCRCPQVRPGGVSREEYYKHYAAVVMATYGLSHTYNTKVGNDYIRGVSGGERKRVSLAEITLAGAKVQCWDNSTRGLDSATALEFVRALKTNAEVLRTTPLIAIYQCSQDAYELFDDVLLLYEGYEIYFGTASAAEEYFVEMGWEC…
wian_1_3_c04380	wian_1695	1492	273.16	0	12	o494-516i529-551o571-593i606-628o634-656i743-765o1173-1195i1207-1224o1254-1276i1288-1310o1325-1347i1441-1463o	IN	12	167 186 529 548 579 597 606 630 639 656 747 765 1173 1190 1199 1217 1248 1272 1289 1308 1315 1334 1441 1460	MSVIRNRSSSFERQSSDSSDRGSTREYGNGDEVTGNDYEEIARIVTDSHSQEEGGVLHKLETLSKQLSRRTAKDGPFEIDPNDFDLKRVLGAFFKSADEQGIHLRSTGVVLKDVTTIGVDAASSFAPTVGDLALFPITMFQKLKALRHRKTRKLIRNVNGVVEPGEMCLVLGRPGAGCSTLLRTIAGEHDQFIGVDGEVHYDHISQHEMMKKYKSDVIYNGELDIHYPHLTVDETFRFAIACKTPHTRINDASREQYVTAVRDLLATVFGLRHTYNTKVGNEFVRGVSGGERKRVSIAEALATKATVYCWDNATRGLDASTALEYAQAIRTSTNLSKSVAFITIYQAGENIYETFDKVTILYDGRQVYFGPADQAKDYFERMGFQCPPRQATAEFLTAI…
[truncated: 1,069 more rows]
