# Supplementary material for: Molecular evolution of the members of the Snq2/Pdr18 subfamily of Pdr transporters in the Hemiascomycete yeasts
Source: FEMS Yeast Res. 2025 May 27;25:foaf026. doi: 10.1093/femsyr/foaf026 (PMC12202755; doi:10.1093/femsyr/foaf026)
Supplement: foaf026_Supplemental_Files [file foaf026_supplemental_files.zip › Supplementary Data A20.xls]

## Sheet: aBSREL_146
Gene	LTR	uncorrected p	tested	p	Test_was_run?	p_was_bellow_0_05?
sace_4_8_h03690	110.3706781664514	0	1	0	test run	Yes
Node111	22.52681163034867	4.264688186594867e-06	1	0.0009424960892374656	test run	Yes
vapo_1_1036.28	22.08862527058227	5.314024547120599e-06	1	0.001169085400366532	test run	Yes
Node203	22.07349340635119	5.354548896996381e-06	1	0.001172646208442207	test run	Yes
Node9	21.86790765618207	5.936764092717706e-06	1	0.00129421457221246	test run	Yes
Node205	21.81589391030138	6.093846207477771e-06	1	0.001322364627022676	test run	Yes
naca_1_e01640	21.80518594314344	6.126696982300395e-06	1	0.001323366548176885	test run	Yes
Node6	21.58570404135389	6.840481379444263e-06	1	0.001470703496580517	test run	Yes
Node14	21.39299793617101	7.535472160313805e-06	1	0.001612591042307154	test run	Yes
teph_1_m00640	20.75329271098599	1.039030038207933e-05	1	0.002213133981382898	test run	Yes
Node118	20.14708776125917	1.408844633826734e-05	1	0.002986750623712675	test run	Yes
Node130	19.07585640682373	2.413228203995699e-05	1	0.005091911510430924	test run	Yes
Node200	18.32001705095172	3.528329536162111e-05	1	0.007409492025940434	test run	Yes
Node117	17.75920173409395	4.677395357205461e-05	1	0.009775756296559412	test run	Yes
Node198	16.40442668285687	9.244702185806641e-05	1	0.01922898054647781	test run	Yes
Node204	16.27761770633515	9.853670583415131e-05	1	0.02029856140183517	test run	Yes
Node4	16.2821190743125	9.831381632552372e-05	1	0.02035095997938341	test run	Yes
cagl_1_i04862g	14.5957682094886	0.0002297335686704538	1	0.04709538157744303	test run	Yes
Node109	35.87955534114735	5.272402903155893e-09	1	1.18101825030692e-06	test run	Yes
Node10	31.17446904495591	5.572883077231694e-08	1	1.242752926222668e-05	test run	Yes
tebl_1_g02820	74.59158080891939	5.551115123125783e-17	1	1.271205363195804e-14	test run	Yes
sace_2_1_a02390	40.24219696514774	5.926916180065689e-10	1	1.33355614051478e-07	test run	Yes
Node11	62.06121766503202	1.071365218763276e-14	1	2.431999046592637e-12	test run	Yes
Node121	29.20822740130825	1.49344278721486e-07	1	3.31544298761699e-05	test run	Yes
Node2	46.50636734772706	2.572608792661413e-11	1	5.814095871414793e-09	test run	Yes
naca_1_e01650	69.87868473411072	2.775557561562891e-16	1	6.328271240363392e-14	test run	Yes
Node90	-0.0007607742445543408	0.5	1	1	test run	No
Node62	0.005644426972139627	0.4871768805449076	1	1	test run	No
saar_1_8_h03780	0.005692389968317002	0.487119020705255	1	1	test run	No
sapa_18_8_3730	0.01081932504894212	0.4818128157095439	1	1	test run	No
zyba_3_3_c03460	0.01535242033423856	0.4779840701496537	1	1	test run	No
Node221	0.02131140499841422	0.4736070228693102	1	1	test run	No
zyba_2_1_a00860	0.03779076359933242	0.463557383238076	1	1	test run	No
Node31	0.05414907488739118	0.455185553344235	1	1	test run	No
klma_1_1_a01880	0.1436185850179754	0.4201544764071924	1	1	test run	No
Node213	0.1865769116557203	0.4064354151507938	1	1	test run	No
sapa_5_8_3700	0.2266243296326138	0.3946692106203681	1	1	test run	No
sauv_1_7.3	0.2283310924540274	0.3941858912243572	1	1	test run	No
sace_59_336_lx00100	0.2440709537477233	0.3897913290864626	1	1	test run	No
Node13	0.4503730642027222	0.3399417541986054	1	1	test run	No
Node12	0.4678922289167531	0.336213026649097	1	1	test run	No
Node86	0.5734190462389961	0.314999623697016	1	1	test run	No
Node93	0.5739524946548045	0.3148973789476229	1	1	test run	No
sapa_10_8_3760	0.5750452775973827	0.3146880741925329	1	1	test run	No
sace_9_7_g00180	0.5751606299891137	0.3146659917812621	1	1	test run	No
sapa_23_8_h03850	0.5754528156248853	0.3146100671930466	1	1	test run	No
Node65	0.5761295278207399	0.3144805977090046	1	1	test run	No
sace_6_169_fm00160	0.5768295438028872	0.3143467487517572	1	1	test run	No
Node142	0.5770560164237395	0.3143034624691914	1	1	test run	No
sace_19_7_3840	0.5771233011619188	0.3142906037861782	1	1	test run	No
Node53	0.577468998671975	0.3142245497518793	1	1	test run	No
sace_40_8_h03830	0.5775702010723762	0.3142052162385254	1	1	test run	No
sapa_13_8_h03820	0.5780071226181462	0.3141217668100143	1	1	test run	No
Node50	0.5781012701918371	0.3141037892685043	1	1	test run	No
sace_1_ynr070w	0.5796989913214929	0.3137989240772727	1	1	test run	No
sace_7_1_a02410	0.5797738379915245	0.3137846526066733	1	1	test run	No
sace_50_1_a02410_AND_sace_50_1_a02420	0.5801959385862574	0.3137041852026755	1	1	test run	No
Node188	0.584276422217954	0.3129277923972228	1	1	test run	No
vapo_1_1037.47	0.667588637850713	0.297639039416627	1	1	test run	No
Node225	0.8665767275379039	0.2648930015739482	1	1	test run	No
Node212	0.9252446100581437	0.2561094520593338	1	1	test run	No
Node21	0.9392410470754839	0.2540664663628045	1	1	test run	No
sace_17_7_g03930	1.150835691951215	0.225415793864387	1	1	test run	No
sace_56_17_q01110	1.154357967316173	0.2249717695326396	1	1	test run	No
Node69	1.155874563730322	0.2247808944385419	1	1	test run	No
sace_53_29_ac00130	1.158682222361676	0.2244280204023438	1	1	test run	No
sace_24_1_2300	1.160501127305906	0.2241997552510329	1	1	test run	No
sace_40_1_a02390	1.160810554225463	0.2241609499782156	1	1	test run	No
Node28	1.364940699248109	0.200146714194715	1	1	test run	No
kana_1_k01350	1.504282783658709	0.1854095459100941	1	1	test run	No
saeu_1_4_d02400	1.52050675515784	0.1837729481931451	1	1	test run	No
klwi_1_33_ag00170	1.744930306391325	0.1626790794156006	1	1	test run	No
Node127	1.901584910752717	0.1495106058293164	1	1	test run	No
nada_1_g01850	2.064317690965254	0.1370276011217984	1	1	test run	No
klae_1_14_n00120	2.164258454053197	0.1299125154810995	1	1	test run	No
sace_14_7_g00150	2.314493644051254	0.1199397426014165	1	1	test run	No
lath_1_a01914g	2.451001869339962	0.1115731517564818	1	1	test run	No
ergo_1_abr125c	2.940943387278821	0.0862171731584663	1	1	test run	No
Node126	3.340993319114204	0.06996083903605785	1	1	test run	No
kaaf_1_c00830	3.348986516881268	0.06967021694149669	1	1	test run	No
zyba_2_33_ag00120	3.907359579519834	0.05214046315348658	1	1	test run	No
Node15	5.040946446999442	0.02907745444044485	1	1	test run	No
Node122	5.132759108091705	0.02773961756140758	1	1	test run	No
asac_1_6_f03560	6.258164572936948	0.01559982513183777	1	1	test run	No
Node26	7.675869071099441	0.007580695122451353	1	1	test run	No
Node114	7.714547184645198	0.007433207315460599	1	1	test run	No
zyro_1_a04114g	8.125689459091518	0.006032853699221741	1	1	test run	No
ercy_1_3604	8.131553282786626	0.006014928757295868	1	1	test run	No
Node113	8.309705523657613	0.005495105938169265	1	1	test run	No
lakl_1_h21010g		1	1	1	test not run	No
teph_1_a04220		1	1	1	test not run	No
sami_1_17.26		1	1	1	test not run	No
saeu_1_2_b00130		1	1	1	test not run	No
saku_1_14.404		1	1	1	test not run	No
sami_1_14.399		1	1	1	test not run	No
sapa_3_8_h03890		1	1	1	test not run	No
sapa_16_8_h03890		1	1	1	test not run	No
sapa_17_8_3730		1	1	1	test not run	No
sapa_2_8_h03860		1	1	1	test not run	No
sapa_7_8_3740		1	1	1	test not run	No
Node34		1	1	1	test not run	No
Node32		1	1	1	test not run	No
sapa_8_8_3750		1	1	1	test not run	No
Node42		1	1	1	test not run	No
sapa_11_8_h03830		1	1	1	test not run	No
sapa_19_8_h03900		1	1	1	test not run	No
sapa_24_8_h03850		1	1	1	test not run	No
sapa_1_8_h03820		1	1	1	test not run	No
sapa_21_8_h03870		1	1	1	test not run	No
sapa_4_8_h03850		1	1	1	test not run	No
sapa_20_8_h03860		1	1	1	test not run	No
sapa_22_8_h03900		1	1	1	test not run	No
sapa_25_8_h03870		1	1	1	test not run	No
sapa_6_8_3750		1	1	1	test not run	No
sapa_9_8_3720		1	1	1	test not run	No
Node47		1	1	1	test not run	No
Node45		1	1	1	test not run	No
Node41		1	1	1	test not run	No
sace_2_8_h03860		1	1	1	test not run	No
Node68		1	1	1	test not run	No
sace_24_8_3780		1	1	1	test not run	No
Node67		1	1	1	test not run	No
sace_15_7_g03870		1	1	1	test not run	No
sace_5_78_bz00120		1	1	1	test not run	No
Node78		1	1	1	test not run	No
Node64		1	1	1	test not run	No
sace_32_7_3770		1	1	1	test not run	No
sace_7_7_g03880		1	1	1	test not run	No
Node63		1	1	1	test not run	No
sace_21_7_3790		1	1	1	test not run	No
sace_46_8_h03910		1	1	1	test not run	No
sace_45_7_g03890		1	1	1	test not run	No
sace_25_7_g03880		1	1	1	test not run	No
Node85		1	1	1	test not run	No
sace_37_7_g03850		1	1	1	test not run	No
sace_60_6_f03350		1	1	1	test not run	No
Node91		1	1	1	test not run	No
sace_23_7_3860		1	1	1	test not run	No
sace_43_7_g03870		1	1	1	test not run	No
Node98		1	1	1	test not run	No
sace_35_7_3840		1	1	1	test not run	No
Node97		1	1	1	test not run	No
sace_31_7_3780		1	1	1	test not run	No
sace_58_71_bs00120_AND_sace_58_71_bs00110		1	1	1	test not run	No
sace_34_8_3770		1	1	1	test not run	No
sace_57_8_h03900		1	1	1	test not run	No
sace_49_8_h03830		1	1	1	test not run	No
sace_8_73_bu00100		1	1	1	test not run	No
Node30		1	1	1	test not run	No
Node24		1	1	1	test not run	No
Node20		1	1	1	test not run	No
kaaf_1_c00820		1	1	1	test not run	No
nada_1_g01840		1	1	1	test not run	No
saba_1_58_bf00280		1	1	1	test not run	No
saar_1_2_b02590		1	1	1	test not run	No
sami_1_4.244		1	1	1	test not run	No
sace_5_33_ag00510		1	1	1	test not run	No
sace_4_1_a02360		1	1	1	test not run	No
sace_31_1_2300		1	1	1	test not run	No
sace_17_1_a02410		1	1	1	test not run	No
sace_21_1_2310		1	1	1	test not run	No
sace_6_120_dp00100		1	1	1	test not run	No
sace_23_1_2290		1	1	1	test not run	No
sace_22_1_2300		1	1	1	test not run	No
sace_29_1_2290		1	1	1	test not run	No
sace_34_1_2320		1	1	1	test not run	No
sace_58_25_y00780		1	1	1	test not run	No
sace_37_1_a02430		1	1	1	test not run	No
sace_15_1_a02420		1	1	1	test not run	No
Node151		1	1	1	test not run	No
sace_9_1_a02440		1	1	1	test not run	No
Node150		1	1	1	test not run	No
Node139		1	1	1	test not run	No
sace_49_1_a02460		1	1	1	test not run	No
sace_8_2_b02430		1	1	1	test not run	No
sace_57_1_a02410		1	1	1	test not run	No
sace_46_1_a02400		1	1	1	test not run	No
sace_56_1_a02020		1	1	1	test not run	No
sace_59_110_df00100		1	1	1	test not run	No
sace_47_1_a02400		1	1	1	test not run	No
sace_52_1_a02400_AND_sace_52_1_a02410		1	1	1	test not run	No
sace_25_1_a02400		1	1	1	test not run	No
sace_1_ydr011w		1	1	1	test not run	No
sace_16_1_a02380		1	1	1	test not run	No
sace_45_1_a02420		1	1	1	test not run	No
sace_48_1_a02380		1	1	1	test not run	No
sace_60_4_d02440		1	1	1	test not run	No
Node136		1	1	1	test not run	No
sapa_14_1_a02440		1	1	1	test not run	No
sapa_8_1_2350		1	1	1	test not run	No
Node176		1	1	1	test not run	No
sapa_11_1_a02470		1	1	1	test not run	No
sapa_25_1_a02460		1	1	1	test not run	No
sapa_4_1_a02470		1	1	1	test not run	No
sapa_5_1_2350		1	1	1	test not run	No
sapa_9_1_2360		1	1	1	test not run	No
Node179		1	1	1	test not run	No
Node175		1	1	1	test not run	No
sapa_18_1_2390		1	1	1	test not run	No
sapa_2_1_a02460		1	1	1	test not run	No
sapa_23_1_a02480		1	1	1	test not run	No
sapa_3_1_a02470		1	1	1	test not run	No
sapa_17_1_2380		1	1	1	test not run	No
sapa_7_1_2370		1	1	1	test not run	No
Node187		1	1	1	test not run	No
Node185		1	1	1	test not run	No
Node174		1	1	1	test not run	No
Node135		1	1	1	test not run	No
Node133		1	1	1	test not run	No
Node131		1	1	1	test not run	No
saku_1_4.262		1	1	1	test not run	No
zyro_1_b14762g		1	1	1	test not run	No
zyba_2_14_n01490		1	1	1	test not run	No
Node209		1	1	1	test not run	No
zyba_3_2_b02230		1	1	1	test not run	No
zyba_2_2_b00600		1	1	1	test not run	No
Node216		1	1	1	test not run	No
Node208		1	1	1	test not run	No
lawa_1_23.5161		1	1	1	test not run	No
lakl_1_c11616g		1	1	1	test not run	No
Node227		1	1	1	test not run	No
Node112	13.74402029364137	0.0003528148301040201	1	0.07197422534122011	test run	No
Node195	13.3631754158414	0.0004274584130464776	1	0.08677405784843495	test run	No
klla_1_d03432g	12.59835055872099	0.0006285634161578013	1	0.1269698100638759	test run	No
tebl_1_i01760	11.89063328801421	0.0008982558387350403	1	0.1805494235857431	test run	No
naca_1_e01630	10.22576411592308	0.002082598197227725	1	0.416519639445545	test run	No
Node18	9.877635682583787	0.002483517921675782	1	0.4942200664134806	test run	No
Node220	9.243682096945122	0.003423020593126769	1	0.6777580774391002	test run	No
tode_1_d04040	8.522095999447629	0.004933973323093643	1	0.9719927446494477	test run	No
