# Supplementary material for: Molecular evolution of the members of the Snq2/Pdr18 subfamily of Pdr transporters in the Hemiascomycete yeasts
Source: FEMS Yeast Res. 2025 May 27;25:foaf026. doi: 10.1093/femsyr/foaf026 (PMC12202755; doi:10.1093/femsyr/foaf026)
Supplement: foaf026_Supplemental_Files [file foaf026_supplemental_files.zip › Supplementary Data A21.xls]

## Sheet: aBSREL_197
Gene	LTR	uncorrected p	tested	p	Test_was_run?	p_was_bellow_0_05?
Node178	25.99576738860924	7.479687462730311e-07	1	0.000216910936419179	test_run	Yes
Node197	25.73425156134181	8.528231955073906e-07	1	0.0002464659035016359	test_run	Yes
Node86	25.28585239173844	1.06796330617831e-06	1	0.0003075734321793533	test_run	Yes
Node302	25.18794836034067	1.121731057818209e-06	1	0.0003219368135938261	test_run	Yes
wian_1_3_c04380	22.56600466382224	4.181601604369423e-06	1	0.001195938058849655	test_run	Yes
wian_1_3_c04390	21.94140994455665	5.721669032510146e-06	1	0.001630675674265392	test_run	Yes
Node173	21.7190251321299	6.397559270621134e-06	1	0.001816906832856402	test_run	Yes
Node104	21.4304133671103	7.395219063954794e-06	1	0.002092846995099207	test_run	Yes
Node307	21.2506578953471	8.093795732744269e-06	1	0.002282450396633884	test_run	Yes
Node5	21.16735140047967	8.439572068308365e-06	1	0.002371519751194651	test_run	Yes
naca_1_e01640	21.14068375295028	8.553353483931048e-06	1	0.002394938975500693	test_run	Yes
Node11	20.75224867579527	1.039574993783043e-05	1	0.002900414232654691	test_run	Yes
Node176	20.29665595106781	1.306876952311686e-05	1	0.003633117927426488	test_run	Yes
Node82	20.08214099472389	1.455565487212818e-05	1	0.004031916399579505	test_run	Yes
Node76	19.77108552923892	1.701746754256828e-05	1	0.004696821041748844	test_run	Yes
cagl_1_i04862g	19.472275684122	1.977392360269503e-05	1	0.005437828990741134	test_run	Yes
Node95	19.38489973940887	2.06613548802137e-05	1	0.005661211237178554	test_run	Yes
vapo_1_1036.28	19.34867879725061	2.104081623777176e-05	1	0.005744142832911692	test_run	Yes
Node27	17.99799709825311	4.148278681642692e-05	1	0.01128331801406812	test_run	Yes
Node92	17.90587040176615	4.344915551962591e-05	1	0.01177472114581862	test_run	Yes
Node4	17.02927810617257	6.751501626178769e-05	1	0.01822905439068268	test_run	Yes
teph_1_m00640	16.67818395013455	8.055425276048966e-05	1	0.02166909399257172	test_run	Yes
Node85	16.38967136177234	9.313578217234886e-05	1	0.02496038962218949	test_run	Yes
Node8	15.19189392600674	0.000170169054540148	1	0.04543513756221951	test_run	Yes
Node91	15.15112626831979	0.000173697283704255	1	0.04620347746533182	test_run	Yes
Node22	32.04818658926524	3.596477837763956e-08	1	1.057364484302603e-05	test_run	Yes
Node36	59.44207036169246	3.957945082788683e-14	1	1.226962975664492e-11	test_run	Yes
Node73	50.10001746227499	4.255373831085763e-12	1	1.310655139974415e-09	test_run	Yes
Node20	49.53976399032399	5.633160604645582e-12	1	1.729380305626194e-09	test_run	Yes
Node75	49.44537156983279	5.90583137949352e-12	1	1.807184402125017e-09	test_run	Yes
Node315	35.40419890731573	6.690379361629084e-09	1	1.987042670403838e-06	test_run	Yes
Node77	30.73660147446208	6.940772601105039e-08	1	2.033646372123776e-05	test_run	Yes
Node188	49.00501542375423	7.362610521255419e-12	1	2.245596208982903e-09	test_run	Yes
Node34	67.46372778678779	7.216449660063518e-16	1	2.273181642920008e-13	test_run	Yes
sace_24_8_3780	48.53221441805363	9.329093053622728e-12	1	2.836044288301309e-09	test_run	Yes
ogpa_1_1_a01680	29.77325330185704	1.12500692150963e-07	1	3.285020210808121e-05	test_run	Yes
sace_2_1_a02390	34.30557262781076	1.160215062911973e-08	1	3.434236586219441e-06	test_run	Yes
naca_1_e01650	71.59894984203856	1.110223024625157e-16	1	3.508304757815495e-14	test_run	Yes
Node72	66.06202836078592	1.443289932012704e-15	1	4.531930386519889e-13	test_run	Yes
Node298	42.9556460933527	1.522645898255348e-10	1	4.598390612731151e-08	test_run	Yes
Node3	61.07386651239358	1.754152378907747e-14	1	5.472955422192172e-12	test_run	Yes
wian_1_1_a02920	37.91405421984382	1.90250531995062e-09	1	5.726541013051367e-07	test_run	Yes
Node25	37.85977039323188	1.95495392096845e-09	1	5.864861762905349e-07	test_run	Yes
Node12	47.04160602251068	1.967792595536366e-11	1	5.96241156447519e-09	test_run	Yes
Node62	33.02617885160726	2.202905258208432e-08	1	6.498570511714874e-06	test_run	Yes
Node47	28.34962624055333	2.297021953201472e-07	1	6.684333883816285e-05	test_run	Yes
wian_1_1_a02930	51.44500475272071	2.170208457386025e-12	1	6.705944133322816e-10	test_run	Yes
Node305	65.15190268703736	2.275957200481571e-15	1	7.123746037507317e-13	test_run	Yes
tebl_1_g02820	60.26872445223853	2.620126338115369e-14	1	8.148592911538799e-12	test_run	Yes
Node83	37.09596422500908	2.866317350136427e-09	1	8.570288876907917e-07	test_run	Yes
Node37	36.80059282761067	3.323481490014046e-09	1	9.903974840241858e-07	test_run	Yes
Node7	102.1343392690178	0	1	0	test_run	Yes
Node9	106.7181296659401	0	1	0	test_run	Yes
sace_4_8_h03690	107.451696334756	0	1	0	test_run	Yes
Node78	93.17258790251799	0	1	0	test_run	Yes
debr_2_5_e03380		1	1	1	test_not_run	No
Node16		1	1	1	test_not_run	No
piku_1_227_hs00100		1	1	1	test_not_run	No
kopa_1_2_b10040		1	1	1	test_not_run	No
Node30		1	1	1	test_not_run	No
mebi_1_8_h00300		1	1	1	test_not_run	No
caor_1_h02090		1	1	1	test_not_run	No
capa_1_600750		1	1	1	test_not_run	No
caal_2_04989		1	1	1	test_not_run	No
caal_6_4_d03280		1	1	1	test_not_run	No
caal_5_30_ad00540		1	1	1	test_not_run	No
caal_1_19.5759		1	1	1	test_not_run	No
caal_12_26_z00530		1	1	1	test_not_run	No
caal_3_29_ac00530		1	1	1	test_not_run	No
caal_11_25_y00230		1	1	1	test_not_run	No
caal_4_4_d03320		1	1	1	test_not_run	No
Node51		1	1	1	test_not_run	No
caal_10_3_c03340		1	1	1	test_not_run	No
Node50		1	1	1	test_not_run	No
deha_1_a03696g		1	1	1	test_not_run	No
lakl_1_h21010g		1	1	1	test_not_run	No
teph_1_a04220		1	1	1	test_not_run	No
kaaf_1_c00820		1	1	1	test_not_run	No
nada_1_g01840		1	1	1	test_not_run	No
saba_1_58_bf00280		1	1	1	test_not_run	No
Node101		1	1	1	test_not_run	No
saar_1_2_b02590		1	1	1	test_not_run	No
sami_1_4.244		1	1	1	test_not_run	No
sace_5_33_ag00510		1	1	1	test_not_run	No
sace_4_1_a02360		1	1	1	test_not_run	No
sace_31_1_2300		1	1	1	test_not_run	No
sace_6_120_dp00100		1	1	1	test_not_run	No
Node114		1	1	1	test_not_run	No
sace_50_1_a02410_AND_sace_50_1_a02420		1	1	1	test_not_run	No
sace_49_1_a02460		1	1	1	test_not_run	No
sace_8_2_b02430		1	1	1	test_not_run	No
sace_57_1_a02410		1	1	1	test_not_run	No
sace_46_1_a02400		1	1	1	test_not_run	No
sace_56_1_a02020		1	1	1	test_not_run	No
sace_24_1_2300		1	1	1	test_not_run	No
sace_40_1_a02390		1	1	1	test_not_run	No
sace_59_110_df00100		1	1	1	test_not_run	No
sace_47_1_a02400		1	1	1	test_not_run	No
sace_7_1_a02410		1	1	1	test_not_run	No
sace_23_1_2290		1	1	1	test_not_run	No
sace_22_1_2300		1	1	1	test_not_run	No
sace_29_1_2290		1	1	1	test_not_run	No
sace_34_1_2320		1	1	1	test_not_run	No
sace_58_25_y00780		1	1	1	test_not_run	No
sace_52_1_a02400_AND_sace_52_1_a02410		1	1	1	test_not_run	No
sace_25_1_a02400		1	1	1	test_not_run	No
sace_1_ydr011w		1	1	1	test_not_run	No
sace_16_1_a02380		1	1	1	test_not_run	No
sace_45_1_a02420		1	1	1	test_not_run	No
sace_48_1_a02380		1	1	1	test_not_run	No
sace_60_4_d02440		1	1	1	test_not_run	No
sace_37_1_a02430		1	1	1	test_not_run	No
sace_15_1_a02420		1	1	1	test_not_run	No
sace_9_1_a02440		1	1	1	test_not_run	No
Node142		1	1	1	test_not_run	No
Node110		1	1	1	test_not_run	No
sapa_14_1_a02440		1	1	1	test_not_run	No
sapa_8_1_2350		1	1	1	test_not_run	No
Node149		1	1	1	test_not_run	No
sapa_11_1_a02470		1	1	1	test_not_run	No
sapa_25_1_a02460		1	1	1	test_not_run	No
sapa_4_1_a02470		1	1	1	test_not_run	No
sapa_5_1_2350		1	1	1	test_not_run	No
sapa_9_1_2360		1	1	1	test_not_run	No
Node152		1	1	1	test_not_run	No
Node148		1	1	1	test_not_run	No
sapa_18_1_2390		1	1	1	test_not_run	No
sapa_2_1_a02460		1	1	1	test_not_run	No
sapa_23_1_a02480		1	1	1	test_not_run	No
sapa_3_1_a02470		1	1	1	test_not_run	No
sapa_17_1_2380		1	1	1	test_not_run	No
sapa_7_1_2370		1	1	1	test_not_run	No
Node160		1	1	1	test_not_run	No
Node158		1	1	1	test_not_run	No
Node147		1	1	1	test_not_run	No
Node109		1	1	1	test_not_run	No
Node107		1	1	1	test_not_run	No
Node105		1	1	1	test_not_run	No
saku_1_4.262		1	1	1	test_not_run	No
zyro_1_b14762g		1	1	1	test_not_run	No
Node182		1	1	1	test_not_run	No
zyba_1_02055_AND_zyba_1_02056		1	1	1	test_not_run	No
zyba_2_2_b00600		1	1	1	test_not_run	No
Node190		1	1	1	test_not_run	No
zyba_2_1_a00860		1	1	1	test_not_run	No
zyba_1_06675		1	1	1	test_not_run	No
zyba_3_2_b02230		1	1	1	test_not_run	No
Node193		1	1	1	test_not_run	No
Node181		1	1	1	test_not_run	No
sami_1_17.26		1	1	1	test_not_run	No
saku_1_14.404		1	1	1	test_not_run	No
sami_1_14.399		1	1	1	test_not_run	No
sapa_3_8_h03890		1	1	1	test_not_run	No
sapa_16_8_h03890		1	1	1	test_not_run	No
sapa_17_8_3730		1	1	1	test_not_run	No
sapa_2_8_h03860		1	1	1	test_not_run	No
sapa_7_8_3740		1	1	1	test_not_run	No
Node217		1	1	1	test_not_run	No
Node215		1	1	1	test_not_run	No
sapa_8_8_3750		1	1	1	test_not_run	No
Node225		1	1	1	test_not_run	No
sapa_11_8_h03830		1	1	1	test_not_run	No
sapa_5_8_3700		1	1	1	test_not_run	No
sapa_19_8_h03900		1	1	1	test_not_run	No
sapa_24_8_h03850		1	1	1	test_not_run	No
sapa_1_8_h03820		1	1	1	test_not_run	No
sapa_21_8_h03870		1	1	1	test_not_run	No
sapa_4_8_h03850		1	1	1	test_not_run	No
sapa_20_8_h03860		1	1	1	test_not_run	No
sapa_22_8_h03900		1	1	1	test_not_run	No
sapa_25_8_h03870		1	1	1	test_not_run	No
sapa_6_8_3750		1	1	1	test_not_run	No
sapa_9_8_3720		1	1	1	test_not_run	No
Node230		1	1	1	test_not_run	No
Node228		1	1	1	test_not_run	No
Node224		1	1	1	test_not_run	No
sace_5_78_bz00120		1	1	1	test_not_run	No
Node249		1	1	1	test_not_run	No
sace_2_8_h03860		1	1	1	test_not_run	No
sace_40_8_h03830		1	1	1	test_not_run	No
sace_15_7_g03870		1	1	1	test_not_run	No
Node247		1	1	1	test_not_run	No
sace_32_7_3770		1	1	1	test_not_run	No
sace_7_7_g03880		1	1	1	test_not_run	No
Node246		1	1	1	test_not_run	No
sace_21_7_3790		1	1	1	test_not_run	No
sace_45_7_g03890		1	1	1	test_not_run	No
sace_37_7_g03850		1	1	1	test_not_run	No
sace_60_6_f03350		1	1	1	test_not_run	No
Node271		1	1	1	test_not_run	No
Node269		1	1	1	test_not_run	No
sace_23_7_3860		1	1	1	test_not_run	No
sace_43_7_g03870		1	1	1	test_not_run	No
Node276		1	1	1	test_not_run	No
sace_35_7_3840		1	1	1	test_not_run	No
Node275		1	1	1	test_not_run	No
sace_25_7_g03880		1	1	1	test_not_run	No
sace_31_7_3780		1	1	1	test_not_run	No
sace_58_71_bs00120_AND_sace_58_71_bs00110		1	1	1	test_not_run	No
sace_34_8_3770		1	1	1	test_not_run	No
sace_57_8_h03900		1	1	1	test_not_run	No
sace_49_8_h03830		1	1	1	test_not_run	No
sace_8_73_bu00100		1	1	1	test_not_run	No
Node213		1	1	1	test_not_run	No
Node207		1	1	1	test_not_run	No
Node203		1	1	1	test_not_run	No
lawa_1_23.5161		1	1	1	test_not_run	No
Node289		1	1	1	test_not_run	No
lakl_1_c11616g		1	1	1	test_not_run	No
Node295		1	1	1	test_not_run	No
klwi_1_33_ag00170		1	1	1	test_not_run	No
bain_1_17_q00380		1	1	1	test_not_run	No
Node310		1	1	1	test_not_run	No
Node96	8.784719034796581	0.004318979889380237	1	1	test_run	No
Node38	8.656522808014415	0.004608923339968318	1	1	test_run	No
catr_1_05971	8.327144566224888	0.005446710863061976	1	1	test_run	No
pata_1_2_b05590	8.319908267003484	0.005466740145116111	1	1	test_run	No
Node41	8.299621702870354	0.005523286325127275	1	1	test_run	No
Node209	7.531934747123159	0.008155858955293638	1	1	test_run	No
Node168	7.385224001365714	0.008787295663771344	1	1	test_run	No
Node288	7.336503366706893	0.009007677849099782	1	1	test_run	No
scst_1_3_c02890	7.1684658882441	0.009811309383435773	1	1	test_run	No
saeu_1_2_b00130	6.654664936475456	0.01274454484773252	1	1	test_run	No
catr_1_01205	6.20736138522625	0.01600951089058034	1	1	test_run	No
Node87	6.112665805500001	0.01680231661837073	1	1	test_run	No
pime_1_5_e05800	6.091309837647714	0.01698651196373346	1	1	test_run	No
catr_1_05498	6.069406888913363	0.0171775393322276	1	1	test_run	No
Node195	5.995449774549343	0.0178387053218767	1	1	test_run	No
asac_1_6_f03560	5.836636495660059	0.01934650068013344	1	1	test_run	No
deha_2_5_e00720	4.67388087452855	0.03511177300117746	1	1	test_run	No
Node201	4.606505178031512	0.03635015808930647	1	1	test_run	No
zyba_1_04634	4.569323375704698	0.03705243361234645	1	1	test_run	No
pime_1_1_a07690	4.21091790846549	0.04456984911512812	1	1	test_run	No
kana_1_k01350	4.174062617588788	0.04542591371698002	1	1	test_run	No
kaaf_1_c00830	3.916155348764732	0.05190366363607068	1	1	test_run	No
saar_1_8_h03780	3.664944200660102	0.05911895051612698	1	1	test_run	No
ercy_1_3604	3.645205239299685	0.05972755691660059	1	1	test_run	No
Node100	3.201124180108309	0.07525245402181152	1	1	test_run	No
sauv_1_7.3	2.526302850455977	0.1072209102525914	1	1	test_run	No
Node48	2.522755632526241	0.1074219093508673	1	1	test_run	No
Node79	2.484701792360283	0.1096030385269026	1	1	test_run	No
kopa_2_7_g00500	2.427537456853315	0.1129666815825253	1	1	test_run	No
ergo_1_abr125c	2.326338261598721	0.119188439091959	1	1	test_run	No
saeu_1_4_d02400	2.293941892101429	0.1212551387986666	1	1	test_run	No
sace_14_7_g00150	2.255702678696252	0.1237430307939133	1	1	test_run	No
cadu_1_64350	1.884089559083804	0.1509229850430445	1	1	test_run	No
zyba_1_07912	1.8440745358821	0.1542072205726068	1	1	test_run	No
Node211	1.837137040914968	0.1547843513508641	1	1	test_run	No
lath_1_a01914g	1.716998827876523	0.1651552291364632	1	1	test_run	No
pime_1_4_d03240	1.711173599120229	0.1656767470529494	1	1	test_run	No
zyba_2_33_ag00120	1.628993829828687	0.1732270750960355	1	1	test_run	No
Node185	1.538664649822749	0.1819600299203255	1	1	test_run	No
zyba_2_14_n01490	1.172203928465024	0.2227374577533212	1	1	test_run	No
sace_53_29_ac00130	1.132962025119923	0.2276845892586876	1	1	test_run	No
Node254	1.123806406161748	0.2288569532861239	1	1	test_run	No
sace_56_17_q01110	1.120234958943911	0.2293161621074147	1	1	test_run	No
Node44	0.7627085689455271	0.281377209940652	1	1	test_run	No
loel_1_04930	0.6606643919367343	0.2988705820453456	1	1	test_run	No
sppa_1_7_g03160	0.5988442194648087	0.3101778065783604	1	1	test_run	No
sace_1_ynr070w	0.5666802090127021	0.3162952941525707	1	1	test_run	No
Node233	0.5648103264393285	0.3166561539077581	1	1	test_run	No
Node252	0.5647947795223445	0.3166591566845703	1	1	test_run	No
Node236	0.5646513241808861	0.3166868659766446	1	1	test_run	No
sapa_13_8_h03820	0.5644619616214186	0.316723447811352	1	1	test_run	No
Node253	0.5643247971311212	0.3167499495610447	1	1	test_run	No
sace_19_7_3840	0.5641993463505059	0.3167741908484265	1	1	test_run	No
sace_6_169_fm00160	0.5636874835472554	0.3168731272115472	1	1	test_run	No
sapa_23_8_h03850	0.5623661023564637	0.3171287361712339	1	1	test_run	No
sace_9_7_g00180	0.5621272444259375	0.3171749723455808	1	1	test_run	No
Node161	0.5620294603286311	0.3171939033645508	1	1	test_run	No
sapa_10_8_3760	0.5617891987785697	0.3172404248790704	1	1	test_run	No
Node143	0.5563779075164348	0.3182907885293083	1	1	test_run	No
asru_1_13_m01190	0.4387102875625715	0.3424600627023933	1	1	test_run	No
Node204	0.3489381482359022	0.3629138155538573	1	1	test_run	No
caal_8_3_c03320	0.3453800069401041	0.3637675455091264	1	1	test_run	No
tode_1_d04040	0.2437756643630564	0.3898727641936925	1	1	test_run	No
klma_1_1_a01880	0.2273444967577234	0.3944651074829961	1	1	test_run	No
sace_59_336_lx00100	0.2112648081965744	0.3990821723990853	1	1	test_run	No
sace_17_7_g03930	0.210070698754862	0.3994302085151955	1	1	test_run	No
asru_1_15_o00450	0.1947567129973322	0.4039611645924068	1	1	test_run	No
piku_1_96_cr00180	0.1898731085238978	0.4054336394771007	1	1	test_run	No
Node69	0.1851915002334863	0.4068584158048717	1	1	test_run	No
Node293	0.09037530247587711	0.439485546845883	1	1	test_run	No
bain_1_1_a00100	0.08176904637366533	0.4429648354733588	1	1	test_run	No
vapo_1_1037.47	0.05893392988946289	0.4529266680882989	1	1	test_run	No
Node63	0.05679514724761248	0.4539275513527607	1	1	test_run	No
sace_17_1_a02410	0.05442093196325004	0.4550552614957423	1	1	test_run	No
sace_21_1_2310	0.05414012656547129	0.4551898461336855	1	1	test_run	No
zyba_3_3_c03460	0.0343708754517138	0.4654724450070155	1	1	test_run	No
Node214	0.02631106355693191	0.4703077796827073	1	1	test_run	No
spar_1_5_e03260	0.02492586011067033	0.471194711744079	1	1	test_run	No
sace_46_8_h03910	0.01821547048166394	0.4758080410750863	1	1	test_run	No
sapa_18_8_3730	-0.005224482621997595	0.5	1	1	test_run	No
klae_1_14_n00120	-0.008547879289835691	0.5	1	1	test_run	No
Node186	-0.008570646401494741	0.5	1	1	test_run	No
Node312	-0.008667792426422238	0.5	1	1	test_run	No
bain_1_8_h00410	-0.00867819192353636	0.5	1	1	test_run	No
Node245	-0.01075917156413198	0.5	1	1	test_run	No
wian_1_7_g01010	14.80296007171273	0.0002069742302826527	1	0.05484817102490297	test_run	No
hapo_1_1_a07220	14.59363653650507	0.0002299803010600288	1	0.06071479947984759	test_run	No
Node88	14.51106539322063	0.0002397445522230868	1	0.06305281723467182	test_run	No
pime_1_1_a12110	13.9344775818754	0.0003205341782316906	1	0.08397995469670294	test_run	No
Node300	13.52450883970596	0.0003940792199914056	1	0.1028546764177569	test_run	No
Node13	13.39532501646318	0.0004205881997371708	1	0.1093529319316644	test_run	No
Node177	13.28012747853063	0.0004457300327453395	1	0.1154440784810429	test_run	No
nada_1_g01850	12.89345678500831	0.0005416570176376978	1	0.139747510550526	test_run	No
naca_1_e01630	12.54663776257075	0.0006451716399381024	1	0.1658091114640923	test_run	No
Node42	11.9021381669445	0.0008930559355070922	1	0.2286223194898156	test_run	No
Node67	11.70339972118381	0.0009872743880574575	1	0.2517549689546517	test_run	No
Node171	11.43906227336265	0.001128206850617819	1	0.286564540056926	test_run	No
tebl_1_i01760	11.12788041797467	0.001320171801047598	1	0.3340034656650424	test_run	No
klla_1_d03432g	10.79140199604444	0.001564757100901981	1	0.3943187894272993	test_run	No
Node6	10.76295639341697	0.001587408388456335	1	0.3984395055025401	test_run	No
caar_1_13_m01420	10.18877945188433	0.002121909756244489	1	0.5304774390611222	test_run	No
zyro_1_a04114g	9.629807216930203	0.002815290479933952	1	0.69819203902362	test_run	No
Node19	9.631364142289385	0.002813073249270936	1	0.7004552390684632	test_run	No
caar_1_14_n01430	9.20895956014283	0.003483738988902918	1	0.8604835302590208	test_run	No
