# Supplementary material for: Molecular evolution of the members of the Snq2/Pdr18 subfamily of Pdr transporters in the Hemiascomycete yeasts
Source: FEMS Yeast Res. 2025 May 27;25:foaf026. doi: 10.1093/femsyr/foaf026 (PMC12202755; doi:10.1093/femsyr/foaf026)
Supplement: foaf026_Supplemental_Files [file foaf026_supplemental_files.zip › Supplementary Data A22.xlsx]

## Sheet: FUBAR_123_results
Codon	alpha	beta	beta-alpha	Prob[alpha<beta]	Prob[alpha>beta]	BayesFactor	PSRF	Neff	Ratio beta/alpha	Ratio beta/alpha (numeric)
1	1.64512	0.102929	-1.54219	0.0103239	0.985888	0.109994	1.00501	995.235	0.0625664	0.0625664
2	2.65342	2.7055	0.0520754	0.27847	0.67766	4.06951	1.01465	347.701	1.01963	1.01963
3	2.53121	3.1644	0.633194	0.353015	0.598116	5.75329	1.01404	362.48	1.25015	1.25015
4	2.68237	1.25743	-1.42494	0.0815762	0.899686	0.936565	1.014	363.448	0.468776	0.468776
5	2.85869	2.16094	-0.697745	0.194898	0.766259	2.55255	1.01407	361.645	0.755921	0.755921
6	2.48191	1.89991	-0.582004	0.222204	0.740056	3.01233	1.01494	340.97	0.765502	0.765502
7	3.00586	3.0611	0.0552315	0.22024	0.734881	2.97819	1.01363	372.895	1.01837	1.01837
8	3.28656	4.06266	0.776102	0.261414	0.689429	3.73203	1.01344	378.068	1.23614	1.23614
9	2.49708	1.70362	-0.793466	0.130374	0.839979	1.5808	1.01404	362.352	0.682243	0.682243
10	2.81315	4.74163	1.92849	0.451675	0.493978	8.68573	1.01309	388.123	1.68553	1.68553
11	3.42249	4.84495	1.42246	0.305093	0.639182	4.62937	1.0132	384.861	1.41562	1.41562
12	4.57808	7.10078	2.5227	0.403508	0.539307	7.13288	1.0116	436.756	1.55104	1.55104
13	3.54301	2.46584	-1.07717	0.150183	0.821652	1.86343	1.01347	377.303	0.695973	0.695973
14	2.25287	1.82391	-0.42896	0.252953	0.713512	3.57034	1.01347	377.233	0.809594	0.809594
15	3.34405	4.70171	1.35766	0.292391	0.654819	4.35701	1.01313	386.923	1.40599	1.40599
16	3.55226	4.40818	0.855918	0.26711	0.686111	3.84298	1.01311	387.298	1.24095	1.24095
17	2.87105	2.55308	-0.317973	0.259065	0.698664	3.68678	1.01448	351.574	0.889249	0.889249
18	2.99281	3.08247	0.0896607	0.23984	0.714295	3.32685	1.01373	370.409	1.02996	1.02996
19	5.75505	10.6311	4.87603	0.504398	0.4347	10.7314	1.00989	510.258	1.84726	1.84726
20	3.19149	2.02535	-1.16614	0.164301	0.801031	2.07303	1.01384	367.44	0.634609	0.634609
21	5.81848	0.419555	-5.39892	0.0082641	0.988391	0.0878652	1.00562	889.153	0.0721075	0.0721075
22	3.57451	0.769263	-2.80525	0.0151049	0.968938	0.161713	1.00671	747.253	0.215208	0.215208
23	1.51281	0.955788	-0.557021	0.286184	0.598459	4.22744	1.00751	669.127	0.631797	0.631797
24	2.33619	0.80726	-1.52893	0.0342126	0.928644	0.373527	1.0072	697.078	0.345545	0.345545
25	1.26106	1.11521	-0.145851	0.486945	0.385612	10.0077	1.00579	863.392	0.884343	0.884343
26	1.83375	0.751455	-1.08229	0.0686604	0.882914	0.777348	1.00865	582.288	0.409792	0.409792
27	2.99063	0.942191	-2.04844	0.0201593	0.944168	0.216938	1.0046	1083.44	0.315048	0.315048
28	5.05968	0.825919	-4.23376	0.0190866	0.958589	0.205171	1.00531	940.877	0.163235	0.163235
29	3.31209	1.85088	-1.46121	0.286417	0.52967	4.23225	1.00275	1792.86	0.558826	0.558826
30	1.31819	0.763257	-0.554936	0.127541	0.791156	1.54143	1.00776	647.991	0.579018	0.579018
31	2.35634	1.06809	-1.28825	0.0764525	0.834866	0.872871	1.00379	1308.82	0.453284	0.453284
32	1.78669	2.00708	0.220394	0.542969	0.353112	12.527	1.00505	988.231	1.12335	1.12335
33	1.7173	0.743608	-0.973688	0.0979568	0.846276	1.14505	1.0088	572.691	0.433011	0.433011
34	2.01976	1.72409	-0.295668	0.329898	0.467929	5.19106	1.00224	2193.46	0.853612	0.853612
35	2.39291	1.18771	-1.2052	0.117486	0.762567	1.40372	1.00337	1470.69	0.496344	0.496344
36	2.83698	1.26059	-1.57639	0.12523	0.760488	1.50949	1.00317	1561.33	0.444344	0.444344
37	2.93337	1.01817	-1.9152	0.0450804	0.891207	0.497782	1.00449	1109.22	0.347098	0.347098
38	1.24437	0.904645	-0.339729	0.302423	0.574379	4.5713	1.00768	654.611	0.726988	0.726988
39	1.4506	0.899206	-0.551398	0.19659	0.694233	2.58013	1.00757	663.278	0.619884	0.619884
40	1.92631	0.894771	-1.03153	0.125985	0.784651	1.51991	1.00709	707.493	0.464501	0.464501
41	3.84829	4.09358	0.245288	0.366653	0.526951	6.10422	1.00618	809.625	1.06374	1.06374
42	3.5518	3.55206	0.00025633	0.220948	0.73701	2.99047	1.01327	382.89	1.00007	1.00007
43	3.02918	1.92651	-1.10267	0.108218	0.869102	1.27956	1.0137	371.016	0.635984	0.635984
44	3.33703	5.39329	2.05626	0.391182	0.553491	6.775	1.01339	379.471	1.61619	1.61619
45	2.3863	1.10277	-1.28353	0.104652	0.87468	1.23247	1.01441	353.163	0.462126	0.462126
46	3.79767	3.99881	0.201138	0.248342	0.706706	3.48375	1.01293	392.651	1.05296	1.05296
47	2.82223	2.08066	-0.741571	0.170863	0.791279	2.1729	1.0137	371.079	0.73724	0.73724
48	3.97052	5.84955	1.87903	0.341023	0.60536	5.45671	1.01262	402.154	1.47324	1.47324
49	2.08479	0.830658	-1.25413	0.113785	0.865278	1.35383	1.01302	390.122	0.398438	0.398438
50	3.03246	2.19735	-0.835114	0.149886	0.821361	1.85909	1.01468	346.922	0.724609	0.724609
51	2.59443	2.59387	-0.000559415	0.281339	0.67441	4.12784	1.0147	346.525	0.999784	0.999784
52	4.18187	4.50126	0.319399	0.267556	0.68544	3.85174	1.01259	403.113	1.07638	1.07638
53	2.98389	2.93825	-0.0456455	0.216653	0.73896	2.91627	1.01341	379.038	0.984703	0.984703
54	1.79204	0.176784	-1.61526	0.0115115	0.985174	0.122794	1.01306	389.019	0.0986495	0.0986495
55	3.62068	4.23479	0.614111	0.283062	0.667775	4.1631	1.01311	387.415	1.16961	1.16961
56	3.53488	5.37007	1.83518	0.324373	0.619855	5.06239	1.01291	393.243	1.51916	1.51916
57	2.68121	1.62524	-1.05597	0.134886	0.838282	1.64403	1.01483	343.618	0.606159	0.606159
58	3.29159	3.64088	0.349288	0.269071	0.685476	3.88158	1.01405	362.234	1.10612	1.10612
59	2.7923	3.7765	0.984201	0.333584	0.616372	5.27809	1.01423	357.585	1.35247	1.35247
60	2.46156	1.53026	-0.931303	0.111086	0.864588	1.3177	1.01433	355.18	0.621662	0.621662
61	2.64066	1.93268	-0.707975	0.156738	0.806675	1.95988	1.01357	374.548	0.731895	0.731895
62	2.30688	1.72732	-0.579559	0.219715	0.742231	2.96909	1.01493	341.344	0.74877	0.74877
63	2.85034	3.59176	0.741423	0.321308	0.629598	4.99189	1.01429	356.078	1.26012	1.26012
64	2.47376	1.00261	-1.47116	0.0712797	0.911352	0.809279	1.01397	364.054	0.405296	0.405296
65	2.67278	1.5062	-1.16658	0.120011	0.855629	1.43801	1.0149	341.952	0.563532	0.563532
66	1.79652	0.178013	-1.61851	0.0112359	0.98553	0.119821	1.01302	389.992	0.0990874	0.0990874
67	2.91396	2.68429	-0.229669	0.18794	0.778304	2.44032	1.01454	350.31	0.921183	0.921183
68	4.34679	6.19826	1.85147	0.352807	0.592544	5.74805	1.01221	415.164	1.42594	1.42594
69	4.14553	6.65441	2.50888	0.371339	0.572881	6.22833	1.01221	415.434	1.6052	1.6052
70	1.29651	0.538698	-0.757816	0.0384984	0.937912	0.422192	1.00837	601.303	0.415497	0.415497
71	1.57202	0.610044	-0.961979	0.0404074	0.928903	0.444008	1.00819	614.343	0.388063	0.388063
72	1.73071	1.00159	-0.729115	0.219224	0.644526	2.9606	1.00631	793.69	0.578719	0.578719
73	1.18931	0.404041	-0.785273	0.0140805	0.976476	0.15059	1.00892	565.004	0.339726	0.339726
74	0.900456	0.998671	0.0982148	0.548424	0.31987	12.8057	1.00681	736.842	1.10907	1.10907
75	1.76935	0.809717	-0.95963	0.090699	0.835974	1.05175	1.00767	655.182	0.457636	0.457636
76	1.26748	0.400827	-0.866656	0.0256424	0.962273	0.277497	1.00836	601.775	0.316239	0.316239
77	3.9142	0.984794	-2.92941	0.0592363	0.879702	0.663934	1.00428	1162.14	0.251595	0.251595
78	1.07207	0.463611	-0.608455	0.0603583	0.910635	0.677318	1.00748	671.794	0.432446	0.432446
79	2.21658	0.450352	-1.76623	0.00984591	0.984083	0.104851	1.00822	612.435	0.203175	0.203175
80	1.15694	0.889493	-0.267442	0.331643	0.547271	5.23215	1.008	628.89	0.768836	0.768836
81	1.46238	0.473389	-0.988992	0.00827833	0.9847	0.0880178	1.00928	543.485	0.323711	0.323711
82	1.88708	1.93924	0.0521652	0.536641	0.32341	12.2119	1.00289	1709.16	1.02764	1.02764
83	2.22063	0.902382	-1.31825	0.053314	0.877834	0.593817	1.00615	814.117	0.406363	0.406363
84	1.53245	0.786624	-0.74583	0.154998	0.767393	1.93413	1.00846	595.252	0.51331	0.51331
85	2.1776	1.02564	-1.15196	0.0866887	0.896544	1.00083	1.01521	335.209	0.470996	0.470996
86	2.1776	1.02564	-1.15196	0.0866887	0.896544	1.00083	1.01521	335.209	0.470996	0.470996
87	2.1776	1.02564	-1.15196	0.0866887	0.896544	1.00083	1.01521	335.209	0.470996	0.470996
88	2.1776	1.02564	-1.15196	0.0866887	0.896544	1.00083	1.01521	335.209	0.470996	0.470996
89	2.1776	1.02564	-1.15196	0.0866887	0.896544	1.00083	1.01521	335.209	0.470996	0.470996
90	2.1776	1.02564	-1.15196	0.0866887	0.896544	1.00083	1.01521	335.209	0.470996	0.470996
91	2.1776	1.02564	-1.15196	0.0866887	0.896544	1.00083	1.01521	335.209	0.470996	0.470996
92	2.1776	1.02564	-1.15196	0.0866887	0.896544	1.00083	1.01521	335.209	0.470996	0.470996
93	2.1776	1.02564	-1.15196	0.0866887	0.896544	1.00083	1.01521	335.209	0.470996	0.470996
94	2.1776	1.02564	-1.15196	0.0866887	0.896544	1.00083	1.01521	335.209	0.470996	0.470996
95	2.1776	1.02564	-1.15196	0.0866887	0.896544	1.00083	1.01521	335.209	0.470996	0.470996
96	2.1776	1.02564	-1.15196	0.0866887	0.896544	1.00083	1.01521	335.209	0.470996	0.470996
97	2.1776	1.02564	-1.15196	0.0866887	0.896544	1.00083	1.01521	335.209	0.470996	0.470996
98	2.1776	1.02564	-1.15196	0.0866887	0.896544	1.00083	1.01521	335.209	0.470996	0.470996
99	2.1776	1.02564	-1.15196	0.0866887	0.896544	1.00083	1.01521	335.209	0.470996	0.470996
100	2.1776	1.02564	-1.15196	0.0866887	0.896544	1.00083	1.01521	335.209	0.470996	0.470996
101	2.1776	1.02564	-1.15196	0.0866887	0.896544	1.00083	1.01521	335.209	0.470996	0.470996
102	2.1776	1.02564	-1.15196	0.0866887	0.896544	1.00083	1.01521	335.209	0.470996	0.470996
103	2.1776	1.02564	-1.15196	0.0866887	0.896544	1.00083	1.01521	335.209	0.470996	0.470996
104	2.64712	1.44667	-1.20044	0.102775	0.874088	1.20782	1.01423	357.567	0.546509	0.546509
105	3.62549	3.65902	0.0335278	0.238344	0.720422	3.29961	1.01379	368.688	1.00925	1.00925
106	3.60376	5.7574	2.15364	0.33636	0.606881	5.34428	1.0129	393.571	1.59761	1.59761
107	2.2017	1.433	-0.768696	0.163387	0.808943	2.05926	1.01444	352.52	0.650862	0.650862
108	3.68098	4.51597	0.834996	0.27466	0.67676	3.99273	1.01296	391.781	1.22684	1.22684
109	3.89019	7.00465	3.11446	0.387062	0.551597	6.65857	1.01247	406.786	1.80059	1.80059
110	3.99555	4.3468	0.351253	0.25263	0.70238	3.56424	1.01294	392.287	1.08791	1.08791
111	1.3406	0.0585169	-1.28208	0.0167371	0.97193	0.179484	1.00273	1807.08	0.0436497	0.0436497
112	4.82932	8.32715	3.49783	0.399743	0.539509	7.022	1.01176	430.943	1.72429	1.72429
113	2.53821	1.25141	-1.2868	0.162024	0.807512	2.03876	1.0147	346.397	0.493028	0.493028
114	3.22839	4.02753	0.799143	0.364109	0.582738	6.03763	1.01333	381.08	1.24754	1.24754
115	3.35899	3.64007	0.281076	0.247905	0.696454	3.4756	1.01262	402.068	1.08368	1.08368
116	3.38289	3.66754	0.28465	0.279666	0.666997	4.09377	1.01256	403.965	1.08414	1.08414
117	3.94898	6.99602	3.04704	0.386013	0.555503	6.62918	1.01221	415.302	1.7716	1.7716
118	3.61348	2.01556	-1.59793	0.133005	0.837729	1.61759	1.01365	372.496	0.557787	0.557787
119	3.36552	1.49067	-1.87486	0.109045	0.863011	1.29052	1.01303	389.746	0.442923	0.442923
120	2.12883	1.06812	-1.06071	0.150166	0.726128	1.86318	1.00511	976.424	0.501741	0.501741
121	0.966298	0.666965	-0.299332	0.383136	0.566601	6.54909	1.01171	432.843	0.690228	0.690228
122	1.97514	0.926554	-1.04859	0.167107	0.728926	2.11554	1.00667	751.573	0.469108	0.469108
123	1.01013	1.38556	0.37543	0.612251	0.254267	16.6493	1.00612	817.29	1.37167	1.37167
124	1.90252	1.05083	-0.851691	0.194005	0.656773	2.53803	1.00564	885.733	0.552335	0.552335
125	1.57341	0.857364	-0.716043	0.159256	0.740597	1.99733	1.00782	643.091	0.544909	0.544909
126	0.60045	0.726158	0.125708	0.637645	0.317088	18.555	1.00969	520.792	1.20936	1.20936
127	1.30334	0.359241	-0.944103	0.00360363	0.993339	0.0381352	1.00862	584.185	0.27563	0.27563
128	1.19009	0.700117	-0.489978	0.112576	0.825932	1.33762	1.0075	669.425	0.588287	0.588287
129	2.4699	0.879898	-1.59001	0.0237779	0.935046	0.256828	1.00582	858.829	0.356248	0.356248
130	1.07201	0.219238	-0.852775	0.019508	0.968242	0.209791	1.00252	1954.12	0.20451	0.20451
131	3.62822	0.720161	-2.90805	0.00364077	0.990012	0.0385296	1.00684	733.477	0.198489	0.198489
132	34.8565	0.742019	-34.1144	8.48171e-11	1	8.94337e-10	1.00183	2672.5	0.0212878	0.0212878
133	1.84535	0.544232	-1.30112	0.00613599	0.987216	0.0650991	1.0088	572.177	0.294921	0.294921
134	3.90952	0.628547	-3.28098	0.007784	0.986216	0.0827207	1.00852	590.926	0.160773	0.160773
135	3.38182	0.452925	-2.9289	0.00822617	0.988357	0.0874586	1.00611	819.14	0.133929	0.133929
136	1.3771	0.406826	-0.970272	0.00413785	0.992055	0.043812	1.01045	483.838	0.295423	0.295423
137	1.31269	0.269033	-1.04365	0.000484905	0.99898	0.00511546	1.00786	639.265	0.204948	0.204948
138	1.62861	1.43262	-0.195992	0.377118	0.429166	6.38394	1.00379	1310.57	0.879657	0.879657
139	2.80375	1.11082	-1.69293	0.0788964	0.827107	0.903162	1.0038	1307.65	0.39619	0.39619
140	1.72427	0.503764	-1.22051	0.00659432	0.986787	0.069994	1.00882	571.476	0.29216	0.29216
141	4.32733	8.48097	4.15363	0.48347	0.454083	9.86942	1.01115	453.812	1.95986	1.95986
142	3.1592	0.834272	-2.32493	0.0771585	0.905583	0.881605	1.0144	353.518	0.264077	0.264077
143	1.81395	0.851342	-0.962603	0.195932	0.761768	2.56939	1.01201	422.092	0.469332	0.469332
144	4.22156	4.2299	0.00834047	0.21354	0.7389	2.863	1.01205	420.571	1.00198	1.00198
145	3.38421	2.51774	-0.86647	0.188595	0.764264	2.45081	1.01197	423.416	0.743967	0.743967
146	3.12862	1.21557	-1.91305	0.0639422	0.840875	0.720281	1.0029	1701.91	0.388532	0.388532
147	1.35868	0.898229	-0.46045	0.241714	0.632246	3.36113	1.00754	666.362	0.661104	0.661104
148	1.50774	1.42488	-0.0828609	0.407231	0.399011	7.2439	1.00476	1046.63	0.945043	0.945043
149	2.16916	1.40884	-0.760318	0.220863	0.636216	2.989	1.00318	1557.01	0.649487	0.649487
150	2.4005	0.669627	-1.73087	0.027022	0.953102	0.292841	1.009	559.92	0.278953	0.278953
151	1.50519	1.02546	-0.479727	0.269321	0.588864	3.88653	1.00668	749.912	0.681285	0.681285
152	1.86154	0.825682	-1.03586	0.095138	0.831203	1.10864	1.00777	646.977	0.443547	0.443547
153	2.33946	0.787734	-1.55173	0.0476224	0.907901	0.527253	1.00762	659.464	0.336715	0.336715
154	1.04828	1.66702	0.618748	0.641176	0.198294	18.8414	1.00548	912.199	1.59025	1.59025
155	1.81906	0.959844	-0.859218	0.183806	0.708064	2.37456	1.00671	747.496	0.527659	0.527659
156	1.60564	1.22747	-0.378166	0.292397	0.557795	4.35712	1.00599	835.709	0.764475	0.764475
157	2.50842	1.04818	-1.46024	0.118981	0.783351	1.42401	1.0049	1016.91	0.417866	0.417866
158	4.4524	7.31914	2.86673	0.374199	0.55682	6.30498	1.01114	454.3	1.64386	1.64386
159	10.557	1.22477	-9.33226	0.0702799	0.911384	0.797069	1.00706	711.184	0.116015	0.116015
160	5.41737	15.7522	10.3348	0.690749	0.242866	23.5519	1.00861	584.977	2.90772	2.90772
161	3.04728	1.46603	-1.58125	0.131382	0.830637	1.59487	1.01187	427.065	0.481093	0.481093
162	6.35905	7.08053	0.721483	0.31582	0.631795	4.86728	1.00982	514.015	1.11346	1.11346
163	3.26536	2.05847	-1.20688	0.260077	0.69826	3.70624	1.01284	395.291	0.630398	0.630398
164	2.4795	0.575672	-1.90383	0.0811152	0.893191	0.930805	1.01174	431.589	0.232172	0.232172
165	3.69167	4.59912	0.907451	0.229799	0.728641	3.14602	1.0134	379.164	1.24581	1.24581
166	3.74299	3.00871	-0.734276	0.152619	0.813856	1.8991	1.01291	393.333	0.803826	0.803826
167	1.34485	1.1906	-0.15425	0.424971	0.362159	7.79268	1.00562	889.158	0.885303	0.885303
168	3.13801	0.590219	-2.54779	0.00318794	0.993646	0.0337221	1.0079	636.537	0.188087	0.188087
169	2.22696	0.802364	-1.42459	0.0223247	0.94152	0.240773	1.00692	724.874	0.360296	0.360296
170	2.59554	0.788549	-1.807	0.0124351	0.966466	0.132771	1.00688	728.71	0.303809	0.303809
171	1.19335	0.403609	-0.789744	0.0365227	0.948213	0.399705	1.00806	624.222	0.338214	0.338214
172	1.02764	0.563584	-0.464056	0.127417	0.830332	1.53971	1.00662	757.382	0.548425	0.548425
173	2.6656	0.543818	-2.12178	0.00034649	0.999028	0.00365476	1.00723	694.489	0.204013	0.204013
174	1.98247	0.613311	-1.36916	0.0121228	0.973951	0.129394	1.00802	627.188	0.309368	0.309368
175	1.26534	0.459392	-0.805943	0.0985698	0.882249	1.153	1.01049	481.95	0.363059	0.363059
176	1.187	0.284438	-0.902564	0.0019974	0.99624	0.0211034	1.00812	619.339	0.239627	0.239627
177	2.18905	0.379701	-1.80934	0.000221171	0.999509	0.00233261	1.00681	736.003	0.173455	0.173455
178	2.84658	0.558491	-2.28809	0.000131254	0.999512	0.00138417	1.00606	826.109	0.196197	0.196197
179	2.65486	0.577885	-2.07698	0.00456615	0.990609	0.0483677	1.00813	618.381	0.21767	0.21767
180	2.05356	0.162638	-1.89092	1.97066e-07	0.999999	2.07793e-06	1.0076	660.853	0.0791978	0.0791978
181	1.13501	0.547111	-0.587902	0.161188	0.798338	2.02622	1.00723	693.984	0.482031	0.482031
182	43.4011	0.484531	-42.9165	8.44049e-16	1	8.8999e-15	1.00658	761.526	0.011164	0.011164
183	1.19839	0.107821	-1.09057	5.22081e-06	0.999983	5.505e-05	1.00633	790.683	0.0899721	0.0899721
184	1.19706	0.134453	-1.0626	8.24894e-06	0.999973	8.698e-05	1.00684	733.366	0.11232	0.11232
185	1.23688	0.69954	-0.537339	0.110428	0.838449	1.30893	1.00754	665.973	0.565569	0.565569
186	1.0819	0.296219	-0.785685	0.0241097	0.963479	0.260501	1.00372	1333.63	0.273794	0.273794
187	1.29897	0.116424	-1.18254	6.08427e-07	0.999998	6.41544e-06	1.00608	823.56	0.089628	0.089628
188	1.2257	0.310544	-0.915155	0.00316612	0.994028	0.0334906	1.00563	888.362	0.253361	0.253361
189	1.23077	0.362724	-0.868043	0.00796964	0.987116	0.0847093	1.0081	620.914	0.294714	0.294714
190	1.60109	0.637852	-0.963237	0.018971	0.963631	0.203904	1.00828	607.935	0.398386	0.398386
191	1.83429	0.329559	-1.50473	2.82504e-05	0.999923	0.000297889	1.00772	650.84	0.179666	0.179666
192	1.09113	0.529085	-0.56204	0.0390231	0.935888	0.428179	1.00672	745.778	0.484899	0.484899
193	1.33147	0.571992	-0.759481	0.0498673	0.924379	0.553412	1.00768	654.141	0.429594	0.429594
194	1.27549	0.629959	-0.645527	0.067447	0.896281	0.762617	1.00753	667.219	0.493897	0.493897
195	1.54975	0.58958	-0.960168	0.0457362	0.93209	0.505369	1.00833	604.428	0.380436	0.380436
196	2.09012	0.746319	-1.3438	0.0300677	0.941266	0.32687	1.00885	569.032	0.35707	0.35707
197	2.48085	1.765	-0.715851	0.128568	0.844378	1.55566	1.01431	355.762	0.711449	0.711449
198	2.29468	1.43537	-0.859303	0.169394	0.80317	2.1504	1.01398	363.822	0.625523	0.625523
199	2.96312	4.18123	1.2181	0.355474	0.592215	5.81548	1.01393	365.188	1.41109	1.41109
200	2.79544	1.71781	-1.07762	0.10725	0.870352	1.26674	1.01383	367.696	0.614506	0.614506
201	3.64853	3.41466	-0.233874	0.218554	0.741149	2.94901	1.01327	382.81	0.935899	0.935899
202	2.50737	2.48723	-0.0201346	0.303452	0.65467	4.59363	1.01465	347.559	0.99197	0.99197
203	2.79232	1.38212	-1.4102	0.107682	0.869657	1.27246	1.01477	344.857	0.49497	0.49497
204	3.09349	2.31407	-0.779415	0.180003	0.785259	2.31464	1.01455	349.856	0.748047	0.748047
205	2.07133	0.696773	-1.37455	0.0253179	0.950442	0.273894	1.00857	587.428	0.33639	0.33639
206	1.20882	0.683432	-0.525393	0.107492	0.833838	1.26994	1.00761	660.569	0.565369	0.565369
207	4.12123	10.1013	5.98011	0.569319	0.363277	13.9386	1.01014	497.981	2.45105	2.45105
208	3.23515	3.35527	0.120123	0.307601	0.641283	4.68434	1.01329	382.261	1.03713	1.03713
209	3.93979	7.11417	3.17438	0.396479	0.544906	6.92701	1.0119	425.797	1.80572	1.80572
210	2.9775	1.79853	-1.17897	0.178413	0.775907	2.28976	1.01177	430.334	0.604039	0.604039
211	1.70859	1.72738	0.0187957	0.439633	0.400351	8.27247	1.00303	1631.24	1.011	1.011
212	2.69555	0.646593	-2.04896	0.00217159	0.994965	0.0229477	1.00959	525.896	0.239874	0.239874
213	4.43021	6.32235	1.89215	0.333192	0.614373	5.26879	1.01226	413.624	1.4271	1.4271
214	1.96414	0.262992	-1.70114	0.0151561	0.980321	0.162269	1.01287	394.529	0.133897	0.133897
215	1.61212	0.198376	-1.41374	0.0317831	0.959341	0.346131	1.00688	728.62	0.123053	0.123053
216	4.58094	9.14241	4.56147	0.457735	0.481111	8.90062	1.01176	430.921	1.99575	1.99575
217	3.44654	3.41832	-0.0282197	0.271502	0.679794	3.92972	1.01335	380.56	0.991812	0.991812
218	1.17031	0.411136	-0.75917	0.0185055	0.970447	0.198806	1.00792	634.739	0.351306	0.351306
219	2.47408	0.657431	-1.81665	0.0031673	0.991459	0.033503	1.00828	607.501	0.265728	0.265728
220	2.66867	1.16537	-1.5033	0.0951519	0.884786	1.10882	1.01463	348.019	0.436686	0.436686
221	2.30683	1.73191	-0.574918	0.220564	0.741229	2.9838	1.01491	341.671	0.750776	0.750776
222	2.44242	1.04907	-1.39335	0.101655	0.877753	1.19318	1.01434	354.971	0.429519	0.429519
223	1.16276	0.103103	-1.05966	9.24243e-05	0.999717	0.000974639	1.00406	1223.09	0.0886708	0.0886708
224	1.32327	0.090686	-1.23258	1.01568e-05	0.999962	0.000107097	1.00388	1281.12	0.0685318	0.0685318
225	1.23588	0.0896074	-1.14628	1.54408e-07	0.999999	1.62812e-06	1.00544	918.1	0.0725048	0.0725048
226	2.14748	0.67597	-1.47151	0.014413	0.970655	0.154197	1.00911	553.156	0.314773	0.314773
227	1.19959	0.238011	-0.961583	0.000102564	0.999742	0.00108158	1.00836	601.915	0.19841	0.19841
228	1.15526	0.0880258	-1.06723	9.19744e-06	0.999959	9.69814e-05	1.00404	1229.93	0.0761959	0.0761959
229	1.01216	0.0957011	-0.916457	0.00111711	0.996318	0.0117924	1.00194	2516.31	0.0945515	0.0945515
230	1.09803	0.675802	-0.422232	0.142461	0.798304	1.7517	1.00744	675.048	0.615465	0.615465
231	1.99509	0.68729	-1.3078	0.026273	0.95272	0.284505	1.00941	535.933	0.34449	0.34449
232	1.21329	0.0779813	-1.13531	4.5208e-06	0.999979	4.76688e-05	1.00324	1528.23	0.0642724	0.0642724
233	1.25162	0.0752982	-1.17632	7.43268e-09	1	7.83723e-08	1.00518	963.448	0.0601608	0.0601608
234	0.824117	0.104814	-0.719303	0.0128753	0.965933	0.137532	1.00375	1323.48	0.127183	0.127183
235	1.19523	0.0899414	-1.10528	6.75916e-06	0.999972	7.1271e-05	1.00432	1151.69	0.0752506	0.0752506
236	1.1937	0.074297	-1.1194	2.64645e-07	0.999998	2.79049e-06	1.00442	1124.96	0.0622409	0.0622409
237	1.18293	0.34207	-0.840857	0.00762787	0.986835	0.0810487	1.00679	738.489	0.289172	0.289172
238	1.04906	0.00940872	-1.03965	2.90078e-07	0.999997	3.05867e-06	1.00295	1674.05	0.0089687	0.0089687
239	17.9566	0.0110165	-17.9456	5.2437e-11	1	5.52911e-10	1.00427	1163.88	0.000613505	0.000613505
240	1.27751	0.0816438	-1.19587	3.28923e-08	1	3.46826e-07	1.00523	953.706	0.0639084	0.0639084
241	1.17579	0.0740845	-1.10171	3.1013e-07	0.999998	3.2701e-06	1.00414	1201.92	0.063008	0.063008
242	1.05632	0.0737646	-0.982556	0.000402878	0.996021	0.00424977	1.0061	819.849	0.0698317	0.0698317
243	1.25304	0.191637	-1.0614	8.42819e-05	0.999784	0.000888768	1.00769	653.389	0.152938	0.152938
244	1.21517	0.0733735	-1.1418	1.55777e-07	0.999999	1.64256e-06	1.00427	1164.69	0.0603811	0.0603811
245	1.42935	0.0959001	-1.33345	1.26671e-07	0.999999	1.33566e-06	1.00498	1000.72	0.0670934	0.0670934
246	1.19361	0.12398	-1.06963	1.02688e-05	0.999964	0.000108278	1.00553	902.799	0.10387	0.10387
247	1.11632	0.105172	-1.01114	0.000256761	0.99921	0.00270806	1.00349	1421.01	0.0942136	0.0942136
248	1.20703	0.0753315	-1.1317	9.37816e-08	1	9.88861e-07	1.00445	1117.96	0.0624105	0.0624105
249	1.28473	0.0867801	-1.19795	1.34799e-08	1	1.42136e-07	1.00583	857.139	0.0675475	0.0675475
250	1.16957	0.228251	-0.941323	0.00251464	0.995883	0.026582	1.0055	907.996	0.195157	0.195157
251	1.21664	0.0745785	-1.14206	7.19951e-07	0.999996	7.59138e-06	1.00347	1426.73	0.061299	0.061299
252	1.29694	0.385589	-0.911349	0.00221206	0.995526	0.0233763	1.00901	559.363	0.297307	0.297307
253	1.29634	0.258809	-1.03753	0.000102743	0.999755	0.00108347	1.00812	619.541	0.199645	0.199645
254	1.93948	0.709704	-1.22978	0.018707	0.954543	0.201013	1.00797	630.791	0.365925	0.365925
255	1.17019	0.249972	-0.920222	0.000374138	0.999111	0.0039465	1.0075	670.149	0.213616	0.213616
256	1.84506	0.446628	-1.39843	0.00198349	0.996063	0.0209561	1.00861	584.74	0.242067	0.242067
257	1.21576	0.0758235	-1.13993	4.2534e-07	0.999998	4.48491e-06	1.00464	1073.58	0.0623672	0.0623672
258	2.85125	0.691076	-2.16018	0.00265578	0.993038	0.0280779	1.00828	607.949	0.242376	0.242376
259	1.4032	0.0749917	-1.32821	1.15885e-09	1	1.22192e-08	1.00433	1148.9	0.0534434	0.0534434
260	1.11025	0.445521	-0.664728	0.0231222	0.961617	0.249578	1.00721	696.134	0.40128	0.40128
261	1.29859	0.232932	-1.06566	2.21466e-05	0.999937	0.000233525	1.00823	611.388	0.179373	0.179373
262	1.18603	0.302055	-0.883973	0.000772397	0.99831	0.00815067	1.00697	719.606	0.254678	0.254678
263	1.17446	0.438999	-0.73546	0.0132816	0.976937	0.14193	1.00982	514.039	0.373788	0.373788
264	46.5049	0.133418	-46.3715	6.17599e-21	1	6.51215e-20	1.00358	1385.26	0.0028689	0.0028689
265	1.22424	0.0824052	-1.14184	1.44658e-07	0.999999	1.52532e-06	1.00537	930.456	0.0673113	0.0673113
266	1.82486	0.613604	-1.21126	0.0159068	0.969547	0.170437	1.00832	605.204	0.336247	0.336247
267	1.20672	0.0732274	-1.13349	1.25421e-08	1	1.32248e-07	1.0049	1017.89	0.0606831	0.0606831
268	2.04664	0.132428	-1.91422	6.06828e-07	0.999998	6.39858e-06	1.0064	782.148	0.0647052	0.0647052
269	1.20495	0.160151	-1.0448	7.25675e-05	0.999812	0.000765228	1.00725	691.942	0.132911	0.132911
270	1.19903	0.215365	-0.983661	0.000209343	0.999459	0.00220783	1.00675	742.242	0.179617	0.179617
271	1.48302	0.312595	-1.17042	0.000143575	0.999656	0.00151411	1.00678	739.486	0.210783	0.210783
272	1.28087	0.121469	-1.1594	1.03637e-06	0.999997	1.09278e-05	1.00828	607.926	0.0948334	0.0948334
273	3.71874	0.562866	-3.15588	0.00297771	0.994531	0.0314916	1.00897	561.715	0.151359	0.151359
274	1.20441	0.128755	-1.07565	4.03704e-05	0.999907	0.000425694	1.00761	659.843	0.106903	0.106903
275	1.23092	0.07252	-1.1584	7.60541e-10	1	8.01936e-09	1.00529	944.569	0.0589152	0.0589152
276	1.99226	0.617325	-1.37493	0.0192388	0.96619	0.206839	1.0092	547.779	0.309862	0.309862
277	1.16221	0.073907	-1.0883	3.83154e-07	0.999997	4.04008e-06	1.00401	1238.3	0.0635918	0.0635918
278	1.21845	0.0737668	-1.14468	3.71568e-08	1	3.91792e-07	1.00495	1007.77	0.0605414	0.0605414
279	0.89396	0.373813	-0.520147	0.0666807	0.897122	0.753333	1.00594	842.522	0.418154	0.418154
280	1.26319	0.126188	-1.137	3.02137e-05	0.999911	0.000318591	1.00518	964.376	0.0998961	0.0998961
281	1.13312	0.538738	-0.594377	0.044052	0.930627	0.485903	1.00708	708.881	0.475449	0.475449
282	1.22449	0.119458	-1.10503	1.04051e-06	0.999996	1.09715e-05	1.00699	717.785	0.0975572	0.0975572
283	1.29049	0.184329	-1.10616	7.06121e-05	0.999828	0.000744607	1.00774	649.442	0.142837	0.142837
284	2.11387	0.537788	-1.57608	0.00200393	0.995623	0.0211724	1.00911	553.229	0.254409	0.254409
285	1.69916	0.421157	-1.278	0.00103958	0.997781	0.010973	1.00932	540.954	0.247862	0.247862
286	1.22675	0.484511	-0.742236	0.0206079	0.965848	0.221868	1.00701	715.198	0.394956	0.394956
287	1.40427	0.441556	-0.962712	0.0428775	0.93925	0.472367	1.01169	433.528	0.314439	0.314439
288	0.810578	0.626723	-0.183855	0.349037	0.590105	5.65369	1.00546	914.795	0.77318	0.77318
289	1.90139	0.697849	-1.20355	0.0497512	0.917474	0.552056	1.0092	548.228	0.36702	0.36702
290	1.21069	0.182916	-1.02778	9.16877e-05	0.99975	0.000966871	1.00659	761.016	0.151084	0.151084
291	1.28854	0.0770351	-1.2115	0.00384689	0.993177	0.0407194	1.00245	2005.29	0.0597849	0.0597849
292	1.26379	0.305004	-0.958786	0.00193194	0.996662	0.0204103	1.00778	645.687	0.24134	0.24134
293	1.75915	0.908567	-0.850583	0.125761	0.764402	1.51682	1.00705	711.606	0.516481	0.516481
294	1.06787	0.00879271	-1.05907	1.36902e-08	1	1.44353e-07	1.00363	1365.41	0.0082339	0.0082339
295	1.20069	0.0881446	-1.11254	1.40798e-05	0.999967	0.000148464	1.00516	967.545	0.0734119	0.0734119
296	1.60893	0.771508	-0.837425	0.0803538	0.858509	0.921304	1.0086	585.652	0.479515	0.479515
297	1.27278	0.271277	-1.0015	0.00020254	0.999509	0.00213607	1.00605	827.118	0.213138	0.213138
298	0.991486	0.3361	-0.655387	0.0231586	0.960245	0.249981	1.00621	806.633	0.338986	0.338986
299	1.18049	0.114558	-1.06593	6.51301e-05	0.999786	0.000686795	1.00418	1189.94	0.0970429	0.0970429
300	1.56499	0.393716	-1.17127	0.00044607	0.998878	0.00470559	1.01053	480.202	0.251578	0.251578
301	2.48317	0.216174	-2.267	1.03167e-07	1	1.08782e-06	1.00583	857.658	0.0870557	0.0870557
302	1.18994	0.0742824	-1.11566	6.66459e-07	0.999996	7.02734e-06	1.00386	1286.72	0.0624254	0.0624254
303	1.10459	0.28803	-0.816564	0.0129249	0.978036	0.138069	1.00365	1357.52	0.260757	0.260757
304	1.54755	0.266373	-1.28118	7.76321e-06	0.999976	8.18582e-05	1.00645	776.543	0.172126	0.172126
305	0.998438	0.0101026	-0.988335	1.60768e-07	0.999999	1.69518e-06	1.00432	1150.31	0.0101184	0.0101184
306	1.23834	0.0810859	-1.15725	9.74634e-07	0.999996	1.02768e-05	1.00462	1077.12	0.0654797	0.0654797
307	1.67159	0.0724339	-1.59916	0.0011191	0.997749	0.0118133	1.00333	1487.38	0.0433324	0.0433324
308	1.15414	0.203504	-0.950636	0.000361959	0.999088	0.00381798	1.007	716.253	0.176325	0.176325
309	1.22553	0.0159378	-1.20959	1.27614e-09	1	1.3456e-08	1.00454	1096.99	0.0130048	0.0130048
310	1.10226	0.0125395	-1.08972	5.44985e-09	1	5.74648e-08	1.0053	942.25	0.0113761	0.0113761
311	1.09803	0.0146306	-1.0834	1.13368e-08	1	1.19538e-07	1.00547	914.052	0.0133244	0.0133244
312	1.31902	0.0167393	-1.30228	7.97132e-11	1	8.40519e-10	1.00355	1395.55	0.0126907	0.0126907
313	1.16929	0.0743957	-1.09489	4.69827e-06	0.999971	4.95401e-05	1.00266	1853.62	0.0636247	0.0636247
314	1.35147	0.00828943	-1.34318	4.57886e-13	1	4.82809e-12	1.00259	1903.16	0.00613364	0.00613364
315	0.951609	0.00881909	-0.94279	2.61004e-07	0.999998	2.7521e-06	1.00409	1213.79	0.00926756	0.00926756
316	1.21572	0.0741607	-1.14156	1.69267e-08	1	1.78481e-07	1.0048	1038.4	0.0610013	0.0610013
317	0.921863	0.0083133	-0.91355	6.82868e-07	0.999995	7.20036e-06	1.00311	1590.83	0.00901793	0.00901793
318	1.19276	0.0753713	-1.11739	4.87786e-06	0.999975	5.14339e-05	1.00292	1689.4	0.0631907	0.0631907
319	1.18632	0.080426	-1.10589	7.83072e-07	0.999996	8.25695e-06	1.00411	1209.83	0.0677946	0.0677946
320	1.22399	0.0754224	-1.14856	2.32918e-08	1	2.45596e-07	1.00523	954.926	0.0616204	0.0616204
321	1.1958	0.228559	-0.967242	0.000448468	0.998913	0.0047309	1.00652	768.911	0.191134	0.191134
322	1.12981	0.0196313	-1.11018	1.61603e-07	0.999999	1.70399e-06	1.00488	1020.98	0.0173758	0.0173758
323	1.28005	0.0117158	-1.26834	4.11509e-09	1	4.33908e-08	1.00269	1835.14	0.00915258	0.00915258
324	1.31324	0.376851	-0.936385	0.0015511	0.996742	0.0163806	1.00971	519.798	0.286964	0.286964
325	1.32843	0.165121	-1.16331	4.46856e-06	0.999984	4.7118e-05	1.0076	661.132	0.124298	0.124298
326	1.22525	0.0740607	-1.15119	2.762e-08	1	2.91234e-07	1.00471	1058.48	0.0604454	0.0604454
327	1.08984	0.0121525	-1.07769	1.02172e-08	1	1.07733e-07	1.00539	926.532	0.0111507	0.0111507
328	1.19766	0.0746791	-1.12298	2.11979e-06	0.999988	2.23517e-05	1.00303	1632.62	0.0623542	0.0623542
329	1.15287	0.164509	-0.988359	0.000164305	0.999508	0.00173276	1.00541	922.824	0.142695	0.142695
330	1.05191	0.258867	-0.793041	0.0162039	0.971566	0.173673	1.00304	1624.62	0.246093	0.246093
331	1.24884	0.0844314	-1.16441	8.20652e-07	0.999997	8.6532e-06	1.00485	1028.8	0.0676076	0.0676076
332	1.11639	0.0941187	-1.02227	0.000722551	0.997831	0.00762429	1.0024	2051.34	0.0843064	0.0843064
333	1.28148	0.173978	-1.1075	2.87073e-06	0.99999	3.02699e-05	1.00825	609.913	0.135764	0.135764
334	1.04545	0.0111256	-1.03432	6.67958e-08	1	7.04315e-07	1.00445	1119.31	0.010642	0.010642
335	1.07253	0.156796	-0.915732	0.000846926	0.997761	0.00893781	1.00454	1097.58	0.146193	0.146193
336	1.16398	0.207193	-0.95679	0.000235432	0.999404	0.00248305	1.00771	651.849	0.178003	0.178003
337	1.46858	0.390144	-1.07844	0.0457369	0.935765	0.505378	1.0115	440.326	0.26566	0.26566
338	1.05862	0.387767	-0.67085	0.0220232	0.963268	0.237449	1.00692	725.103	0.366296	0.366296
339	1.12808	0.0133144	-1.11477	4.71868e-09	1	4.97551e-08	1.00449	1109.52	0.0118027	0.0118027
340	1.02862	0.416612	-0.612006	0.09156	0.87659	1.06274	1.00647	774.615	0.405021	0.405021
341	1.14264	0.226498	-0.916146	0.000463485	0.998831	0.00488939	1.00655	764.684	0.198223	0.198223
342	1.122	0.473345	-0.64866	0.0270801	0.95538	0.293488	1.00701	715.799	0.421874	0.421874
343	1.19212	0.0175863	-1.17453	6.43049e-09	1	6.7805e-08	1.00349	1421.31	0.0147521	0.0147521
344	1.40315	0.075093	-1.32806	2.22297e-09	1	2.34397e-08	1.00442	1126.92	0.0535173	0.0535173
345	0.933958	0.00856039	-0.925398	5.82555e-07	0.999996	6.14263e-06	1.00318	1556.09	0.00916571	0.00916571
346	1.02353	0.00800256	-1.01553	2.8659e-08	1	3.02189e-07	1.0038	1307.04	0.00781857	0.00781857
347	1.29672	0.175857	-1.12087	2.61042e-06	0.999989	2.75251e-05	1.00755	665.116	0.135617	0.135617
348	1.23656	0.0168749	-1.21969	1.51456e-09	1	1.597e-08	1.00301	1639.33	0.0136466	0.0136466
349	1.39092	0.533873	-0.857045	0.0287798	0.953669	0.312454	1.00752	667.886	0.383828	0.383828
350	0.968597	0.00815115	-0.960446	2.43922e-06	0.999976	2.572e-05	1.00406	1225.08	0.00841542	0.00841542
351	1.5334	0.00387922	-1.52952	8.55046e-05	0.997856	0.000901663	1.0039	1272.58	0.00252981	0.00252981
352	2.06101	0.0741913	-1.98682	0.00168181	0.996882	0.0177633	1.00294	1679.98	0.0359975	0.0359975
353	2.85128	0.168742	-2.68254	4.61504e-07	0.999998	4.86624e-06	1.00745	674.399	0.0591809	0.0591809
354	1.245	0.631522	-0.613476	0.083032	0.878113	0.954792	1.00753	667.463	0.507247	0.507247
355	1.19724	0.088725	-1.10851	1.87669e-05	0.999937	0.000197887	1.00432	1150.54	0.0741082	0.0741082
356	1.38145	0.0937814	-1.28767	1.81944e-06	0.999993	1.91847e-05	1.00471	1057.79	0.067886	0.067886
357	1.05616	0.405755	-0.6504	0.0299104	0.952104	0.325108	1.00723	693.859	0.384181	0.384181
358	1.31307	0.0122939	-1.30078	4.94785e-11	1	5.21715e-10	1.00287	1722.45	0.00936265	0.00936265
359	1.28259	0.0851093	-1.19748	2.08377e-07	0.999999	2.19719e-06	1.00535	933.649	0.0663573	0.0663573
360	1.22394	0.0113905	-1.21255	1.02895e-10	1	1.08496e-09	1.00295	1675.69	0.00930639	0.00930639
361	1.08681	0.014683	-1.07212	8.95528e-08	1	9.44271e-07	1.0048	1038.25	0.0135102	0.0135102
362	1.15891	0.0778856	-1.08102	0.000106651	0.999514	0.00112468	1.00343	1446.12	0.0672059	0.0672059
363	1.1746	0.0760264	-1.09858	2.47043e-06	0.999988	2.6049e-05	1.00387	1282.17	0.0647251	0.0647251
364	1.16342	0.0120907	-1.15133	6.71175e-09	1	7.07706e-08	1.00264	1863.88	0.0103924	0.0103924
365	2.64805	0.479312	-2.16874	4.58411e-05	0.999835	0.000483384	1.00456	1092.39	0.181005	0.181005
366	1.26613	0.0120921	-1.25404	1.20655e-10	1	1.27222e-09	1.0029	1700.02	0.00955044	0.00955044
367	1.23816	0.0751455	-1.16301	8.75775e-09	1	9.23443e-08	1.00514	969.929	0.0606913	0.0606913
368	0.825004	0.00367999	-0.821324	8.64984e-06	0.999838	9.12072e-05	1.00579	863.317	0.00446057	0.00446057
369	0.717188	0.00359743	-0.713591	2.79258e-06	0.99997	2.94458e-05	1.00344	1441.02	0.00501602	0.00501602
370	1.10682	0.00651958	-1.1003	1.3366e-10	1	1.40935e-09	1.00458	1088.22	0.00589036	0.00589036
371	1.2373	0.256256	-0.981047	0.000277708	0.999349	0.00292905	1.00756	664.534	0.207109	0.207109
372	1.22833	0.0813855	-1.14695	4.3773e-07	0.999999	4.61555e-06	1.00548	911.012	0.0662569	0.0662569
373	1.13837	0.00950534	-1.12886	2.2434e-10	1	2.3655e-09	1.00418	1189.45	0.00834998	0.00834998
374	1.16849	0.0145675	-1.15392	5.13811e-10	1	5.41778e-09	1.00359	1379.34	0.012467	0.012467
375	1.12616	0.101493	-1.02467	0.000696005	0.998054	0.00734399	1.00226	2167.46	0.0901231	0.0901231
376	1.19394	0.07598	-1.11796	8.35823e-06	0.99996	8.81323e-05	1.00275	1795.35	0.0636378	0.0636378
377	2.93135	0.0104732	-2.92088	2.75079e-12	1	2.90051e-11	1.00307	1609.09	0.00357282	0.00357282
378	1.14154	0.0199417	-1.1216	2.20259e-08	1	2.32247e-07	1.00504	989.071	0.0174691	0.0174691
379	0.976669	0.00786564	-0.968804	2.52732e-06	0.999974	2.66489e-05	1.00436	1140.3	0.00805353	0.00805353
380	1.02412	0.00775486	-1.01637	4.95263e-08	1	5.22219e-07	1.00293	1687.64	0.00757222	0.00757222
381	1.01821	0.00825977	-1.00995	1.31873e-08	1	1.39051e-07	1.00558	895.62	0.00811208	0.00811208
382	1.37981	0.142084	-1.23773	4.89626e-06	0.999985	5.16279e-05	1.00708	708.581	0.102974	0.102974
383	1.18751	0.12256	-1.06495	5.38043e-06	0.99998	5.67332e-05	1.00612	818.374	0.103207	0.103207
384	1.22202	0.0814277	-1.1406	4.24072e-06	0.999983	4.47156e-05	1.00414	1202.06	0.0666334	0.0666334
385	1.22889	0.0792479	-1.14964	3.94005e-07	0.999998	4.1545e-06	1.00477	1044.07	0.0644875	0.0644875
386	1.58558	0.244575	-1.341	5.52352e-06	0.999983	5.82419e-05	1.00755	665.325	0.15425	0.15425
387	1.29264	0.0728977	-1.21974	1.02931e-10	1	1.08533e-09	1.00467	1065.82	0.0563945	0.0563945
388	1.31654	0.396381	-0.920158	0.00130568	0.997097	0.0137855	1.01035	488.113	0.301078	0.301078
389	1.55242	0.447453	-1.10497	0.00273595	0.994554	0.0289278	1.00926	544.558	0.288229	0.288229
390	1.06371	0.00951612	-1.0542	3.93625e-08	1	4.15049e-07	1.00294	1677.43	0.00894613	0.00894613
391	1.21383	0.0820416	-1.13179	2.71659e-07	0.999999	2.86445e-06	1.00513	972.179	0.0675889	0.0675889
392	1.09013	0.0081446	-1.08199	1.08565e-08	1	1.14475e-07	1.00268	1840.12	0.00747119	0.00747119
393	33.1801	0.277713	-32.9024	2.81839e-10	1	2.97179e-09	1.008	628.627	0.00836985	0.00836985
394	1.12884	0.245908	-0.882936	0.000731103	0.998266	0.0077146	1.00724	693.338	0.21784	0.21784
395	1.21041	0.0945638	-1.11585	1.6057e-06	0.999994	1.6931e-05	1.00507	983.239	0.0781253	0.0781253
396	1.25057	0.366475	-0.884094	0.00468387	0.991838	0.0496205	1.00828	607.372	0.293047	0.293047
397	4.71037	0.670848	-4.03952	0.000218017	0.999239	0.00229934	1.00714	702.817	0.142419	0.142419
398	1.35591	0.0808685	-1.27504	1.23244e-07	0.999999	1.29953e-06	1.00465	1071.76	0.0596415	0.0596415
399	1.22644	0.088295	-1.13815	5.02966e-06	0.999983	5.30345e-05	1.00474	1050.61	0.0719928	0.0719928
400	1.23066	0.122038	-1.10862	4.27595e-06	0.999986	4.50871e-05	1.00655	765.393	0.0991646	0.0991646
401	1.57163	0.601626	-0.970009	0.0263929	0.954565	0.285838	1.00809	621.586	0.382803	0.382803
402	1.25773	0.491373	-0.76636	0.00756366	0.984564	0.0803612	1.00835	602.821	0.390681	0.390681
403	0.903503	0.370953	-0.53255	0.0823085	0.881466	0.945726	1.00494	1009.89	0.410572	0.410572
404	0.66126	0.00414379	-0.657116	6.56391e-05	0.999271	0.000692163	1.00556	898.914	0.0062665	0.0062665
405	1.98713	0.261527	-1.72561	1.55478e-05	0.999958	0.000163943	1.00637	786.757	0.13161	0.13161
406	1.38235	0.0802438	-1.3021	7.63474e-09	1	8.05029e-08	1.00528	944.678	0.058049	0.058049
407	1.072	0.248513	-0.823483	0.0105021	0.981537	0.111913	1.00452	1100.85	0.231823	0.231823
408	1.23814	0.0787343	-1.15941	1.12594e-08	1	1.18722e-07	1.00557	896.911	0.0635908	0.0635908
409	1.24105	0.0766034	-1.16444	7.38353e-08	1	7.78541e-07	1.00483	1032.43	0.0617249	0.0617249
410	1.21198	0.076953	-1.13503	1.65119e-07	0.999999	1.74106e-06	1.00464	1074.65	0.0634937	0.0634937
411	0.872316	0.00592356	-0.866393	5.73476e-06	0.999937	6.04693e-05	1.00456	1091.5	0.00679061	0.00679061
412	1.22124	0.0153961	-1.20584	2.70809e-10	1	2.85549e-09	1.0027	1822.31	0.012607	0.012607
413	1.10969	0.0178333	-1.09185	3.00702e-08	1	3.17069e-07	1.00578	865.315	0.0160706	0.0160706
414	1.34533	0.183943	-1.16139	3.80545e-05	0.999907	0.000401273	1.0085	592.336	0.136727	0.136727
415	1.25472	0.0726815	-1.18204	3.01531e-09	1	3.17943e-08	1.00491	1016.43	0.0579265	0.0579265
416	1.03472	0.00734747	-1.02737	6.64111e-09	1	7.00258e-08	1.00452	1102.48	0.00710092	0.00710092
417	1.26469	0.077261	-1.18743	1.637e-07	0.999999	1.7261e-06	1.00489	1020.1	0.0610908	0.0610908
418	1.26751	0.395236	-0.872278	0.00838675	0.985466	0.0891803	1.0072	697.393	0.31182	0.31182
419	1.31019	0.011236	-1.29895	2.6543e-12	1	2.79877e-11	1.00239	2055.59	0.00857584	0.00857584
420	1.30471	0.0802869	-1.22442	6.32071e-07	0.999997	6.66474e-06	1.00439	1133.49	0.0615364	0.0615364
421	1.2325	0.0750498	-1.15745	1.32191e-08	1	1.39386e-07	1.00504	990.253	0.0608923	0.0608923
422	1.10837	0.0127496	-1.09562	1.1302e-08	1	1.19172e-07	1.00455	1094.23	0.011503	0.011503
423	0.985516	0.00665876	-0.978857	4.3249e-07	0.999995	4.56031e-06	1.00366	1356.45	0.00675663	0.00675663
424	1.24981	0.0787336	-1.17108	8.45545e-06	0.999962	8.91575e-05	1.00283	1742.66	0.0629965	0.0629965
425	1.28144	0.0887289	-1.19272	2.12584e-07	0.999999	2.24154e-06	1.00486	1025.57	0.0692413	0.0692413
426	1.19769	0.0817868	-1.1159	7.50047e-07	0.999997	7.90872e-06	1.00452	1102.33	0.0682872	0.0682872
427	1.17405	0.0741028	-1.09995	1.859e-06	0.999988	1.96019e-05	1.00287	1721.41	0.063117	0.063117
428	0.691307	0.00521354	-0.686093	2.21194e-05	0.999825	0.000233239	1.00373	1330.23	0.00754157	0.00754157
429	1.25566	0.0816266	-1.17403	4.19677e-08	1	4.4252e-07	1.00542	921.899	0.0650072	0.0650072
430	1.05265	0.00978867	-1.04286	1.32125e-08	1	1.39317e-07	1.00542	922.15	0.00929911	0.00929911
431	0.837175	0.00712132	-0.830054	3.59548e-06	0.999974	3.79119e-05	1.00267	1847.6	0.00850637	0.00850637
432	0.860308	0.00730131	-0.853007	2.30118e-06	0.999983	2.42644e-05	1.00268	1837.9	0.00848686	0.00848686
433	0.971321	0.00819528	-0.963126	2.25343e-06	0.999978	2.37609e-05	1.004	1243.51	0.00843725	0.00843725
434	1.0517	0.00849141	-1.04321	3.80722e-08	1	4.01444e-07	1.00365	1359.41	0.008074	0.008074
435	1.09667	0.0112179	-1.08545	2.58218e-08	1	2.72272e-07	1.00321	1540.24	0.0102291	0.0102291
436	0.676909	0.00323181	-0.673677	3.07302e-05	0.999804	0.000324038	1.00513	972.467	0.00477436	0.00477436
437	0.842841	0.00680897	-0.836032	1.00556e-06	0.999993	1.06029e-05	1.00341	1451.38	0.0080786	0.0080786
438	0.533632	0.00344776	-0.530184	2.44537e-05	0.999782	0.000257853	1.00409	1215.6	0.00646094	0.00646094
439	1.18653	0.0742619	-1.11227	1.09439e-06	0.999994	1.15396e-05	1.00361	1374.19	0.0625873	0.0625873
440	0.983665	0.00769428	-0.975971	7.27047e-08	0.999999	7.6662e-07	1.00363	1366.99	0.00782204	0.00782204
441	0.976654	0.00814344	-0.968511	2.0766e-06	0.999979	2.18963e-05	1.00407	1221.09	0.0083381	0.0083381
442	1.09781	0.0100791	-1.08773	3.16898e-09	1	3.34146e-08	1.00489	1020.39	0.00918114	0.00918114
443	1.74286	0.0886103	-1.65425	6.8458e-09	1	7.21841e-08	1.01043	484.705	0.0508419	0.0508419
444	1.24507	0.126491	-1.11857	3.03212e-06	0.999989	3.19717e-05	1.00644	777.423	0.101594	0.101594
445	1.20903	0.0914744	-1.11756	5.17762e-07	0.999998	5.45944e-06	1.00535	932.869	0.0756593	0.0756593
446	1.13801	0.224912	-0.913094	0.00163781	0.996427	0.0172979	1.00501	994.742	0.197637	0.197637
447	1.00131	0.00993037	-0.991383	1.31153e-07	0.999999	1.38291e-06	1.0043	1156.46	0.00991734	0.00991734
448	0.829538	0.15518	-0.674358	0.00454745	0.987785	0.0481687	1.00321	1542.49	0.187068	0.187068
449	1.63924	0.0968115	-1.54243	5.08939e-09	1	5.3664e-08	1.00591	846.757	0.0590589	0.0590589
450	1.11735	0.0156911	-1.10166	3.54658e-08	1	3.73961e-07	1.00457	1088.87	0.0140432	0.0140432
451	1.18831	0.147034	-1.04127	0.000110641	0.999692	0.00116676	1.00553	903.437	0.123734	0.123734
452	1.53588	0.0189892	-1.51689	0.000554178	0.997416	0.00584665	1.00325	1523.88	0.0123637	0.0123637
453	1.13606	0.0105089	-1.12555	3.02575e-08	1	3.19044e-07	1.00248	1984.16	0.00925034	0.00925034
454	1.19004	0.00946504	-1.18057	3.7109e-09	1	3.91288e-08	1.00245	2009.35	0.00795358	0.00795358
455	0.804426	0.00462352	-0.799803	4.38202e-07	0.999996	4.62053e-06	1.00307	1610.31	0.0057476	0.0057476
456	1.22077	0.0106544	-1.21011	2.1924e-11	1	2.31174e-10	1.00256	1924.69	0.00872764	0.00872764
457	0.798264	0.00516035	-0.793104	9.14366e-06	0.999903	9.64142e-05	1.00455	1095.26	0.00646447	0.00646447
458	0.993583	0.0099073	-0.983676	2.62852e-07	0.999998	2.77159e-06	1.00338	1465.8	0.00997129	0.00997129
459	0.957233	0.0104162	-0.946817	3.77015e-07	0.999998	3.97536e-06	1.00579	864.208	0.0108815	0.0108815
460	1.2074	0.0113412	-1.19606	2.24037e-09	1	2.36231e-08	1.00277	1780.55	0.0093931	0.0093931
461	1.20388	0.254873	-0.949005	5.45497e-05	0.999844	0.000575219	1.00737	681.348	0.21171	0.21171
462	1.14426	0.0126523	-1.13161	8.83295e-10	1	9.31372e-09	1.00405	1225.55	0.0110571	0.0110571
463	1.57088	0.0117544	-1.55912	9.89651e-14	1	1.04352e-12	1.00598	836.281	0.00748272	0.00748272
464	1.26945	0.0129696	-1.25648	1.1428e-11	1	1.205e-10	1.00267	1845.56	0.0102167	0.0102167
465	1.2695	0.0208655	-1.24863	2.84931e-10	1	3.00439e-09	1.00684	733.654	0.016436	0.016436
466	1.2512	0.0744114	-1.17679	1.28785e-07	0.999999	1.35795e-06	1.00421	1180.35	0.0594721	0.0594721
467	1.23686	0.0862301	-1.15063	1.81065e-06	0.999994	1.90921e-05	1.00491	1015.79	0.0697169	0.0697169
468	1.43016	0.0805673	-1.34959	8.27221e-10	1	8.72245e-09	1.0048	1039.16	0.0563346	0.0563346
469	1.21601	0.2795	-0.936509	0.000736728	0.998436	0.007774	1.00657	762.68	0.229851	0.229851
470	1.20186	0.0739101	-1.12795	4.42237e-08	1	4.66308e-07	1.00464	1072.53	0.0614963	0.0614963
471	1.15712	0.0791927	-1.07793	3.003e-06	0.999985	3.16646e-05	1.00401	1238.4	0.0684392	0.0684392
472	0.915987	0.00579308	-0.910194	2.07858e-07	0.999998	2.19171e-06	1.00285	1728.93	0.00632442	0.00632442
473	1.28845	0.288969	-0.99948	0.000111189	0.999726	0.00117254	1.00744	674.854	0.224277	0.224277
474	6.40077	0.156926	-6.24384	0.000572952	0.998865	0.00604484	1.00411	1209.6	0.0245167	0.0245167
475	1.16043	0.0775808	-1.08285	3.04674e-06	0.999983	3.21258e-05	1.00386	1284.73	0.0668552	0.0668552
476	1.63948	0.244618	-1.39486	1.45758e-05	0.999957	0.000153693	1.00738	680.656	0.149205	0.149205
477	1.30472	0.0200828	-1.28464	2.94291e-10	1	3.10309e-09	1.00612	818.095	0.0153924	0.0153924
478	1.18293	0.02143	-1.1615	1.06586e-08	1	1.12387e-07	1.0048	1038.81	0.0181161	0.0181161
479	4.21704	0.633905	-3.58313	0.000283676	0.999188	0.00299201	1.00778	645.771	0.15032	0.15032
480	1.36841	0.084641	-1.28377	2.90906e-08	1	3.0674e-07	1.00542	921.322	0.0618537	0.0618537
481	1.41625	0.0113021	-1.40495	1.41104e-12	1	1.48784e-11	1.00348	1424.52	0.00798032	0.00798032
482	1.68844	0.128275	-1.56016	3.05433e-08	1	3.22057e-07	1.00725	692.585	0.0759729	0.0759729
483	1.20948	0.074095	-1.13538	1.06572e-07	0.999999	1.12372e-06	1.00474	1051.66	0.061262	0.061262
484	1.1692	0.260038	-0.909162	0.000327339	0.999219	0.00345268	1.00749	670.408	0.222407	0.222407
485	1.31229	0.077453	-1.23484	1.06435e-09	1	1.12228e-08	1.00508	982.194	0.0590212	0.0590212
486	1.20962	0.134083	-1.07553	5.78103e-05	0.999865	0.000609604	1.00679	738.082	0.110848	0.110848
487	1.02578	0.0130379	-1.01274	8.99624e-07	0.999995	9.48591e-06	1.00296	1667.21	0.0127102	0.0127102
488	1.34267	0.0171863	-1.32549	5.85302e-10	1	6.17159e-09	1.00315	1571.21	0.0128001	0.0128001
489	1.19291	0.0789614	-1.11394	7.8649e-07	0.999996	8.29299e-06	1.00437	1138.3	0.0661925	0.0661925
490	1.08246	0.109611	-0.972852	0.00159589	0.995531	0.0168544	1.00236	2084.04	0.101261	0.101261
491	1.16742	0.0109306	-1.15649	2.92754e-08	1	3.08688e-07	1.00247	1990.86	0.00936307	0.00936307
492	1.19036	0.0764085	-1.11395	1.20021e-06	0.999993	1.26554e-05	1.00391	1271.57	0.0641894	0.0641894
493	1.23044	0.0110814	-1.21936	1.46266e-10	1	1.54227e-09	1.00281	1757.78	0.00900605	0.00900605
494	1.18633	0.077857	-1.10847	4.75861e-06	0.99998	5.01764e-05	1.00418	1189.41	0.0656284	0.0656284
495	1.14164	0.198903	-0.942735	0.00146862	0.996794	0.0155083	1.00491	1015.98	0.174226	0.174226
496	3.20815	0.140571	-3.06758	1.96113e-09	1	2.06787e-08	1.00733	684.565	0.0438168	0.0438168
497	1.03362	0.00825609	-1.02536	2.73148e-07	0.999997	2.88016e-06	1.00316	1564.56	0.00798755	0.00798755
498	1.06716	0.00930632	-1.05785	2.3755e-07	0.999998	2.50479e-06	1.00313	1580.41	0.00872067	0.00872067
499	1.31224	0.123457	-1.18878	4.56994e-05	0.999866	0.00048189	1.00463	1074.84	0.0940816	0.0940816
500	1.16207	0.0144651	-1.1476	3.05356e-10	1	3.21977e-09	1.00421	1180.11	0.0124477	0.0124477
501	1.18044	0.206405	-0.974038	0.000103468	0.999694	0.00109111	1.00695	721.256	0.174854	0.174854
502	1.18872	0.0756649	-1.11306	2.17023e-07	0.999999	2.28835e-06	1.00413	1203.97	0.0636523	0.0636523
503	1.41195	0.0170386	-1.39491	4.78058e-11	1	5.04078e-10	1.00637	786.735	0.0120674	0.0120674
504	1.43071	0.173112	-1.2576	2.75832e-05	0.999928	0.000290853	1.00807	623.104	0.120997	0.120997
505	1.46996	0.637007	-0.832953	0.0340753	0.939872	0.371975	1.008	628.626	0.43335	0.43335
506	1.04106	0.0109232	-1.03013	4.42489e-08	1	4.66574e-07	1.00526	948.326	0.0104924	0.0104924
507	1.19738	0.0915249	-1.10586	3.40235e-05	0.999901	0.000358766	1.0037	1340.75	0.0764376	0.0764376
508	1.25475	0.0759962	-1.17875	2.47425e-07	0.999999	2.60892e-06	1.00459	1085.34	0.060567	0.060567
509	1.30124	0.0921241	-1.20911	2.66072e-07	0.999999	2.80554e-06	1.0052	958.942	0.0707974	0.0707974
510	1.26745	0.0764669	-1.19098	2.12065e-07	0.999999	2.23608e-06	1.00476	1047.75	0.0603315	0.0603315
511	1.08124	0.306139	-0.775097	0.0122253	0.979331	0.130502	1.00592	845.517	0.283138	0.283138
512	0.802864	0.00600667	-0.796857	1.68712e-06	0.999988	1.77895e-05	1.0029	1702.28	0.00748156	0.00748156
513	1.51524	0.734064	-0.781179	0.0943861	0.851773	1.09896	1.00881	571.736	0.484453	0.484453
514	1.10292	0.263969	-0.838949	0.00222257	0.995145	0.0234877	1.00596	839.467	0.239337	0.239337
515	1.05918	0.670649	-0.388535	0.166376	0.772215	2.10444	1.00752	668.092	0.633175	0.633175
516	1.25827	0.318539	-0.939735	0.00525074	0.990883	0.0556576	1.00524	952.605	0.253156	0.253156
517	1.21045	0.0739463	-1.1365	1.18568e-07	0.999999	1.25022e-06	1.00465	1070.51	0.06109	0.06109
518	1.29456	0.0825534	-1.212	6.24256e-07	0.999998	6.58234e-06	1.00471	1057.35	0.0637696	0.0637696
519	1.11465	0.563671	-0.550974	0.102421	0.859588	1.20319	1.00677	740.163	0.505695	0.505695
520	1.25364	0.0883576	-1.16528	4.17572e-06	0.999986	4.40302e-05	1.00479	1040.08	0.0704811	0.0704811
521	1.28194	0.0114455	-1.27049	1.79168e-10	1	1.8892e-09	1.00304	1623.82	0.0089283	0.0089283
522	1.1079	0.363868	-0.74403	0.0207238	0.967935	0.223142	1.00773	650.044	0.328431	0.328431
523	1.50454	0.481751	-1.02279	0.0136066	0.977642	0.145452	1.00782	642.536	0.320199	0.320199
524	1.5334	0.00387922	-1.52952	8.55046e-05	0.997856	0.000901663	1.0039	1272.58	0.00252981	0.00252981
525	1.17827	0.0149035	-1.16336	1.17867e-09	1	1.24282e-08	1.00331	1495.13	0.0126487	0.0126487
526	1.33165	0.0193388	-1.31231	2.21605e-10	1	2.33667e-09	1.00488	1021.6	0.0145224	0.0145224
527	0.955235	0.782205	-0.17303	0.300093	0.606578	4.52098	1.00724	693.756	0.818861	0.818861
528	1.13423	0.130965	-1.00327	0.00206498	0.995196	0.0218188	1.00255	1929.79	0.115466	0.115466
529	1.05023	0.00574469	-1.04449	3.10195e-09	1	3.27079e-08	1.00291	1694.88	0.00546993	0.00546993
530	1.14398	0.0813955	-1.06259	8.64523e-06	0.999951	9.11586e-05	1.00332	1492.44	0.0711511	0.0711511
531	0.78121	0.00494471	-0.776265	1.05385e-05	0.999886	0.000111122	1.00466	1069.15	0.00632955	0.00632955
532	0.862298	0.00827771	-0.854021	3.41507e-05	0.999725	0.000360107	1.00467	1067.73	0.00959959	0.00959959
533	1.07154	0.520417	-0.551122	0.0506323	0.920462	0.562355	1.00665	753.335	0.485672	0.485672
534	1.22113	0.0731946	-1.14794	3.9728e-09	1	4.18903e-08	1.00505	988.095	0.0599398	0.0599398
535	1.08861	0.00980689	-1.0788	2.39395e-09	1	2.52425e-08	1.00553	903	0.00900864	0.00900864
536	0.98865	0.00846713	-0.980183	1.56776e-06	0.999985	1.65309e-05	1.00386	1284.9	0.00856434	0.00856434
537	1.2734	0.079759	-1.19364	1.12678e-06	0.999995	1.18811e-05	1.00433	1148.33	0.0626348	0.0626348
538	1.131	0.0190656	-1.11193	3.81315e-08	1	4.0207e-07	1.00485	1027.15	0.0168573	0.0168573
539	1.36797	0.0114849	-1.35648	6.62302e-13	1	6.98351e-12	1.00301	1642.04	0.00839561	0.00839561
540	1.76117	0.0885988	-1.67258	3.90811e-10	1	4.12083e-09	1.00577	867.083	0.0503067	0.0503067
541	1.27756	0.178954	-1.09861	5.45049e-05	0.999883	0.000574747	1.00942	535.307	0.140074	0.140074
542	1.26905	0.0110416	-1.25801	3.75883e-12	1	3.96342e-11	1.00247	1990.5	0.0087007	0.0087007
543	0.360394	0.00535281	-0.355042	0.0192877	0.837618	0.207375	1.00303	1632.99	0.0148527	0.0148527
544	1.13149	0.195749	-0.935743	0.000326943	0.999093	0.0034485	1.00596	838.95	0.173001	0.173001
545	1.3337	0.105706	-1.22799	7.10624e-07	0.999997	7.49303e-06	1.00503	991.028	0.0792582	0.0792582
546	1.24307	0.0159798	-1.22709	6.81756e-11	1	7.18864e-10	1.003	1645.29	0.0128551	0.0128551
547	1.17461	0.404084	-0.77053	0.00711078	0.986728	0.0755151	1.00906	556.478	0.344015	0.344015
548	1.11208	0.00637595	-1.10571	2.24083e-09	1	2.3628e-08	1.00266	1850.45	0.00573335	0.00573335
549	1.77191	0.749938	-1.02197	0.0384824	0.916043	0.422009	1.00802	626.68	0.423238	0.423238
550	1.19845	0.115	-1.08345	5.8825e-06	0.999979	6.20272e-05	1.00537	929.198	0.0959572	0.0959572
551	1.49829	0.139989	-1.3583	4.6394e-06	0.999987	4.89194e-05	1.00746	673.562	0.0934327	0.0934327
552	1.24247	0.0957718	-1.1467	3.39164e-07	0.999998	3.57625e-06	1.00474	1051.12	0.0770816	0.0770816
553	1.28018	0.01575	-1.26443	8.49963e-11	1	8.96226e-10	1.00345	1436.82	0.012303	0.012303
554	1.13351	0.383958	-0.749549	0.038711	0.94454	0.424617	1.00766	655.853	0.338734	0.338734
555	1.11327	0.0818275	-1.03144	0.000248696	0.999047	0.00262297	1.00265	1858.4	0.0735021	0.0735021
556	2.00044	0.687762	-1.31268	0.0174304	0.964256	0.187051	1.00907	555.813	0.343805	0.343805
557	1.39644	0.275174	-1.12126	0.000871181	0.998267	0.00919399	1.00585	855.017	0.197054	0.197054
558	1.31526	0.0824782	-1.23278	2.4012e-08	1	2.53189e-07	1.00531	940.449	0.0627086	0.0627086
559	0.905993	0.0039675	-0.902026	5.82139e-08	0.999999	6.13824e-07	1.00295	1676.06	0.00437918	0.00437918
560	1.28076	0.126726	-1.15403	3.42172e-05	0.999942	0.000360808	1.0067	748.512	0.098946	0.098946
561	1.09371	0.253792	-0.839919	0.00129066	0.996855	0.0136267	1.00596	838.963	0.232047	0.232047
562	1.33139	0.165924	-1.16547	2.291e-06	0.999992	2.41571e-05	1.0081	621.188	0.124624	0.124624
563	1.57068	0.408856	-1.16183	0.00333335	0.993921	0.0352654	1.00723	694.302	0.260304	0.260304
564	1.19384	0.0796412	-1.1142	1.79495e-05	0.999926	0.000189268	1.00273	1806.88	0.0667103	0.0667103
565	1.27338	0.0740963	-1.19928	5.11264e-09	1	5.39092e-08	1.00495	1007.36	0.0581888	0.0581888
566	1.05604	0.00954016	-1.0465	2.58135e-07	0.999998	2.72185e-06	1.00294	1677.01	0.00903392	0.00903392
567	1.31494	0.721344	-0.593592	0.105841	0.836444	1.24812	1.00852	590.967	0.548577	0.548577
568	1.18506	0.0886202	-1.09644	3.77261e-05	0.999878	0.00039781	1.00384	1293.38	0.0747811	0.0747811
569	1.53588	0.0189892	-1.51689	0.000554178	0.997416	0.00584665	1.00325	1523.88	0.0123637	0.0123637
570	2.46441	0.582597	-1.88181	0.00152711	0.995963	0.0161269	1.00678	739.172	0.236404	0.236404
571	1.3604	0.343772	-1.01663	0.00454944	0.992057	0.0481898	1.00617	811.376	0.252699	0.252699
572	1.12845	0.0125275	-1.11592	1.63941e-09	1	1.72864e-08	1.00467	1066.39	0.0111016	0.0111016
573	1.13069	0.281025	-0.849661	0.00117579	0.997228	0.0124124	1.00509	980.044	0.248544	0.248544
574	1.33115	0.080643	-1.25051	6.70072e-08	1	7.06543e-07	1.00467	1067.02	0.0605815	0.0605815
575	1.52425	0.315115	-1.20913	0.000854018	0.998338	0.00901272	1.00629	796.072	0.206735	0.206735
576	0.958422	0.906915	-0.0515074	0.3853	0.465594	6.60926	1.00731	686.568	0.946258	0.946258
577	0.988571	0.36359	-0.624981	0.0554345	0.9196	0.618821	1.00565	884.287	0.367794	0.367794
578	1.22241	0.0785276	-1.14388	1.5233e-07	0.999999	1.60621e-06	1.00552	905.146	0.0642398	0.0642398
579	2.23306	0.434281	-1.79878	0.00035806	0.999197	0.00377684	1.00727	690.955	0.194478	0.194478
580	1.16034	0.906906	-0.253437	0.323594	0.544305	5.04442	1.00746	673.398	0.781584	0.781584
581	1.1773	0.20114	-0.976164	0.00292725	0.994133	0.0309564	1.00387	1282.99	0.170848	0.170848
582	1.19766	0.0738337	-1.12383	1.91595e-07	0.999999	2.02024e-06	1.00443	1124	0.0616481	0.0616481
583	2.48014	1.29517	-1.18496	0.0928494	0.766319	1.07924	1.00272	1811.71	0.522218	0.522218
584	1.29661	0.87876	-0.417849	0.194786	0.674492	2.55073	1.00755	665.142	0.677737	0.677737
585	1.26436	0.168293	-1.09606	3.65079e-05	0.999903	0.000384964	1.00777	646.97	0.133106	0.133106
586	1.22519	0.0914132	-1.13377	4.58057e-06	0.999983	4.82991e-05	1.00458	1086.69	0.0746116	0.0746116
587	13.216	0.817443	-12.3985	7.56259e-05	0.999632	0.000797482	1.00315	1570.57	0.0618527	0.0618527
588	1.23065	0.778677	-0.451971	0.177369	0.74128	2.27347	1.00891	565.454	0.632738	0.632738
589	2.41851	0.209584	-2.20892	7.06081e-08	1	7.44513e-07	1.00695	721.949	0.0866586	0.0866586
590	35.7187	0.180069	-35.5386	1.07746e-10	1	1.13611e-09	1.00856	588.209	0.00504132	0.00504132
591	1.13174	0.331575	-0.800166	0.00369918	0.992734	0.03915	1.0063	795.28	0.292978	0.292978
592	1.41233	0.300539	-1.11179	0.000286765	0.999365	0.0030246	1.00626	799.28	0.212796	0.212796
593	1.25922	0.236833	-1.02239	0.000167347	0.999588	0.00176485	1.00756	664.264	0.18808	0.18808
594	1.16666	0.086446	-1.08021	6.65578e-06	0.999969	7.01809e-05	1.00416	1195.37	0.0740973	0.0740973
595	1.26081	0.224138	-1.03667	0.000147633	0.999627	0.00155692	1.00705	711.583	0.177773	0.177773
596	0.555491	0.407557	-0.147935	0.410572	0.518348	7.34472	1.00293	1687.93	0.733687	0.733687
597	1.33465	0.361221	-0.973429	0.00289019	0.994753	0.0305634	1.0082	613.842	0.270649	0.270649
598	1.22762	0.0179044	-1.20972	3.12751e-09	1	3.29774e-08	1.00365	1360.09	0.0145846	0.0145846
599	1.42102	0.393144	-1.02788	0.00352079	0.993484	0.0372554	1.00716	700.562	0.276663	0.276663
600	1.22705	0.677647	-0.549405	0.0827774	0.870401	0.9516	1.00769	653.381	0.552256	0.552256
601	1.16776	0.0152577	-1.15251	1.17842e-09	1	1.24256e-08	1.00363	1366.68	0.0130657	0.0130657
602	3.65492	0.0992617	-3.55565	8.88758e-05	0.999805	0.000937215	1.00326	1517.06	0.0271584	0.0271584
603	1.9942	0.482624	-1.51158	0.000553649	0.998563	0.00584107	1.00872	577.379	0.242013	0.242013
604	1.29055	0.310674	-0.979879	0.00197068	0.99629	0.0208205	1.0061	820.016	0.240729	0.240729
605	1.27835	0.0129221	-1.26543	1.03467e-09	1	1.09099e-08	1.00295	1675.78	0.0101084	0.0101084
606	1.22105	0.0124081	-1.20864	2.82663e-09	1	2.98048e-08	1.00247	1987.91	0.0101619	0.0101619
607	1.24162	0.098795	-1.14282	1.16138e-06	0.999996	1.22459e-05	1.00562	889.122	0.0795697	0.0795697
608	1.19523	0.0789173	-1.11631	1.45777e-05	0.999937	0.000153713	1.00275	1794.49	0.0660268	0.0660268
609	2.19467	0.78608	-1.40859	0.0345027	0.929024	0.376807	1.00797	631.128	0.358176	0.358176
610	1.21772	0.259457	-0.958258	0.000326466	0.999182	0.00344348	1.00685	732.018	0.213069	0.213069
611	1.21066	0.0792612	-1.1314	4.22881e-06	0.999987	4.45899e-05	1.00391	1270.7	0.0654694	0.0654694
612	1.18192	0.272744	-0.909172	0.00121922	0.997451	0.0128715	1.00637	786.301	0.230764	0.230764
613	2.01719	0.573883	-1.44331	0.0117079	0.979698	0.124914	1.00926	544.791	0.284496	0.284496
614	1.2224	0.0160021	-1.2064	2.25438e-10	1	2.37708e-09	1.00364	1361.86	0.0130907	0.0130907
615	1.7638	0.294646	-1.46915	0.000104624	0.999756	0.0011033	1.00685	732.593	0.167052	0.167052
616	1.28902	0.0888088	-1.20021	3.00948e-06	0.99999	3.1733e-05	1.00483	1031.36	0.0688965	0.0688965
617	1.28563	0.0866778	-1.19895	8.20813e-09	1	8.6549e-08	1.00589	848.91	0.0674205	0.0674205
618	1.4856	0.358681	-1.12691	0.000412562	0.999067	0.00435197	1.00975	517.781	0.241439	0.241439
619	1.15428	0.0869206	-1.06736	3.20311e-05	0.999888	0.000337756	1.00397	1250.5	0.0753031	0.0753031
620	1.21383	0.116604	-1.09723	3.73396e-05	0.999894	0.000393735	1.00539	925.971	0.0960627	0.0960627
621	3.41712	0.440215	-2.97691	0.00695746	0.988924	0.0738754	1.00806	623.896	0.128826	0.128826
622	0.973179	0.227157	-0.746022	0.0259382	0.955805	0.280783	1.00219	2237.06	0.233418	0.233418
623	1.15262	0.0138117	-1.13881	8.4604e-08	0.999999	8.92089e-07	1.00255	1934	0.0119828	0.0119828
624	1.31539	0.196525	-1.11886	4.20348e-06	0.999987	4.43229e-05	1.00868	580.068	0.149404	0.149404
625	1.50229	0.323143	-1.17914	0.000218403	0.999508	0.00230341	1.00696	721.067	0.215101	0.215101
626	1.23413	0.074305	-1.15983	7.51132e-09	1	7.92015e-08	1.00625	801.741	0.0602084	0.0602084
627	1.04436	0.0108782	-1.03348	6.80282e-07	0.999995	7.1731e-06	1.00279	1768.18	0.0104161	0.0104161
628	20.8548	0.00451431	-20.8503	1.52349e-20	1	1.60641e-19	1.00523	953.707	0.000216464	0.000216464
629	1.39025	0.49214	-0.898115	0.028625	0.956543	0.310725	1.00794	633.514	0.353993	0.353993
630	1.19853	0.0112545	-1.18728	5.36976e-09	1	5.66203e-08	1.00169	2881.81	0.00939029	0.00939029
631	1.18527	0.0757338	-1.10953	8.828e-07	0.999995	9.30851e-06	1.00429	1160.13	0.063896	0.063896
632	1.3366	0.159403	-1.1772	8.37117e-06	0.999972	8.82688e-05	1.00706	711.121	0.11926	0.11926
633	1.19111	0.0760321	-1.11507	1.29348e-05	0.999937	0.00013639	1.00267	1844.98	0.0638331	0.0638331
634	0.796134	0.00515681	-0.790977	9.54066e-06	0.999898	0.0001006	1.00458	1088.24	0.00647732	0.00647732
635	1.20359	0.0737376	-1.12985	2.5467e-07	0.999998	2.68532e-06	1.004	1242.35	0.0612649	0.0612649
636	1.14832	0.0166842	-1.13163	1.12254e-08	1	1.18364e-07	1.0041	1212.3	0.0145292	0.0145292
637	0.689585	0.00521486	-0.68437	2.28924e-05	0.999818	0.00024139	1.00377	1317.62	0.00756232	0.00756232
638	1.13829	0.090649	-1.04764	0.000181756	0.99937	0.00191684	1.00238	2062.7	0.0796365	0.0796365
639	1.25973	0.126902	-1.13283	4.28399e-06	0.999986	4.51719e-05	1.0062	806.921	0.100738	0.100738
640	1.0285	0.454425	-0.574071	0.0565829	0.916405	0.632411	1.00725	692.497	0.441835	0.441835
641	1.19547	0.0881161	-1.10735	1.10732e-05	0.999962	0.00011676	1.00448	1111.49	0.0737085	0.0737085
642	1.42602	0.0749249	-1.3511	4.30425e-11	1	4.53853e-10	1.00395	1258.2	0.0525412	0.0525412
643	1.18535	0.100308	-1.08504	4.216e-06	0.999985	4.4455e-05	1.00528	945.696	0.0846226	0.0846226
644	1.20891	0.0736512	-1.13526	1.70643e-08	1	1.79931e-07	1.00452	1101.44	0.0609238	0.0609238
645	1.13626	0.0779354	-1.05833	4.43993e-05	0.99978	0.00046818	1.00252	1954.47	0.0685892	0.0685892
646	1.21672	0.220469	-0.996248	5.29989e-05	0.999855	0.000558865	1.0084	598.898	0.1812	0.1812
647	1.97318	0.410605	-1.56258	0.00036611	0.999171	0.00386179	1.0081	621.136	0.208093	0.208093
648	1.14446	0.198646	-0.945814	0.000483569	0.998793	0.00510136	1.00658	761.634	0.173572	0.173572
649	1.21377	0.0903708	-1.1234	3.48742e-07	0.999998	3.67724e-06	1.00535	933.903	0.0744546	0.0744546
650	1.19701	0.130065	-1.06695	2.3698e-05	0.999924	0.000249884	1.00561	890.212	0.108658	0.108658
651	1.13494	0.120475	-1.01447	8.31969e-05	0.999722	0.000877326	1.00443	1123.51	0.106151	0.106151
652	1.41732	0.076505	-1.34081	2.58036e-07	0.999999	2.72081e-06	1.0043	1156.37	0.0539788	0.0539788
653	1.40061	0.195655	-1.20495	4.1399e-06	0.999987	4.36525e-05	1.00846	594.904	0.139693	0.139693
654	1.22383	0.0778426	-1.14599	1.26444e-06	0.999994	1.33327e-05	1.00407	1219.88	0.0636055	0.0636055
655	1.14726	0.0934965	-1.05376	2.04531e-05	0.999918	0.000215668	1.00402	1235.99	0.0814957	0.0814957
656	1.28453	0.387761	-0.89677	0.00135262	0.997039	0.0142818	1.01025	492.927	0.30187	0.30187
657	1.17131	0.01498	-1.15633	1.12599e-09	1	1.18727e-08	1.00337	1467.81	0.0127891	0.0127891
658	1.24387	0.0181541	-1.22572	4.59793e-10	1	4.84819e-09	1.00446	1116.84	0.0145948	0.0145948
659	1.35867	0.141365	-1.2173	4.41772e-06	0.999989	4.65819e-05	1.00935	539.144	0.104047	0.104047
660	1.27157	0.0788599	-1.19271	1.43343e-06	0.999993	1.51146e-05	1.00404	1230.55	0.0620175	0.0620175
661	1.30848	0.0191272	-1.28935	4.64674e-10	1	4.89966e-09	1.00399	1246.42	0.0146179	0.0146179
662	1.27918	0.252297	-1.02689	0.000483095	0.998916	0.00509636	1.00587	852.696	0.197233	0.197233
663	1.07044	0.377134	-0.693308	0.0130738	0.976416	0.13968	1.00643	779.28	0.352316	0.352316
664	1.21431	0.0741956	-1.14011	1.84016e-08	1	1.94032e-07	1.00506	985.704	0.0611011	0.0611011
665	1.05997	0.175651	-0.884319	0.00171161	0.996049	0.0180786	1.00544	918.303	0.165713	0.165713
666	1.11241	0.457531	-0.654875	0.0217793	0.962954	0.23476	1.00754	665.945	0.411299	0.411299
667	1.24216	0.0732267	-1.16893	5.84739e-10	1	6.16566e-09	1.00489	1019.49	0.0589513	0.0589513
668	1.34481	0.554381	-0.790426	0.0173638	0.966202	0.186324	1.00757	663.516	0.412238	0.412238
669	0.977756	0.00938068	-0.968375	1.897e-07	0.999999	2.00025e-06	1.00414	1200.63	0.00959409	0.00959409
670	1.25271	0.0740563	-1.17866	1.7617e-09	1	1.85759e-08	1.00488	1021.1	0.0591167	0.0591167
671	1.30805	0.0112225	-1.29683	1.0698e-09	1	1.12803e-08	1.00293	1684.7	0.0085796	0.0085796
672	1.19144	0.0841137	-1.10732	3.79494e-06	0.999985	4.00151e-05	1.00443	1123.88	0.0705986	0.0705986
673	0.825543	0.00553073	-0.820012	7.61473e-06	0.999919	8.02926e-05	1.00449	1108.1	0.0066995	0.0066995
674	1.21187	0.0810208	-1.13085	3.29534e-06	0.999986	3.47471e-05	1.00433	1148.61	0.0668559	0.0668559
675	0.288975	0.00629305	-0.282682	0.00256352	0.977497	0.0271	1.00525	951.656	0.0217772	0.0217772
676	1.19106	0.103031	-1.08803	7.67209e-06	0.999974	8.08974e-05	1.00514	971.406	0.086503	0.086503
677	1.28055	0.0952785	-1.18527	2.49893e-07	0.999999	2.63495e-06	1.00786	639.353	0.0744046	0.0744046
678	1.32211	0.0859748	-1.23614	2.75677e-07	0.999999	2.90682e-06	1.00497	1003.84	0.0650284	0.0650284
679	29.5347	0.00595115	-29.5287	2.23004e-18	1	2.35142e-17	1.00294	1681.12	0.000201497	0.000201497
680	1.41371	0.417976	-0.995735	0.00177198	0.996123	0.0187175	1.01041	485.41	0.295659	0.295659
681	1.27521	0.078103	-1.19711	5.38469e-09	1	5.67778e-08	1.00493	1010.89	0.0612471	0.0612471
682	1.17219	0.0197071	-1.15249	2.43848e-08	1	2.5712e-07	1.00393	1263.78	0.0168122	0.0168122
683	1.1472	0.0786847	-1.06852	3.88792e-05	0.999842	0.00040997	1.00272	1809.87	0.0685884	0.0685884
684	1.21936	0.0773304	-1.14203	9.29926e-07	0.999996	9.80542e-06	1.0046	1082.31	0.063419	0.063419
685	1.08353	0.0108859	-1.07264	8.47483e-09	1	8.93611e-08	1.00518	963.813	0.0100467	0.0100467
686	1.161	0.0206039	-1.14039	3.42489e-08	1	3.6113e-07	1.00466	1069.29	0.0177467	0.0177467
687	1.62567	0.0736255	-1.55204	0.00166877	0.996794	0.0176254	1.00303	1630.31	0.0452894	0.0452894
688	1.4403	0.0775919	-1.36271	8.49999e-10	1	8.96264e-09	1.00416	1194.22	0.0538719	0.0538719
689	1.18909	0.0210037	-1.16809	7.9277e-10	1	8.3592e-09	1.0056	892.205	0.0176637	0.0176637
690	1.21129	0.0125058	-1.19878	2.68688e-11	1	2.83313e-10	1.00277	1779.15	0.0103243	0.0103243
691	1.02163	0.0801927	-0.941434	0.00179449	0.992256	0.0189556	1.00496	1004.75	0.0784951	0.0784951
692	1.20272	0.119933	-1.08279	3.75635e-05	0.999889	0.000396095	1.00481	1037.17	0.0997184	0.0997184
693	1.2423	0.322255	-0.920041	0.00295614	0.994432	0.0312628	1.00634	790.18	0.259403	0.259403
694	1.39843	0.0748421	-1.32358	1.37756e-09	1	1.45254e-08	1.0043	1155.77	0.0535188	0.0535188
695	1.39198	0.300486	-1.09149	0.000562863	0.998843	0.00593833	1.00593	843.549	0.21587	0.21587
696	1.31639	0.187257	-1.12914	0.000109591	0.999684	0.00115569	1.00555	899.826	0.14225	0.14225
697	1.20682	0.074008	-1.13281	5.02538e-07	0.999998	5.29891e-06	1.00384	1293.86	0.0613247	0.0613247
698	1.17613	0.102351	-1.07378	1.88922e-05	0.99993	0.000199209	1.00437	1138.14	0.0870233	0.0870233
699	1.20005	0.0735476	-1.1265	4.60344e-08	1	4.854e-07	1.0047	1059.35	0.0612873	0.0612873
700	1.4722	0.0955368	-1.37667	1.0432e-07	1	1.09998e-06	1.0066	759.831	0.0648937	0.0648937
701	1.13282	0.197078	-0.935737	0.00304109	0.993706	0.0321639	1.00373	1328.57	0.173972	0.173972
702	1.20852	0.0121049	-1.19641	3.62778e-09	1	3.82524e-08	1.00256	1920.83	0.0100164	0.0100164
703	1.08991	0.076014	-1.0139	1.37356e-05	0.999899	0.000144835	1.00238	2064.66	0.0697431	0.0697431
704	1.24176	0.074613	-1.16715	2.60129e-08	1	2.74288e-07	1.00495	1008	0.0600864	0.0600864
705	1.14414	0.392204	-0.751936	0.00790797	0.985328	0.0840486	1.00769	653.6	0.342794	0.342794
706	1.30214	0.0176786	-1.28446	1.37922e-08	1	1.45429e-07	1.00356	1393.33	0.0135766	0.0135766
707	1.3533	0.0762762	-1.27703	4.80764e-10	1	5.06932e-09	1.00482	1034.9	0.056363	0.056363
708	1.29996	0.0943505	-1.20561	9.99043e-08	1	1.05342e-06	1.00635	788.789	0.0725794	0.0725794
709	1.19277	0.0778384	-1.11494	2.82582e-06	0.999988	2.97963e-05	1.00422	1177.69	0.0652583	0.0652583
710	0.958033	0.004742	-0.953291	8.47215e-07	0.999985	8.93329e-06	1.00527	946.747	0.00494973	0.00494973
711	1.18813	0.0727479	-1.11539	8.44773e-08	0.999999	8.90754e-07	1.00362	1371.25	0.0612287	0.0612287
712	1.29367	0.164209	-1.12946	7.24991e-06	0.99998	7.64458e-05	1.00818	615.038	0.126933	0.126933
713	1.37624	0.0749736	-1.30127	3.4828e-11	1	3.67236e-10	1.00495	1007.96	0.054477	0.054477
714	1.27089	0.0132003	-1.25769	8.40473e-10	1	8.8622e-09	1.00287	1718.26	0.0103867	0.0103867
715	1.20161	0.0740183	-1.12759	7.34022e-08	1	7.73974e-07	1.00471	1058.18	0.0615994	0.0615994
716	2.44456	0.247428	-2.19714	2.89117e-06	0.999992	3.04855e-05	1.00551	906.717	0.101216	0.101216
717	0.59724	0.302508	-0.294732	0.155741	0.762325	1.94511	1.00084	5644.26	0.50651	0.50651
718	1.11458	0.224916	-0.889666	0.00118278	0.997169	0.0124863	1.00536	931.699	0.201794	0.201794
719	1.25798	0.0861855	-1.1718	1.25142e-07	0.999999	1.31954e-06	1.00486	1024.79	0.0685108	0.0685108
720	1.4185	0.296155	-1.12234	8.47382e-05	0.999795	0.00089358	1.01145	442.376	0.208781	0.208781
721	1.26728	0.152617	-1.11466	4.93848e-06	0.999985	5.2073e-05	1.00771	651.395	0.120429	0.120429
722	1.60173	0.605826	-0.995906	0.0257452	0.954882	0.278638	1.00822	611.913	0.378232	0.378232
723	1.2545	0.0773301	-1.17717	2.47689e-08	1	2.61171e-07	1.00467	1065.69	0.0616419	0.0616419
724	0.877	0.00365457	-0.873345	7.78084e-08	0.999999	8.20434e-07	1.00299	1652.24	0.00416713	0.00416713
725	0.989382	0.00713429	-0.982247	9.27304e-08	0.999999	9.77776e-07	1.00282	1748.13	0.00721086	0.00721086
726	1.15165	0.0112491	-1.1404	3.53908e-09	1	3.7317e-08	1.003	1646.78	0.00976778	0.00976778
727	1.76572	0.072549	-1.69317	0.00019958	0.999469	0.00210485	1.00277	1781.77	0.0410876	0.0410876
728	1.03641	0.00830583	-1.0281	5.39479e-08	1	5.68843e-07	1.00288	1715.52	0.00801407	0.00801407
729	1.21883	0.0751266	-1.1437	1.13666e-07	0.999999	1.19853e-06	1.0047	1060.42	0.0616384	0.0616384
730	1.18623	0.121051	-1.06518	7.91613e-05	0.999823	0.000834766	1.00723	693.859	0.102047	0.102047
731	1.14695	0.00961982	-1.13733	1.11266e-10	1	1.17322e-09	1.00414	1199.58	0.00838731	0.00838731
732	2.20713	0.565619	-1.64151	0.00450853	0.991168	0.0477546	1.00945	533.867	0.256269	0.256269
733	1.08704	0.0087956	-1.07824	2.71662e-09	1	2.86448e-08	1.00495	1008.31	0.00809133	0.00809133
734	1.27858	0.354772	-0.923808	0.00534488	0.991078	0.0566608	1.00878	573.724	0.277474	0.277474
735	1.16152	0.0748284	-1.08669	1.18962e-06	0.999993	1.25437e-05	1.00394	1260.51	0.0644231	0.0644231
736	1.16452	0.0891325	-1.07538	1.12322e-05	0.999953	0.000118437	1.00406	1223.8	0.0765404	0.0765404
737	1.19295	0.125524	-1.06743	3.1783e-05	0.999925	0.00033514	1.00734	683.844	0.105221	0.105221
738	1.03518	0.0917314	-0.943452	0.00161418	0.995183	0.0170479	1.00216	2265.36	0.0886137	0.0886137
739	0.493232	0.00299665	-0.490235	8.4008e-05	0.998991	0.00088588	1.00567	881.114	0.00607555	0.00607555
740	1.16228	0.0203794	-1.1419	2.69775e-08	1	2.84459e-07	1.00459	1084.89	0.017534	0.017534
741	1.12811	0.247533	-0.880576	0.000953529	0.997786	0.0100639	1.00691	726.335	0.219423	0.219423
742	1.12005	0.262807	-0.857242	0.00203917	0.995707	0.0215455	1.00647	774.776	0.234639	0.234639
743	1.18188	0.0218029	-1.16007	5.15821e-09	1	5.43897e-08	1.00511	977.362	0.0184477	0.0184477
744	33.2659	0.111362	-33.1545	2.95778e-16	1	3.11877e-15	1.00518	962.609	0.00334764	0.00334764
745	1.81568	0.488694	-1.32699	0.00436793	0.991825	0.0462588	1.0083	606.303	0.269152	0.269152
746	1.15545	0.322452	-0.832997	0.00375021	0.992782	0.0396921	1.00591	846.615	0.279071	0.279071
747	1.14603	0.0798991	-1.06614	1.00679e-05	0.999951	0.00010616	1.00355	1397.91	0.0697179	0.0697179
748	1.22964	0.147313	-1.08233	1.71434e-05	0.999949	0.000180768	1.00701	715.484	0.119802	0.119802
749	1.14858	0.876377	-0.272201	0.218931	0.639248	2.95552	1.00746	672.849	0.763011	0.763011
750	1.28853	0.0112941	-1.27724	2.12793e-10	1	2.24375e-09	1.00312	1582.84	0.00876514	0.00876514
751	1.21654	0.0108906	-1.20565	2.80244e-10	1	2.95498e-09	1.00338	1464.46	0.00895213	0.00895213
752	1.23896	0.311884	-0.927078	0.00128428	0.997387	0.0135592	1.00594	842.258	0.25173	0.25173
753	1.24325	0.291574	-0.951679	0.000269239	0.99938	0.0028397	1.00702	715.019	0.234525	0.234525
754	1.12936	0.0158447	-1.11352	5.61465e-08	1	5.92025e-07	1.00407	1222.15	0.0140298	0.0140298
755	1.23286	0.0787966	-1.15407	1.27626e-07	1	1.34573e-06	1.00529	944.236	0.0639134	0.0639134
756	1.21004	0.077091	-1.13295	6.17586e-07	0.999997	6.51201e-06	1.00441	1129.43	0.0637096	0.0637096
757	1.09025	0.0171811	-1.07306	1.73854e-07	0.999999	1.83316e-06	1.00586	852.875	0.0157589	0.0157589
758	1.18549	0.319904	-0.865582	0.000889816	0.997979	0.00939084	1.00641	781.409	0.269851	0.269851
759	4.03459	0.0802331	-3.95436	3.59291e-05	0.999912	0.00037886	1.00219	2235.16	0.0198863	0.0198863
760	1.23645	0.150267	-1.08618	0.000106773	0.99971	0.00112596	1.00572	874.531	0.121531	0.121531
761	1.17601	0.0888578	-1.08715	1.29486e-05	0.999957	0.000136536	1.00447	1112.61	0.0755589	0.0755589
762	1.18856	0.0122935	-1.17627	4.56517e-09	1	4.81365e-08	1.0025	1965.85	0.0103432	0.0103432
763	1.26569	0.365815	-0.899875	0.00261258	0.9949	0.02762	1.0079	636.333	0.289024	0.289024
764	1.09333	0.0095322	-1.0838	5.59749e-09	1	5.90216e-08	1.00414	1201.33	0.00871848	0.00871848
765	1.28457	0.160703	-1.12387	1.67369e-05	0.999951	0.000176481	1.00741	678.165	0.125103	0.125103
766	1.15117	0.36421	-0.786962	0.00798095	0.98602	0.0848305	1.00758	662.749	0.316382	0.316382
767	1.23218	0.0792493	-1.15293	2.24539e-07	0.999999	2.36761e-06	1.00555	900.591	0.0643164	0.0643164
768	1.0602	0.00867498	-1.05153	2.50068e-07	0.999997	2.6368e-06	1.00326	1515.74	0.00818238	0.00818238
769	1.26339	0.191212	-1.07217	0.000229216	0.999429	0.00241748	1.00615	813.818	0.151349	0.151349
770	6.57342	0.105342	-6.46808	0.000993006	0.998273	0.010481	1.00213	2305.86	0.0160255	0.0160255
771	0.831496	0.371596	-0.4599	0.100693	0.853084	1.18061	1.00436	1140.62	0.446901	0.446901
772	1.58714	0.25055	-1.33659	4.26096e-06	0.999987	4.4929e-05	1.00914	551.518	0.157862	0.157862
773	1.19003	0.285397	-0.904638	0.000583959	0.99872	0.00616103	1.00734	683.665	0.239823	0.239823
774	1.46111	0.343031	-1.11807	0.000218674	0.99945	0.00230626	1.01157	437.791	0.234775	0.234775
775	1.17429	0.08494	-1.08935	0.00014897	0.999545	0.00157102	1.00246	1998.31	0.0723332	0.0723332
776	1.35878	0.122784	-1.236	4.17827e-06	0.999986	4.40571e-05	1.00563	888.47	0.0903632	0.0903632
777	1.20023	0.25118	-0.949051	0.000129329	0.999657	0.00136386	1.00737	681.751	0.209276	0.209276
778	1.26212	0.157225	-1.10489	7.08915e-06	0.999982	7.47505e-05	1.00859	586.408	0.124573	0.124573
779	1.22186	0.331345	-0.890516	0.00191266	0.996229	0.0202062	1.00793	634.428	0.27118	0.27118
780	1.3395	0.0770462	-1.26245	2.23233e-08	1	2.35384e-07	1.00456	1092.63	0.0575188	0.0575188
781	1.08747	0.00981302	-1.07765	3.78938e-09	1	3.99564e-08	1.00511	977.113	0.00902374	0.00902374
782	1.1213	0.0742395	-1.04706	2.88914e-06	0.999978	3.0464e-05	1.00264	1869.2	0.0662086	0.0662086
783	1.52928	0.1986	-1.33068	9.80416e-07	0.999997	1.03378e-05	1.0091	554.195	0.129865	0.129865
784	1.20823	0.0737852	-1.13444	9.69782e-08	0.999999	1.02257e-06	1.0047	1059.69	0.0610688	0.0610688
785	1.59213	0.379504	-1.21263	0.000474845	0.998897	0.00500929	1.01011	499.678	0.238362	0.238362
786	0.447517	0.00483991	-0.442677	0.000539294	0.995276	0.00568954	1.00551	906.461	0.010815	0.010815
787	1.10822	0.122782	-0.98544	0.00014919	0.999507	0.00157334	1.00425	1170.08	0.110792	0.110792
788	1.14395	0.255137	-0.88881	0.00303921	0.994836	0.032144	1.0095	531.122	0.223032	0.223032
789	1.78866	0.0724807	-1.71618	0.000160862	0.999568	0.00169645	1.00279	1768	0.0405224	0.0405224
790	0.966347	0.216952	-0.749395	0.00957457	0.980624	0.101933	1.00401	1237.52	0.224507	0.224507
791	1.20866	0.260736	-0.947926	0.000125474	0.999691	0.0013232	1.0084	599.277	0.215723	0.215723
792	1.2229	0.0745861	-1.14831	1.29458e-07	0.999999	1.36504e-06	1.0048	1038.89	0.0609913	0.0609913
793	0.661697	0.0842511	-0.577446	0.000693917	0.99638	0.00732194	1.00208	2350.21	0.127326	0.127326
794	6.02334	0.106895	-5.91645	1.03455e-05	0.999978	0.000109087	1.00401	1239.88	0.0177468	0.0177468
795	1.22316	0.0772979	-1.14586	9.96318e-07	0.999996	1.05055e-05	1.00455	1093.76	0.0631953	0.0631953
796	1.09056	0.0119852	-1.07858	8.42618e-09	1	8.88481e-08	1.0056	893.166	0.0109899	0.0109899
797	1.2079	0.073311	-1.13459	1.41043e-08	1	1.4872e-07	1.0049	1017.04	0.0606931	0.0606931
798	1.07275	0.0142326	-1.05852	6.46362e-07	0.999996	6.81543e-06	1.00275	1792.75	0.0132674	0.0132674
799	1.5334	0.00387922	-1.52952	8.55046e-05	0.997856	0.000901663	1.0039	1272.58	0.00252981	0.00252981
800	1.19823	0.0735707	-1.12466	2.1182e-07	0.999999	2.23349e-06	1.004	1243.17	0.0613994	0.0613994
801	0.972861	0.0101232	-0.962737	4.42239e-06	0.999966	4.66311e-05	1.00352	1407.39	0.0104056	0.0104056
802	1.36707	0.0991355	-1.26794	3.77216e-07	0.999999	3.97747e-06	1.00621	806.777	0.0725167	0.0725167
803	1.19555	0.07267	-1.12288	4.59913e-08	1	4.84945e-07	1.00381	1303.53	0.0607836	0.0607836
804	1.21472	0.165573	-1.04915	4.31713e-05	0.999888	0.000455231	1.00797	630.563	0.136305	0.136305
805	1.39076	0.0723838	-1.31838	0.0020068	0.996065	0.0212028	1.00339	1462.04	0.0520462	0.0520462
806	1.35875	0.108928	-1.24982	2.88584e-07	0.999999	3.04291e-06	1.00509	980.67	0.0801676	0.0801676
807	0.474817	0.100842	-0.373975	0.018567	0.934543	0.19948	1.00467	1066.55	0.21238	0.21238
808	1.81462	0.103237	-1.71139	0.00498573	0.992241	0.0528344	1.00192	2543.05	0.0568915	0.0568915
809	1.43999	0.0107232	-1.42926	8.47773e-11	1	8.93916e-10	1.00361	1373.74	0.00744676	0.00744676
810	1.20429	0.0968086	-1.10748	5.07506e-05	0.999843	0.000535156	1.00364	1361.82	0.0803863	0.0803863
811	1.53588	0.0189892	-1.51689	0.000554178	0.997416	0.00584665	1.00325	1523.88	0.0123637	0.0123637
812	1.25059	0.0734049	-1.17719	1.86006e-09	1	1.96131e-08	1.00497	1004.19	0.0586961	0.0586961
813	1.28161	0.0775311	-1.20408	2.07324e-08	1	2.18609e-07	1.00517	965.724	0.0604952	0.0604952
814	1.16571	0.0783372	-1.08737	1.29051e-05	0.999947	0.000136076	1.00358	1386.19	0.0672014	0.0672014
815	1.1643	0.265287	-0.899018	0.00127148	0.997223	0.0134239	1.00632	791.842	0.22785	0.22785
816	1.25242	0.0763626	-1.17606	1.24051e-08	1	1.30803e-07	1.00512	974.794	0.0609721	0.0609721
817	1.05643	0.00573003	-1.0507	5.36292e-10	1	5.65482e-09	1.00462	1078.33	0.00542396	0.00542396
818	1.16654	0.0749825	-1.09156	1.40189e-06	0.999992	1.4782e-05	1.0037	1339.67	0.0642777	0.0642777
819	1.07334	0.0093491	-1.064	2.33564e-08	1	2.46276e-07	1.00291	1698.76	0.00871025	0.00871025
820	1.12547	0.0157998	-1.10967	8.27143e-08	1	8.72164e-07	1.00364	1361.41	0.0140384	0.0140384
821	1.27754	0.127254	-1.15029	1.25779e-06	0.999995	1.32625e-05	1.00695	722.01	0.099609	0.099609
822	1.10923	0.00957618	-1.09965	1.02808e-08	1	1.08404e-07	1.00267	1846.22	0.00863319	0.00863319
823	1.15153	0.011979	-1.13955	3.50672e-08	1	3.69758e-07	1.00241	2043.43	0.0104027	0.0104027
824	1.49773	0.170891	-1.32684	1.55648e-06	0.999995	1.6412e-05	1.00918	549.219	0.1141	0.1141
825	1.5334	0.00387922	-1.52952	8.55046e-05	0.997856	0.000901663	1.0039	1272.58	0.00252981	0.00252981
826	1.67845	0.0227321	-1.65572	4.13041e-11	1	4.35522e-10	1.00999	505.254	0.0135435	0.0135435
827	1.40636	0.297323	-1.10904	0.000569804	0.99886	0.0060116	1.00614	815.662	0.211413	0.211413
828	1.1621	0.0116477	-1.15045	8.51135e-11	1	8.97462e-10	1.00359	1382.86	0.010023	0.010023
829	1.11312	0.0107581	-1.10237	4.05557e-08	1	4.27631e-07	1.00247	1988.35	0.00966479	0.00966479
830	1.32153	0.0116483	-1.30988	5.08003e-11	1	5.35653e-10	1.00293	1685.77	0.00881429	0.00881429
831	1.03364	0.00547987	-1.02816	9.01473e-08	0.999998	9.50539e-07	1.00431	1153.57	0.00530153	0.00530153
832	1.47461	0.0870355	-1.38757	3.93513e-09	1	4.14931e-08	1.00536	931.544	0.0590228	0.0590228
833	1.16049	0.0113333	-1.14915	9.04046e-10	1	9.53253e-09	1.00331	1496.99	0.00976601	0.00976601
834	0.910639	0.177982	-0.732657	0.0254762	0.95064	0.275651	1.00304	1624.32	0.195447	0.195447
835	1.5334	0.00387922	-1.52952	8.55046e-05	0.997856	0.000901663	1.0039	1272.58	0.00252981	0.00252981
836	1.18142	0.218414	-0.963004	0.000901143	0.997871	0.00951048	1.00546	915.143	0.184874	0.184874
837	0.359421	0.00682518	-0.352595	0.0244693	0.831991	0.264483	1.00303	1630.55	0.0189894	0.0189894
838	1.20502	0.19401	-1.01101	8.8844e-05	0.999752	0.000936881	1.00719	697.639	0.161002	0.161002
839	1.16876	0.151486	-1.01728	7.64434e-05	0.999782	0.000806104	1.00647	774.578	0.129613	0.129613
840	1.21598	0.07634	-1.13964	8.04456e-08	1	8.48242e-07	1.00483	1032.21	0.0627808	0.0627808
841	1.29334	0.0930018	-1.20034	1.55175e-07	1	1.63621e-06	1.00636	788.081	0.0719082	0.0719082
842	1.20984	0.0752448	-1.13459	8.89944e-08	1	9.38383e-07	1.00454	1095.98	0.0621941	0.0621941
843	1.12881	0.00691027	-1.1219	9.82413e-11	1	1.03588e-09	1.0037	1342.09	0.00612172	0.00612172
844	1.03242	0.307105	-0.725314	0.0166828	0.970922	0.178892	1.00488	1021.69	0.297461	0.297461
845	1.17848	0.0151062	-1.16338	4.92834e-10	1	5.19659e-09	1.00324	1526.56	0.0128183	0.0128183
846	1.02957	0.107811	-0.92176	0.000395861	0.998516	0.00417573	1.00269	1832.97	0.104715	0.104715
847	1.11978	0.310552	-0.809231	0.00472482	0.990944	0.0500564	1.00624	802.779	0.277332	0.277332
848	1.21587	0.0852567	-1.13061	1.0234e-05	0.999964	0.000107912	1.0041	1211.06	0.0701199	0.0701199
849	1.17108	0.277715	-0.893366	0.00391519	0.992749	0.0414452	1.00502	994.175	0.237144	0.237144
850	1.20049	0.243233	-0.957256	0.000946295	0.99782	0.00998746	1.00536	931.151	0.202611	0.202611
851	1.19449	0.152505	-1.04199	3.75035e-05	0.999896	0.000395462	1.00744	674.905	0.127673	0.127673
852	1.34368	0.353008	-0.990673	0.00224798	0.995809	0.0237567	1.0097	520.367	0.262717	0.262717
853	1.22964	0.729257	-0.500381	0.115856	0.815977	1.3817	1.00807	623.069	0.593066	0.593066
854	1.02341	0.4915	-0.531913	0.0937218	0.87202	1.09043	1.00703	713.238	0.480255	0.480255
855	1.10165	0.0798634	-1.02178	0.000105139	0.999518	0.00110873	1.00235	2092.34	0.0724946	0.0724946
856	1.33008	0.249857	-1.08023	0.000105767	0.999757	0.00111536	1.00824	610.46	0.187851	0.187851
857	1.1783	0.0147751	-1.16352	7.02219e-10	1	7.4044e-09	1.00318	1557.69	0.0125394	0.0125394
858	1.08997	0.0117986	-1.07817	1.22017e-07	0.999999	1.28658e-06	1.00255	1928.04	0.0108247	0.0108247
859	1.27737	0.0741597	-1.20321	7.68734e-10	1	8.10575e-09	1.00484	1030.99	0.0580564	0.0580564
860	1.12583	0.00973868	-1.11609	2.58922e-08	1	2.73015e-07	1.00253	1949.1	0.00865023	0.00865023
861	0.81227	0.444188	-0.368082	0.158282	0.784603	1.98282	1.00585	855.412	0.546847	0.546847
862	0.884874	0.00757647	-0.877297	9.3236e-07	0.999993	9.83109e-06	1.0031	1595.79	0.00856221	0.00856221
863	1.17689	0.0142569	-1.16264	3.44119e-10	1	3.62849e-09	1.00328	1509.25	0.012114	0.012114
864	1.12581	0.236366	-0.88944	0.00170616	0.996269	0.018021	1.00557	897.017	0.209952	0.209952
865	1.17117	0.0798592	-1.09131	3.87009e-06	0.999977	4.08075e-05	1.00357	1387.74	0.0681874	0.0681874
866	0.969454	0.00903116	-0.960423	9.67163e-08	0.999999	1.0198e-06	1.00558	895.078	0.00931572	0.00931572
867	1.45812	0.0860948	-1.37202	2.9139e-07	0.999999	3.0725e-06	1.00467	1066.82	0.0590451	0.0590451
868	1.16397	0.249786	-0.914187	0.000510585	0.998795	0.00538651	1.00737	681.386	0.214598	0.214598
869	1.91056	0.465684	-1.44488	0.00949751	0.984757	0.101105	1.00867	581.059	0.243742	0.243742
870	1.14445	0.0137563	-1.13069	3.93299e-09	1	4.14706e-08	1.00404	1229.63	0.01202	0.01202
871	1.18247	0.0113065	-1.17117	5.28098e-10	1	5.56842e-09	1.00217	2259.3	0.00956177	0.00956177
872	0.574901	0.00466642	-0.570234	0.000112955	0.999047	0.00119117	1.00511	976.43	0.00811691	0.00811691
873	1.18665	0.0111102	-1.17554	7.31524e-09	1	7.7134e-08	1.00249	1976.94	0.00936265	0.00936265
874	1.29859	0.11929	-1.1793	3.98102e-06	0.999986	4.19772e-05	1.0054	925.724	0.0918614	0.0918614
875	1.07173	0.0143905	-1.05734	5.2396e-07	0.999997	5.52479e-06	1.00278	1772.42	0.0134273	0.0134273
876	1.24187	0.0233541	-1.21852	4.54611e-10	1	4.79355e-09	1.00729	688.789	0.0188055	0.0188055
877	1.29425	0.316871	-0.97738	0.00114676	0.997693	0.0121056	1.00604	828.594	0.24483	0.24483
878	1.63132	0.521366	-1.10996	0.0108346	0.980755	0.115494	1.00857	587.788	0.319597	0.319597
879	20.0516	0.0095347	-20.0421	8.85536e-11	1	9.33735e-10	1.00416	1195.69	0.000475508	0.000475508
880	1.70244	0.188927	-1.51351	6.39403e-06	0.999981	6.7421e-05	1.00824	610.412	0.110975	0.110975
881	3.68082	0.658323	-3.02249	0.00581816	0.98889	0.0617074	1.00888	567.563	0.178853	0.178853
882	1.43901	0.0193293	-1.41968	5.21923e-10	1	5.50331e-09	1.00393	1263.44	0.0134323	0.0134323
883	1.52458	0.369806	-1.15477	0.000828656	0.99829	0.00874483	1.00937	538.431	0.242563	0.242563
884	1.18682	0.0886709	-1.09815	1.396e-05	0.999952	0.0001472	1.00442	1126.42	0.074713	0.074713
885	1.40098	0.309262	-1.09172	0.000667975	0.998645	0.00704803	1.00618	809.468	0.220747	0.220747
886	1.2734	0.0928987	-1.1805	6.99154e-07	0.999997	7.37209e-06	1.0048	1038.64	0.0729531	0.0729531
887	1.47399	0.36444	-1.10955	0.000513528	0.998833	0.00541757	1.00962	524.744	0.247248	0.247248
888	1.53588	0.0189892	-1.51689	0.000554178	0.997416	0.00584665	1.00325	1523.88	0.0123637	0.0123637
889	0.930864	0.00684091	-0.924023	1.01923e-06	0.99999	1.0747e-05	1.00322	1534.58	0.00734899	0.00734899
890	1.0389	0.00711398	-1.03178	6.27146e-09	1	6.61281e-08	1.00414	1200.61	0.00684762	0.00684762
891	1.25792	0.0738581	-1.18406	2.45007e-08	1	2.58343e-07	1.00482	1034.91	0.0587146	0.0587146
892	0.803717	0.0826547	-0.721062	0.00132713	0.993578	0.0140123	1.00305	1622.27	0.102841	0.102841
893	1.04007	0.00827678	-1.03179	2.56434e-08	1	2.70392e-07	1.00359	1380.09	0.0079579	0.0079579
894	1.39773	0.152691	-1.24504	0.00114505	0.9978	0.0120876	1.00439	1133.14	0.109242	0.109242
895	1.54144	0.0831923	-1.45825	0.00365255	0.993802	0.0386547	1.00241	2038.57	0.0539706	0.0539706
896	1.20672	0.0823465	-1.12437	3.85991e-06	0.999985	4.07001e-05	1.00433	1149.67	0.0682399	0.0682399
897	1.11317	0.00944378	-1.10373	4.80912e-09	1	5.07087e-08	1.00333	1486.75	0.00848369	0.00848369
898	1.5264	0.102352	-1.42404	7.29737e-08	1	7.69456e-07	1.00958	526.822	0.0670545	0.0670545
899	1.20863	0.130465	-1.07816	1.61697e-05	0.999958	0.0001705	1.00749	670.941	0.107945	0.107945
900	1.08136	0.0120168	-1.06934	1.35932e-08	1	1.4333e-07	1.00551	907.443	0.0111127	0.0111127
901	1.16446	0.0783308	-1.08613	4.68101e-05	0.999813	0.000493602	1.00251	1959.87	0.0672678	0.0672678
902	1.58645	0.483103	-1.10334	0.00676508	0.987815	0.0718188	1.00829	607.078	0.304519	0.304519
903	1.27369	0.476355	-0.797337	0.00566669	0.987979	0.0600918	1.00883	570.65	0.373995	0.373995
904	1.26692	0.321387	-0.945533	0.00133264	0.997449	0.0140705	1.01123	450.768	0.253676	0.253676
905	1.23946	0.0925811	-1.14688	2.7552e-06	0.99999	2.90517e-05	1.00476	1047.03	0.0746944	0.0746944
906	1.18195	0.375829	-0.806126	0.00487178	0.990711	0.051621	1.0077	652.286	0.317972	0.317972
907	1.20838	0.332945	-0.875438	0.00126655	0.997345	0.0133718	1.00855	588.782	0.275529	0.275529
908	1.18076	0.186096	-0.99466	0.000115688	0.999695	0.00121999	1.00751	668.688	0.157608	0.157608
909	1.17966	0.0737041	-1.10595	3.03875e-07	0.999998	3.20415e-06	1.00393	1263.41	0.0624793	0.0624793
910	1.22187	0.0743407	-1.14753	7.32467e-07	0.999996	7.72335e-06	1.00325	1524.58	0.0608416	0.0608416
911	1.09835	0.328124	-0.770229	0.010183	0.982383	0.108477	1.00699	717.763	0.298742	0.298742
912	1.06768	0.0104648	-1.05721	9.05105e-08	0.999999	9.54369e-07	1.00261	1884.85	0.00980148	0.00980148
913	1.56253	0.225829	-1.3367	2.69093e-05	0.999936	0.000283747	1.00903	557.914	0.144528	0.144528
914	1.2472	0.0745502	-1.17265	3.64898e-09	1	3.84759e-08	1.00506	986.568	0.0597742	0.0597742
915	1.265	0.162288	-1.10271	6.0062e-06	0.999983	6.33315e-05	1.00805	624.728	0.12829	0.12829
916	1.01983	0.0995914	-0.920236	0.00425301	0.989011	0.0450365	1.00325	1521.74	0.0976551	0.0976551
917	1.14187	0.263772	-0.878094	0.00168477	0.996486	0.0177947	1.00705	711.7	0.231001	0.231001
918	1.02496	0.203636	-0.821322	0.00520407	0.988916	0.0551602	1.00412	1205.11	0.198677	0.198677
919	1.1502	0.084167	-1.06604	1.204e-05	0.99995	0.000126954	1.0039	1273.68	0.0731758	0.0731758
920	1.18207	0.0794935	-1.10257	3.10325e-05	0.999869	0.000327226	1.00261	1887.31	0.0672496	0.0672496
921	1.15674	0.260539	-0.896205	0.000495591	0.998808	0.00522824	1.00679	738.5	0.225235	0.225235
922	1.27965	0.0778095	-1.20184	4.95687e-09	1	5.22666e-08	1.00484	1030.45	0.0608054	0.0608054
923	1.34442	0.295821	-1.0486	0.000151031	0.999659	0.00159275	1.01087	465.159	0.220036	0.220036
924	1.06084	0.296848	-0.76399	0.00639951	0.987401	0.0679129	1.0059	848.346	0.279824	0.279824
925	1.22724	0.0138393	-1.2134	4.60399e-10	1	4.85458e-09	1.00312	1586.62	0.0112767	0.0112767
926	1.102	0.0116723	-1.09033	1.87082e-08	1	1.97265e-07	1.00399	1245.77	0.0105919	0.0105919
927	1.07341	0.14542	-0.927995	0.000826917	0.997761	0.00872647	1.00417	1193.68	0.135474	0.135474
928	1.13087	0.42326	-0.707613	0.0185166	0.969233	0.198928	1.00747	672.351	0.374278	0.374278
929	1.32881	0.358359	-0.970446	0.00261409	0.99509	0.027636	1.00701	715.925	0.269685	0.269685
930	0.78632	0.629812	-0.156508	0.445263	0.507416	8.46345	1.01168	433.645	0.800961	0.800961
931	1.14101	0.507732	-0.633279	0.107215	0.8545	1.26627	1.01093	462.836	0.444984	0.444984
932	1.47406	0.700651	-0.773412	0.106553	0.828627	1.25752	1.00799	628.989	0.47532	0.47532
933	1.50011	0.207491	-1.29262	0.0135089	0.981067	0.144392	1.00973	518.788	0.138317	0.138317
934	1.20059	0.353564	-0.847028	0.0567329	0.92551	0.634187	1.01257	403.756	0.294491	0.294491
935	2.16923	0.664318	-1.50491	0.119603	0.849109	1.43246	1.01188	426.441	0.306246	0.306246
936	1.25367	0.656786	-0.596886	0.107231	0.847607	1.26649	1.00766	655.708	0.52389	0.52389
937	2.15858	0.587229	-1.57135	0.0200767	0.967549	0.216032	1.00938	537.605	0.272044	0.272044
938	2.1776	1.02564	-1.15196	0.0866887	0.896544	1.00083	1.01521	335.209	0.470996	0.470996
939	1.35302	0.6998	-0.653216	0.0679099	0.886526	0.768232	1.00838	600.661	0.517215	0.517215
940	1.28229	0.886844	-0.395448	0.19066	0.669133	2.48397	1.00748	671.73	0.691609	0.691609
941	1.4817	0.724032	-0.757667	0.106155	0.839903	1.25227	1.00881	571.783	0.48865	0.48865
942	1.19783	0.77037	-0.427458	0.243222	0.679026	3.38885	1.00933	540.769	0.643139	0.643139
943	1.29823	0.0743403	-1.22389	1.3153e-07	0.999999	1.38689e-06	1.00385	1289.69	0.0572627	0.0572627
944	1.44303	0.24458	-1.19845	0.000116532	0.999724	0.00122889	1.00763	658.8	0.169491	0.169491
945	1.0626	0.0821179	-0.980482	0.00119073	0.995554	0.0125704	1.00416	1194.36	0.0772801	0.0772801
946	1.75736	0.414727	-1.34263	0.000563575	0.998685	0.00594585	1.00965	522.862	0.235995	0.235995
947	1.15218	0.697011	-0.455169	0.0958668	0.846869	1.11803	1.00765	656.964	0.60495	0.60495
948	1.35548	0.5891	-0.766376	0.0388016	0.937592	0.425652	1.00759	661.624	0.434607	0.434607
949	1.88396	1.06135	-0.822604	0.146626	0.668879	1.8117	1.00544	917.68	0.563364	0.563364
950	0.951881	0.524795	-0.427085	0.11311	0.839948	1.34478	1.00645	776.402	0.551325	0.551325
951	1.09355	0.777053	-0.316494	0.235198	0.678814	3.24267	1.00863	583.496	0.71058	0.71058
952	1.07492	0.439785	-0.63514	0.0594692	0.915941	0.666709	1.0077	652.551	0.409131	0.409131
953	2.0653	0.264928	-1.80037	0.0131704	0.983296	0.140726	1.01386	366.999	0.128276	0.128276
954	3.49314	5.07511	1.58197	0.307701	0.637407	4.68655	1.01319	385.045	1.45288	1.45288
955	1.34563	0.673358	-0.672268	0.111634	0.832625	1.32502	1.00845	595.379	0.500405	0.500405
956	2.26604	0.64035	-1.62569	0.00562883	0.986947	0.059688	1.00872	577.371	0.282586	0.282586
957	0.640779	0.385858	-0.254921	0.338914	0.60305	5.40567	1.00432	1152.77	0.60217	0.60217
958	2.93743	0.773544	-2.16389	0.00287931	0.989819	0.030448	1.00622	804.895	0.26334	0.26334
959	1.44643	0.254726	-1.1917	0.000138596	0.999686	0.0014616	1.00779	644.99	0.176107	0.176107
960	1.75129	0.388335	-1.36296	0.00105459	0.997936	0.0111317	1.00742	677.167	0.221742	0.221742
961	0.946509	0.491382	-0.455127	0.156929	0.802994	1.96272	1.00668	750.261	0.519152	0.519152
962	1.16555	0.486475	-0.67908	0.0272261	0.955185	0.295114	1.00742	676.648	0.417376	0.417376
963	1.18756	0.205595	-0.981961	8.99472e-05	0.999761	0.000948515	1.00808	622.189	0.173125	0.173125
964	1.26075	0.279612	-0.981134	0.00145944	0.997323	0.0154112	1.00576	867.612	0.221783	0.221783
965	1.44194	0.822611	-0.619332	0.135202	0.772867	1.64848	1.00824	610.886	0.570488	0.570488
966	1.09389	0.326761	-0.767128	0.0129337	0.97856	0.138164	1.00627	798.754	0.298715	0.298715
967	4.88235	9.54209	4.65974	0.416773	0.524562	7.53493	1.01183	428.39	1.95441	1.95441
968	1.3723	0.860462	-0.511841	0.163404	0.721235	2.05951	1.00759	661.898	0.62702	0.62702
969	1.08602	0.708743	-0.377273	0.132695	0.797743	1.61324	1.00737	681.065	0.652608	0.652608
970	1.59575	0.663132	-0.932615	0.0296926	0.942316	0.322669	1.00783	641.877	0.415562	0.415562
971	2.1776	1.02564	-1.15196	0.0866887	0.896544	1.00083	1.01521	335.209	0.470996	0.470996
972	2.1776	1.02564	-1.15196	0.0866887	0.896544	1.00083	1.01521	335.209	0.470996	0.470996
973	1.69696	0.796766	-0.90019	0.129987	0.801789	1.5754	1.00897	561.618	0.469527	0.469527
974	2.44157	0.854942	-1.58663	0.0451032	0.905957	0.498044	1.00667	751.78	0.350161	0.350161
975	1.79494	0.589496	-1.20544	0.0227527	0.963411	0.245497	1.00913	552.258	0.328421	0.328421
976	4.222	5.9003	1.67831	0.321504	0.623345	4.99638	1.01205	420.846	1.39751	1.39751
977	2.37764	2.58336	0.205719	0.237439	0.714277	3.28318	1.01373	370.289	1.08652	1.08652
978	6.65112	0.726556	-5.92457	0.0510177	0.923279	0.566866	1.00786	639.587	0.109238	0.109238
979	2.29234	0.60275	-1.68959	0.00496584	0.988346	0.0526226	1.00828	607.941	0.262941	0.262941
980	1.03279	0.00818968	-1.0246	3.67651e-07	0.999996	3.87662e-06	1.00326	1517.11	0.00792964	0.00792964
981	1.16483	0.290152	-0.874682	0.00539433	0.990165	0.0571878	1.0046	1083.4	0.249093	0.249093
982	1.64392	0.463198	-1.18073	0.00449407	0.9917	0.0476007	1.00811	620.318	0.281763	0.281763
983	1.20648	0.080297	-1.12618	1.60444e-06	0.999995	1.69177e-05	1.00551	907.483	0.066555	0.066555
984	2.25339	0.239395	-2.01399	3.9276e-06	0.999989	4.14139e-05	1.00645	776.336	0.106238	0.106238
985	1.27247	0.282593	-0.989877	0.000109831	0.999733	0.00115822	1.00911	553.18	0.222082	0.222082
986	1.58155	0.230779	-1.35077	4.0904e-06	0.999988	4.31306e-05	1.00855	589.145	0.145919	0.145919
987	1.1537	0.0844851	-1.06922	3.28137e-05	0.999874	0.000346009	1.00347	1425.96	0.0732295	0.0732295
988	1.16567	0.102648	-1.06302	3.2636e-05	0.999895	0.000344134	1.00455	1095.12	0.0880591	0.0880591
989	1.21783	0.0738176	-1.14402	2.31692e-07	0.999998	2.44303e-06	1.00379	1310.52	0.0606139	0.0606139
990	1.25742	0.23479	-1.02263	5.06021e-05	0.999868	0.00053359	1.00842	597.813	0.186724	0.186724
991	1.53588	0.0189892	-1.51689	0.000554178	0.997416	0.00584665	1.00325	1523.88	0.0123637	0.0123637
992	1.14642	0.279406	-0.867016	0.00276434	0.994707	0.0292288	1.00639	783.746	0.24372	0.24372
993	1.45768	0.317612	-1.14007	0.000265775	0.999403	0.00280315	1.00598	836.943	0.217889	0.217889
994	1.20013	0.101497	-1.09863	1.13113e-05	0.999961	0.00011927	1.00482	1033.77	0.0845715	0.0845715
995	1.18674	0.286443	-0.900293	0.00154082	0.996957	0.0162719	1.00655	764.869	0.241371	0.241371
996	1.16128	0.206044	-0.955237	0.000590482	0.998615	0.00622989	1.00647	774.615	0.177428	0.177428
997	1.21637	0.0733078	-1.14306	2.21342e-08	1	2.3339e-07	1.00498	1002.1	0.0602677	0.0602677
998	1.21579	0.0778303	-1.13796	2.13876e-07	0.999999	2.25518e-06	1.00466	1069.28	0.0640164	0.0640164
999	1.15028	0.1357	-1.01458	9.05886e-05	0.999696	0.000955279	1.0047	1060.15	0.117971	0.117971
1000	1.16692	0.157876	-1.00904	0.00068691	0.998392	0.00724796	1.00473	1052.5	0.135294	0.135294
1001	1.25865	0.298294	-0.960358	0.00152401	0.997053	0.0160941	1.00595	841.426	0.236995	0.236995
1002	1.29541	0.274368	-1.02105	5.38612e-05	0.999858	0.000567958	1.00758	662.563	0.2118	0.2118
1003	1.17731	0.27365	-0.903661	0.00052755	0.998789	0.00556558	1.00672	746.153	0.232436	0.232436
1004	1.43837	0.540412	-0.897957	0.0167396	0.970947	0.179512	1.00794	633.231	0.375712	0.375712
1005	1.27465	0.0742007	-1.20045	5.24694e-08	1	5.53252e-07	1.00412	1207.53	0.0582125	0.0582125
1006	4.12554	0.252469	-3.87307	0.00016245	0.999707	0.0017132	1.004	1242.25	0.0611965	0.0611965
1007	1.19072	0.0151092	-1.17561	4.93495e-09	1	5.20356e-08	1.0022	2228.67	0.0126891	0.0126891
1008	1.00815	0.0150347	-0.993119	4.31882e-07	0.999998	4.55389e-06	1.00669	749.713	0.0149131	0.0149131
1009	1.18763	0.0741484	-1.11348	3.0968e-06	0.99998	3.26537e-05	1.00282	1751.33	0.062434	0.062434
1010	1.15735	0.141597	-1.01576	0.000126851	0.999596	0.00133773	1.00466	1069.12	0.122346	0.122346
1011	1.16191	0.0833042	-1.0786	1.4624e-05	0.999941	0.000154202	1.00391	1269.87	0.0716961	0.0716961
1012	1.17925	0.0952551	-1.08399	1.29768e-05	0.999951	0.000136833	1.00436	1142.25	0.0807763	0.0807763
1013	1.01016	0.0103632	-0.999795	2.65694e-07	0.999998	2.80156e-06	1.00322	1536.49	0.010259	0.010259
1014	1.21517	0.0874855	-1.12768	2.90883e-06	0.99999	3.06716e-05	1.00491	1015.96	0.0719945	0.0719945
1015	1.12933	0.0125823	-1.11675	6.53848e-08	1	6.89436e-07	1.00248	1985.89	0.0111414	0.0111414
1016	1.33471	0.305156	-1.02956	0.000503844	0.998992	0.00531536	1.00875	575.622	0.228631	0.228631
1017	1.11695	0.00672449	-1.11023	3.39553e-10	1	3.58035e-09	1.00303	1629.93	0.0060204	0.0060204
1018	0.81681	0.00674007	-0.81007	4.34072e-06	0.999968	4.577e-05	1.00269	1833.2	0.0082517	0.0082517
1019	1.42248	0.0750985	-1.34738	3.33005e-10	1	3.5113e-09	1.00376	1320.01	0.052794	0.052794
1020	1.19883	0.211991	-0.986843	0.000164547	0.999614	0.00173531	1.00847	594.195	0.176831	0.176831
1021	1.61526	0.011685	-1.60357	1.30559e-13	1	1.37665e-12	1.00544	918.717	0.00723417	0.00723417
1022	1.15965	0.0116592	-1.14799	1.32909e-10	1	1.40143e-09	1.00351	1413.37	0.0100541	0.0100541
1023	1.15306	0.0206503	-1.13241	1.16702e-08	1	1.23054e-07	1.00529	944.257	0.0179091	0.0179091
1024	1.13853	0.0740759	-1.06446	0.00586364	0.989189	0.0621926	1.0031	1596.26	0.0650626	0.0650626
1025	0.845103	0.0070852	-0.838017	3.01239e-06	0.999977	3.17636e-05	1.00268	1837.14	0.00838383	0.00838383
1026	1.07522	0.0100773	-1.06514	1.80008e-07	0.999998	1.89806e-06	1.00284	1736.92	0.00937229	0.00937229
1027	1.01658	0.00988392	-1.0067	7.89284e-08	0.999999	8.32244e-07	1.00457	1090.75	0.0097227	0.0097227
1028	0.824603	0.00661878	-0.817984	2.65691e-06	0.999981	2.80153e-05	1.0027	1825.89	0.00802662	0.00802662
1029	0.824231	0.00530224	-0.818929	1.5668e-06	0.999985	1.65208e-05	1.00292	1692.62	0.00643295	0.00643295
1030	0.586298	0.00470357	-0.581595	0.000101692	0.999154	0.00107237	1.00505	986.969	0.00802249	0.00802249
1031	1.16239	0.0127285	-1.14967	4.326e-09	1	4.56146e-08	1.00334	1481.36	0.0109502	0.0109502
1032	1.02823	0.00728467	-1.02095	1.46214e-08	1	1.54173e-07	1.00351	1412.78	0.00708463	0.00708463
1033	1.12156	0.00909276	-1.11247	8.92025e-10	1	9.40577e-09	1.00412	1206.88	0.00810721	0.00810721
1034	1.06873	0.01584	-1.05289	4.99198e-07	0.999998	5.26369e-06	1.00532	938.567	0.0148213	0.0148213
1035	1.16695	0.021218	-1.14573	1.09234e-08	1	1.15179e-07	1.00475	1048.98	0.0181824	0.0181824
1036	1.05196	0.00731949	-1.04464	4.13322e-09	1	4.35819e-08	1.00435	1144.52	0.00695797	0.00695797
1037	1.21964	0.0762996	-1.14334	4.21946e-08	1	4.44912e-07	1.00477	1045.15	0.0625591	0.0625591
1038	1.12115	0.0165468	-1.10461	2.61193e-08	1	2.7541e-07	1.00482	1033.94	0.0147587	0.0147587
1039	1.20441	0.0742322	-1.13017	9.17968e-08	0.999999	9.67932e-07	1.00471	1057.17	0.0616339	0.0616339
1040	0.906086	0.0915806	-0.814505	0.012458	0.964172	0.133018	1.00476	1047.53	0.101073	0.101073
1041	1.15045	0.0112933	-1.13916	1.35716e-09	1	1.43103e-08	1.00352	1409.33	0.00981646	0.00981646
1042	0.972139	0.0064895	-0.965649	5.24104e-07	0.999994	5.52631e-06	1.00368	1346.26	0.00667549	0.00667549
1043	1.65131	0.0535793	-1.59773	0.000972653	0.99841	0.0102659	1.00449	1109.22	0.0324466	0.0324466
1044	1.23688	0.10359	-1.13329	1.1707e-06	0.999996	1.23442e-05	1.00608	823.702	0.0837507	0.0837507
1045	4.92977	0.0151075	-4.91466	2.83962e-12	1	2.99418e-11	1.00595	841.021	0.00306455	0.00306455
1046	1.29418	0.276517	-1.01766	0.000201641	0.999545	0.00212659	1.0072	697.183	0.213663	0.213663
1047	1.43098	0.0954081	-1.33557	3.49142e-08	1	3.68146e-07	1.00594	842.468	0.0666733	0.0666733
1048	1.21016	0.0732535	-1.13691	2.3681e-08	1	2.49699e-07	1.00494	1009.89	0.060532	0.060532
1049	0.586041	0.0047915	-0.58125	0.00011055	0.999086	0.0011658	1.00505	987.387	0.00817606	0.00817606
1050	0.972369	0.00777929	-0.96459	2.80014e-06	0.999971	2.95255e-05	1.00441	1128.3	0.00800035	0.00800035
1051	2.62684	0.0882834	-2.53856	0.000619268	0.99877	0.00653379	1.00191	2558.07	0.0336082	0.0336082
1052	1.30568	0.12351	-1.18217	1.15307e-05	0.999979	0.000121585	1.00902	558.906	0.0945942	0.0945942
1053	1.16426	0.0764123	-1.08784	2.37364e-06	0.999988	2.50284e-05	1.00397	1250.91	0.0656319	0.0656319
1054	1.2223	0.164707	-1.05759	0.000717319	0.998185	0.00756905	1.0041	1210.94	0.134752	0.134752
1055	1.15018	0.0835144	-1.06666	1.09137e-05	0.999953	0.000115078	1.00391	1270.3	0.0726101	0.0726101
1056	1.19488	0.320011	-0.874869	0.0015006	0.996914	0.0158466	1.0061	820.94	0.267819	0.267819
1057	1.23733	0.0796454	-1.15769	1.66969e-08	1	1.76057e-07	1.00457	1090.7	0.0643688	0.0643688
1058	1.20285	0.108683	-1.09417	2.95092e-05	0.999895	0.000311163	1.00442	1125.3	0.0903544	0.0903544
1059	1.17548	0.0742907	-1.10119	4.66579e-06	0.999971	4.91977e-05	1.00271	1816.73	0.0632003	0.0632003
1060	1.25387	0.301473	-0.952396	0.000446811	0.999013	0.00471341	1.00728	689.14	0.240434	0.240434
1061	0.280963	0.108282	-0.17268	0.368583	0.488175	6.15511	1.00356	1391.22	0.385397	0.385397
1062	1.26509	0.0737229	-1.19136	5.14831e-09	1	5.42852e-08	1.005	996.59	0.058275	0.058275
1063	1.22417	0.0927177	-1.13145	1.68428e-05	0.999939	0.000177598	1.00396	1253.67	0.0757391	0.0757391
1064	1.0161	0.0084112	-1.00769	1.63977e-07	0.999999	1.72902e-06	1.00264	1864.96	0.00827792	0.00827792
1065	0.807971	0.00419535	-0.803775	1.57376e-05	0.999947	0.000165944	1.00394	1260.86	0.00519245	0.00519245
1066	1.18772	0.0767061	-1.11102	3.04291e-07	0.999998	3.20853e-06	1.00437	1137.9	0.0645824	0.0645824
1067	0.911831	0.00805946	-0.903772	6.6568e-07	0.999995	7.01913e-06	1.0032	1546.97	0.00883877	0.00883877
1068	1.09288	0.0148833	-1.07799	3.19171e-07	0.999998	3.36544e-06	1.00289	1706.05	0.0136184	0.0136184
1069	1.19513	0.014741	-1.18039	8.10028e-10	1	8.54117e-09	1.00333	1488.82	0.0123342	0.0123342
1070	1.33814	0.0162905	-1.32185	1.75577e-09	1	1.85134e-08	1.00313	1579.18	0.012174	0.012174
1071	1.04483	0.0119677	-1.03287	7.1093e-07	0.999995	7.49625e-06	1.00256	1923.86	0.0114542	0.0114542
1072	1.1648	0.0155113	-1.14929	1.82039e-08	1	1.91947e-07	1.00301	1639.24	0.0133166	0.0133166
1073	0.988893	0.00805393	-0.980839	2.44826e-06	0.999974	2.58153e-05	1.00441	1129.11	0.00814438	0.00814438
1074	1.1037	0.221954	-0.881745	0.000887085	0.997747	0.00936199	1.00587	852.439	0.2011	0.2011
1075	1.02704	0.00543589	-1.0216	1.10107e-07	0.999998	1.161e-06	1.00437	1138.14	0.00529279	0.00529279
1076	1.2312	0.159382	-1.07182	1.31624e-05	0.999957	0.00013879	1.00699	717.598	0.129453	0.129453
1077	1.22962	0.0923631	-1.13726	8.60851e-07	0.999996	9.07707e-06	1.00489	1019.38	0.0751151	0.0751151
1078	1.23333	0.0745713	-1.15875	8.43791e-07	0.999995	8.89718e-06	1.00322	1534.42	0.0604636	0.0604636
1079	2.02691	0.104515	-1.92239	5.34719e-09	1	5.63823e-08	1.01269	400.11	0.0515639	0.0515639
1080	1.18157	0.0866291	-1.09494	2.39459e-06	0.999989	2.52493e-05	1.00424	1171.64	0.0733168	0.0733168
1081	0.968304	0.00898331	-0.959321	9.08091e-08	0.999999	9.57518e-07	1.00598	836.177	0.00927736	0.00927736
1082	1.19208	0.0893421	-1.10274	1.05488e-05	0.999958	0.000111231	1.00411	1210.4	0.0749462	0.0749462
1083	0.863274	0.00657883	-0.856695	1.85738e-05	0.999806	0.000195851	1.00506	986.408	0.00762079	0.00762079
1084	1.43248	0.0791039	-1.35337	2.38458e-09	1	2.51437e-08	1.00467	1065.67	0.0552218	0.0552218
1085	0.986208	0.0135795	-0.972628	7.05022e-07	0.999997	7.43396e-06	1.00609	822.285	0.0137694	0.0137694
1086	1.32841	0.150014	-1.1784	1.56207e-05	0.999954	0.000164712	1.00674	743.474	0.112927	0.112927
1087	1.18082	0.0103687	-1.17045	1.60628e-09	1	1.69371e-08	1.00319	1549.39	0.00878095	0.00878095
1088	1.15235	0.0983078	-1.05404	8.65058e-05	0.99971	0.000912221	1.00382	1299.31	0.0853109	0.0853109
1089	1.20621	0.0124871	-1.19372	3.09138e-11	1	3.25964e-10	1.00265	1862.28	0.0103524	0.0103524
1090	1.18591	0.0738357	-1.11207	9.61528e-07	0.999996	1.01386e-05	1.0035	1417.81	0.062261	0.062261
1091	1.89655	0.078431	-1.81812	0.000102709	0.99976	0.0010831	1.00225	2177.87	0.0413545	0.0413545
1092	0.690771	0.00320673	-0.687564	5.82353e-06	0.999921	6.14054e-05	1.00481	1035.86	0.00464225	0.00464225
1093	1.1057	0.00868519	-1.09701	3.64397e-10	1	3.8423e-09	1.00532	937.858	0.00785494	0.00785494
1094	0.970889	0.186684	-0.784205	0.00409588	0.989435	0.0433658	1.00338	1464.82	0.192281	0.192281
1095	1.17262	0.104998	-1.06763	0.000209143	0.999406	0.00220572	1.00326	1518.61	0.0895413	0.0895413
1096	0.774525	0.820464	0.045939	0.516071	0.390363	11.2446	1.00718	698.99	1.05931	1.05931
1097	1.35092	0.266067	-1.08485	6.35768e-05	0.999843	0.000670415	1.00925	545.318	0.196953	0.196953
1098	0.947348	0.220745	-0.726603	0.00701836	0.983295	0.0745267	1.00369	1345.82	0.233014	0.233014
1099	1.07684	0.0820363	-0.994801	0.000591469	0.997694	0.00624032	1.00314	1572.67	0.0761826	0.0761826
1100	1.03324	0.666175	-0.367062	0.162865	0.775262	2.0514	1.00707	710.174	0.644746	0.644746
1101	0.940517	0.00757489	-0.932942	2.96486e-06	0.999971	3.12625e-05	1.004	1241.64	0.00805397	0.00805397
1102	1.17508	0.0126739	-1.16241	4.87211e-09	1	5.13729e-08	1.00329	1506.61	0.0107856	0.0107856
1103	1.55258	0.0956925	-1.45689	0.00118259	0.997837	0.0124843	1.00252	1955.63	0.0616344	0.0616344
1104	1.18316	0.350881	-0.832282	0.00823291	0.985961	0.0875308	1.00699	717.516	0.296562	0.296562
1105	1.47003	0.089755	-1.38027	6.25635e-07	0.999998	6.59688e-06	1.00508	982.169	0.0610568	0.0610568
1106	1.14702	0.0139252	-1.1331	3.34955e-09	1	3.53187e-08	1.00387	1284.48	0.0121403	0.0121403
1107	0.965942	0.00796241	-0.957979	2.32433e-06	0.999977	2.45085e-05	1.00406	1224.2	0.00824316	0.00824316
1108	1.41097	0.129468	-1.2815	1.06647e-06	0.999996	1.12452e-05	1.00669	749.681	0.0917579	0.0917579
1109	1.20974	0.0772329	-1.1325	7.91127e-08	1	8.34188e-07	1.00455	1093.58	0.0638427	0.0638427
1110	1.20966	0.0850543	-1.1246	1.40597e-06	0.999994	1.4825e-05	1.00457	1089.54	0.0703128	0.0703128
1111	1.4534	0.476768	-0.976636	0.0152536	0.975078	0.16333	1.00782	642.562	0.328035	0.328035
1112	1.08549	0.102754	-0.982732	0.000281183	0.999073	0.00296571	1.00327	1515.3	0.0946614	0.0946614
1113	1.18368	0.0172467	-1.16643	3.27788e-09	1	3.4563e-08	1.00408	1218.27	0.0145704	0.0145704
1114	2.31453	0.295214	-2.01932	1.63113e-05	0.999958	0.000171994	1.00479	1041.17	0.127548	0.127548
1115	1.5334	0.00387922	-1.52952	8.55046e-05	0.997856	0.000901663	1.0039	1272.58	0.00252981	0.00252981
1116	1.2567	0.130805	-1.1259	6.68524e-05	0.999805	0.000704959	1.00494	1009.59	0.104086	0.104086
1117	1.21701	0.375959	-0.841049	0.00994888	0.983315	0.105958	1.00746	673.028	0.30892	0.30892
1118	1.11746	0.0891487	-1.02831	0.000683254	0.997955	0.00720935	1.00229	2141.5	0.0797779	0.0797779
1119	1.19561	0.0745571	-1.12106	2.0518e-07	0.999999	2.16347e-06	1.00455	1093.72	0.0623588	0.0623588
1120	1.24992	0.0938993	-1.15602	7.58082e-06	0.999974	7.9935e-05	1.00439	1133.11	0.0751242	0.0751242
1121	1.01954	0.00838291	-1.01116	4.00538e-08	1	4.22339e-07	1.00375	1324.72	0.00822226	0.00822226
1122	1.26066	0.0159027	-1.24476	1.96199e-11	1	2.06878e-10	1.00633	791.156	0.0126146	0.0126146
1123	1.07258	0.0117808	-1.0608	3.01127e-08	1	3.17517e-07	1.00499	998.551	0.0109836	0.0109836
1124	0.945625	0.00864624	-0.936979	2.51775e-07	0.999998	2.65479e-06	1.00425	1169.1	0.00914341	0.00914341
1125	2.04913	0.379889	-1.66924	0.00118265	0.997836	0.0124849	1.00597	837.352	0.18539	0.18539
1126	1.15795	0.325239	-0.832708	0.00636517	0.988854	0.0675462	1.00721	696.173	0.280875	0.280875
1127	1.07758	0.0119069	-1.06567	2.20782e-08	1	2.32799e-07	1.00503	992.511	0.0110497	0.0110497
1128	0.694894	0.461992	-0.232902	0.311382	0.622699	4.76797	1.0037	1340.54	0.664838	0.664838
1129	0.884078	0.0075349	-0.876543	9.10655e-07	0.999993	9.60222e-06	1.00309	1598.3	0.00852289	0.00852289
1130	0.878008	0.0114251	-0.866582	4.63512e-06	0.999981	4.88743e-05	1.00505	988.349	0.0130125	0.0130125
1131	1.13574	0.00902875	-1.12671	5.09667e-09	1	5.37408e-08	1.00247	1989.45	0.00794966	0.00794966
1132	0.928968	0.00843759	-0.92053	5.90032e-07	0.999996	6.22147e-06	1.00335	1479	0.00908276	0.00908276
1133	0.856581	0.00645623	-0.850125	1.91712e-05	0.999799	0.000202151	1.00506	985.315	0.00753721	0.00753721
1134	1.52963	0.0181019	-1.51153	1.27181e-10	1	1.34104e-09	1.00389	1275.77	0.0118342	0.0118342
1135	0.654298	0.00411526	-0.650183	7.03067e-05	0.999221	0.000741386	1.00558	895.906	0.00628957	0.00628957
1136	1.12888	0.0122791	-1.1166	7.16699e-09	1	7.55709e-08	1.00369	1346.04	0.0108772	0.0108772
1137	1.34725	0.0139775	-1.33327	1.11013e-10	1	1.17055e-09	1.00297	1664.02	0.0103749	0.0103749
1138	1.51737	0.0234545	-1.49392	3.4734e-11	1	3.66245e-10	1.01049	481.718	0.0154573	0.0154573
1139	1.12131	0.0129088	-1.1084	5.63365e-09	1	5.94029e-08	1.00462	1077.43	0.0115122	0.0115122
1140	0.566396	0.081767	-0.484629	0.0101757	0.939927	0.108399	1.00633	791.201	0.144364	0.144364
1141	0.955414	0.00901823	-0.946396	4.75471e-07	0.999997	5.01351e-06	1.00316	1563.66	0.00943908	0.00943908
1142	1.16619	0.0144894	-1.1517	7.07669e-10	1	7.46187e-09	1.00358	1386.52	0.0124245	0.0124245
1143	1.38557	0.0131866	-1.37238	6.4181e-10	1	6.76743e-09	1.00317	1560.88	0.00951707	0.00951707
1144	1.18889	0.0220769	-1.16681	1.69963e-09	1	1.79214e-08	1.00551	907.529	0.0185693	0.0185693
1145	1.07027	0.155646	-0.91462	0.000704154	0.998106	0.00743003	1.00482	1034.54	0.145427	0.145427
1146	1.19626	0.0743897	-1.12187	1.18364e-07	0.999999	1.24806e-06	1.00453	1099.63	0.0621854	0.0621854
1147	1.18428	0.0745095	-1.10977	6.84444e-06	0.99996	7.21703e-05	1.00284	1739.59	0.0629154	0.0629154
1148	1.35249	0.00826828	-1.34422	6.76687e-13	1	7.13519e-12	1.0028	1764.35	0.00611337	0.00611337
1149	1.22209	0.0116311	-1.21046	7.90507e-10	1	8.33533e-09	1.00291	1695.96	0.0095174	0.0095174
1150	1.43207	0.0828371	-1.34923	1.24963e-08	1	1.31764e-07	1.00858	586.622	0.0578444	0.0578444
1151	1.15029	0.0180493	-1.13224	4.95805e-09	1	5.22791e-08	1.00543	919.392	0.0156911	0.0156911
1152	1.11186	0.0179597	-1.0939	9.72704e-08	1	1.02565e-06	1.00501	995.57	0.0161528	0.0161528
1153	1.021	0.00796755	-1.01303	2.7944e-07	0.999997	2.9465e-06	1.00314	1574.8	0.00780371	0.00780371
1154	1.19026	0.0795078	-1.11076	4.76888e-06	0.999986	5.02847e-05	1.00446	1116.01	0.0667985	0.0667985
1155	0.650396	0.0047645	-0.645632	0.000220806	0.997514	0.00232876	1.00581	861.226	0.00732553	0.00732553
1156	1.05526	0.00957612	-1.04568	2.60716e-07	0.999998	2.74907e-06	1.00295	1676.54	0.00907465	0.00907465
1157	0.979706	0.0047136	-0.974992	7.57114e-09	1	7.98323e-08	1.00311	1591.62	0.00481124	0.00481124
1158	1.06525	0.00787798	-1.05737	1.76741e-09	1	1.86361e-08	1.00556	898.927	0.00739543	0.00739543
1159	0.567229	0.00430308	-0.562926	0.000101655	0.999086	0.00107199	1.00522	957.021	0.00758614	0.00758614
1160	1.09752	0.0124117	-1.08511	1.58664e-08	1	1.673e-07	1.00465	1072.06	0.0113088	0.0113088
1161	1.07953	0.0177615	-1.06176	1.30177e-07	0.999999	1.37263e-06	1.0062	807.961	0.0164531	0.0164531
1162	0.946555	0.00698124	-0.939574	6.16926e-07	0.999994	6.50505e-06	1.00299	1653.15	0.00737542	0.00737542
1163	1.15818	0.0139562	-1.14422	6.64999e-10	1	7.01195e-09	1.0037	1340.31	0.0120501	0.0120501
1164	1.00211	0.0106227	-0.991485	3.25648e-06	0.999975	3.43374e-05	1.00354	1400.87	0.0106003	0.0106003
1165	1.1866	0.101834	-1.08477	1.29608e-05	0.999955	0.000136665	1.00476	1047.23	0.0858193	0.0858193
1166	1.12121	0.0863313	-1.03487	5.47639e-05	0.999797	0.000577478	1.00357	1387.67	0.0769986	0.0769986
1167	1.53588	0.0189892	-1.51689	0.000554178	0.997416	0.00584665	1.00325	1523.88	0.0123637	0.0123637
1168	1.18829	0.0925604	-1.09573	3.16218e-06	0.999987	3.33431e-05	1.00444	1121.77	0.0778937	0.0778937
1169	1.12661	0.0796783	-1.04693	2.52222e-05	0.99988	0.000265957	1.00275	1792.07	0.0707242	0.0707242
1170	0.968413	0.277832	-0.690581	0.0116343	0.976865	0.124119	1.00507	984.445	0.286894	0.286894
1171	1.21645	0.10596	-1.11049	9.21029e-05	0.999742	0.00097125	1.00398	1246.96	0.0871057	0.0871057
1172	1.17972	0.0860101	-1.09371	3.34659e-05	0.999892	0.000352886	1.00379	1308	0.072907	0.072907
1173	1.05389	0.0167128	-1.03718	3.20069e-07	0.999999	3.37491e-06	1.00607	824.688	0.0158582	0.0158582
1174	1.1064	0.228021	-0.878382	0.00256674	0.99452	0.0271341	1.00476	1047.39	0.206093	0.206093
1175	1.18072	0.191569	-0.989151	0.00117415	0.997827	0.0123951	1.00613	816.547	0.162247	0.162247
1176	1.27134	0.0221182	-1.24923	3.54755e-09	1	3.74064e-08	1.00597	837.689	0.0173975	0.0173975
1177	1.28251	0.187559	-1.09495	1.34351e-05	0.99996	0.000141665	1.00835	602.741	0.146244	0.146244
1178	0.891061	0.705269	-0.185792	0.323608	0.607137	5.04474	1.00786	639.271	0.791493	0.791493
1179	1.18664	0.13354	-1.0531	3.42774e-05	0.999892	0.000361443	1.00561	890.48	0.112536	0.112536
1180	1.12334	0.013415	-1.10993	6.08485e-09	1	6.41604e-08	1.00457	1088.84	0.011942	0.011942
1181	1.5967	0.0167338	-1.57996	4.41229e-10	1	4.65244e-09	1.00379	1308.09	0.0104803	0.0104803
1182	1.24317	0.0749075	-1.16827	1.77637e-09	1	1.87305e-08	1.00557	896.436	0.0602551	0.0602551
1183	1.00564	0.0765921	-0.929052	8.94163e-05	0.999437	0.000942916	1.00247	1988.91	0.0761622	0.0761622
1184	1.17092	0.018683	-1.15224	2.96218e-09	1	3.12341e-08	1.00526	949.915	0.0159558	0.0159558
1185	0.92866	0.00869491	-0.919965	6.62335e-06	0.999945	6.9839e-05	1.00385	1288.63	0.00936286	0.00936286
1186	1.17228	0.00989706	-1.16239	1.35886e-10	1	1.43282e-09	1.00367	1351.95	0.00844255	0.00844255
1187	1.05821	0.0759764	-0.982233	7.16598e-06	0.999952	7.55607e-05	1.00284	1736.87	0.0717972	0.0717972
1188	1.15177	0.00676911	-1.145	1.54368e-09	1	1.6277e-08	1.00263	1872.58	0.00587716	0.00587716
1189	1.0378	0.0115561	-1.02625	7.45269e-07	0.999995	7.85834e-06	1.00258	1905.05	0.0111351	0.0111351
1190	1.05291	0.00577098	-1.04714	3.56056e-09	1	3.75436e-08	1.00284	1735.98	0.00548096	0.00548096
1191	1.16477	0.013189	-1.15158	1.02496e-09	1	1.08075e-08	1.0038	1304.78	0.0113233	0.0113233
1192	1.24006	0.0126039	-1.22745	4.89487e-11	1	5.16129e-10	1.00249	1979.5	0.010164	0.010164
1193	0.854331	0.00486106	-0.84947	7.59448e-07	0.999991	8.00785e-06	1.00311	1589.06	0.00568991	0.00568991
1194	1.89576	0.023769	-1.87199	1.9894e-11	1	2.09768e-10	1.00951	530.419	0.012538	0.012538
1195	1.06488	0.00878028	-1.0561	8.07666e-08	0.999999	8.51627e-07	1.00262	1876.91	0.00824532	0.00824532
1196	1.0474	0.00950924	-1.03789	2.86508e-07	0.999997	3.02102e-06	1.00291	1698.67	0.00907889	0.00907889
1197	1.12163	0.15812	-0.963513	0.00116066	0.997285	0.0122525	1.00409	1214.92	0.140973	0.140973
1198	1.06312	0.00869075	-1.05443	8.04709e-08	0.999999	8.48508e-07	1.00264	1869.23	0.00817475	0.00817475
1199	1.16412	0.0744692	-1.08965	1.92267e-05	0.999884	0.000202735	1.00311	1591.59	0.0639703	0.0639703
1200	1.19065	0.0742185	-1.11643	2.64501e-06	0.999989	2.78899e-05	1.00293	1686.17	0.0623345	0.0623345
1201	1.17439	0.0203485	-1.15404	2.15669e-08	1	2.27407e-07	1.00443	1123.01	0.0173268	0.0173268
1202	1.23608	0.0223451	-1.21373	5.46754e-10	1	5.76513e-09	1.00663	755.888	0.0180774	0.0180774
1203	1.12271	0.0123447	-1.11037	2.59358e-09	1	2.73474e-08	1.00464	1073.01	0.0109954	0.0109954
1204	1.18237	0.0208527	-1.16152	1.74676e-08	1	1.84183e-07	1.00475	1049.81	0.0176363	0.0176363
1205	1.1667	0.28561	-0.881087	0.00151297	0.996987	0.0159773	1.00708	708.7	0.244802	0.244802
1206	1.14191	0.0107882	-1.13112	2.75194e-08	1	2.90173e-07	1.00247	1988.19	0.00944752	0.00944752
1207	0.898179	0.00786458	-0.890314	8.66098e-07	0.999994	9.13239e-06	1.00307	1611.28	0.00875614	0.00875614
1208	0.939534	0.0087888	-0.930746	5.82443e-07	0.999996	6.14145e-06	1.00321	1539.07	0.00935443	0.00935443
1209	1.01687	0.108624	-0.908246	0.00542906	0.986947	0.0575581	1.00268	1839.05	0.106822	0.106822
1210	0.924252	0.00571515	-0.918537	1.66969e-07	0.999998	1.76057e-06	1.0028	1759.75	0.00618354	0.00618354
1211	1.0902	0.0858018	-1.0044	9.92311e-05	0.999613	0.00104643	1.00282	1748.05	0.0787027	0.0787027
1212	1.15543	0.0165919	-1.13884	3.13888e-08	1	3.30973e-07	1.00363	1366.35	0.01436	0.01436
1213	1.40365	0.0745844	-1.32907	9.29772e-08	0.999999	9.80379e-07	1.00374	1325.57	0.0531359	0.0531359
1214	0.803995	0.0065033	-0.797491	4.23413e-06	0.999969	4.46461e-05	1.00269	1830.79	0.00808873	0.00808873
1215	1.12898	0.0924317	-1.03655	0.000527217	0.998367	0.00556207	1.00245	2004.68	0.0818717	0.0818717
1216	1.19757	0.0780619	-1.1195	3.2997e-06	0.999986	3.47931e-05	1.00393	1263.2	0.0651838	0.0651838
1217	0.677456	0.00511885	-0.672337	2.55633e-05	0.999796	0.000269554	1.00384	1291.84	0.00755599	0.00755599
1218	1.31263	0.304148	-1.00848	0.00119421	0.997667	0.0126071	1.00591	845.968	0.23171	0.23171
1219	1.42882	0.0782252	-1.35059	1.30639e-09	1	1.37749e-08	1.00399	1246.11	0.0547482	0.0547482
1220	1.13596	0.0136873	-1.12228	3.77369e-09	1	3.97908e-08	1.00433	1150.26	0.012049	0.012049
1221	1.55473	0.666615	-0.88812	0.0286795	0.944581	0.311334	1.00806	624.258	0.428764	0.428764
1222	1.14096	0.261885	-0.879071	0.0014829	0.996716	0.0156593	1.00589	849.711	0.229531	0.229531
1223	1.52411	0.189207	-1.33491	1.99672e-05	0.999955	0.000210544	1.00937	538.505	0.124142	0.124142
1224	1.19262	0.139792	-1.05283	3.61987e-05	0.999911	0.000381703	1.00737	681.618	0.117214	0.117214
1225	1.06632	0.996391	-0.0699289	0.412848	0.398885	7.41408	1.00655	765.315	0.93442	0.93442
1226	1.10993	0.0152565	-1.09467	2.75373e-07	0.999998	2.90362e-06	1.00283	1744.21	0.0137454	0.0137454
1227	1.16564	0.0103678	-1.15527	6.87636e-09	1	7.25064e-08	1.0025	1964.75	0.00889452	0.00889452
1228	0.880149	0.0069945	-0.873154	1.86675e-05	0.999815	0.000196839	1.00497	1004.42	0.00794696	0.00794696
1229	28.9626	0.41276	-28.5498	1.55268e-09	1	1.63719e-08	1.00731	686.873	0.0142515	0.0142515
1230	1.22616	0.0762122	-1.14994	1.19301e-07	0.999999	1.25794e-06	1.00476	1046.84	0.0621554	0.0621554
1231	1.19762	0.0821043	-1.11552	3.33877e-06	0.999985	3.52051e-05	1.00436	1142.12	0.0685561	0.0685561
1232	1.22599	0.0785382	-1.14745	5.50144e-08	1	5.80088e-07	1.00483	1032.53	0.064061	0.064061
1233	0.897751	0.00643906	-0.891312	1.58569e-06	0.999985	1.672e-05	1.00321	1542.95	0.00717243	0.00717243
1234	1.18764	0.0793422	-1.1083	1.98168e-05	0.999915	0.000208959	1.00267	1843.15	0.0668067	0.0668067
1235	0.754351	0.00644813	-0.747903	7.8494e-05	0.999309	0.000827728	1.00514	971.133	0.00854792	0.00854792
1236	1.02966	0.840852	-0.188812	0.335701	0.555103	5.32851	1.00813	618.578	0.816627	0.816627
1237	1.32182	0.88614	-0.435676	0.188987	0.678032	2.4571	1.00754	666.32	0.670396	0.670396
1238	1.33784	0.646435	-0.691403	0.0979675	0.861533	1.14519	1.0083	606.023	0.483194	0.483194
1239	1.19438	0.0117715	-1.18261	6.38806e-09	1	6.73576e-08	1.00262	1879.7	0.00985573	0.00985573
1240	1.12552	0.00849744	-1.11702	3.58591e-09	1	3.78108e-08	1.00304	1628	0.00754982	0.00754982
1241	1.35098	0.00841617	-1.34257	1.90392e-13	1	2.00755e-12	1.0023	2133.42	0.00622966	0.00622966
1242	1.16542	0.011572	-1.15385	6.12764e-10	1	6.46116e-09	1.00346	1432.89	0.00992952	0.00992952
1243	1.11705	0.0115588	-1.10549	4.29639e-08	1	4.53024e-07	1.00243	2024.09	0.0103476	0.0103476
1244	1.00219	0.0125328	-0.989654	2.83722e-06	0.999983	2.99166e-05	1.00249	1977.09	0.0125055	0.0125055
1245	1.28019	0.0738885	-1.20631	6.50622e-10	1	6.86035e-09	1.00488	1022.27	0.0577166	0.0577166
1246	1.07933	0.0168519	-1.06248	1.49525e-07	0.999999	1.57664e-06	1.00564	886.159	0.0156133	0.0156133
1247	1.24658	0.0744618	-1.17212	5.22263e-07	0.999997	5.50689e-06	1.00327	1512.69	0.0597327	0.0597327
1248	1.00968	0.240003	-0.769675	0.00391215	0.991	0.0414128	1.00514	970.162	0.237703	0.237703
1249	0.788007	0.00488136	-0.783126	5.25541e-06	0.999946	5.54148e-05	1.0039	1273.84	0.00619457	0.00619457
1250	0.978252	0.00946431	-0.968788	1.93634e-07	0.999999	2.04173e-06	1.00423	1176.6	0.00967471	0.00967471
1251	1.19831	0.0122926	-1.18601	3.38854e-11	1	3.57298e-10	1.00299	1650.01	0.0102583	0.0102583
1252	0.959029	0.00904779	-0.949981	4.2183e-07	0.999997	4.4479e-06	1.00322	1538.35	0.00943433	0.00943433
1253	1.08732	0.00980459	-1.07752	3.44709e-09	1	3.63471e-08	1.00521	958.576	0.00901721	0.00901721
1254	1.2079	0.0765749	-1.13133	1.40199e-07	0.999999	1.4783e-06	1.00465	1072.4	0.0633949	0.0633949
1255	1.24861	0.0778685	-1.17074	1.64882e-08	1	1.73856e-07	1.00484	1029.97	0.062364	0.062364
1256	0.30238	0.344881	0.0425001	0.570578	0.309713	14.0103	1.00145	3336.95	1.14055	1.14055
1257	1.16683	0.350027	-0.816802	0.00302197	0.994083	0.0319612	1.00858	586.748	0.299982	0.299982
1258	2.99071	0.686122	-2.30458	0.0032974	0.991938	0.0348838	1.0088	572.305	0.229418	0.229418
1259	1.98212	0.221236	-1.76089	1.65525e-05	0.999959	0.000174538	1.00771	652.202	0.111616	0.111616
1260	1.22578	0.275209	-0.950571	0.000426089	0.998982	0.00449473	1.0059	848.43	0.224517	0.224517
1261	1.46031	0.103861	-1.35645	0.00689524	0.989441	0.0732103	1.00195	2501.29	0.0711227	0.0711227
1262	1.11559	0.268504	-0.847085	0.00660387	0.987299	0.0700961	1.0039	1274.53	0.240683	0.240683
1263	0.257813	0.554055	0.296242	0.821045	0.147019	48.3771	1.00555	899.933	2.14906	2.14906
1264	1.29247	0.115933	-1.17654	1.97914e-06	0.999993	2.08687e-05	1.00571	874.917	0.0896988	0.0896988
1265	1.53588	0.0189892	-1.51689	0.000554178	0.997416	0.00584665	1.00325	1523.88	0.0123637	0.0123637
1266	2.29558	0.736099	-1.55948	0.0157395	0.964023	0.168616	1.00823	611.498	0.320659	0.320659
1267	1.2864	0.411842	-0.874557	0.00355554	0.993089	0.0376245	1.00889	566.793	0.320151	0.320151
1268	1.1415	0.0125695	-1.12893	2.28107e-09	1	2.40522e-08	1.00403	1233.17	0.0110114	0.0110114
1269	2.16111	0.682216	-1.47889	0.0048307	0.985504	0.0511836	1.0083	606.439	0.315678	0.315678
1270	1.35787	0.075384	-1.28249	8.44059e-09	1	8.90001e-08	1.0046	1083.27	0.0555162	0.0555162
1271	1.00232	0.681508	-0.320807	0.232117	0.70214	3.18736	1.00758	662.876	0.679934	0.679934
1272	0.843645	1.27668	0.433036	0.712042	0.135886	26.0732	1.006	834.447	1.51329	1.51329
1273	1.30512	0.740585	-0.564539	0.118415	0.812985	1.41632	1.00786	639.765	0.567444	0.567444
1274	1.06291	0.709791	-0.353115	0.14073	0.788393	1.72692	1.00767	655.034	0.667784	0.667784
1275	1.3733	0.892436	-0.480861	0.209734	0.664435	2.79841	1.00762	659.732	0.649849	0.649849
1276	0.890565	0.681151	-0.209414	0.329775	0.605194	5.18818	1.00758	662.817	0.764852	0.764852
1277	1.14598	0.272689	-0.873287	0.00509779	0.990777	0.054028	1.0044	1131.5	0.237953	0.237953
1278	1.26633	0.250095	-1.01624	7.49873e-05	0.99981	0.000790747	1.00793	634.252	0.197495	0.197495
1279	2.09014	0.74323	-1.34691	0.0285709	0.942041	0.31012	1.00872	577.447	0.355588	0.355588
1280	1.143	0.70201	-0.440994	0.175806	0.761807	2.24916	1.00847	594.492	0.61418	0.61418
1281	1.45537	0.114101	-1.34127	4.68268e-07	0.999999	4.93755e-06	1.00672	746.228	0.0784002	0.0784002
1282	1.23425	0.0736182	-1.16063	2.85714e-09	1	3.01265e-08	1.00479	1039.8	0.0596461	0.0596461
1283	2.80908	0.934926	-1.87415	0.0221237	0.940274	0.238556	1.00492	1013.07	0.332823	0.332823
1284	1.18684	0.17787	-1.00897	0.000742912	0.998259	0.0078393	1.00452	1100.95	0.149869	0.149869
1285	1.16056	0.149163	-1.0114	0.000288369	0.999346	0.00304152	1.00715	702.288	0.128527	0.128527
1286	1.90729	0.385693	-1.5216	0.000114242	0.999697	0.00120473	1.00853	590.24	0.20222	0.20222
1287	1.02939	0.703111	-0.326283	0.206303	0.723297	2.74074	1.00782	643.2	0.683034	0.683034
1288	2.01466	0.565476	-1.44918	0.00503706	0.989923	0.0533811	1.00943	534.683	0.280681	0.280681
1289	1.06488	0.806923	-0.257954	0.397671	0.525406	6.96158	1.00909	554.414	0.757762	0.757762
1290	2.42683	0.740568	-1.68626	0.0105713	0.973277	0.112657	1.00809	621.622	0.305159	0.305159
1291	2.38448	1.04157	-1.34291	0.096219	0.807269	1.12257	1.00534	935.474	0.436813	0.436813
1292	1.66355	0.752941	-0.910612	0.0439619	0.90494	0.484863	1.0078	644.064	0.45261	0.45261
1293	3.37837	0.593175	-2.78519	0.0107348	0.98186	0.114419	1.00978	516.029	0.17558	0.17558
1294	0.97166	1.31978	0.34812	0.625487	0.156884	17.6104	1.00643	779.164	1.35827	1.35827
1295	2.10715	0.601071	-1.50608	0.00275739	0.99265	0.0291551	1.00804	625.621	0.285253	0.285253
1296	1.07332	0.895677	-0.177648	0.331024	0.534012	5.21754	1.00751	669.196	0.834488	0.834488
1297	4.81098	1.0095	-3.80148	0.0076829	0.974986	0.0816379	1.00308	1603.97	0.209832	0.209832
1298	1.10197	0.375627	-0.726348	0.0135472	0.976484	0.144807	1.00682	734.763	0.340867	0.340867
1299	1.23777	0.317498	-0.920268	0.000738606	0.998406	0.00779383	1.00923	546.52	0.256509	0.256509
1300	0.992051	0.0101601	-0.981891	2.96179e-06	0.999977	3.12301e-05	1.00346	1432.61	0.0102415	0.0102415
1301	1.13863	0.0790192	-1.05961	0.000222643	0.999128	0.00234814	1.00277	1783.26	0.0693986	0.0693986
1302	1.15648	0.0115884	-1.14489	1.33462e-10	1	1.40726e-09	1.0036	1378.44	0.0100204	0.0100204
1303	1.40231	0.0785841	-1.32372	9.28381e-10	1	9.78912e-09	1.00422	1179.11	0.0560391	0.0560391
1304	1.23819	0.0750154	-1.16317	4.51304e-09	1	4.75868e-08	1.00541	923.246	0.0605848	0.0605848
1305	1.15722	0.0163183	-1.1409	7.88266e-08	1	8.31171e-07	1.00331	1497.09	0.0141013	0.0141013
1306	0.783805	1.09915	0.315342	0.720791	0.144012	27.2206	1.00584	856.667	1.40232	1.40232
1307	1.37994	0.0787367	-1.3012	1.59068e-08	1	1.67726e-07	1.00492	1013.71	0.0570582	0.0570582
1308	1.15344	0.0149679	-1.13847	2.37014e-08	1	2.49914e-07	1.00303	1633.19	0.0129768	0.0129768
1309	0.625671	0.00365916	-0.622011	7.28396e-05	0.999121	0.000768097	1.00571	875.225	0.00584838	0.00584838
1310	1.54782	0.849744	-0.698079	0.185111	0.724556	2.39526	1.00826	609.395	0.548993	0.548993
1311	1.18057	0.38667	-0.793898	0.0270424	0.959253	0.293069	1.00771	652.018	0.327529	0.327529
1312	1.14046	0.0137434	-1.12672	2.03297e-09	1	2.14362e-08	1.00422	1177.97	0.0120507	0.0120507
1313	2.63078	0.180766	-2.45001	7.38351e-08	1	7.78539e-07	1.00825	609.702	0.0687122	0.0687122
1314	1.40316	0.647327	-0.755836	0.0367418	0.933133	0.402194	1.00746	673.11	0.461334	0.461334
1315	1.09023	0.0101155	-1.08011	1.29172e-08	1	1.36203e-07	1.00374	1326.55	0.00927837	0.00927837
1316	1.20758	0.0770162	-1.13056	1.3237e-07	0.999999	1.39575e-06	1.0045	1106.57	0.0637773	0.0637773
1317	1.08426	0.49443	-0.589831	0.0496757	0.923848	0.551175	1.00682	735.41	0.456006	0.456006
1318	1.47704	0.325885	-1.15115	0.000203019	0.999539	0.00214113	1.00965	522.99	0.220634	0.220634
1319	1.35078	0.232458	-1.11833	2.12059e-05	0.999943	0.000223606	1.00855	589.053	0.172091	0.172091
1320	1.30005	0.0783743	-1.22168	8.484e-08	1	8.94578e-07	1.0047	1059.66	0.0602854	0.0602854
1321	1.53588	0.0189892	-1.51689	0.000554178	0.997416	0.00584665	1.00325	1523.88	0.0123637	0.0123637
1322	0.991335	0.00787294	-0.983462	2.03027e-07	0.999998	2.14078e-06	1.00268	1839.08	0.00794176	0.00794176
1323	1.26317	0.155799	-1.10737	4.73473e-05	0.999853	0.000499268	1.00556	899.106	0.123339	0.123339
1324	1.30405	0.263556	-1.04049	0.000148362	0.999678	0.0015646	1.01205	420.816	0.202106	0.202106
1325	1.14797	0.11017	-1.0378	0.000100489	0.99967	0.00105969	1.00386	1286.03	0.0959691	0.0959691
1326	1.16866	0.0166473	-1.15201	1.20706e-07	0.999999	1.27276e-06	1.00258	1911.69	0.0142449	0.0142449
1327	1.69465	0.206992	-1.48766	3.10313e-06	0.999991	3.27204e-05	1.00827	608.525	0.122144	0.122144
1328	6.27349	0.142081	-6.13141	0.000447214	0.999218	0.00471767	1.00462	1078.71	0.0226479	0.0226479
1329	10.9034	0.0960235	-10.8074	3.4749e-12	1	3.66404e-11	1.0142	358.342	0.00880672	0.00880672
1330	1.14472	0.0119879	-1.13274	7.22743e-09	1	7.62081e-08	1.00267	1844.27	0.0104723	0.0104723
1331	1.39154	0.265757	-1.12579	0.00503737	0.992074	0.0533844	1.00388	1280.93	0.19098	0.19098
1332	1.31449	0.0723775	-1.24212	0.00222176	0.99566	0.0234791	1.0034	1458.64	0.0550611	0.0550611
1333	1.21273	0.0182013	-1.19453	2.02511e-10	1	2.13534e-09	1.00571	875.95	0.0150085	0.0150085
1334	1.18454	0.24464	-0.939902	0.00118128	0.997566	0.0124705	1.00534	935.372	0.206527	0.206527
1335	1.79003	0.400468	-1.38956	0.000435179	0.999034	0.00459065	1.00793	634.023	0.223721	0.223721
1336	1.20617	0.281208	-0.924966	0.000228468	0.999457	0.00240958	1.00753	666.884	0.23314	0.23314
1337	0.928747	0.197121	-0.731626	0.0133006	0.972599	0.142136	1.00257	1917.54	0.212244	0.212244
1338	1.04036	0.0111026	-1.02926	1.76356e-07	0.999999	1.85955e-06	1.00314	1573.31	0.0106719	0.0106719
1339	1.17535	0.0206897	-1.15466	1.21868e-08	1	1.28501e-07	1.00482	1034.84	0.0176031	0.0176031
1340	1.40678	0.260766	-1.14602	0.000203893	0.999538	0.00215035	1.00743	676.185	0.185363	0.185363
1341	1.1466	0.0792926	-1.0673	1.98588e-05	0.999904	0.000209401	1.00293	1687.8	0.0691548	0.0691548
1342	1.12206	0.0132721	-1.10879	9.54593e-09	1	1.00655e-07	1.00423	1175.75	0.0118283	0.0118283
1343	1.08658	0.00897411	-1.07761	8.57761e-09	1	9.04448e-08	1.00342	1446.38	0.00825901	0.00825901
1344	1.23329	0.0733802	-1.15991	4.03808e-09	1	4.25787e-08	1.00485	1027.17	0.0594995	0.0594995
1345	24.672	0.00514957	-24.6669	3.96771e-13	1	4.18367e-12	1.00378	1311.68	0.000208721	0.000208721
1346	1.11779	0.226968	-0.890824	0.000677285	0.998322	0.00714634	1.00677	740.778	0.20305	0.20305
1347	1.23195	0.357098	-0.874851	0.0096891	0.983708	0.103164	1.00668	750.306	0.289864	0.289864
1348	1.37006	0.0842969	-1.28576	2.18837e-08	1	2.30748e-07	1.00509	980.563	0.0615281	0.0615281
1349	1.16287	0.144665	-1.01821	8.58072e-05	0.999743	0.000904854	1.00561	890.529	0.124403	0.124403
1350	1.83168	0.725541	-1.10614	0.0557716	0.907628	0.622807	1.00966	522.576	0.396107	0.396107
1351	1.6488	0.607215	-1.04158	0.0454012	0.93154	0.501492	1.0088	572.77	0.368277	0.368277
1352	1.23478	0.34849	-0.886291	0.00424111	0.992272	0.04491	1.00786	639.785	0.282228	0.282228
1353	1.07822	0.296697	-0.781523	0.00759546	0.985641	0.0807018	1.0052	959.345	0.275173	0.275173
1354	1.18568	0.0148329	-1.17085	7.48423e-10	1	7.89159e-09	1.00315	1571.78	0.01251	0.01251
1355	1.19381	0.0211976	-1.17261	4.53285e-09	1	4.77957e-08	1.00485	1027.34	0.0177563	0.0177563
1356	1.06663	0.0121792	-1.05445	5.04157e-07	0.999996	5.31599e-06	1.00258	1907.21	0.0114183	0.0114183
1357	1.17667	0.0774538	-1.09921	2.80169e-05	0.999864	0.000295427	1.00271	1819.28	0.0658248	0.0658248
1358	2.59377	0.288571	-2.3052	6.02414e-07	0.999998	6.35203e-06	1.00461	1079.75	0.111255	0.111255
1359	1.55359	0.090374	-1.46321	1.53683e-07	0.999999	1.62047e-06	1.00433	1150.13	0.0581711	0.0581711
1360	1.21737	0.0738283	-1.14354	1.03999e-06	0.999993	1.09659e-05	1.00301	1641.14	0.0606459	0.0606459
1361	1.24634	0.120593	-1.12575	6.52797e-07	0.999997	6.88329e-06	1.00672	746.185	0.0967576	0.0967576
1362	1.3229	0.0802805	-1.24262	8.3876e-09	1	8.84413e-08	1.00505	988.163	0.0606854	0.0606854
1363	1.16264	0.0103699	-1.15227	6.34911e-09	1	6.69468e-08	1.00243	2021	0.0089193	0.0089193
1364	1.27849	0.154023	-1.12447	7.00848e-05	0.999813	0.000739046	1.0053	942.618	0.120472	0.120472
1365	1.19229	0.0968893	-1.0954	2.96503e-06	0.999989	3.12642e-05	1.00493	1010.48	0.0812635	0.0812635
1366	1.19303	0.0798772	-1.11315	3.8165e-06	0.999985	4.02425e-05	1.00421	1179.94	0.0669534	0.0669534
1367	0.845117	0.112788	-0.732329	0.00585039	0.98372	0.0620512	1.00167	2910.66	0.133459	0.133459
1368	1.18506	0.322289	-0.862773	0.00448693	0.992548	0.0475248	1.00885	569.046	0.27196	0.27196
1369	1.16186	0.0837702	-1.07809	1.57687e-05	0.999938	0.000166273	1.00393	1262.36	0.0721	0.0721
1370	1.40003	0.0132901	-1.38674	3.33591e-12	1	3.51748e-11	1.00391	1268.77	0.00949277	0.00949277
1371	1.08114	0.00615801	-1.07498	8.92842e-10	1	9.41438e-09	1.00327	1515.56	0.00569585	0.00569585
1372	0.847374	0.243439	-0.603935	0.0227297	0.954934	0.245243	1.00315	1571.49	0.287286	0.287286
1373	1.22692	0.077179	-1.14975	1.09141e-05	0.999952	0.000115083	1.0037	1341.72	0.0629044	0.0629044
1374	1.22304	0.0762753	-1.14677	7.92043e-07	0.999996	8.35154e-06	1.00379	1309.97	0.0623652	0.0623652
1375	1.03451	0.0117117	-1.0228	9.02516e-07	0.999994	9.5164e-06	1.00259	1904.14	0.0113209	0.0113209
1376	1.21452	0.0767681	-1.13775	2.94247e-07	0.999998	3.10263e-06	1.0046	1082.7	0.0632088	0.0632088
1377	1.43036	0.0869857	-1.34337	1.65527e-07	0.999999	1.74537e-06	1.00463	1075.99	0.0608139	0.0608139
1378	1.40186	0.339489	-1.06237	0.000340392	0.999204	0.00359041	1.00999	505.33	0.24217	0.24217
1379	1.53875	0.168629	-1.37012	2.29314e-06	0.999994	2.41796e-05	1.01002	504.01	0.109588	0.109588
1380	1.31413	0.0131034	-1.30102	4.45949e-12	1	4.70222e-11	1.00379	1308.54	0.00997115	0.00997115
1381	1.22995	0.0809312	-1.14901	1.56179e-06	0.999993	1.6468e-05	1.00465	1071.37	0.0658007	0.0658007
1382	1.41508	0.253928	-1.16116	9.94192e-06	0.999971	0.000104832	1.00808	622.122	0.179444	0.179444
1383	1.18976	0.194043	-0.995719	3.58873e-05	0.999897	0.000378419	1.00825	610.114	0.163094	0.163094
1384	1.18776	0.0742984	-1.11347	1.13792e-06	0.999993	1.19986e-05	1.00332	1491.95	0.0625531	0.0625531
1385	1.46271	0.128725	-1.33398	3.72115e-06	0.999988	3.9237e-05	1.00581	861.103	0.0880046	0.0880046
1386	0.905938	0.00988636	-0.896052	2.74999e-06	0.99999	2.89968e-05	1.00516	966.472	0.0109128	0.0109128
1387	1.59755	0.19938	-1.39817	9.69404e-06	0.999973	0.000102218	1.00841	598.227	0.124804	0.124804
1388	2.16315	0.0126467	-2.15051	5.53199e-10	1	5.83309e-09	1.00383	1295.47	0.00584644	0.00584644
1389	1.19807	0.0994134	-1.09866	2.38335e-06	0.999991	2.51307e-05	1.00551	906.093	0.082978	0.082978
1390	1.19937	0.0123182	-1.18705	1.65689e-09	1	1.74707e-08	1.00216	2269.15	0.0102705	0.0102705
1391	0.830399	0.00626704	-0.824132	2.29693e-05	0.99977	0.000242201	1.00498	1002.38	0.00754702	0.00754702
1392	1.1179	0.0116576	-1.10624	7.62532e-10	1	8.04036e-09	1.00503	990.831	0.0104281	0.0104281
1393	1.52566	0.0823	-1.44336	2.81998e-08	1	2.97347e-07	1.00446	1115.9	0.053944	0.053944
1394	1.01886	0.00946825	-1.00939	6.309e-08	1	6.6524e-07	1.00426	1166.43	0.00929296	0.00929296
1395	1.13351	0.00896583	-1.12455	5.78835e-09	1	6.1034e-08	1.00248	1986.9	0.00790977	0.00790977
1396	1.66201	0.0724935	-1.58952	0.000190325	0.999491	0.00200723	1.00278	1774.61	0.0436179	0.0436179
1397	0.982811	0.00689017	-0.975921	5.02006e-08	1	5.2933e-07	1.00344	1440.82	0.00701068	0.00701068
1398	1.16913	0.00690996	-1.16222	1.34247e-09	1	1.41554e-08	1.00265	1860.49	0.00591033	0.00591033
1399	1.53588	0.0189892	-1.51689	0.000554178	0.997416	0.00584665	1.00325	1523.88	0.0123637	0.0123637
1400	1.19354	0.0140749	-1.17947	4.0115e-10	1	4.22984e-09	1.00308	1606.11	0.0117926	0.0117926
1401	1.2204	0.0916361	-1.12877	1.81923e-06	0.999995	1.91825e-05	1.00601	831.875	0.0750866	0.0750866
1402	1.31488	0.0889373	-1.22594	7.35342e-08	1	7.75367e-07	1.00548	911.862	0.0676393	0.0676393
1403	1.17832	0.0813956	-1.09692	1.03617e-05	0.99997	0.000109258	1.00449	1108.2	0.0690777	0.0690777
1404	1.48837	0.187212	-1.30116	1.94075e-06	0.999994	2.04639e-05	1.0085	592.091	0.125783	0.125783
1405	1.13944	0.0787486	-1.06069	3.69198e-06	0.99998	3.89295e-05	1.00374	1327.81	0.0691118	0.0691118
1406	1.15361	0.0844935	-1.06911	0.000105999	0.999641	0.0011178	1.00243	2023.19	0.0732429	0.0732429
1407	1.24093	0.0876867	-1.15324	2.17384e-06	0.999992	2.29217e-05	1.00495	1006.5	0.0706622	0.0706622
1408	1.2012	0.094902	-1.1063	1.19002e-05	0.99997	0.000125481	1.00589	849.22	0.0790062	0.0790062
1409	2.45783	0.252087	-2.20575	5.10745e-06	0.999986	5.38547e-05	1.00604	828.168	0.102565	0.102565
1410	1.22492	0.0114686	-1.21345	2.1198e-08	1	2.23518e-07	1.00249	1972.51	0.00936272	0.00936272
1411	1.17577	0.164225	-1.01155	7.01931e-05	0.999821	0.000740188	1.00801	627.477	0.139674	0.139674
1412	1.23783	0.00815615	-1.22967	1.10951e-12	1	1.16989e-11	1.0021	2334.24	0.00658907	0.00658907
1413	1.1823	0.0778481	-1.10445	3.08847e-06	0.999987	3.25659e-05	1.0042	1184.43	0.0658447	0.0658447
1414	2.1776	1.02564	-1.15196	0.0866887	0.896544	1.00083	1.01521	335.209	0.470996	0.470996
1415	1.27079	0.121778	-1.14901	0.000113436	0.99963	0.00119624	1.00343	1445.46	0.0958287	0.0958287
1416	1.88113	0.215548	-1.66559	2.28036e-05	0.99995	0.000240453	1.00926	544.746	0.114584	0.114584
1417	1.92533	0.385329	-1.54	0.000608538	0.998755	0.00642051	1.00787	639.052	0.200137	0.200137
1418	1.22152	0.0737976	-1.14773	4.2221e-08	1	4.45191e-07	1.00488	1022.08	0.0604144	0.0604144
1419	1.19027	0.0862923	-1.10397	3.32428e-06	0.999988	3.50523e-05	1.00468	1065.55	0.0724983	0.0724983
1420	1.32975	0.0884109	-1.24134	1.8476e-08	1	1.94816e-07	1.00563	888.067	0.0664867	0.0664867
1421	1.15972	0.0789098	-1.08081	1.44424e-05	0.999931	0.000152287	1.00308	1606.98	0.0680421	0.0680421
1422	1.17298	0.0741695	-1.09882	6.50345e-07	0.999996	6.85744e-06	1.00389	1275.5	0.0632315	0.0632315
1423	1.28846	0.0114623	-1.277	7.29508e-11	1	7.69215e-10	1.00298	1658.54	0.00889607	0.00889607
1424	1.00884	0.0100645	-0.998776	8.60629e-08	0.999999	9.07472e-07	1.00518	963.502	0.00997629	0.00997629
1425	37.9395	0.145718	-37.7938	2.54384e-14	1	2.6823e-13	1.00748	671.593	0.00384079	0.00384079
1426	1.43805	0.23521	-1.20284	2.47407e-05	0.999938	0.000260879	1.00989	510.376	0.163562	0.163562
1427	1.15705	0.016451	-1.1406	5.76037e-08	1	6.07391e-07	1.00335	1478.27	0.014218	0.014218
1428	0.649255	0.00330991	-0.645945	1.14438e-05	0.999869	0.000120668	1.00472	1056.09	0.00509802	0.00509802
1429	0.772042	0.00277139	-0.769271	4.77223e-07	0.999992	5.03198e-06	1.0039	1274.13	0.00358969	0.00358969
1430	1.21211	0.0795915	-1.13252	6.76467e-07	0.999998	7.13287e-06	1.00518	964.081	0.0656633	0.0656633
1431	1.14113	0.082923	-1.05821	9.61955e-05	0.999676	0.00101441	1.00243	2023.13	0.0726673	0.0726673
1432	1.37645	0.256969	-1.11948	1.12126e-05	0.999968	0.00011823	1.00803	625.929	0.18669	0.18669
1433	1.21182	0.118482	-1.09334	1.94499e-05	0.999936	0.00020509	1.00511	976.303	0.0977718	0.0977718
1434	1.03901	0.124743	-0.91427	0.000706744	0.997845	0.00745739	1.00337	1470.01	0.120059	0.120059
1435	1.37906	0.211827	-1.16723	0.000137974	0.999669	0.00145504	1.00735	682.858	0.153602	0.153602
1436	1.25591	0.176908	-1.079	3.9475e-06	0.999987	4.16238e-05	1.0083	606.073	0.140861	0.140861
1437	1.1096	0.252828	-0.856773	0.00207967	0.995578	0.0219743	1.00682	735.477	0.227855	0.227855
1438	1.20041	0.269865	-0.930543	0.000882901	0.998209	0.00931779	1.00765	657.043	0.224811	0.224811
1439	1.08812	0.0111897	-1.07693	1.24284e-08	1	1.31049e-07	1.00478	1043.39	0.0102835	0.0102835
1440	1.1983	0.0944912	-1.1038	3.09158e-06	0.999988	3.25986e-05	1.00467	1067.3	0.0788547	0.0788547
1441	1.22745	0.10035	-1.1271	1.20192e-06	0.999996	1.26734e-05	1.00592	844.963	0.0817548	0.0817548
1442	1.05447	0.216536	-0.837938	0.00341115	0.992645	0.0360912	1.00555	900.664	0.20535	0.20535
1443	1.22662	0.136762	-1.08986	0.000162226	0.999563	0.00171083	1.00493	1011.48	0.111495	0.111495
1444	1.10413	0.0180085	-1.08612	4.65326e-08	1	4.90654e-07	1.00578	865.291	0.0163102	0.0163102
1445	1.17414	0.0735841	-1.10056	1.112e-06	0.999992	1.17253e-05	1.00283	1742.95	0.0626706	0.0626706
1446	1.11106	0.0153376	-1.09573	3.24902e-07	0.999998	3.42587e-06	1.00268	1839.42	0.0138044	0.0138044
1447	1.22531	0.291878	-0.933434	0.000894733	0.998168	0.00944277	1.00718	698.854	0.238207	0.238207
1448	1.20257	0.0774949	-1.12507	4.83694e-07	0.999997	5.10021e-06	1.00457	1089.28	0.0644413	0.0644413
1449	1.25702	0.171295	-1.08572	0.000151783	0.999615	0.00160069	1.00496	1004.89	0.136271	0.136271
1450	1.14696	0.0744596	-1.07251	5.40261e-06	0.999964	5.6967e-05	1.00263	1875.16	0.0649188	0.0649188
1451	1.42481	0.086215	-1.33859	6.56779e-08	1	6.92527e-07	1.00474	1051.83	0.06051	0.06051
1452	1.30259	0.113377	-1.18922	3.22703e-05	0.999944	0.000340279	1.00842	597.691	0.0870391	0.0870391
1453	1.14849	0.0786101	-1.06988	2.37766e-05	0.999904	0.000250713	1.00325	1522.39	0.0684464	0.0684464
1454	1.34384	0.116256	-1.22758	3.33414e-06	0.99999	3.51562e-05	1.00639	783.702	0.0865104	0.0865104
1455	1.22361	0.101678	-1.12193	1.25571e-06	0.999996	1.32406e-05	1.0059	848.163	0.0830966	0.0830966
1456	1.19035	0.0759554	-1.1144	2.26899e-06	0.999989	2.3925e-05	1.00407	1221.22	0.0638091	0.0638091
1457	1.08798	0.127243	-0.960734	0.000610627	0.998408	0.00644256	1.00373	1330.47	0.116954	0.116954
1458	1.18577	0.0754299	-1.11034	2.73626e-06	0.999986	2.8852e-05	1.00343	1444.15	0.0636128	0.0636128
1459	1.18036	0.0207116	-1.15965	8.27025e-09	1	8.7204e-08	1.00441	1128.34	0.0175468	0.0175468
1460	1.38847	0.315696	-1.07278	0.00233188	0.995904	0.0246454	1.00601	832.32	0.227369	0.227369
1461	0.784188	0.292823	-0.491365	0.0580605	0.901123	0.649942	1.00275	1795.58	0.37341	0.37341
1462	1.06314	0.0135454	-1.04959	3.91484e-08	1	4.12792e-07	1.00614	815.277	0.0127409	0.0127409
1463	1.14814	0.016621	-1.13152	1.04727e-08	1	1.10427e-07	1.00416	1193.73	0.0144764	0.0144764
1464	3.68168	0.214629	-3.46705	4.81998e-05	0.999879	0.000508257	1.00566	882.949	0.0582964	0.0582964
1465	1.22661	0.104512	-1.1221	2.40688e-06	0.999992	2.53789e-05	1.00594	842.304	0.0852037	0.0852037
1466	0.615865	0.0020489	-0.613816	4.93816e-06	0.999912	5.20696e-05	1.00559	894.151	0.00332687	0.00332687
1467	1.17017	0.0771826	-1.09299	2.76333e-05	0.999862	0.000291381	1.00275	1794.63	0.0659584	0.0659584
1468	1.20181	0.0769136	-1.1249	2.27031e-07	0.999999	2.39388e-06	1.00561	890.875	0.063998	0.063998
1469	0.988167	0.12757	-0.860597	0.00315522	0.99188	0.0333748	1.00194	2520.37	0.129097	0.129097
1470	1.12421	0.0124374	-1.11177	3.53868e-09	1	3.73129e-08	1.00456	1093.17	0.0110633	0.0110633
1471	1.46743	0.0134705	-1.45396	1.20276e-12	1	1.26823e-11	1.00499	999.678	0.00917963	0.00917963
1472	1.13989	0.0089872	-1.1309	5.63987e-09	1	5.94684e-08	1.00252	1950.7	0.00788427	0.00788427
1473	1.14034	0.0136849	-1.12665	2.19693e-09	1	2.31651e-08	1.00428	1161.14	0.0120007	0.0120007
1474	1.24416	0.0786515	-1.1655	1.68613e-08	1	1.77791e-07	1.00548	911.42	0.0632168	0.0632168
1475	1.39151	0.14909	-1.24242	3.52413e-06	0.999991	3.71596e-05	1.00894	563.798	0.107142	0.107142
1476	1.11184	0.0129299	-1.09891	1.33049e-08	1	1.40291e-07	1.00443	1122.71	0.0116293	0.0116293
1477	1.72144	0.0834136	-1.63803	3.7094e-09	1	3.9113e-08	1.00769	653.6	0.0484556	0.0484556
1478	1.85301	0.749474	-1.10353	0.0545803	0.901641	0.608735	1.00851	591.744	0.404464	0.404464
1479	1.52024	0.0964412	-1.4238	4.91841e-08	1	5.18612e-07	1.00878	573.511	0.063438	0.063438
1480	1.85636	0.0189103	-1.83745	3.15689e-12	1	3.32872e-11	1.00665	753.77	0.0101868	0.0101868
1481	1.25246	0.112719	-1.13974	7.96216e-06	0.999971	8.3956e-05	1.00499	1000.5	0.0899984	0.0899984
1482	1.24106	0.0862332	-1.15483	4.78323e-07	0.999999	5.04358e-06	1.00593	844.195	0.0694834	0.0694834
1483	0.812362	0.138365	-0.673997	0.00918747	0.976343	0.0977737	1.00161	3021.49	0.170324	0.170324
1484	1.24	0.211776	-1.02823	4.9248e-05	0.999871	0.000519311	1.00852	591.232	0.170787	0.170787
1485	1.03948	0.00791285	-1.03156	1.13232e-08	1	1.19395e-07	1.00437	1138.66	0.00761233	0.00761233
1486	0.944828	0.00898644	-0.935841	5.90774e-06	0.999951	6.22934e-05	1.00388	1281.26	0.00951119	0.00951119
1487	0.77706	0.00623373	-0.770826	1.14213e-05	0.99991	0.000120431	1.00337	1469.36	0.00802221	0.00802221
1488	1.18089	0.0757213	-1.10516	1.90842e-06	0.99999	2.01229e-05	1.00399	1244.54	0.0641225	0.0641225
1489	1.12687	0.271084	-0.855788	0.00191109	0.995943	0.0201896	1.0064	783.16	0.240563	0.240563
1490	1.35337	0.0762343	-1.27714	2.30799e-07	0.999999	2.43361e-06	1.00437	1138.17	0.0563291	0.0563291
1491	1.09424	0.00636972	-1.08787	6.74064e-10	1	7.10753e-09	1.00316	1567.16	0.00582111	0.00582111
1492	0.898825	0.638224	-0.260601	0.22429	0.706579	3.04879	1.00592	845.295	0.710065	0.710065
1493	1.33263	0.249458	-1.08317	2.74728e-05	0.999927	0.000289689	1.0086	585.363	0.187192	0.187192
1494	1.16175	0.0198421	-1.14191	6.76759e-09	1	7.13595e-08	1.00513	973.548	0.0170795	0.0170795
1495	1.8939	0.072541	-1.82135	0.000148692	0.9996	0.00156808	1.00276	1787.72	0.0383025	0.0383025
1496	1.14792	0.00720389	-1.14071	5.23416e-11	1	5.51905e-10	1.0034	1457.64	0.00627562	0.00627562
1497	1.23635	0.0824919	-1.15386	8.70324e-08	1	9.17695e-07	1.00555	900.358	0.0667221	0.0667221
1498	0.856046	0.00503203	-0.851014	3.96715e-07	0.999996	4.18308e-06	1.00282	1747.15	0.00587822	0.00587822
1499	1.53588	0.0189892	-1.51689	0.000554178	0.997416	0.00584665	1.00325	1523.88	0.0123637	0.0123637
1500	2.1776	1.02564	-1.15196	0.0866887	0.896544	1.00083	1.01521	335.209	0.470996	0.470996
1501	1.20047	0.0735039	-1.12697	5.83461e-08	1	6.15219e-07	1.00471	1058.68	0.0612293	0.0612293
1502	1.40973	0.0115513	-1.39817	7.15489e-11	1	7.54432e-10	1.00343	1444.03	0.00819402	0.00819402
1503	1.5334	0.00387922	-1.52952	8.55046e-05	0.997856	0.000901663	1.0039	1272.58	0.00252981	0.00252981
1504	2.07682	0.104447	-1.97237	0.00449568	0.993007	0.0476179	1.00191	2555.2	0.0502919	0.0502919
1505	1.25619	0.0747104	-1.18148	1.54912e-08	1	1.63344e-07	1.00484	1029.57	0.059474	0.059474
1506	1.21554	0.242648	-0.97289	4.28899e-05	0.999881	0.000452263	1.00798	630.173	0.199622	0.199622
1507	1.13357	0.0123563	-1.12121	7.99702e-10	1	8.43229e-09	1.00447	1114.82	0.0109004	0.0109004
1508	0.96496	0.00462209	-0.960338	2.51527e-08	1	2.65217e-07	1.00285	1732.55	0.00478993	0.00478993
1509	1.03839	0.12375	-0.914637	0.00110642	0.997029	0.0116794	1.0036	1377.5	0.119175	0.119175
1510	1.13788	0.0093973	-1.12848	3.50981e-10	1	3.70085e-09	1.00421	1179.88	0.00825864	0.00825864
1511	1.14315	0.0162103	-1.12694	7.69809e-08	1	8.1171e-07	1.00332	1492.59	0.0141803	0.0141803
1512	1.26542	0.0739326	-1.19148	2.98801e-08	1	3.15065e-07	1.00472	1055.09	0.0584255	0.0584255
1513	0.986517	0.0807955	-0.905721	0.000253738	0.998891	0.00267617	1.00193	2538.48	0.0818998	0.0818998
1514	1.18568	0.0141799	-1.1715	5.72989e-08	1	6.04177e-07	1.00249	1973.75	0.0119593	0.0119593
1515	1.09881	0.00842632	-1.09038	8.34855e-09	1	8.80296e-08	1.00261	1888.21	0.00766861	0.00766861
1516	1.52665	0.317391	-1.20926	0.00043451	0.999194	0.00458359	1.01032	489.458	0.2079	0.2079
1517	1.05576	0.199925	-0.855839	0.00106595	0.997266	0.0112517	1.00585	855.411	0.189365	0.189365
1518	1.18642	0.105209	-1.08121	2.12553e-05	0.99993	0.000224127	1.00476	1047.91	0.0886772	0.0886772
1519	1.14834	0.0812859	-1.06705	2.8158e-05	0.999881	0.000296915	1.00311	1591.7	0.0707855	0.0707855
1520	1.19246	0.0961219	-1.09634	0.000149242	0.999602	0.00157389	1.00287	1721.69	0.080608	0.080608
1521	1.35999	0.0762375	-1.28375	2.06195e-09	1	2.17418e-08	1.00482	1033.86	0.0560576	0.0560576
1522	1.08902	0.00606901	-1.08295	1.15303e-09	1	1.21578e-08	1.00278	1772.36	0.00557289	0.00557289
1523	0.947758	0.445472	-0.502286	0.0984515	0.863517	1.15146	1.007	716.666	0.470027	0.470027
1524	1.2178	0.0742523	-1.14354	5.41025e-07	0.999997	5.70472e-06	1.00339	1462.87	0.0609727	0.0609727
1525	1.25414	0.0946352	-1.1595	2.00125e-07	0.999999	2.11017e-06	1.00473	1053.26	0.0754583	0.0754583
1526	1.17283	0.0148116	-1.15802	2.74399e-10	1	2.89334e-09	1.00369	1345	0.012629	0.012629
1527	1.35376	0.335518	-1.01825	0.000750174	0.998475	0.00791599	1.00977	516.541	0.247841	0.247841
1528	1.05744	0.0111149	-1.04632	2.17946e-07	0.999998	2.29808e-06	1.00256	1923.16	0.0105111	0.0105111
1529	1.22574	0.320827	-0.904909	0.0010295	0.997895	0.0108666	1.00936	538.593	0.261742	0.261742
1530	0.982015	0.410403	-0.571612	0.0630269	0.908622	0.709277	1.00726	691.712	0.417919	0.417919
1531	1.44178	0.0945994	-1.34719	1.78273e-07	0.999999	1.87976e-06	1.00506	985.127	0.0656127	0.0656127
1532	1.00479	0.00896622	-0.995827	5.75049e-07	0.999995	6.06349e-06	1.00287	1720.74	0.00892345	0.00892345
1533	2.46023	0.196709	-2.26352	2.97173e-07	0.999999	3.13348e-06	1.00742	677.218	0.0799557	0.0799557
1534	1.18498	0.229014	-0.955962	0.000130858	0.99966	0.00137999	1.00794	633.058	0.193265	0.193265
1535	1.24327	0.473146	-0.77012	0.018885	0.968395	0.202962	1.00824	610.809	0.380567	0.380567
1536	1.1936	0.0737594	-1.11985	1.96347e-07	0.999999	2.07034e-06	1.00433	1148.1	0.0617955	0.0617955
1537	1.19197	0.22912	-0.962852	0.000278486	0.999328	0.00293726	1.00693	723.982	0.19222	0.19222
1538	1.06054	0.00584829	-1.05469	1.30306e-09	1	1.37398e-08	1.00339	1458.92	0.00551445	0.00551445
1539	1.1557	0.00728311	-1.14842	3.22646e-11	1	3.40207e-10	1.0036	1376.82	0.00630189	0.00630189
1540	1.07493	0.937881	-0.137044	0.355829	0.485506	5.82449	1.0072	697.162	0.872508	0.872508
1541	1.04781	0.0112206	-1.03659	6.62798e-08	1	6.98873e-07	1.0044	1130.02	0.0107086	0.0107086
1542	1.21309	0.107273	-1.10581	2.93811e-05	0.999912	0.000309812	1.00483	1031.37	0.0884299	0.0884299
1543	1.08499	0.00839474	-1.07659	6.31559e-09	1	6.65935e-08	1.00313	1577.3	0.00773719	0.00773719
1544	1.15191	0.012693	-1.13922	8.84465e-08	0.999999	9.32606e-07	1.00247	1991.92	0.0110191	0.0110191
1545	1.24435	0.10171	-1.14264	1.04828e-06	0.999996	1.10534e-05	1.00589	848.625	0.0817379	0.0817379
1546	1.19313	0.194148	-0.998981	0.00047023	0.998872	0.00496058	1.0059	848.244	0.162721	0.162721
1547	1.15658	0.086663	-1.06992	2.86797e-05	0.999896	0.000302416	1.00395	1258.84	0.0749302	0.0749302
1548	1.19262	0.0741117	-1.11851	2.92708e-05	0.999865	0.000308649	1.00475	1048.72	0.0621416	0.0621416
1549	1.4253	0.461475	-0.963826	0.0184418	0.971133	0.198109	1.0079	636.059	0.323774	0.323774
1550	1.3359	0.43629	-0.899615	0.00385585	0.992258	0.0408146	1.00803	626.167	0.326588	0.326588
1551	1.28208	0.0918635	-1.19022	3.54732e-06	0.999987	3.74041e-05	1.00465	1070.44	0.0716518	0.0716518
1552	1.22862	0.0871442	-1.14147	8.58473e-07	0.999997	9.052e-06	1.00589	849.712	0.0709286	0.0709286
1553	2.75392	0.538945	-2.21498	0.000510256	0.998779	0.00538304	1.00842	597.891	0.195701	0.195701
1554	0.780686	0.687059	-0.0936264	0.421244	0.51053	7.67459	1.00632	791.839	0.880072	0.880072
1555	1.04894	0.526376	-0.522567	0.0672725	0.898797	0.760501	1.00661	758.229	0.501816	0.501816
1556	1.12699	0.259316	-0.867674	0.00153112	0.996532	0.0161694	1.00586	853.468	0.230096	0.230096
1557	1.16412	0.0146742	-1.14945	1.28155e-09	1	1.3513e-08	1.00342	1446.7	0.0126053	0.0126053
1558	1.25907	0.0176416	-1.24143	1.30027e-08	1	1.37104e-07	1.0035	1414.89	0.0140116	0.0140116
1559	1.23948	0.116816	-1.12267	2.03739e-06	0.999993	2.14828e-05	1.00613	816.507	0.0942455	0.0942455
1560	1.17479	0.443083	-0.73171	0.0206277	0.966501	0.222085	1.00782	643.016	0.377158	0.377158
1561	1.22251	0.0735173	-1.14899	7.73967e-08	0.999999	8.16094e-07	1.00431	1155.15	0.0601364	0.0601364
1562	1.11472	0.00665939	-1.10806	2.14785e-10	1	2.26475e-09	1.00367	1351.82	0.00597403	0.00597403
1563	2.1279	0.310107	-1.81779	6.52678e-05	0.999849	0.000688247	1.00471	1057.31	0.145734	0.145734
1564	1.10187	0.236454	-0.865412	0.00139665	0.996723	0.0147473	1.00607	823.841	0.214594	0.214594
1565	1.14721	0.00955527	-1.13765	2.1949e-10	1	2.31436e-09	1.00413	1204.97	0.00832917	0.00832917
1566	2.22361	0.418307	-1.8053	6.12272e-05	0.999821	0.000645637	1.00738	680.541	0.188121	0.188121
1567	1.5511	0.343616	-1.20749	0.00111158	0.997841	0.0117339	1.00582	858.854	0.22153	0.22153
1568	1.01844	0.0102998	-1.00814	8.92103e-07	0.999993	9.4066e-06	1.00279	1768.93	0.0101133	0.0101133
1569	1.19883	0.185046	-1.01378	3.4531e-05	0.999897	0.000364117	1.00793	634.28	0.154356	0.154356
1570	1.06092	0.0138528	-1.04706	1.46343e-07	0.999999	1.54308e-06	1.00501	995.875	0.0130574	0.0130574
1571	1.24239	0.0140824	-1.22831	3.57332e-09	1	3.76781e-08	1.00318	1554.83	0.011335	0.011335
1572	1.6397	0.518716	-1.12098	0.00703892	0.986133	0.0747465	1.00837	601.642	0.316349	0.316349
1573	1.31308	0.077912	-1.23517	4.98792e-08	1	5.2594e-07	1.0048	1039.18	0.0593354	0.0593354
1574	2.29294	0.55468	-1.73826	0.00249063	0.994587	0.0263275	1.00888	567.177	0.241908	0.241908
1575	1.2152	0.0838791	-1.13132	1.93306e-06	0.999993	2.03828e-05	1.0046	1083.21	0.0690249	0.0690249
1576	29.6708	0.00886055	-29.662	1.23448e-14	1	1.30167e-13	1.00396	1255.2	0.000298628	0.000298628
1577	1.17675	0.0110214	-1.16573	6.33671e-09	1	6.68161e-08	1.00254	1934.6	0.00936591	0.00936591
1578	1.13319	0.385343	-0.747848	0.0354673	0.94941	0.387729	1.00749	670.543	0.340052	0.340052
1579	0.962357	0.011585	-0.950772	4.66376e-06	0.999972	4.91763e-05	1.00252	1952.25	0.0120381	0.0120381
1580	1.15119	0.020369	-1.13082	1.50194e-08	1	1.58369e-07	1.0049	1016.94	0.0176938	0.0176938
1581	1.23568	0.284587	-0.951092	0.000147539	0.999628	0.00155592	1.0064	782.76	0.230308	0.230308
1582	1.67283	0.2477	-1.42513	2.67247e-05	0.999935	0.0002818	1.00755	665.665	0.148073	0.148073
1583	1.23347	0.163518	-1.06995	1.73924e-05	0.999945	0.000183393	1.00751	668.755	0.132568	0.132568
1584	1.12845	0.328393	-0.800062	0.0104709	0.982686	0.111576	1.00609	821.526	0.291011	0.291011
1585	1.21914	0.24194	-0.977203	0.000122469	0.999696	0.00129151	1.00816	616.48	0.198451	0.198451
1586	1.13344	0.348465	-0.784979	0.00707749	0.987017	0.0751591	1.00647	774.132	0.307439	0.307439
1587	1.24148	0.0855829	-1.1559	3.12244e-06	0.999989	3.2924e-05	1.00466	1068.89	0.0689363	0.0689363
1588	1.28424	0.279179	-1.00506	0.000283037	0.999371	0.00298527	1.00636	787.324	0.217388	0.217388
1589	1.20992	0.107489	-1.10243	1.49402e-05	0.999954	0.000157536	1.00532	939.392	0.0888399	0.0888399
1590	1.93783	0.117186	-1.82065	3.10936e-08	1	3.2786e-07	1.01214	417.584	0.0604725	0.0604725
1591	1.53588	0.0189892	-1.51689	0.000554178	0.997416	0.00584665	1.00325	1523.88	0.0123637	0.0123637
1592	0.703767	0.00448105	-0.699286	4.89355e-05	0.99945	0.000516016	1.00546	915.018	0.00636724	0.00636724
1593	1.1066	0.00844846	-1.09816	2.81595e-09	1	2.96922e-08	1.00304	1623.36	0.00763458	0.00763458
1594	1.40588	0.0791371	-1.32674	2.12946e-08	1	2.24537e-07	1.00451	1103.01	0.0562901	0.0562901
1595	1.5568	0.0787182	-1.47808	3.54833e-10	1	3.74146e-09	1.00453	1099.18	0.0505641	0.0505641
1596	1.22323	0.355468	-0.867763	0.00561973	0.990541	0.0595909	1.00899	560.387	0.290598	0.290598
1597	1.44826	0.485396	-0.962864	0.0161841	0.972791	0.173457	1.00813	619.04	0.335158	0.335158
1598	2.53098	0.148018	-2.38296	0.00874877	0.987471	0.0930638	1.00246	2000.91	0.0584825	0.0584825
1599	1.29135	0.360713	-0.93064	0.00104643	0.997746	0.0110454	1.00997	506.543	0.27933	0.27933
1600	1.23041	0.0770835	-1.15333	5.89974e-08	1	6.22086e-07	1.0053	941.765	0.0626485	0.0626485
1601	1.01095	0.00808425	-1.00287	1.03223e-07	0.999999	1.08842e-06	1.00281	1752.87	0.00799669	0.00799669
1602	1.23264	0.627904	-0.604741	0.0398616	0.927976	0.437762	1.00705	711.263	0.509396	0.509396
1603	0.858022	0.077945	-0.780077	0.000414495	0.997225	0.00437237	1.0038	1305.85	0.0908426	0.0908426
1604	1.2696	0.0733889	-1.19621	3.53675e-09	1	3.72925e-08	1.00509	979.64	0.057805	0.057805
1605	1.22803	0.0958049	-1.13222	3.83094e-06	0.999988	4.03947e-05	1.00519	962.281	0.0780154	0.0780154
1606	1.77211	0.45119	-1.32092	0.00253926	0.995152	0.0268429	1.00832	604.858	0.254606	0.254606
1607	1.11415	0.333671	-0.780477	0.00477802	0.990666	0.0506227	1.00632	792.956	0.299486	0.299486
1608	1.53338	0.00391352	-1.52947	8.63094e-05	0.997856	0.00091015	1.0039	1273.11	0.00255221	0.00255221
1609	1.06389	0.406043	-0.657851	0.0309369	0.951344	0.336622	1.00733	684.691	0.381658	0.381658
1610	1.94574	0.643274	-1.30247	0.00956239	0.978068	0.101802	1.00838	600.267	0.330606	0.330606
1611	1.4634	0.347095	-1.1163	0.000699213	0.998532	0.00737787	1.00983	513.611	0.237184	0.237184
1612	1.16927	0.0172222	-1.15205	5.71761e-09	1	6.02881e-08	1.0039	1272.82	0.014729	0.014729
1613	1.17106	0.0172613	-1.1538	4.61367e-09	1	4.86479e-08	1.00396	1252.78	0.0147399	0.0147399
1614	1.22599	0.344476	-0.881518	0.00139969	0.99714	0.0147794	1.00943	534.868	0.280977	0.280977
1615	0.757459	0.137104	-0.620356	0.00820557	0.977332	0.0872377	1.00167	2908.98	0.181005	0.181005
1616	1.49944	0.0846947	-1.41475	2.82851e-08	1	2.98246e-07	1.00456	1091.72	0.0564842	0.0564842
1617	1.23074	0.0819257	-1.14881	1.26993e-07	0.999999	1.33906e-06	1.00527	946.759	0.0665664	0.0665664
1618	0.756623	0.365626	-0.390997	0.187222	0.755552	2.42886	1.00226	2167.27	0.483234	0.483234
1619	3.62155	0.587834	-3.03372	0.00283477	0.994528	0.0299757	1.00994	508.047	0.162315	0.162315
1620	1.10308	0.650403	-0.452676	0.135298	0.811137	1.64984	1.00721	695.81	0.589625	0.589625
1621	3.61717	4.45616	0.838993	0.282298	0.667839	4.14745	1.01297	391.667	1.23195	1.23195
1622	2.88957	4.10239	1.21282	0.381067	0.568292	6.49196	1.0138	368.591	1.41972	1.41972
1623	4.18535	5.69396	1.50861	0.326078	0.620987	5.10186	1.01247	406.952	1.36045	1.36045
1624	1.17294	0.202004	-0.970933	9.7405e-05	0.999739	0.00102717	1.00823	611.417	0.17222	0.17222
1625	1.63406	0.728892	-0.905172	0.0522108	0.903954	0.580853	1.00837	601.07	0.446061	0.446061
1626	1.16789	0.402227	-0.765665	0.0118388	0.98019	0.126328	1.00827	608.213	0.344404	0.344404
1627	2.64474	2.78723	0.142495	0.292493	0.662187	4.35915	1.01437	354.153	1.05388	1.05388
1628	3.96513	5.18583	1.2207	0.32769	0.619407	5.13939	1.01261	402.387	1.30786	1.30786
1629	1.51824	0.504948	-1.01329	0.0212272	0.966248	0.22868	1.00757	663.712	0.332587	0.332587
1630	2.11215	0.379354	-1.7328	7.09876e-05	0.999816	0.000748567	1.00637	786.168	0.179605	0.179605
1631	2.16101	1.02371	-1.1373	0.0885853	0.786226	1.02486	1.00546	915.013	0.473717	0.473717
1632	1.90133	0.944539	-0.956794	0.112328	0.773165	1.3343	1.00644	777.583	0.496777	0.496777
1633	1.89682	0.3954	-1.50142	0.000427195	0.999043	0.00450639	1.00865	581.973	0.208454	0.208454
1634	1.20514	0.493008	-0.712132	0.049266	0.92918	0.546394	1.00761	659.841	0.409088	0.409088
1635	1.72088	0.588571	-1.13231	0.0267242	0.95692	0.289525	1.00883	570.64	0.342018	0.342018
1636	0.694131	0.705463	0.0113322	0.495399	0.426059	10.352	1.00487	1023.02	1.01633	1.01633
1637	1.41451	0.55845	-0.856056	0.0152896	0.971507	0.163722	1.00759	662.145	0.394802	0.394802
1638	2.15258	1.28337	-0.869203	0.233872	0.618425	3.21881	1.00524	953.057	0.596204	0.596204
1639	0.745628	0.603325	-0.142303	0.365963	0.566449	6.08612	1.00484	1030.23	0.80915	0.80915
1640	3.04362	0.584389	-2.45924	0.00100376	0.997447	0.0105946	1.00688	728.683	0.192004	0.192004
1641	1.43645	0.324291	-1.11216	0.000415557	0.999151	0.00438357	1.01054	479.738	0.225759	0.225759
1642	1.55872	0.372074	-1.18664	0.00164041	0.997	0.0173254	1.00799	629.467	0.238705	0.238705
1643	3.44577	0.561008	-2.88476	0.000317458	0.99919	0.00334843	1.00757	663.305	0.162811	0.162811
1644	1.88679	0.608128	-1.27866	0.0262242	0.955822	0.283963	1.00894	563.721	0.322309	0.322309
1645	3.07656	0.94993	-2.12663	0.0466488	0.897983	0.515947	1.00465	1071.07	0.308763	0.308763
1646	3.67389	0.749835	-2.92406	0.107099	0.856571	1.26474	1.01034	488.59	0.204098	0.204098
1647	3.95606	0.853112	-3.10295	0.0755772	0.897503	0.86206	1.01028	491.725	0.215647	0.215647
1648	4.01601	3.41741	-0.598605	0.204193	0.751783	2.70551	1.01287	394.419	0.850945	0.850945
1649	5.7177	12.5353	6.81763	0.479209	0.460265	9.7024	1.01147	441.494	2.19237	2.19237
1650	1.90759	0.32082	-1.58677	0.0608841	0.926384	0.6836	1.00717	700.065	0.168181	0.168181

## Sheet: FUBAR_123_stats
				0<w<0.5	0.5<w<1.0	w>1.0		stats	0<w<0.5	0.5<w<1.0	w>1.0		Total
1	0.0625664			1	0	0			1462	118	70		1650
2	1.01963			0	0	1
3	1.25015			0	0	1			88.6061	7.15152	4.24242		100
4	0.468776			1	0	0
5	0.755921			0	1	0		Approx.	88.61	7.15	4.24		100
6	0.765502			0	1	0
7	1.01837			0	0	1
8	1.23614			0	0	1
9	0.682243			0	1	0
10	1.68553			0	0	1
11	1.41562			0	0	1
12	1.55104			0	0	1
13	0.695973			0	1	0
14	0.809594			0	1	0
15	1.40599			0	0	1
16	1.24095			0	0	1
17	0.889249			0	1	0
18	1.02996			0	0	1
19	1.84726			0	0	1
20	0.634609			0	1	0
21	0.0721075			1	0	0
22	0.215208			1	0	0
23	0.631797			0	1	0
24	0.345545			1	0	0
25	0.884343			0	1	0
26	0.409792			1	0	0
27	0.315048			1	0	0
28	0.163235			1	0	0
29	0.558826			0	1	0
30	0.579018			0	1	0
31	0.453284			1	0	0
32	1.12335			0	0	1
33	0.433011			1	0	0
34	0.853612			0	1	0
35	0.496344			1	0	0
36	0.444344			1	0	0
37	0.347098			1	0	0
38	0.726988			0	1	0
39	0.619884			0	1	0
40	0.464501			1	0	0
41	1.06374			0	0	1
42	1.00007			0	0	1
43	0.635984			0	1	0
44	1.61619			0	0	1
45	0.462126			1	0	0
46	1.05296			0	0	1
47	0.73724			0	1	0
48	1.47324			0	0	1
49	0.398438			1	0	0
50	0.724609			0	1	0
51	0.999784			0	1	0
52	1.07638			0	0	1
53	0.984703			0	1	0
54	0.0986495			1	0	0
55	1.16961			0	0	1
56	1.51916			0	0	1
57	0.606159			0	1	0
58	1.10612			0	0	1
59	1.35247			0	0	1
60	0.621662			0	1	0
61	0.731895			0	1	0
62	0.74877			0	1	0
63	1.26012			0	0	1
64	0.405296			1	0	0
65	0.563532			0	1	0
66	0.0990874			1	0	0
67	0.921183			0	1	0
68	1.42594			0	0	1
69	1.6052			0	0	1
70	0.415497			1	0	0
71	0.388063			1	0	0
72	0.578719			0	1	0
73	0.339726			1	0	0
74	1.10907			0	0	1
75	0.457636			1	0	0
76	0.316239			1	0	0
77	0.251595			1	0	0
78	0.432446			1	0	0
79	0.203175			1	0	0
80	0.768836			0	1	0
81	0.323711			1	0	0
82	1.02764			0	0	1
83	0.406363			1	0	0
84	0.51331			0	1	0
85	0.470996			1	0	0
86	0.470996			1	0	0
87	0.470996			1	0	0
88	0.470996			1	0	0
89	0.470996			1	0	0
90	0.470996			1	0	0
91	0.470996			1	0	0
92	0.470996			1	0	0
93	0.470996			1	0	0
94	0.470996			1	0	0
95	0.470996			1	0	0
96	0.470996			1	0	0
97	0.470996			1	0	0
98	0.470996			1	0	0
99	0.470996			1	0	0
100	0.470996			1	0	0
101	0.470996			1	0	0
102	0.470996			1	0	0
103	0.470996			1	0	0
104	0.546509			0	1	0
105	1.00925			0	0	1
106	1.59761			0	0	1
107	0.650862			0	1	0
108	1.22684			0	0	1
109	1.80059			0	0	1
110	1.08791			0	0	1
111	0.0436497			1	0	0
112	1.72429			0	0	1
113	0.493028			1	0	0
114	1.24754			0	0	1
115	1.08368			0	0	1
116	1.08414			0	0	1
117	1.7716			0	0	1
118	0.557787			0	1	0
119	0.442923			1	0	0
120	0.501741			0	1	0
121	0.690228			0	1	0
122	0.469108			1	0	0
123	1.37167			0	0	1
124	0.552335			0	1	0
125	0.544909			0	1	0
126	1.20936			0	0	1
127	0.27563			1	0	0
128	0.588287			0	1	0
129	0.356248			1	0	0
130	0.20451			1	0	0
131	0.198489			1	0	0
132	0.0212878			1	0	0
133	0.294921			1	0	0
134	0.160773			1	0	0
135	0.133929			1	0	0
136	0.295423			1	0	0
137	0.204948			1	0	0
138	0.879657			0	1	0
139	0.39619			1	0	0
140	0.29216			1	0	0
141	1.95986			0	0	1
142	0.264077			1	0	0
143	0.469332			1	0	0
144	1.00198			0	0	1
145	0.743967			0	1	0
146	0.388532			1	0	0
147	0.661104			0	1	0
148	0.945043			0	1	0
149	0.649487			0	1	0
150	0.278953			1	0	0
151	0.681285			0	1	0
152	0.443547			1	0	0
153	0.336715			1	0	0
154	1.59025			0	0	1
155	0.527659			0	1	0
156	0.764475			0	1	0
157	0.417866			1	0	0
158	1.64386			0	0	1
159	0.116015			1	0	0
160	2.90772			0	0	1
161	0.481093			1	0	0
162	1.11346			0	0	1
163	0.630398			0	1	0
164	0.232172			1	0	0
165	1.24581			0	0	1
166	0.803826			0	1	0
167	0.885303			0	1	0
168	0.188087			1	0	0
169	0.360296			1	0	0
170	0.303809			1	0	0
171	0.338214			1	0	0
172	0.548425			0	1	0
173	0.204013			1	0	0
174	0.309368			1	0	0
175	0.363059			1	0	0
176	0.239627			1	0	0
177	0.173455			1	0	0
178	0.196197			1	0	0
179	0.21767			1	0	0
180	0.0791978			1	0	0
181	0.482031			1	0	0
182	0.011164			1	0	0
183	0.0899721			1	0	0
184	0.11232			1	0	0
185	0.565569			0	1	0
186	0.273794			1	0	0
187	0.089628			1	0	0
188	0.253361			1	0	0
189	0.294714			1	0	0
190	0.398386			1	0	0
191	0.179666			1	0	0
192	0.484899			1	0	0
193	0.429594			1	0	0
194	0.493897			1	0	0
195	0.380436			1	0	0
196	0.35707			1	0	0
197	0.711449			0	1	0
198	0.625523			0	1	0
199	1.41109			0	0	1
200	0.614506			0	1	0
201	0.935899			0	1	0
202	0.99197			0	1	0
203	0.49497			1	0	0
204	0.748047			0	1	0
205	0.33639			1	0	0
206	0.565369			0	1	0
207	2.45105			0	0	1
208	1.03713			0	0	1
209	1.80572			0	0	1
210	0.604039			0	1	0
211	1.011			0	0	1
212	0.239874			1	0	0
213	1.4271			0	0	1
214	0.133897			1	0	0
215	0.123053			1	0	0
216	1.99575			0	0	1
217	0.991812			0	1	0
218	0.351306			1	0	0
219	0.265728			1	0	0
220	0.436686			1	0	0
221	0.750776			0	1	0
222	0.429519			1	0	0
223	0.0886708			1	0	0
224	0.0685318			1	0	0
225	0.0725048			1	0	0
226	0.314773			1	0	0
227	0.19841			1	0	0
228	0.0761959			1	0	0
229	0.0945515			1	0	0
230	0.615465			0	1	0
231	0.34449			1	0	0
232	0.0642724			1	0	0
233	0.0601608			1	0	0
234	0.127183			1	0	0
235	0.0752506			1	0	0
236	0.0622409			1	0	0
237	0.289172			1	0	0
238	0.0089687			1	0	0
239	0.000613505			1	0	0
240	0.0639084			1	0	0
241	0.063008			1	0	0
242	0.0698317			1	0	0
243	0.152938			1	0	0
244	0.0603811			1	0	0
245	0.0670934			1	0	0
246	0.10387			1	0	0
247	0.0942136			1	0	0
248	0.0624105			1	0	0
249	0.0675475			1	0	0
250	0.195157			1	0	0
251	0.061299			1	0	0
252	0.297307			1	0	0
253	0.199645			1	0	0
254	0.365925			1	0	0
255	0.213616			1	0	0
256	0.242067			1	0	0
257	0.0623672			1	0	0
258	0.242376			1	0	0
259	0.0534434			1	0	0
260	0.40128			1	0	0
261	0.179373			1	0	0
262	0.254678			1	0	0
263	0.373788			1	0	0
264	0.0028689			1	0	0
265	0.0673113			1	0	0
266	0.336247			1	0	0
267	0.0606831			1	0	0
268	0.0647052			1	0	0
269	0.132911			1	0	0
270	0.179617			1	0	0
271	0.210783			1	0	0
272	0.0948334			1	0	0
273	0.151359			1	0	0
274	0.106903			1	0	0
275	0.0589152			1	0	0
276	0.309862			1	0	0
277	0.0635918			1	0	0
278	0.0605414			1	0	0
279	0.418154			1	0	0
280	0.0998961			1	0	0
281	0.475449			1	0	0
282	0.0975572			1	0	0
283	0.142837			1	0	0
284	0.254409			1	0	0
285	0.247862			1	0	0
286	0.394956			1	0	0
287	0.314439			1	0	0
288	0.77318			0	1	0
289	0.36702			1	0	0
290	0.151084			1	0	0
291	0.0597849			1	0	0
292	0.24134			1	0	0
293	0.516481			0	1	0
294	0.0082339			1	0	0
295	0.0734119			1	0	0
296	0.479515			1	0	0
297	0.213138			1	0	0
298	0.338986			1	0	0
299	0.0970429			1	0	0
300	0.251578			1	0	0
301	0.0870557			1	0	0
302	0.0624254			1	0	0
303	0.260757			1	0	0
304	0.172126			1	0	0
305	0.0101184			1	0	0
306	0.0654797			1	0	0
307	0.0433324			1	0	0
308	0.176325			1	0	0
309	0.0130048			1	0	0
310	0.0113761			1	0	0
311	0.0133244			1	0	0
312	0.0126907			1	0	0
313	0.0636247			1	0	0
314	0.00613364			1	0	0
315	0.00926756			1	0	0
316	0.0610013			1	0	0
317	0.00901793			1	0	0
318	0.0631907			1	0	0
319	0.0677946			1	0	0
320	0.0616204			1	0	0
321	0.191134			1	0	0
322	0.0173758			1	0	0
323	0.00915258			1	0	0
324	0.286964			1	0	0
325	0.124298			1	0	0
326	0.0604454			1	0	0
327	0.0111507			1	0	0
328	0.0623542			1	0	0
329	0.142695			1	0	0
330	0.246093			1	0	0
331	0.0676076			1	0	0
332	0.0843064			1	0	0
333	0.135764			1	0	0
334	0.010642			1	0	0
335	0.146193			1	0	0
336	0.178003			1	0	0
337	0.26566			1	0	0
338	0.366296			1	0	0
339	0.0118027			1	0	0
340	0.405021			1	0	0
341	0.198223			1	0	0
342	0.421874			1	0	0
343	0.0147521			1	0	0
344	0.0535173			1	0	0
345	0.00916571			1	0	0
346	0.00781857			1	0	0
347	0.135617			1	0	0
348	0.0136466			1	0	0
349	0.383828			1	0	0
350	0.00841542			1	0	0
351	0.00252981			1	0	0
352	0.0359975			1	0	0
353	0.0591809			1	0	0
354	0.507247			0	1	0
355	0.0741082			1	0	0
356	0.067886			1	0	0
357	0.384181			1	0	0
358	0.00936265			1	0	0
359	0.0663573			1	0	0
360	0.00930639			1	0	0
361	0.0135102			1	0	0
362	0.0672059			1	0	0
363	0.0647251			1	0	0
364	0.0103924			1	0	0
365	0.181005			1	0	0
366	0.00955044			1	0	0
367	0.0606913			1	0	0
368	0.00446057			1	0	0
369	0.00501602			1	0	0
370	0.00589036			1	0	0
371	0.207109			1	0	0
372	0.0662569			1	0	0
373	0.00834998			1	0	0
374	0.012467			1	0	0
375	0.0901231			1	0	0
376	0.0636378			1	0	0
377	0.00357282			1	0	0
378	0.0174691			1	0	0
379	0.00805353			1	0	0
380	0.00757222			1	0	0
381	0.00811208			1	0	0
382	0.102974			1	0	0
383	0.103207			1	0	0
384	0.0666334			1	0	0
385	0.0644875			1	0	0
386	0.15425			1	0	0
387	0.0563945			1	0	0
388	0.301078			1	0	0
389	0.288229			1	0	0
390	0.00894613			1	0	0
391	0.0675889			1	0	0
392	0.00747119			1	0	0
393	0.00836985			1	0	0
394	0.21784			1	0	0
395	0.0781253			1	0	0
396	0.293047			1	0	0
397	0.142419			1	0	0
398	0.0596415			1	0	0
399	0.0719928			1	0	0
400	0.0991646			1	0	0
401	0.382803			1	0	0
402	0.390681			1	0	0
403	0.410572			1	0	0
404	0.0062665			1	0	0
405	0.13161			1	0	0
406	0.058049			1	0	0
407	0.231823			1	0	0
408	0.0635908			1	0	0
409	0.0617249			1	0	0
410	0.0634937			1	0	0
411	0.00679061			1	0	0
412	0.012607			1	0	0
413	0.0160706			1	0	0
414	0.136727			1	0	0
415	0.0579265			1	0	0
416	0.00710092			1	0	0
417	0.0610908			1	0	0
418	0.31182			1	0	0
419	0.00857584			1	0	0
420	0.0615364			1	0	0
421	0.0608923			1	0	0
422	0.011503			1	0	0
423	0.00675663			1	0	0
424	0.0629965			1	0	0
425	0.0692413			1	0	0
426	0.0682872			1	0	0
427	0.063117			1	0	0
428	0.00754157			1	0	0
429	0.0650072			1	0	0
430	0.00929911			1	0	0
431	0.00850637			1	0	0
432	0.00848686			1	0	0
433	0.00843725			1	0	0
434	0.008074			1	0	0
435	0.0102291			1	0	0
436	0.00477436			1	0	0
437	0.0080786			1	0	0
438	0.00646094			1	0	0
439	0.0625873			1	0	0
440	0.00782204			1	0	0
441	0.0083381			1	0	0
442	0.00918114			1	0	0
443	0.0508419			1	0	0
444	0.101594			1	0	0
445	0.0756593			1	0	0
446	0.197637			1	0	0
447	0.00991734			1	0	0
448	0.187068			1	0	0
449	0.0590589			1	0	0
450	0.0140432			1	0	0
451	0.123734			1	0	0
452	0.0123637			1	0	0
453	0.00925034			1	0	0
454	0.00795358			1	0	0
455	0.0057476			1	0	0
456	0.00872764			1	0	0
457	0.00646447			1	0	0
458	0.00997129			1	0	0
459	0.0108815			1	0	0
460	0.0093931			1	0	0
461	0.21171			1	0	0
462	0.0110571			1	0	0
463	0.00748272			1	0	0
464	0.0102167			1	0	0
465	0.016436			1	0	0
466	0.0594721			1	0	0
467	0.0697169			1	0	0
468	0.0563346			1	0	0
469	0.229851			1	0	0
470	0.0614963			1	0	0
471	0.0684392			1	0	0
472	0.00632442			1	0	0
473	0.224277			1	0	0
474	0.0245167			1	0	0
475	0.0668552			1	0	0
476	0.149205			1	0	0
477	0.0153924			1	0	0
478	0.0181161			1	0	0
479	0.15032			1	0	0
480	0.0618537			1	0	0
481	0.00798032			1	0	0
482	0.0759729			1	0	0
483	0.061262			1	0	0
484	0.222407			1	0	0
485	0.0590212			1	0	0
486	0.110848			1	0	0
487	0.0127102			1	0	0
488	0.0128001			1	0	0
489	0.0661925			1	0	0
490	0.101261			1	0	0
491	0.00936307			1	0	0
492	0.0641894			1	0	0
493	0.00900605			1	0	0
494	0.0656284			1	0	0
495	0.174226			1	0	0
496	0.0438168			1	0	0
497	0.00798755			1	0	0
498	0.00872067			1	0	0
499	0.0940816			1	0	0
500	0.0124477			1	0	0
501	0.174854			1	0	0
502	0.0636523			1	0	0
503	0.0120674			1	0	0
504	0.120997			1	0	0
505	0.43335			1	0	0
506	0.0104924			1	0	0
507	0.0764376			1	0	0
508	0.060567			1	0	0
509	0.0707974			1	0	0
510	0.0603315			1	0	0
511	0.283138			1	0	0
512	0.00748156			1	0	0
513	0.484453			1	0	0
514	0.239337			1	0	0
515	0.633175			0	1	0
516	0.253156			1	0	0
517	0.06109			1	0	0
518	0.0637696			1	0	0
519	0.505695			0	1	0
520	0.0704811			1	0	0
521	0.0089283			1	0	0
522	0.328431			1	0	0
523	0.320199			1	0	0
524	0.00252981			1	0	0
525	0.0126487			1	0	0
526	0.0145224			1	0	0
527	0.818861			0	1	0
528	0.115466			1	0	0
529	0.00546993			1	0	0
530	0.0711511			1	0	0
531	0.00632955			1	0	0
532	0.00959959			1	0	0
533	0.485672			1	0	0
534	0.0599398			1	0	0
535	0.00900864			1	0	0
536	0.00856434			1	0	0
537	0.0626348			1	0	0
538	0.0168573			1	0	0
539	0.00839561			1	0	0
540	0.0503067			1	0	0
541	0.140074			1	0	0
542	0.0087007			1	0	0
543	0.0148527			1	0	0
544	0.173001			1	0	0
545	0.0792582			1	0	0
546	0.0128551			1	0	0
547	0.344015			1	0	0
548	0.00573335			1	0	0
549	0.423238			1	0	0
550	0.0959572			1	0	0
551	0.0934327			1	0	0
552	0.0770816			1	0	0
553	0.012303			1	0	0
554	0.338734			1	0	0
555	0.0735021			1	0	0
556	0.343805			1	0	0
557	0.197054			1	0	0
558	0.0627086			1	0	0
559	0.00437918			1	0	0
560	0.098946			1	0	0
561	0.232047			1	0	0
562	0.124624			1	0	0
563	0.260304			1	0	0
564	0.0667103			1	0	0
565	0.0581888			1	0	0
566	0.00903392			1	0	0
567	0.548577			0	1	0
568	0.0747811			1	0	0
569	0.0123637			1	0	0
570	0.236404			1	0	0
571	0.252699			1	0	0
572	0.0111016			1	0	0
573	0.248544			1	0	0
574	0.0605815			1	0	0
575	0.206735			1	0	0
576	0.946258			0	1	0
577	0.367794			1	0	0
578	0.0642398			1	0	0
579	0.194478			1	0	0
580	0.781584			0	1	0
581	0.170848			1	0	0
582	0.0616481			1	0	0
583	0.522218			0	1	0
584	0.677737			0	1	0
585	0.133106			1	0	0
586	0.0746116			1	0	0
587	0.0618527			1	0	0
588	0.632738			0	1	0
589	0.0866586			1	0	0
590	0.00504132			1	0	0
591	0.292978			1	0	0
592	0.212796			1	0	0
593	0.18808			1	0	0
594	0.0740973			1	0	0
595	0.177773			1	0	0
596	0.733687			0	1	0
597	0.270649			1	0	0
598	0.0145846			1	0	0
599	0.276663			1	0	0
600	0.552256			0	1	0
601	0.0130657			1	0	0
602	0.0271584			1	0	0
603	0.242013			1	0	0
604	0.240729			1	0	0
605	0.0101084			1	0	0
606	0.0101619			1	0	0
607	0.0795697			1	0	0
608	0.0660268			1	0	0
609	0.358176			1	0	0
610	0.213069			1	0	0
611	0.0654694			1	0	0
612	0.230764			1	0	0
613	0.284496			1	0	0
614	0.0130907			1	0	0
615	0.167052			1	0	0
616	0.0688965			1	0	0
617	0.0674205			1	0	0
618	0.241439			1	0	0
619	0.0753031			1	0	0
620	0.0960627			1	0	0
621	0.128826			1	0	0
622	0.233418			1	0	0
623	0.0119828			1	0	0
624	0.149404			1	0	0
625	0.215101			1	0	0
626	0.0602084			1	0	0
627	0.0104161			1	0	0
628	0.000216464			1	0	0
629	0.353993			1	0	0
630	0.00939029			1	0	0
631	0.063896			1	0	0
632	0.11926			1	0	0
633	0.0638331			1	0	0
634	0.00647732			1	0	0
635	0.0612649			1	0	0
636	0.0145292			1	0	0
637	0.00756232			1	0	0
638	0.0796365			1	0	0
639	0.100738			1	0	0
640	0.441835			1	0	0
641	0.0737085			1	0	0
642	0.0525412			1	0	0
643	0.0846226			1	0	0
644	0.0609238			1	0	0
645	0.0685892			1	0	0
646	0.1812			1	0	0
647	0.208093			1	0	0
648	0.173572			1	0	0
649	0.0744546			1	0	0
650	0.108658			1	0	0
651	0.106151			1	0	0
652	0.0539788			1	0	0
653	0.139693			1	0	0
654	0.0636055			1	0	0
655	0.0814957			1	0	0
656	0.30187			1	0	0
657	0.0127891			1	0	0
658	0.0145948			1	0	0
659	0.104047			1	0	0
660	0.0620175			1	0	0
661	0.0146179			1	0	0
662	0.197233			1	0	0
663	0.352316			1	0	0
664	0.0611011			1	0	0
665	0.165713			1	0	0
666	0.411299			1	0	0
667	0.0589513			1	0	0
668	0.412238			1	0	0
669	0.00959409			1	0	0
670	0.0591167			1	0	0
671	0.0085796			1	0	0
672	0.0705986			1	0	0
673	0.0066995			1	0	0
674	0.0668559			1	0	0
675	0.0217772			1	0	0
676	0.086503			1	0	0
677	0.0744046			1	0	0
678	0.0650284			1	0	0
679	0.000201497			1	0	0
680	0.295659			1	0	0
681	0.0612471			1	0	0
682	0.0168122			1	0	0
683	0.0685884			1	0	0
684	0.063419			1	0	0
685	0.0100467			1	0	0
686	0.0177467			1	0	0
687	0.0452894			1	0	0
688	0.0538719			1	0	0
689	0.0176637			1	0	0
690	0.0103243			1	0	0
691	0.0784951			1	0	0
692	0.0997184			1	0	0
693	0.259403			1	0	0
694	0.0535188			1	0	0
695	0.21587			1	0	0
696	0.14225			1	0	0
697	0.0613247			1	0	0
698	0.0870233			1	0	0
699	0.0612873			1	0	0
700	0.0648937			1	0	0
701	0.173972			1	0	0
702	0.0100164			1	0	0
703	0.0697431			1	0	0
704	0.0600864			1	0	0
705	0.342794			1	0	0
706	0.0135766			1	0	0
707	0.056363			1	0	0
708	0.0725794			1	0	0
709	0.0652583			1	0	0
710	0.00494973			1	0	0
711	0.0612287			1	0	0
712	0.126933			1	0	0
713	0.054477			1	0	0
714	0.0103867			1	0	0
715	0.0615994			1	0	0
716	0.101216			1	0	0
717	0.50651			0	1	0
718	0.201794			1	0	0
719	0.0685108			1	0	0
720	0.208781			1	0	0
721	0.120429			1	0	0
722	0.378232			1	0	0
723	0.0616419			1	0	0
724	0.00416713			1	0	0
725	0.00721086			1	0	0
726	0.00976778			1	0	0
727	0.0410876			1	0	0
728	0.00801407			1	0	0
729	0.0616384			1	0	0
730	0.102047			1	0	0
731	0.00838731			1	0	0
732	0.256269			1	0	0
733	0.00809133			1	0	0
734	0.277474			1	0	0
735	0.0644231			1	0	0
736	0.0765404			1	0	0
737	0.105221			1	0	0
738	0.0886137			1	0	0
739	0.00607555			1	0	0
740	0.017534			1	0	0
741	0.219423			1	0	0
742	0.234639			1	0	0
743	0.0184477			1	0	0
744	0.00334764			1	0	0
745	0.269152			1	0	0
746	0.279071			1	0	0
747	0.0697179			1	0	0
748	0.119802			1	0	0
749	0.763011			0	1	0
750	0.00876514			1	0	0
751	0.00895213			1	0	0
752	0.25173			1	0	0
753	0.234525			1	0	0
754	0.0140298			1	0	0
755	0.0639134			1	0	0
756	0.0637096			1	0	0
757	0.0157589			1	0	0
758	0.269851			1	0	0
759	0.0198863			1	0	0
760	0.121531			1	0	0
761	0.0755589			1	0	0
762	0.0103432			1	0	0
763	0.289024			1	0	0
764	0.00871848			1	0	0
765	0.125103			1	0	0
766	0.316382			1	0	0
767	0.0643164			1	0	0
768	0.00818238			1	0	0
769	0.151349			1	0	0
770	0.0160255			1	0	0
771	0.446901			1	0	0
772	0.157862			1	0	0
773	0.239823			1	0	0
774	0.234775			1	0	0
775	0.0723332			1	0	0
776	0.0903632			1	0	0
777	0.209276			1	0	0
778	0.124573			1	0	0
779	0.27118			1	0	0
780	0.0575188			1	0	0
781	0.00902374			1	0	0
782	0.0662086			1	0	0
783	0.129865			1	0	0
784	0.0610688			1	0	0
785	0.238362			1	0	0
786	0.010815			1	0	0
787	0.110792			1	0	0
788	0.223032			1	0	0
789	0.0405224			1	0	0
790	0.224507			1	0	0
791	0.215723			1	0	0
792	0.0609913			1	0	0
793	0.127326			1	0	0
794	0.0177468			1	0	0
795	0.0631953			1	0	0
796	0.0109899			1	0	0
797	0.0606931			1	0	0
798	0.0132674			1	0	0
799	0.00252981			1	0	0
800	0.0613994			1	0	0
801	0.0104056			1	0	0
802	0.0725167			1	0	0
803	0.0607836			1	0	0
804	0.136305			1	0	0
805	0.0520462			1	0	0
806	0.0801676			1	0	0
807	0.21238			1	0	0
808	0.0568915			1	0	0
809	0.00744676			1	0	0
810	0.0803863			1	0	0
811	0.0123637			1	0	0
812	0.0586961			1	0	0
813	0.0604952			1	0	0
814	0.0672014			1	0	0
815	0.22785			1	0	0
816	0.0609721			1	0	0
817	0.00542396			1	0	0
818	0.0642777			1	0	0
819	0.00871025			1	0	0
820	0.0140384			1	0	0
821	0.099609			1	0	0
822	0.00863319			1	0	0
823	0.0104027			1	0	0
824	0.1141			1	0	0
825	0.00252981			1	0	0
826	0.0135435			1	0	0
827	0.211413			1	0	0
828	0.010023			1	0	0
829	0.00966479			1	0	0
830	0.00881429			1	0	0
831	0.00530153			1	0	0
832	0.0590228			1	0	0
833	0.00976601			1	0	0
834	0.195447			1	0	0
835	0.00252981			1	0	0
836	0.184874			1	0	0
837	0.0189894			1	0	0
838	0.161002			1	0	0
839	0.129613			1	0	0
840	0.0627808			1	0	0
841	0.0719082			1	0	0
842	0.0621941			1	0	0
843	0.00612172			1	0	0
844	0.297461			1	0	0
845	0.0128183			1	0	0
846	0.104715			1	0	0
847	0.277332			1	0	0
848	0.0701199			1	0	0
849	0.237144			1	0	0
850	0.202611			1	0	0
851	0.127673			1	0	0
852	0.262717			1	0	0
853	0.593066			0	1	0
854	0.480255			1	0	0
855	0.0724946			1	0	0
856	0.187851			1	0	0
857	0.0125394			1	0	0
858	0.0108247			1	0	0
859	0.0580564			1	0	0
860	0.00865023			1	0	0
861	0.546847			0	1	0
862	0.00856221			1	0	0
863	0.012114			1	0	0
864	0.209952			1	0	0
865	0.0681874			1	0	0
866	0.00931572			1	0	0
867	0.0590451			1	0	0
868	0.214598			1	0	0
869	0.243742			1	0	0
870	0.01202			1	0	0
871	0.00956177			1	0	0
872	0.00811691			1	0	0
873	0.00936265			1	0	0
874	0.0918614			1	0	0
875	0.0134273			1	0	0
876	0.0188055			1	0	0
877	0.24483			1	0	0
878	0.319597			1	0	0
879	0.000475508			1	0	0
880	0.110975			1	0	0
881	0.178853			1	0	0
882	0.0134323			1	0	0
883	0.242563			1	0	0
884	0.074713			1	0	0
885	0.220747			1	0	0
886	0.0729531			1	0	0
887	0.247248			1	0	0
888	0.0123637			1	0	0
889	0.00734899			1	0	0
890	0.00684762			1	0	0
891	0.0587146			1	0	0
892	0.102841			1	0	0
893	0.0079579			1	0	0
894	0.109242			1	0	0
895	0.0539706			1	0	0
896	0.0682399			1	0	0
897	0.00848369			1	0	0
898	0.0670545			1	0	0
899	0.107945			1	0	0
900	0.0111127			1	0	0
901	0.0672678			1	0	0
902	0.304519			1	0	0
903	0.373995			1	0	0
904	0.253676			1	0	0
905	0.0746944			1	0	0
906	0.317972			1	0	0
907	0.275529			1	0	0
908	0.157608			1	0	0
909	0.0624793			1	0	0
910	0.0608416			1	0	0
911	0.298742			1	0	0
912	0.00980148			1	0	0
913	0.144528			1	0	0
914	0.0597742			1	0	0
915	0.12829			1	0	0
916	0.0976551			1	0	0
917	0.231001			1	0	0
918	0.198677			1	0	0
919	0.0731758			1	0	0
920	0.0672496			1	0	0
921	0.225235			1	0	0
922	0.0608054			1	0	0
923	0.220036			1	0	0
924	0.279824			1	0	0
925	0.0112767			1	0	0
926	0.0105919			1	0	0
927	0.135474			1	0	0
928	0.374278			1	0	0
929	0.269685			1	0	0
930	0.800961			0	1	0
931	0.444984			1	0	0
932	0.47532			1	0	0
933	0.138317			1	0	0
934	0.294491			1	0	0
935	0.306246			1	0	0
936	0.52389			0	1	0
937	0.272044			1	0	0
938	0.470996			1	0	0
939	0.517215			0	1	0
940	0.691609			0	1	0
941	0.48865			1	0	0
942	0.643139			0	1	0
943	0.0572627			1	0	0
944	0.169491			1	0	0
945	0.0772801			1	0	0
946	0.235995			1	0	0
947	0.60495			0	1	0
948	0.434607			1	0	0
949	0.563364			0	1	0
950	0.551325			0	1	0
951	0.71058			0	1	0
952	0.409131			1	0	0
953	0.128276			1	0	0
954	1.45288			0	0	1
955	0.500405			0	1	0
956	0.282586			1	0	0
957	0.60217			0	1	0
958	0.26334			1	0	0
959	0.176107			1	0	0
960	0.221742			1	0	0
961	0.519152			0	1	0
962	0.417376			1	0	0
963	0.173125			1	0	0
964	0.221783			1	0	0
965	0.570488			0	1	0
966	0.298715			1	0	0
967	1.95441			0	0	1
968	0.62702			0	1	0
969	0.652608			0	1	0
970	0.415562			1	0	0
971	0.470996			1	0	0
972	0.470996			1	0	0
973	0.469527			1	0	0
974	0.350161			1	0	0
975	0.328421			1	0	0
976	1.39751			0	0	1
977	1.08652			0	0	1
978	0.109238			1	0	0
979	0.262941			1	0	0
980	0.00792964			1	0	0
981	0.249093			1	0	0
982	0.281763			1	0	0
983	0.066555			1	0	0
984	0.106238			1	0	0
985	0.222082			1	0	0
986	0.145919			1	0	0
987	0.0732295			1	0	0
988	0.0880591			1	0	0
989	0.0606139			1	0	0
990	0.186724			1	0	0
991	0.0123637			1	0	0
992	0.24372			1	0	0
993	0.217889			1	0	0
994	0.0845715			1	0	0
995	0.241371			1	0	0
996	0.177428			1	0	0
997	0.0602677			1	0	0
998	0.0640164			1	0	0
999	0.117971			1	0	0
1000	0.135294			1	0	0
1001	0.236995			1	0	0
1002	0.2118			1	0	0
1003	0.232436			1	0	0
1004	0.375712			1	0	0
1005	0.0582125			1	0	0
1006	0.0611965			1	0	0
1007	0.0126891			1	0	0
1008	0.0149131			1	0	0
1009	0.062434			1	0	0
1010	0.122346			1	0	0
1011	0.0716961			1	0	0
1012	0.0807763			1	0	0
1013	0.010259			1	0	0
1014	0.0719945			1	0	0
1015	0.0111414			1	0	0
1016	0.228631			1	0	0
1017	0.0060204			1	0	0
1018	0.0082517			1	0	0
1019	0.052794			1	0	0
1020	0.176831			1	0	0
1021	0.00723417			1	0	0
1022	0.0100541			1	0	0
1023	0.0179091			1	0	0
1024	0.0650626			1	0	0
1025	0.00838383			1	0	0
1026	0.00937229			1	0	0
1027	0.0097227			1	0	0
1028	0.00802662			1	0	0
1029	0.00643295			1	0	0
1030	0.00802249			1	0	0
1031	0.0109502			1	0	0
1032	0.00708463			1	0	0
1033	0.00810721			1	0	0
1034	0.0148213			1	0	0
1035	0.0181824			1	0	0
1036	0.00695797			1	0	0
1037	0.0625591			1	0	0
1038	0.0147587			1	0	0
1039	0.0616339			1	0	0
1040	0.101073			1	0	0
1041	0.00981646			1	0	0
1042	0.00667549			1	0	0
1043	0.0324466			1	0	0
1044	0.0837507			1	0	0
1045	0.00306455			1	0	0
1046	0.213663			1	0	0
1047	0.0666733			1	0	0
1048	0.060532			1	0	0
1049	0.00817606			1	0	0
1050	0.00800035			1	0	0
1051	0.0336082			1	0	0
1052	0.0945942			1	0	0
1053	0.0656319			1	0	0
1054	0.134752			1	0	0
1055	0.0726101			1	0	0
1056	0.267819			1	0	0
1057	0.0643688			1	0	0
1058	0.0903544			1	0	0
1059	0.0632003			1	0	0
1060	0.240434			1	0	0
1061	0.385397			1	0	0
1062	0.058275			1	0	0
1063	0.0757391			1	0	0
1064	0.00827792			1	0	0
1065	0.00519245			1	0	0
1066	0.0645824			1	0	0
1067	0.00883877			1	0	0
1068	0.0136184			1	0	0
1069	0.0123342			1	0	0
1070	0.012174			1	0	0
1071	0.0114542			1	0	0
1072	0.0133166			1	0	0
1073	0.00814438			1	0	0
1074	0.2011			1	0	0
1075	0.00529279			1	0	0
1076	0.129453			1	0	0
1077	0.0751151			1	0	0
1078	0.0604636			1	0	0
1079	0.0515639			1	0	0
1080	0.0733168			1	0	0
1081	0.00927736			1	0	0
1082	0.0749462			1	0	0
1083	0.00762079			1	0	0
1084	0.0552218			1	0	0
1085	0.0137694			1	0	0
1086	0.112927			1	0	0
1087	0.00878095			1	0	0
1088	0.0853109			1	0	0
1089	0.0103524			1	0	0
1090	0.062261			1	0	0
1091	0.0413545			1	0	0
1092	0.00464225			1	0	0
1093	0.00785494			1	0	0
1094	0.192281			1	0	0
1095	0.0895413			1	0	0
1096	1.05931			0	0	1
1097	0.196953			1	0	0
1098	0.233014			1	0	0
1099	0.0761826			1	0	0
1100	0.644746			0	1	0
1101	0.00805397			1	0	0
1102	0.0107856			1	0	0
1103	0.0616344			1	0	0
1104	0.296562			1	0	0
1105	0.0610568			1	0	0
1106	0.0121403			1	0	0
1107	0.00824316			1	0	0
1108	0.0917579			1	0	0
1109	0.0638427			1	0	0
1110	0.0703128			1	0	0
1111	0.328035			1	0	0
1112	0.0946614			1	0	0
1113	0.0145704			1	0	0
1114	0.127548			1	0	0
1115	0.00252981			1	0	0
1116	0.104086			1	0	0
1117	0.30892			1	0	0
1118	0.0797779			1	0	0
1119	0.0623588			1	0	0
1120	0.0751242			1	0	0
1121	0.00822226			1	0	0
1122	0.0126146			1	0	0
1123	0.0109836			1	0	0
1124	0.00914341			1	0	0
1125	0.18539			1	0	0
1126	0.280875			1	0	0
1127	0.0110497			1	0	0
1128	0.664838			0	1	0
1129	0.00852289			1	0	0
1130	0.0130125			1	0	0
1131	0.00794966			1	0	0
1132	0.00908276			1	0	0
1133	0.00753721			1	0	0
1134	0.0118342			1	0	0
1135	0.00628957			1	0	0
1136	0.0108772			1	0	0
1137	0.0103749			1	0	0
1138	0.0154573			1	0	0
1139	0.0115122			1	0	0
1140	0.144364			1	0	0
1141	0.00943908			1	0	0
1142	0.0124245			1	0	0
1143	0.00951707			1	0	0
1144	0.0185693			1	0	0
1145	0.145427			1	0	0
1146	0.0621854			1	0	0
1147	0.0629154			1	0	0
1148	0.00611337			1	0	0
1149	0.0095174			1	0	0
1150	0.0578444			1	0	0
1151	0.0156911			1	0	0
1152	0.0161528			1	0	0
1153	0.00780371			1	0	0
1154	0.0667985			1	0	0
1155	0.00732553			1	0	0
1156	0.00907465			1	0	0
1157	0.00481124			1	0	0
1158	0.00739543			1	0	0
1159	0.00758614			1	0	0
1160	0.0113088			1	0	0
1161	0.0164531			1	0	0
1162	0.00737542			1	0	0
1163	0.0120501			1	0	0
1164	0.0106003			1	0	0
1165	0.0858193			1	0	0
1166	0.0769986			1	0	0
1167	0.0123637			1	0	0
1168	0.0778937			1	0	0
1169	0.0707242			1	0	0
1170	0.286894			1	0	0
1171	0.0871057			1	0	0
1172	0.072907			1	0	0
1173	0.0158582			1	0	0
1174	0.206093			1	0	0
1175	0.162247			1	0	0
1176	0.0173975			1	0	0
1177	0.146244			1	0	0
1178	0.791493			0	1	0
1179	0.112536			1	0	0
1180	0.011942			1	0	0
1181	0.0104803			1	0	0
1182	0.0602551			1	0	0
1183	0.0761622			1	0	0
1184	0.0159558			1	0	0
1185	0.00936286			1	0	0
1186	0.00844255			1	0	0
1187	0.0717972			1	0	0
1188	0.00587716			1	0	0
1189	0.0111351			1	0	0
1190	0.00548096			1	0	0
1191	0.0113233			1	0	0
1192	0.010164			1	0	0
1193	0.00568991			1	0	0
1194	0.012538			1	0	0
1195	0.00824532			1	0	0
1196	0.00907889			1	0	0
1197	0.140973			1	0	0
1198	0.00817475			1	0	0
1199	0.0639703			1	0	0
1200	0.0623345			1	0	0
1201	0.0173268			1	0	0
1202	0.0180774			1	0	0
1203	0.0109954			1	0	0
1204	0.0176363			1	0	0
1205	0.244802			1	0	0
1206	0.00944752			1	0	0
1207	0.00875614			1	0	0
1208	0.00935443			1	0	0
1209	0.106822			1	0	0
1210	0.00618354			1	0	0
1211	0.0787027			1	0	0
1212	0.01436			1	0	0
1213	0.0531359			1	0	0
1214	0.00808873			1	0	0
1215	0.0818717			1	0	0
1216	0.0651838			1	0	0
1217	0.00755599			1	0	0
1218	0.23171			1	0	0
1219	0.0547482			1	0	0
1220	0.012049			1	0	0
1221	0.428764			1	0	0
1222	0.229531			1	0	0
1223	0.124142			1	0	0
1224	0.117214			1	0	0
1225	0.93442			0	1	0
1226	0.0137454			1	0	0
1227	0.00889452			1	0	0
1228	0.00794696			1	0	0
1229	0.0142515			1	0	0
1230	0.0621554			1	0	0
1231	0.0685561			1	0	0
1232	0.064061			1	0	0
1233	0.00717243			1	0	0
1234	0.0668067			1	0	0
1235	0.00854792			1	0	0
1236	0.816627			0	1	0
1237	0.670396			0	1	0
1238	0.483194			1	0	0
1239	0.00985573			1	0	0
1240	0.00754982			1	0	0
1241	0.00622966			1	0	0
1242	0.00992952			1	0	0
1243	0.0103476			1	0	0
1244	0.0125055			1	0	0
1245	0.0577166			1	0	0
1246	0.0156133			1	0	0
1247	0.0597327			1	0	0
1248	0.237703			1	0	0
1249	0.00619457			1	0	0
1250	0.00967471			1	0	0
1251	0.0102583			1	0	0
1252	0.00943433			1	0	0
1253	0.00901721			1	0	0
1254	0.0633949			1	0	0
1255	0.062364			1	0	0
1256	1.14055			0	0	1
1257	0.299982			1	0	0
1258	0.229418			1	0	0
1259	0.111616			1	0	0
1260	0.224517			1	0	0
1261	0.0711227			1	0	0
1262	0.240683			1	0	0
1263	2.14906			0	0	1
1264	0.0896988			1	0	0
1265	0.0123637			1	0	0
1266	0.320659			1	0	0
1267	0.320151			1	0	0
1268	0.0110114			1	0	0
1269	0.315678			1	0	0
1270	0.0555162			1	0	0
1271	0.679934			0	1	0
1272	1.51329			0	0	1
1273	0.567444			0	1	0
1274	0.667784			0	1	0
1275	0.649849			0	1	0
1276	0.764852			0	1	0
1277	0.237953			1	0	0
1278	0.197495			1	0	0
1279	0.355588			1	0	0
1280	0.61418			0	1	0
1281	0.0784002			1	0	0
1282	0.0596461			1	0	0
1283	0.332823			1	0	0
1284	0.149869			1	0	0
1285	0.128527			1	0	0
1286	0.20222			1	0	0
1287	0.683034			0	1	0
1288	0.280681			1	0	0
1289	0.757762			0	1	0
1290	0.305159			1	0	0
1291	0.436813			1	0	0
1292	0.45261			1	0	0
1293	0.17558			1	0	0
1294	1.35827			0	0	1
1295	0.285253			1	0	0
1296	0.834488			0	1	0
1297	0.209832			1	0	0
1298	0.340867			1	0	0
1299	0.256509			1	0	0
1300	0.0102415			1	0	0
1301	0.0693986			1	0	0
1302	0.0100204			1	0	0
1303	0.0560391			1	0	0
1304	0.0605848			1	0	0
1305	0.0141013			1	0	0
1306	1.40232			0	0	1
1307	0.0570582			1	0	0
1308	0.0129768			1	0	0
1309	0.00584838			1	0	0
1310	0.548993			0	1	0
1311	0.327529			1	0	0
1312	0.0120507			1	0	0
1313	0.0687122			1	0	0
1314	0.461334			1	0	0
1315	0.00927837			1	0	0
1316	0.0637773			1	0	0
1317	0.456006			1	0	0
1318	0.220634			1	0	0
1319	0.172091			1	0	0
1320	0.0602854			1	0	0
1321	0.0123637			1	0	0
1322	0.00794176			1	0	0
1323	0.123339			1	0	0
1324	0.202106			1	0	0
1325	0.0959691			1	0	0
1326	0.0142449			1	0	0
1327	0.122144			1	0	0
1328	0.0226479			1	0	0
1329	0.00880672			1	0	0
1330	0.0104723			1	0	0
1331	0.19098			1	0	0
1332	0.0550611			1	0	0
1333	0.0150085			1	0	0
1334	0.206527			1	0	0
1335	0.223721			1	0	0
1336	0.23314			1	0	0
1337	0.212244			1	0	0
1338	0.0106719			1	0	0
1339	0.0176031			1	0	0
1340	0.185363			1	0	0
1341	0.0691548			1	0	0
1342	0.0118283			1	0	0
1343	0.00825901			1	0	0
1344	0.0594995			1	0	0
1345	0.000208721			1	0	0
1346	0.20305			1	0	0
1347	0.289864			1	0	0
1348	0.0615281			1	0	0
1349	0.124403			1	0	0
1350	0.396107			1	0	0
1351	0.368277			1	0	0
1352	0.282228			1	0	0
1353	0.275173			1	0	0
1354	0.01251			1	0	0
1355	0.0177563			1	0	0
1356	0.0114183			1	0	0
1357	0.0658248			1	0	0
1358	0.111255			1	0	0
1359	0.0581711			1	0	0
1360	0.0606459			1	0	0
1361	0.0967576			1	0	0
1362	0.0606854			1	0	0
1363	0.0089193			1	0	0
1364	0.120472			1	0	0
1365	0.0812635			1	0	0
1366	0.0669534			1	0	0
1367	0.133459			1	0	0
1368	0.27196			1	0	0
1369	0.0721			1	0	0
1370	0.00949277			1	0	0
1371	0.00569585			1	0	0
1372	0.287286			1	0	0
1373	0.0629044			1	0	0
1374	0.0623652			1	0	0
1375	0.0113209			1	0	0
1376	0.0632088			1	0	0
1377	0.0608139			1	0	0
1378	0.24217			1	0	0
1379	0.109588			1	0	0
1380	0.00997115			1	0	0
1381	0.0658007			1	0	0
1382	0.179444			1	0	0
1383	0.163094			1	0	0
1384	0.0625531			1	0	0
1385	0.0880046			1	0	0
1386	0.0109128			1	0	0
1387	0.124804			1	0	0
1388	0.00584644			1	0	0
1389	0.082978			1	0	0
1390	0.0102705			1	0	0
1391	0.00754702			1	0	0
1392	0.0104281			1	0	0
1393	0.053944			1	0	0
1394	0.00929296			1	0	0
1395	0.00790977			1	0	0
1396	0.0436179			1	0	0
1397	0.00701068			1	0	0
1398	0.00591033			1	0	0
1399	0.0123637			1	0	0
1400	0.0117926			1	0	0
1401	0.0750866			1	0	0
1402	0.0676393			1	0	0
1403	0.0690777			1	0	0
1404	0.125783			1	0	0
1405	0.0691118			1	0	0
1406	0.0732429			1	0	0
1407	0.0706622			1	0	0
1408	0.0790062			1	0	0
1409	0.102565			1	0	0
1410	0.00936272			1	0	0
1411	0.139674			1	0	0
1412	0.00658907			1	0	0
1413	0.0658447			1	0	0
1414	0.470996			1	0	0
1415	0.0958287			1	0	0
1416	0.114584			1	0	0
1417	0.200137			1	0	0
1418	0.0604144			1	0	0
1419	0.0724983			1	0	0
1420	0.0664867			1	0	0
1421	0.0680421			1	0	0
1422	0.0632315			1	0	0
1423	0.00889607			1	0	0
1424	0.00997629			1	0	0
1425	0.00384079			1	0	0
1426	0.163562			1	0	0
1427	0.014218			1	0	0
1428	0.00509802			1	0	0
1429	0.00358969			1	0	0
1430	0.0656633			1	0	0
1431	0.0726673			1	0	0
1432	0.18669			1	0	0
1433	0.0977718			1	0	0
1434	0.120059			1	0	0
1435	0.153602			1	0	0
1436	0.140861			1	0	0
1437	0.227855			1	0	0
1438	0.224811			1	0	0
1439	0.0102835			1	0	0
1440	0.0788547			1	0	0
1441	0.0817548			1	0	0
1442	0.20535			1	0	0
1443	0.111495			1	0	0
1444	0.0163102			1	0	0
1445	0.0626706			1	0	0
1446	0.0138044			1	0	0
1447	0.238207			1	0	0
1448	0.0644413			1	0	0
1449	0.136271			1	0	0
1450	0.0649188			1	0	0
1451	0.06051			1	0	0
1452	0.0870391			1	0	0
1453	0.0684464			1	0	0
1454	0.0865104			1	0	0
1455	0.0830966			1	0	0
1456	0.0638091			1	0	0
1457	0.116954			1	0	0
1458	0.0636128			1	0	0
1459	0.0175468			1	0	0
1460	0.227369			1	0	0
1461	0.37341			1	0	0
1462	0.0127409			1	0	0
1463	0.0144764			1	0	0
1464	0.0582964			1	0	0
1465	0.0852037			1	0	0
1466	0.00332687			1	0	0
1467	0.0659584			1	0	0
1468	0.063998			1	0	0
1469	0.129097			1	0	0
1470	0.0110633			1	0	0
1471	0.00917963			1	0	0
1472	0.00788427			1	0	0
1473	0.0120007			1	0	0
1474	0.0632168			1	0	0
1475	0.107142			1	0	0
1476	0.0116293			1	0	0
1477	0.0484556			1	0	0
1478	0.404464			1	0	0
1479	0.063438			1	0	0
1480	0.0101868			1	0	0
1481	0.0899984			1	0	0
1482	0.0694834			1	0	0
1483	0.170324			1	0	0
1484	0.170787			1	0	0
1485	0.00761233			1	0	0
1486	0.00951119			1	0	0
1487	0.00802221			1	0	0
1488	0.0641225			1	0	0
1489	0.240563			1	0	0
1490	0.0563291			1	0	0
1491	0.00582111			1	0	0
1492	0.710065			0	1	0
1493	0.187192			1	0	0
1494	0.0170795			1	0	0
1495	0.0383025			1	0	0
1496	0.00627562			1	0	0
1497	0.0667221			1	0	0
1498	0.00587822			1	0	0
1499	0.0123637			1	0	0
1500	0.470996			1	0	0
1501	0.0612293			1	0	0
1502	0.00819402			1	0	0
1503	0.00252981			1	0	0
1504	0.0502919			1	0	0
1505	0.059474			1	0	0
1506	0.199622			1	0	0
1507	0.0109004			1	0	0
1508	0.00478993			1	0	0
1509	0.119175			1	0	0
1510	0.00825864			1	0	0
1511	0.0141803			1	0	0
1512	0.0584255			1	0	0
1513	0.0818998			1	0	0
1514	0.0119593			1	0	0
1515	0.00766861			1	0	0
1516	0.2079			1	0	0
1517	0.189365			1	0	0
1518	0.0886772			1	0	0
1519	0.0707855			1	0	0
1520	0.080608			1	0	0
1521	0.0560576			1	0	0
1522	0.00557289			1	0	0
1523	0.470027			1	0	0
1524	0.0609727			1	0	0
1525	0.0754583			1	0	0
1526	0.012629			1	0	0
1527	0.247841			1	0	0
1528	0.0105111			1	0	0
1529	0.261742			1	0	0
1530	0.417919			1	0	0
1531	0.0656127			1	0	0
1532	0.00892345			1	0	0
1533	0.0799557			1	0	0
1534	0.193265			1	0	0
1535	0.380567			1	0	0
1536	0.0617955			1	0	0
1537	0.19222			1	0	0
1538	0.00551445			1	0	0
1539	0.00630189			1	0	0
1540	0.872508			0	1	0
1541	0.0107086			1	0	0
1542	0.0884299			1	0	0
1543	0.00773719			1	0	0
1544	0.0110191			1	0	0
1545	0.0817379			1	0	0
1546	0.162721			1	0	0
1547	0.0749302			1	0	0
1548	0.0621416			1	0	0
1549	0.323774			1	0	0
1550	0.326588			1	0	0
1551	0.0716518			1	0	0
1552	0.0709286			1	0	0
1553	0.195701			1	0	0
1554	0.880072			0	1	0
1555	0.501816			0	1	0
1556	0.230096			1	0	0
1557	0.0126053			1	0	0
1558	0.0140116			1	0	0
1559	0.0942455			1	0	0
1560	0.377158			1	0	0
1561	0.0601364			1	0	0
1562	0.00597403			1	0	0
1563	0.145734			1	0	0
1564	0.214594			1	0	0
1565	0.00832917			1	0	0
1566	0.188121			1	0	0
1567	0.22153			1	0	0
1568	0.0101133			1	0	0
1569	0.154356			1	0	0
1570	0.0130574			1	0	0
1571	0.011335			1	0	0
1572	0.316349			1	0	0
1573	0.0593354			1	0	0
1574	0.241908			1	0	0
1575	0.0690249			1	0	0
1576	0.000298628			1	0	0
1577	0.00936591			1	0	0
1578	0.340052			1	0	0
1579	0.0120381			1	0	0
1580	0.0176938			1	0	0
1581	0.230308			1	0	0
1582	0.148073			1	0	0
1583	0.132568			1	0	0
1584	0.291011			1	0	0
1585	0.198451			1	0	0
1586	0.307439			1	0	0
1587	0.0689363			1	0	0
1588	0.217388			1	0	0
1589	0.0888399			1	0	0
1590	0.0604725			1	0	0
1591	0.0123637			1	0	0
1592	0.00636724			1	0	0
1593	0.00763458			1	0	0
1594	0.0562901			1	0	0
1595	0.0505641			1	0	0
1596	0.290598			1	0	0
1597	0.335158			1	0	0
1598	0.0584825			1	0	0
1599	0.27933			1	0	0
1600	0.0626485			1	0	0
1601	0.00799669			1	0	0
1602	0.509396			0	1	0
1603	0.0908426			1	0	0
1604	0.057805			1	0	0
1605	0.0780154			1	0	0
1606	0.254606			1	0	0
1607	0.299486			1	0	0
1608	0.00255221			1	0	0
1609	0.381658			1	0	0
1610	0.330606			1	0	0
1611	0.237184			1	0	0
1612	0.014729			1	0	0
1613	0.0147399			1	0	0
1614	0.280977			1	0	0
1615	0.181005			1	0	0
1616	0.0564842			1	0	0
1617	0.0665664			1	0	0
1618	0.483234			1	0	0
1619	0.162315			1	0	0
1620	0.589625			0	1	0
1621	1.23195			0	0	1
1622	1.41972			0	0	1
1623	1.36045			0	0	1
1624	0.17222			1	0	0
1625	0.446061			1	0	0
1626	0.344404			1	0	0
1627	1.05388			0	0	1
1628	1.30786			0	0	1
1629	0.332587			1	0	0
1630	0.179605			1	0	0
1631	0.473717			1	0	0
1632	0.496777			1	0	0
1633	0.208454			1	0	0
1634	0.409088			1	0	0
1635	0.342018			1	0	0
1636	1.01633			0	0	1
1637	0.394802			1	0	0
1638	0.596204			0	1	0
1639	0.80915			0	1	0
1640	0.192004			1	0	0
1641	0.225759			1	0	0
1642	0.238705			1	0	0
1643	0.162811			1	0	0
1644	0.322309			1	0	0
1645	0.308763			1	0	0
1646	0.204098			1	0	0
1647	0.215647			1	0	0
1648	0.850945			0	1	0
1649	2.19237			0	0	1
1650	0.168181			1	0	0
				1462	118	70		1650
