# Supplementary material for: Molecular evolution of the members of the Snq2/Pdr18 subfamily of Pdr transporters in the Hemiascomycete yeasts
Source: FEMS Yeast Res. 2025 May 27;25:foaf026. doi: 10.1093/femsyr/foaf026 (PMC12202755; doi:10.1093/femsyr/foaf026)
Supplement: foaf026_Supplemental_Files [file foaf026_supplemental_files.zip › Supplementary Data A23.xlsx]

## Sheet: FUBAR_146_results
Codon	alpha	beta	beta-alpha	Prob[alpha<beta]	Prob[alpha>beta]	BayesFactor	PSRF	Neff	Ratio beta/alpha	Ratio beta/alpha (numeric)
1	1.72365	0.114559	-1.60909	0.00868726	0.988559	0.104238	1.01268	401.053	0.0664629	0.0664629
2	2.65284	2.61297	-0.0398761	0.240602	0.727577	3.76864	1.00603	833.666	0.984969	0.984969
3	2.57958	2.98937	0.409789	0.29816	0.666305	5.0532	1.00595	843.65	1.15886	1.15886
4	2.72223	1.20105	-1.52118	0.0688013	0.918169	0.878838	1.00387	1292.54	0.441201	0.441201
5	2.87729	2.20089	-0.676395	0.167661	0.804572	2.396	1.00534	939.913	0.764919	0.764919
6	2.52429	1.94225	-0.582036	0.193559	0.778993	2.85492	1.00684	735.826	0.769426	0.769426
7	2.98937	3.04395	0.054584	0.195028	0.772211	2.88185	1.00442	1132.61	1.01826	1.01826
8	3.21331	3.91405	0.700737	0.2335	0.73016	3.6235	1.00405	1233.21	1.21807	1.21807
9	2.51863	1.53055	-0.988077	0.101589	0.878825	1.34501	1.00444	1126.48	0.607692	0.607692
10	2.7722	4.29198	1.51978	0.391027	0.568247	7.63771	1.00545	921.299	1.54822	1.54822
11	3.30129	4.45079	1.14951	0.263829	0.695782	4.26284	1.00405	1234.9	1.3482	1.3482
12	4.14283	6.12549	1.98266	0.352458	0.603964	6.47433	1.00399	1252	1.47858	1.47858
13	3.36248	2.11167	-1.25081	0.118082	0.863164	1.59261	1.00355	1405.27	0.62801	0.62801
14	3.58692	4.20297	0.616051	0.290394	0.673937	4.86771	1.00474	1056.56	1.17175	1.17175
15	4.30831	7.81274	3.50443	0.391464	0.55677	7.65174	1.00372	1341.02	1.81341	1.81341
16	2.48552	1.40349	-1.08203	0.1424	0.832661	1.97507	1.00679	741.398	0.564665	0.564665
17	4.34687	7.91677	3.5699	0.394868	0.556901	7.76169	1.00369	1351.56	1.82126	1.82126
18	2.44444	1.43802	-1.00642	0.110376	0.867336	1.47578	1.00549	913.89	0.588281	0.588281
19	6.66579	1.42451	-5.24128	0.143458	0.834273	1.99219	1.00912	554.514	0.213704	0.213704
20	4.77738	10.2934	5.51605	0.458128	0.473989	10.0565	1.00357	1396.7	2.15462	2.15462
21	5.90557	5.7822	-0.123368	0.364945	0.569761	6.83552	1.00249	1993.4	0.97911	0.97911
22	1.8507	0.642085	-1.20861	0.0706659	0.903517	0.904467	1.0124	409.782	0.346942	0.346942
23	1.49745	0.597667	-0.899781	0.0790425	0.896875	1.02088	1.01257	404.453	0.399124	0.399124
24	1.1047	2.33785	1.23315	0.762479	0.165386	38.184	1.00568	884.056	2.11627	2.11627
25	2.12095	0.741074	-1.37988	0.0433774	0.930367	0.539359	1.00865	583.728	0.349406	0.349406
26	1.93603	0.914804	-1.02122	0.0998735	0.835402	1.31978	1.00712	707.118	0.472516	0.472516
27	1.79693	1.75435	-0.0425821	0.418878	0.471826	8.57383	1.00622	808.432	0.976303	0.976303
28	3.25836	1.36516	-1.8932	0.0799645	0.859948	1.03383	1.00277	1795.2	0.418972	0.418972
29	5.21527	1.13647	-4.0788	0.0200088	0.9507	0.242859	1.0041	1218.71	0.217912	0.217912
30	2.73419	1.40032	-1.33386	0.111555	0.781605	1.49353	1.0042	1191.31	0.512154	0.512154
31	1.70857	2.14838	0.439804	0.54611	0.369455	14.3115	1.00507	987.964	1.25741	1.25741
32	1.97425	2.28048	0.306229	0.465753	0.356937	10.3697	1.0048	1044.42	1.15511	1.15511
33	1.81545	2.66089	0.845437	0.635787	0.206145	20.764	1.00532	943.757	1.46569	1.46569
34	2.35801	1.83908	-0.518928	0.368125	0.55134	6.92977	1.00467	1071.36	0.779929	0.779929
35	1.41584	2.68266	1.26682	0.771672	0.0999986	40.2002	1.00586	857.279	1.89475	1.89475
36	2.90394	1.26453	-1.63941	0.0113367	0.949935	0.136394	1.00332	1502.15	0.435453	0.435453
37	2.04278	1.47806	-0.564725	0.280932	0.578207	4.64714	1.00675	745.237	0.723551	0.723551
38	2.38044	1.18252	-1.19792	0.0823106	0.817376	1.06688	1.00636	791.03	0.496765	0.496765
39	1.64007	0.939557	-0.700512	0.0875049	0.811316	1.14066	1.00668	752.881	0.572877	0.572877
40	2.37951	1.2785	-1.101	0.0994779	0.81735	1.31397	1.00469	1066.86	0.537298	0.537298
41	1.89801	1.099	-0.799011	0.129598	0.709004	1.77106	1.00689	730.954	0.579027	0.579027
42	3.41277	3.40677	-0.00600179	0.196599	0.772507	2.91075	1.00412	1212.37	0.998241	0.998241
43	2.95549	1.76409	-1.1914	0.0942724	0.889511	1.23806	1.00326	1530.21	0.596886	0.596886
44	3.21519	4.95032	1.73513	0.347675	0.610462	6.33964	1.00438	1141.39	1.53967	1.53967
45	2.49004	1.02255	-1.46749	0.0815999	0.904501	1.05685	1.00713	706.055	0.410657	0.410657
46	3.59822	3.77658	0.178359	0.221518	0.74548	3.38466	1.00416	1201.3	1.04957	1.04957
47	2.84734	2.12877	-0.718565	0.147377	0.8255	2.05602	1.00502	998.609	0.747636	0.747636
48	3.69117	5.04173	1.35056	0.287934	0.672906	4.8098	1.00392	1275.13	1.36589	1.36589
49	2.2185	0.82423	-1.39427	0.0934839	0.891827	1.22664	1.00988	512.105	0.371525	0.371525
50	2.9395	2.02126	-0.918241	0.127741	0.851963	1.74196	1.00417	1199.13	0.68762	0.68762
51	2.59924	2.50825	-0.0909846	0.242856	0.725037	3.81526	1.00627	802.171	0.964996	0.964996
52	3.78468	3.98087	0.196188	0.232651	0.73321	3.60634	1.00425	1177.82	1.05184	1.05184
53	2.9392	2.7995	-0.139705	0.183865	0.784884	2.67974	1.0045	1113.2	0.952468	0.952468
54	1.88804	0.190415	-1.69762	0.00979813	0.987781	0.117699	1.00889	568.259	0.100853	0.100853
55	3.45396	4.05098	0.597025	0.253994	0.709727	4.04982	1.00432	1158.6	1.17285	1.17285
56	3.40699	4.99861	1.59162	0.288827	0.66959	4.83078	1.00383	1304.77	1.46716	1.46716
57	2.73689	1.52134	-1.21555	0.110835	0.870701	1.48269	1.005	1002.68	0.555864	0.555864
58	3.16336	3.23805	0.074685	0.221755	0.746118	3.38931	1.00479	1046.48	1.02361	1.02361
59	2.75436	3.58267	0.828313	0.294089	0.66879	4.95546	1.00513	978.135	1.30073	1.30073
60	2.53116	1.46622	-1.06494	0.0931312	0.889839	1.22153	1.00399	1251.68	0.579268	0.579268
61	2.66559	1.95884	-0.706751	0.135275	0.839046	1.86077	1.00501	1000.33	0.734861	0.734861
62	2.37006	1.76983	-0.600231	0.189564	0.782906	2.78223	1.00712	707.275	0.746745	0.746745
63	2.7969	3.38099	0.584088	0.282	0.681697	4.67175	1.00529	947.347	1.20883	1.20883
64	2.52991	0.988601	-1.54131	0.059385	0.928585	0.750965	1.00448	1117.73	0.390765	0.390765
65	2.7546	1.44329	-1.31131	0.100384	0.882679	1.32728	1.00479	1046.23	0.523958	0.523958
66	1.89112	0.192283	-1.69884	0.00963192	0.988005	0.115683	1.00875	577.213	0.101676	0.101676
67	2.80146	2.29105	-0.510406	0.151456	0.825486	2.12308	1.00411	1215.26	0.817807	0.817807
68	3.92632	5.20989	1.28357	0.287593	0.673309	4.80181	1.00398	1254.67	1.32691	1.32691
69	3.37465	3.97471	0.600053	0.241179	0.726243	3.78056	1.00379	1316.6	1.17781	1.17781
70	1.39303	1.15898	-0.23405	0.328598	0.504179	5.82153	1.00814	619.53	0.831985	0.831985
71	2.29412	0.859434	-1.43469	0.0143765	0.957308	0.173499	1.00685	734.822	0.374624	0.374624
72	1.38494	1.01549	-0.369448	0.258676	0.592562	4.15051	1.00741	679.937	0.733239	0.733239
73	1.33034	0.678609	-0.651729	0.041709	0.929853	0.517711	1.01059	478.354	0.510103	0.510103
74	2.6982	1.56656	-1.13164	0.189342	0.765033	2.7782	1.00647	777.639	0.580595	0.580595
75	3.59336	8.24774	4.65437	0.596118	0.342221	17.5562	1.00427	1171.93	2.29527	2.29527
76	1.66888	3.17822	1.50934	0.639001	0.315322	21.0547	1.00621	809.773	1.9044	1.9044
77	1.768	1.56425	-0.203749	0.255258	0.689997	4.07688	1.00713	706.416	0.884757	0.884757
78	2.36049	2.59166	0.23117	0.29731	0.628268	5.03269	1.00632	795.692	1.09793	1.09793
79	0.800434	0.948278	0.147843	0.601015	0.306158	17.9177	1.00868	581.829	1.1847	1.1847
80	1.88221	1.0879	-0.794312	0.135473	0.732677	1.86392	1.00692	727.795	0.577989	0.577989
81	1.38804	0.661539	-0.726505	0.027759	0.953096	0.339613	1.01339	380.278	0.476598	0.476598
82	4.10877	1.16047	-2.9483	0.00874749	0.970318	0.104967	1.00472	1060.22	0.282437	0.282437
83	1.05802	0.813141	-0.244877	0.209174	0.695934	3.14617	1.00881	573.349	0.768551	0.768551
84	2.17909	0.622631	-1.55646	0.00904699	0.983296	0.108594	1.01177	431.533	0.28573	0.28573
85	1.48292	0.916701	-0.566223	0.148326	0.74933	2.07156	1.00729	691.095	0.618171	0.618171
86	1.3393	0.394291	-0.945013	0.000338028	0.999157	0.00402211	1.00696	723.311	0.2944	0.2944
87	2.41136	1.83008	-0.581281	0.309285	0.588136	5.32617	1.00406	1232.47	0.758941	0.758941
88	2.73336	1.33982	-1.39354	0.0447667	0.884138	0.557443	1.00372	1342.26	0.490174	0.490174
89	2.1876	1.1003	-1.08731	0.103925	0.768904	1.37952	1.00638	788.452	0.502968	0.502968
90	2.26577	1.04217	-1.2236	0.0775801	0.90986	1.00041	1.00576	872.201	0.459962	0.459962
91	2.26577	1.04217	-1.2236	0.0775801	0.90986	1.00041	1.00576	872.201	0.459962	0.459962
92	2.26577	1.04217	-1.2236	0.0775801	0.90986	1.00041	1.00576	872.201	0.459962	0.459962
93	2.26577	1.04217	-1.2236	0.0775801	0.90986	1.00041	1.00576	872.201	0.459962	0.459962
94	2.26577	1.04217	-1.2236	0.0775801	0.90986	1.00041	1.00576	872.201	0.459962	0.459962
95	2.26577	1.04217	-1.2236	0.0775801	0.90986	1.00041	1.00576	872.201	0.459962	0.459962
96	2.26577	1.04217	-1.2236	0.0775801	0.90986	1.00041	1.00576	872.201	0.459962	0.459962
97	2.26577	1.04217	-1.2236	0.0775801	0.90986	1.00041	1.00576	872.201	0.459962	0.459962
98	2.26577	1.04217	-1.2236	0.0775801	0.90986	1.00041	1.00576	872.201	0.459962	0.459962
99	2.26577	1.04217	-1.2236	0.0775801	0.90986	1.00041	1.00576	872.201	0.459962	0.459962
100	2.26577	1.04217	-1.2236	0.0775801	0.90986	1.00041	1.00576	872.201	0.459962	0.459962
101	2.26577	1.04217	-1.2236	0.0775801	0.90986	1.00041	1.00576	872.201	0.459962	0.459962
102	2.26577	1.04217	-1.2236	0.0775801	0.90986	1.00041	1.00576	872.201	0.459962	0.459962
103	2.26577	1.04217	-1.2236	0.0775801	0.90986	1.00041	1.00576	872.201	0.459962	0.459962
104	2.26577	1.04217	-1.2236	0.0775801	0.90986	1.00041	1.00576	872.201	0.459962	0.459962
105	2.26577	1.04217	-1.2236	0.0775801	0.90986	1.00041	1.00576	872.201	0.459962	0.459962
106	2.26577	1.04217	-1.2236	0.0775801	0.90986	1.00041	1.00576	872.201	0.459962	0.459962
107	2.26577	1.04217	-1.2236	0.0775801	0.90986	1.00041	1.00576	872.201	0.459962	0.459962
108	2.26577	1.04217	-1.2236	0.0775801	0.90986	1.00041	1.00576	872.201	0.459962	0.459962
109	2.26577	1.04217	-1.2236	0.0775801	0.90986	1.00041	1.00576	872.201	0.459962	0.459962
110	2.26577	1.04217	-1.2236	0.0775801	0.90986	1.00041	1.00576	872.201	0.459962	0.459962
111	2.26577	1.04217	-1.2236	0.0775801	0.90986	1.00041	1.00576	872.201	0.459962	0.459962
112	2.26577	1.04217	-1.2236	0.0775801	0.90986	1.00041	1.00576	872.201	0.459962	0.459962
113	2.26577	1.04217	-1.2236	0.0775801	0.90986	1.00041	1.00576	872.201	0.459962	0.459962
114	2.26577	1.04217	-1.2236	0.0775801	0.90986	1.00041	1.00576	872.201	0.459962	0.459962
115	2.82661	2.71851	-0.108093	0.248908	0.711716	3.94185	1.00443	1128.99	0.961759	0.961759
116	3.20067	1.9572	-1.24347	0.227867	0.737899	3.51029	1.00565	887.969	0.611498	0.611498
117	3.97641	2.35214	-1.62427	0.157773	0.811356	2.22822	1.00423	1182.35	0.591524	0.591524
118	2.8107	1.60062	-1.21008	0.233002	0.732523	3.61343	1.00699	720.493	0.569473	0.569473
119	5.67108	0.599511	-5.07157	0.0381132	0.94908	0.47131	1.01045	484.721	0.105714	0.105714
120	3.66554	2.90655	-0.758992	0.188577	0.744264	2.76437	1.00472	1061	0.792939	0.792939
121	4.45893	0.487987	-3.97095	0.0251118	0.966115	0.306393	1.01108	457.824	0.10944	0.10944
122	4.03819	10.2467	6.20854	0.642692	0.298827	21.3951	1.00477	1050.29	2.53746	2.53746
123	2.53061	0.902468	-1.62815	0.0969303	0.848605	1.27671	1.0075	671.705	0.35662	0.35662
124	3.30462	1.29177	-2.01285	0.122875	0.814154	1.66632	1.00636	790.238	0.390898	0.390898
125	1.72549	0.977284	-0.748202	0.157604	0.737861	2.22539	1.0071	709.367	0.566382	0.566382
126	1.92085	0.760233	-1.16062	0.0473597	0.923812	0.591336	1.0105	482.412	0.395779	0.395779
127	2.84533	1.40237	-1.44296	0.125963	0.788142	1.71422	1.00437	1145.8	0.492869	0.492869
128	1.24436	2.53291	1.28855	0.780916	0.120668	42.3982	1.00645	779.26	2.03551	2.03551
129	2.92742	1.2276	-1.69982	0.0403565	0.901302	0.500217	1.00512	978.459	0.419345	0.419345
130	1.92882	1.00225	-0.926577	0.0893194	0.809594	1.16663	1.00688	731.29	0.519616	0.519616
131	0.46418	0.978867	0.514687	0.876511	0.0882872	84.4276	1.00721	698.545	2.10881	2.10881
132	2.37713	0.63828	-1.73885	0.00175066	0.995741	0.0208601	1.0086	587.063	0.268509	0.268509
133	1.12441	0.789395	-0.335017	0.152861	0.773268	2.14632	1.0096	526.997	0.702051	0.702051
134	2.69998	1.02203	-1.67795	0.00720697	0.970234	0.0863474	1.00628	800.346	0.378533	0.378533
135	1.55355	0.587398	-0.966157	0.00806196	0.985024	0.0966743	1.01175	432.223	0.378099	0.378099
136	2.28866	0.688409	-1.60025	0.00645489	0.985827	0.077278	1.00829	608.647	0.300791	0.300791
137	30.6556	0.470408	-30.1852	1.34214e-12	1	1.59644e-11	1.00613	819.415	0.0153449	0.0153449
138	1.35352	0.699786	-0.653735	0.0299678	0.944848	0.367471	1.01126	450.709	0.517011	0.517011
139	4.49898	0.503847	-3.99513	8.44378e-06	0.999974	0.000100437	1.00882	572.635	0.111991	0.111991
140	2.33999	0.372386	-1.9676	0.000620646	0.998843	0.007387	1.00471	1062.9	0.15914	0.15914
141	1.6999	0.432307	-1.26759	0.00050409	0.998879	0.00599904	1.00737	683.666	0.254314	0.254314
142	1.33769	0.303646	-1.03404	4.80698e-05	0.999849	0.000571805	1.00676	744.152	0.226993	0.226993
143	4.83278	10.6065	5.77368	0.463	0.483721	10.2556	1.00358	1392.68	2.19469	2.19469
144	4.03686	3.87282	-0.164042	0.171784	0.800421	2.46714	1.00393	1271.41	0.959364	0.959364
145	2.34538	0.241165	-2.10422	0.00757079	0.989729	0.0907396	1.00829	608.571	0.102825	0.102825
146	1.94041	0.851488	-1.08892	0.0674643	0.882617	0.860524	1.00735	685.412	0.438818	0.438818
147	2.45012	0.994954	-1.45517	0.0497295	0.897549	0.622475	1.00614	818.291	0.406083	0.406083
148	1.45781	0.949574	-0.508231	0.190483	0.716529	2.79889	1.00716	703.688	0.651373	0.651373
149	2.17415	1.03255	-1.14159	0.0994282	0.832739	1.31325	1.00649	774.827	0.474923	0.474923
150	1.15129	0.737405	-0.413884	0.246526	0.698153	3.89179	1.00908	556.745	0.640504	0.640504
151	1.52731	0.852001	-0.67531	0.181984	0.74634	2.64621	1.00745	675.965	0.557844	0.557844
152	2.7381	1.19169	-1.54641	0.0199127	0.938693	0.241668	1.00572	878.204	0.435225	0.435225
153	3.81953	0.93215	-2.88738	0.000311112	0.998021	0.00370175	1.0055	912.058	0.244049	0.244049
154	1.83701	0.835626	-1.00138	0.072101	0.877034	0.924263	1.00775	650.675	0.454885	0.454885
155	2.25583	0.823535	-1.43229	0.0173988	0.958045	0.210618	1.00722	697.98	0.36507	0.36507
156	2.14461	0.790728	-1.35388	0.0191546	0.957806	0.232288	1.00779	647.415	0.368705	0.368705
157	1.14675	0.721506	-0.425244	0.0974361	0.853981	1.28409	1.01257	404.619	0.629174	0.629174
158	1.42108	0.849995	-0.571082	0.110046	0.809887	1.47083	1.00765	658.92	0.598134	0.598134
159	2.44717	0.921105	-1.52607	0.0117112	0.962712	0.140953	1.00659	763.717	0.376396	0.376396
160	3.05748	0.669816	-2.38767	0.0036099	0.991535	0.0430944	1.00784	642.89	0.219074	0.219074
161	4.42995	11.0274	6.59741	0.559709	0.378734	15.1209	1.00332	1500.35	2.48927	2.48927
162	4.25283	7.45088	3.19805	0.365486	0.577649	6.85147	1.00384	1300.52	1.75198	1.75198
163	4.38087	0.743073	-3.6378	0.055464	0.931646	0.69847	1.00861	586.599	0.169618	0.169618
164	4.00292	5.87126	1.86834	0.305799	0.651715	5.23969	1.00391	1277.25	1.46674	1.46674
165	1.84518	2.36088	0.515703	0.442724	0.519804	9.44967	1.00675	745.751	1.27949	1.27949
166	3.1669	1.87504	-1.29186	0.103722	0.875263	1.37652	1.00451	1110.2	0.592075	0.592075
167	4.84716	2.22514	-2.62202	0.108387	0.876209	1.44596	1.00344	1449.92	0.459061	0.459061
168	3.83157	5.17954	1.34796	0.253927	0.707304	4.04839	1.00376	1328.09	1.3518	1.3518
169	3.18279	3.28515	0.102354	0.203496	0.76225	3.03894	1.00438	1141.57	1.03216	1.03216
170	3.30704	0.391822	-2.91522	0.0195769	0.977145	0.237511	1.00512	979.989	0.118481	0.118481
171	3.08291	1.20797	-1.87494	0.0715503	0.915326	0.916659	1.00417	1199.13	0.391829	0.391829
172	3.2594	1.84061	-1.41878	0.125952	0.849619	1.71406	1.00538	933.078	0.56471	0.56471
173	2.54645	1.65776	-0.888692	0.104355	0.876685	1.3859	1.00394	1268.69	0.651008	0.651008
174	2.7651	1.16823	-1.59687	0.0642714	0.923285	0.817001	1.00381	1312.23	0.422492	0.422492
175	2.06517	1.01195	-1.05322	0.0808591	0.82388	1.04641	1.00667	754.056	0.490009	0.490009
176	2.94468	0.523091	-2.42159	3.83247e-05	0.999889	0.00045588	1.01007	502.737	0.177639	0.177639
177	2.00341	0.548597	-1.45481	0.000274105	0.999173	0.0032613	1.00746	675.653	0.273832	0.273832
178	3.13427	0.438806	-2.69546	4.99136e-08	1	5.93709e-07	1.00893	566.119	0.140003	0.140003
179	1.27157	0.265618	-1.00595	0.000195013	0.999443	0.00232009	1.00208	2387.35	0.20889	0.20889
180	1.55019	0.610159	-0.940033	0.00716562	0.98628	0.0858483	1.01178	430.994	0.393602	0.393602
181	2.40186	0.556703	-1.84516	0.000235896	0.999348	0.00280659	1.00945	535.371	0.23178	0.23178
182	2.25454	0.562649	-1.6919	0.000452385	0.998754	0.00538343	1.00828	609.218	0.249562	0.249562
183	2.10038	0.383866	-1.71652	0.00103133	0.998124	0.0122801	1.00725	694.926	0.18276	0.18276
184	1.21987	0.239352	-0.980516	3.31432e-06	0.999986	3.94231e-05	1.00666	755.907	0.196211	0.196211
185	1.98594	0.358258	-1.62768	1.88191e-05	0.999944	0.000223853	1.0067	751.065	0.180397	0.180397
186	2.90417	0.443179	-2.46099	1.63161e-07	0.999999	1.94076e-06	1.00851	593.569	0.152601	0.152601
187	2.55442	0.397989	-2.15644	2.12173e-05	0.999943	0.000252379	1.00805	627.017	0.155804	0.155804
188	2.1112	0.174879	-1.93632	2.43756e-11	1	2.89941e-10	1.00651	772.907	0.0828338	0.0828338
189	2.44897	0.336978	-2.11199	5.32397e-06	0.999984	6.33276e-05	1.00824	612.33	0.1376	0.1376
190	40.3214	0.184726	-40.1366	7.0201e-22	1	8.35022e-21	1.00635	791.77	0.00458133	0.00458133
191	1.21982	0.0740051	-1.14581	2.06685e-11	1	2.45847e-10	1.00241	2057.86	0.060669	0.060669
192	1.22739	0.0922335	-1.13516	2.21884e-10	1	2.63925e-09	1.0016	3085	0.0751461	0.0751461
193	1.50412	0.635381	-0.868744	0.00946705	0.982213	0.113684	1.01186	428.305	0.422426	0.422426
194	3.81005	0.302027	-3.50802	6.09183e-07	0.999998	7.24608e-06	1.00999	506.602	0.0792712	0.0792712
195	1.28607	0.218502	-1.06757	2.73264e-08	1	3.25041e-07	1.00591	850.001	0.169899	0.169899
196	1.33405	0.383761	-0.950285	0.00039803	0.998971	0.00473635	1.00705	714.35	0.287667	0.287667
197	1.21591	0.318289	-0.897624	0.00019736	0.999484	0.00234801	1.00636	790.723	0.26177	0.26177
198	1.35898	0.453428	-0.905547	0.000946346	0.997786	0.0112672	1.01038	488.115	0.333655	0.333655
199	1.735	1.61422	-0.120781	0.412127	0.550296	8.33879	1.00682	738.452	0.930385	0.930385
200	2.44304	2.3881	-0.0549357	0.199431	0.768657	2.96311	1.00462	1084.27	0.977513	0.977513
201	2.09426	0.275099	-1.81916	5.59665e-09	1	6.65706e-08	1.00876	576.813	0.131359	0.131359
202	1.14292	0.759831	-0.38309	0.0610028	0.887174	0.772752	1.00859	587.773	0.664815	0.664815
203	1.53499	0.439377	-1.09561	0.00150144	0.996901	0.0178861	1.00883	572.377	0.286242	0.286242
204	1.32468	0.552199	-0.772486	0.0139315	0.97573	0.168053	1.0118	430.444	0.416853	0.416853
205	2.31779	0.628632	-1.68916	0.0882949	0.891015	1.15196	1.00747	674.295	0.27122	0.27122
206	3.22555	3.17021	-0.0553402	0.297846	0.645171	5.04562	1.00566	887.225	0.982843	0.982843
207	5.52008	1.75293	-3.76715	0.0683324	0.906761	0.87241	1.00608	826.162	0.317555	0.317555
208	2.44095	0.667822	-1.77313	0.00254282	0.993681	0.0303233	1.00781	645.946	0.273591	0.273591
209	2.19423	0.65259	-1.54164	0.00486637	0.990582	0.0581672	1.01055	480.172	0.297411	0.297411
210	2.26577	1.04217	-1.2236	0.0775801	0.90986	1.00041	1.00576	872.201	0.459962	0.459962
211	2.26577	1.04217	-1.2236	0.0775801	0.90986	1.00041	1.00576	872.201	0.459962	0.459962
212	2.26577	1.04217	-1.2236	0.0775801	0.90986	1.00041	1.00576	872.201	0.459962	0.459962
213	2.26577	1.04217	-1.2236	0.0775801	0.90986	1.00041	1.00576	872.201	0.459962	0.459962
214	2.26577	1.04217	-1.2236	0.0775801	0.90986	1.00041	1.00576	872.201	0.459962	0.459962
215	2.26577	1.04217	-1.2236	0.0775801	0.90986	1.00041	1.00576	872.201	0.459962	0.459962
216	2.26577	1.04217	-1.2236	0.0775801	0.90986	1.00041	1.00576	872.201	0.459962	0.459962
217	2.26577	1.04217	-1.2236	0.0775801	0.90986	1.00041	1.00576	872.201	0.459962	0.459962
218	1.71389	0.65534	-1.05855	0.0340591	0.943284	0.419409	1.00918	550.408	0.382371	0.382371
219	1.52424	0.653524	-0.870721	0.0473908	0.926244	0.591744	1.01029	492.134	0.428752	0.428752
220	5.02932	14.6641	9.6348	0.602839	0.340365	18.0547	1.00384	1299.72	2.91573	2.91573
221	5.82353	13.2323	7.40875	0.529068	0.416624	13.3631	1.00374	1335.87	2.27221	2.27221
222	3.19389	7.99419	4.8003	0.558783	0.384123	15.0642	1.00478	1048.08	2.50296	2.50296
223	1.7924	0.857027	-0.935376	0.135798	0.804637	1.86911	1.00723	696.338	0.478144	0.478144
224	2.23595	0.974986	-1.26096	0.0395766	0.90189	0.490152	1.0067	751.529	0.436051	0.436051
225	2.70344	0.411438	-2.292	1.10229e-06	0.999996	1.31115e-05	1.00777	649.152	0.15219	0.15219
226	1.36853	0.337931	-1.0306	0.000142115	0.999619	0.00169066	1.00477	1050.41	0.24693	0.24693
227	2.47843	0.636077	-1.84236	0.000696901	0.997882	0.00829524	1.00725	695.048	0.256645	0.256645
228	4.1006	7.31675	3.21615	0.398531	0.554308	7.88141	1.00384	1301.61	1.78431	1.78431
229	3.03591	3.67525	0.639335	0.27892	0.678547	4.60098	1.00521	963.389	1.21059	1.21059
230	3.59293	3.9866	0.393672	0.271518	0.689864	4.43338	1.00482	1039.83	1.10957	1.10957
231	4.28098	8.79397	4.51298	0.46748	0.478487	10.442	1.00356	1402.12	2.05419	2.05419
232	3.83767	5.40383	1.56616	0.286522	0.66728	4.77676	1.00427	1171.53	1.4081	1.4081
233	2.292	0.251204	-2.04079	0.00767859	0.989605	0.0920416	1.00766	658.473	0.109601	0.109601
234	4.14848	7.36539	3.2169	0.411624	0.538747	8.32149	1.00387	1289.78	1.77544	1.77544
235	3.17718	4.29582	1.11864	0.321901	0.633735	5.64656	1.00515	973.631	1.35209	1.35209
236	2.53904	0.89547	-1.64357	0.112756	0.868863	1.51165	1.0098	516.339	0.35268	0.35268
237	4.61996	8.03176	3.41181	0.380681	0.571578	7.31143	1.00366	1364.81	1.73849	1.73849
238	2.55404	1.01126	-1.54278	0.0827307	0.902831	1.07281	1.0074	680.65	0.395945	0.395945
239	2.58718	2.63752	0.0503318	0.256095	0.710253	4.09485	1.00609	824.595	1.01945	1.01945
240	3.23251	1.52115	-1.71136	0.094542	0.889149	1.24197	1.00463	1082.37	0.470579	0.470579
241	1.03721	0.0734703	-0.963737	6.92785e-08	0.999999	8.2405e-07	1.00719	700.109	0.0708347	0.0708347
242	1.39325	0.138528	-1.25472	8.4646e-08	0.999999	1.00684e-06	1.00614	817.889	0.099428	0.099428
243	1.54851	0.104814	-1.4437	9.17008e-12	1	1.09076e-10	1.00106	4617.17	0.067687	0.067687
244	1.7499	0.553013	-1.19689	0.00234975	0.995006	0.0280155	1.01082	468.446	0.316025	0.316025
245	1.34954	0.363071	-0.986465	8.83102e-06	0.999968	0.000105044	1.00581	864.18	0.269034	0.269034
246	1.21481	0.079032	-1.13578	2.54698e-10	1	3.02956e-09	1.00398	1254.76	0.0650571	0.0650571
247	1.17871	0.152421	-1.02629	1.25527e-06	0.999993	1.49312e-05	1.00178	2783.96	0.129311	0.129311
248	1.21952	0.747599	-0.47192	0.0623287	0.894443	0.790664	1.00947	533.877	0.613028	0.613028
249	1.78287	0.69452	-1.08835	0.0142617	0.972792	0.172093	1.01033	490.588	0.389552	0.389552
250	1.1447	0.227296	-0.917405	0.000575307	0.998087	0.00684706	1.00534	939.684	0.198563	0.198563
251	1.57623	0.0728773	-1.50335	2.62143e-14	1	3.11812e-13	1.00246	2022.95	0.0462353	0.0462353
252	1.20792	0.329437	-0.878482	0.00065783	0.998496	0.00782986	1.00532	942.173	0.272731	0.272731
253	1.29284	0.229027	-1.06382	2.17366e-06	0.999989	2.58552e-05	1.00169	2923.88	0.17715	0.17715
254	1.20167	0.0759683	-1.1257	3.56056e-11	1	4.23519e-10	1.00316	1575.84	0.0632188	0.0632188
255	1.24177	0.398886	-0.842883	0.00465458	0.990842	0.0556239	1.00616	816.039	0.321224	0.321224
256	1.26783	0.224965	-1.04286	1.7072e-05	0.999938	0.00020307	1.00138	3553.65	0.177441	0.177441
257	19.5055	0.0909664	-19.4146	2.12987e-13	1	2.53342e-12	1.00135	3651.46	0.00466362	0.00466362
258	1.29702	0.0859443	-1.21107	1.70516e-11	1	2.02824e-10	1.00137	3592.71	0.0662631	0.0662631
259	1.12086	0.0719783	-1.04888	9.245e-11	1	1.09967e-09	1.00486	1031.52	0.0642169	0.0642169
260	1.14282	0.0843002	-1.05852	2.95828e-06	0.999968	3.5188e-05	1.01131	448.453	0.0737653	0.0737653
261	1.45344	0.254228	-1.19921	2.84391e-06	0.999991	3.38276e-05	1.00817	617.623	0.174915	0.174915
262	2.48121	0.071606	-2.4096	2.65232e-18	1	3.15486e-17	1.00364	1371.91	0.0288593	0.0288593
263	2.58284	0.17118	-2.41166	1.31411e-10	1	1.5631e-09	1.00275	1811.94	0.0662757	0.0662757
264	1.26877	0.215978	-1.05279	7.62777e-09	1	9.07303e-08	1.00797	632.681	0.170226	0.170226
265	1.13161	0.0724991	-1.05911	1.56778e-09	1	1.86484e-08	1.00538	931.849	0.0640671	0.0640671
266	1.41544	0.0752802	-1.34016	4.16192e-13	1	4.95049e-12	1.00331	1506	0.053185	0.053185
267	1.22633	0.211329	-1.015	2.21547e-08	1	2.63524e-07	1.00574	875.075	0.172326	0.172326
268	1.35771	0.239669	-1.11804	6.62681e-06	0.99998	7.88247e-05	1.00167	2955.41	0.176524	0.176524
269	1.54574	0.0721946	-1.47354	6.18566e-13	1	7.35768e-12	1.00577	870.164	0.0467056	0.0467056
270	1.33186	0.397281	-0.934581	0.000420655	0.998911	0.00500569	1.00765	659.356	0.29829	0.29829
271	1.20227	0.155192	-1.04708	6.14777e-08	1	7.3126e-07	1.00126	3891.19	0.129082	0.129082
272	2.47745	0.631219	-1.84623	0.000236172	0.99903	0.00280986	1.00685	734.834	0.254786	0.254786
273	1.22049	0.139401	-1.08109	1.27475e-09	1	1.51628e-08	1.00208	2379.32	0.114217	0.114217
274	1.93289	0.384202	-1.54869	5.65134e-05	0.999849	0.00067225	1.00682	738.284	0.19877	0.19877
275	1.19305	0.0716058	-1.12144	7.18424e-12	1	8.54546e-11	1.00544	921.581	0.0600191	0.0600191
276	2.16626	0.651877	-1.51438	0.0024675	0.994058	0.0294228	1.00827	610.093	0.300923	0.300923
277	1.50269	0.0715129	-1.43118	1.62654e-14	1	1.93472e-13	1.00642	783.569	0.0475898	0.0475898
278	1.18156	0.425123	-0.756438	0.00193384	0.995541	0.0230471	1.00846	596.944	0.359798	0.359798
279	2.14227	0.379949	-1.76232	3.61344e-06	0.999987	4.2981e-05	1.00677	743.718	0.177358	0.177358
280	1.24904	0.297516	-0.951523	3.88145e-06	0.999984	4.6169e-05	1.00716	703.215	0.238196	0.238196
281	1.22146	0.356946	-0.864518	0.000321679	0.999271	0.00382752	1.00697	722.567	0.292228	0.292228
282	44.2916	0.100878	-44.1908	7.23063e-27	1	8.60065e-26	1.00647	777.118	0.00227759	0.00227759
283	1.36907	0.0785219	-1.29055	1.93079e-13	1	2.29662e-12	1.00358	1393.14	0.0573541	0.0573541
284	1.87645	0.673082	-1.20337	0.00456606	0.989177	0.0545612	1.00851	593.506	0.358699	0.358699
285	1.16193	0.0849985	-1.07694	4.61371e-09	1	5.48788e-08	1.006	837.536	0.0731526	0.0731526
286	1.84375	0.134056	-1.7097	3.57075e-09	1	4.24732e-08	1.00198	2504.95	0.0727081	0.0727081
287	1.19031	0.234541	-0.95577	2.34434e-05	0.999903	0.00027886	1.00169	2918.61	0.197042	0.197042
288	1.21991	0.0853558	-1.13455	2.61418e-08	1	3.1095e-07	1.00645	780.153	0.0699691	0.0699691
289	1.74585	0.249054	-1.49679	1.67227e-08	1	1.98912e-07	1.00905	558.218	0.142655	0.142655
290	1.2922	0.198407	-1.0938	1.44565e-08	1	1.71956e-07	1.00918	550.483	0.153541	0.153541
291	1.54941	0.679414	-0.869999	0.0463086	0.928915	0.577575	1.01514	337.282	0.438498	0.438498
292	1.25781	0.0943949	-1.16342	1.76779e-10	1	2.10274e-09	1.00882	572.849	0.0750468	0.0750468
293	1.37358	0.0714541	-1.30213	3.3488e-18	1	3.9833e-17	1.00514	975.59	0.0520204	0.0520204
294	2.03679	0.636728	-1.40006	0.00603486	0.987268	0.0722189	1.00938	539.385	0.312613	0.312613
295	1.05099	0.0715379	-0.979452	1.00805e-11	1	1.19905e-10	1.0057	880.617	0.0680672	0.0680672
296	1.28239	0.0744459	-1.20795	6.80768e-13	1	8.09756e-12	1.00204	2434.44	0.0580523	0.0580523
297	1.06905	0.370074	-0.698976	0.00716137	0.984414	0.085797	1.00725	694.515	0.346171	0.346171
298	1.93951	0.234053	-1.70545	1.71152e-07	0.999999	2.03581e-06	1.00421	1186.98	0.120677	0.120677
299	1.23401	0.435932	-0.798079	0.000616152	0.998447	0.00733348	1.00774	651.576	0.353265	0.353265
300	1.20825	0.188682	-1.01957	2.10488e-07	0.999998	2.5037e-06	1.00083	5864.63	0.156161	0.156161
301	2.11688	0.287663	-1.82922	1.30275e-06	0.999996	1.54959e-05	1.00866	583.139	0.13589	0.13589
302	2.42123	0.622217	-1.79902	0.00045341	0.998662	0.00539564	1.00753	669.059	0.256983	0.256983
303	2.11247	0.636416	-1.47605	0.00113562	0.996843	0.0135232	1.00799	631.311	0.301266	0.301266
304	1.2161	0.342041	-0.874064	0.000464579	0.998857	0.00552861	1.00567	885.789	0.281259	0.281259
305	1.51485	0.365744	-1.14911	0.0135535	0.980129	0.16343	1.00912	553.949	0.241439	0.241439
306	1.21894	0.377783	-0.841161	0.00379187	0.99258	0.045275	1.00458	1094.08	0.309926	0.309926
307	2.39106	0.570629	-1.82043	0.0007095	0.998348	0.00844531	1.01059	478.404	0.238651	0.238651
308	1.42097	0.251875	-1.1691	3.9745e-06	0.999986	4.72758e-05	1.00491	1021.34	0.177255	0.177255
309	1.86915	0.185899	-1.68325	0.00115619	0.998069	0.0137684	1.02001	257.125	0.0994565	0.0994565
310	1.23292	0.128576	-1.10434	3.97928e-07	0.999998	4.73325e-06	1.00625	803.857	0.104286	0.104286
311	1.80604	0.546069	-1.25997	0.0015659	0.996548	0.0186552	1.0108	469.381	0.302358	0.302358
312	1.09619	0.0715588	-1.02463	2.07755e-10	1	2.47119e-09	1.00972	520.774	0.0652796	0.0652796
313	1.23798	0.194927	-1.04305	7.79019e-06	0.999981	9.2663e-05	1.00586	857.445	0.157456	0.157456
314	1.81345	0.692285	-1.12116	0.00789801	0.982989	0.0946926	1.00853	591.963	0.38175	0.38175
315	1.30622	0.3976	-0.908616	0.00213908	0.995423	0.0254983	1.00657	765.426	0.304391	0.304391
316	1.23205	0.322762	-0.909288	1.70282e-05	0.99994	0.00020255	1.00671	750.394	0.261971	0.261971
317	1.33066	0.103885	-1.22677	1.51066e-09	1	1.79688e-08	1.00583	861.175	0.0780702	0.0780702
318	1.47452	0.533551	-0.940974	0.000585627	0.998328	0.00696996	1.00582	863.428	0.361846	0.361846
319	2.78387	0.199531	-2.58434	1.06252e-12	1	1.26384e-11	1.00594	845.594	0.0716739	0.0716739
320	1.27582	0.0757315	-1.20009	1.05333e-12	1	1.25291e-11	1.00217	2288.46	0.0593592	0.0593592
321	1.4846	0.28645	-1.19815	5.61176e-06	0.99998	6.67508e-05	1.00632	795.223	0.192948	0.192948
322	2.01274	0.0796901	-1.93305	2.45174e-15	1	2.91628e-14	1.00122	4023.7	0.0395929	0.0395929
323	1.05579	0.00188422	-1.0539	1.20331e-13	1	1.4313e-12	1.0069	729.426	0.00178466	0.00178466
324	1.30707	0.0721347	-1.23493	4.3575e-12	1	5.18313e-11	1.00585	857.955	0.0551881	0.0551881
325	1.94776	0.0714481	-1.87632	0.000595373	0.998678	0.00708603	1.01135	447.089	0.0366821	0.0366821
326	1.22454	0.22501	-0.999534	4.43974e-07	0.999998	5.28096e-06	1.00688	732.042	0.18375	0.18375
327	1.34016	0.00331024	-1.33685	1.35841e-18	1	1.61579e-17	1.00345	1447.14	0.00247003	0.00247003
328	1.18674	0.00254348	-1.18419	1.24633e-16	1	1.48247e-15	1.00471	1062.59	0.00214326	0.00214326
329	1.1901	0.00423544	-1.18587	5.07362e-16	1	6.03494e-15	1.00186	2661.32	0.00355889	0.00355889
330	1.65439	0.00392145	-1.65047	9.09623e-20	1	1.08197e-18	1.00204	2426.7	0.00237033	0.00237033
331	1.26386	0.0715185	-1.19234	6.89156e-14	1	8.19733e-13	1.00579	866.83	0.0565873	0.0565873
332	1.27363	0.000584857	-1.27304	4.48816e-22	1	5.33855e-21	1.00499	1004.51	0.000459205	0.000459205
333	1.0896	0.00193086	-1.08767	1.36811e-14	1	1.62733e-13	1.00573	876.432	0.00177208	0.00177208
334	1.22984	0.0720285	-1.15781	1.21636e-13	1	1.44682e-12	1.00415	1206.51	0.0585675	0.0585675
335	0.885864	0.00129696	-0.884567	3.20091e-12	1	3.80739e-11	1.00944	535.64	0.00146406	0.00146406
336	1.24715	0.0715612	-1.17559	9.2349e-12	1	1.09847e-10	1.00921	548.994	0.0573797	0.0573797
337	1.2035	0.0723068	-1.1312	1.24548e-12	1	1.48146e-11	1.00319	1562.57	0.0600803	0.0600803
338	1.39966	0.0800213	-1.31964	5.01483e-13	1	5.96501e-12	1.00539	930.409	0.0571721	0.0571721
339	1.25225	0.18664	-1.06561	1.81722e-07	0.999999	2.16154e-06	1.00251	1979.68	0.149044	0.149044
340	1.26542	0.00607961	-1.25935	1.39277e-15	1	1.65666e-14	1.00552	909.581	0.00480441	0.00480441
341	1.83605	0.0717683	-1.76429	2.37171e-14	1	2.82109e-13	1.00594	845.789	0.0390883	0.0390883
342	1.39088	0.242447	-1.14843	3.82355e-08	1	4.54801e-07	1.0091	555.43	0.174312	0.174312
343	1.29173	0.227351	-1.06438	2.0511e-07	0.999999	2.43973e-06	1.003	1661.99	0.176005	0.176005
344	1.67131	0.072028	-1.59928	1.04067e-15	1	1.23785e-14	1.00224	2218.02	0.0430968	0.0430968
345	1.00424	0.00164405	-1.00259	2.46505e-13	1	2.93211e-12	1.00735	685.573	0.00163711	0.00163711
346	1.19724	0.0733221	-1.12392	2.53726e-09	1	3.018e-08	1.00672	748.261	0.0612424	0.0612424
347	1.24051	0.216806	-1.02371	9.7431e-08	0.999999	1.15892e-06	1.00421	1188.74	0.174772	0.174772
348	1.33894	0.236578	-1.10237	1.14172e-05	0.999953	0.000135806	1.00121	4053.65	0.17669	0.17669
349	1.45017	0.113377	-1.33679	4.55026e-10	1	5.41242e-09	1.00147	3356.14	0.0781821	0.0781821
350	1.05728	0.0720798	-0.985205	1.88405e-07	0.999995	2.24103e-06	1.01241	409.539	0.0681744	0.0681744
351	1.41484	0.222524	-1.19232	5.50482e-09	1	6.54784e-08	1.00785	642.543	0.157279	0.157279
352	1.05338	0.00581133	-1.04757	1.09091e-10	1	1.29761e-09	1.00755	667.844	0.00551684	0.00551684
353	1.16337	0.190417	-0.972954	3.00215e-06	0.999981	3.57099e-05	1.00108	4527.36	0.163677	0.163677
354	1.17004	0.0792962	-1.09075	2.16018e-09	1	2.56948e-08	1.00356	1401.01	0.0677719	0.0677719
355	1.57272	0.382886	-1.18984	0.0314338	0.956736	0.386031	1.00761	662.25	0.243454	0.243454
356	1.11114	0.646079	-0.465056	0.0514848	0.91676	0.645638	1.01336	381.097	0.581459	0.581459
357	1.12612	0.00207802	-1.12404	7.22691e-15	1	8.59622e-14	1.00552	909.928	0.0018453	0.0018453
358	1.34956	0.452707	-0.896857	0.0177767	0.971214	0.215276	1.00794	635.15	0.335447	0.335447
359	1.13213	0.0912899	-1.04084	5.48096e-08	0.999999	6.51946e-07	1.00606	828.873	0.0806353	0.0806353
360	1.379	0.525127	-0.853872	0.00115812	0.997117	0.0137915	1.00696	723.3	0.380803	0.380803
361	1.02015	0.00284555	-1.01731	1.01337e-11	1	1.20538e-10	1.00841	599.95	0.00278934	0.00278934
362	2.33631	0.0717613	-2.26455	1.7186e-16	1	2.04423e-15	1.00658	764.694	0.0307156	0.0307156
363	0.745321	0.000901234	-0.74442	3.01914e-11	1	3.59119e-10	1.01016	498.621	0.00120919	0.00120919
364	1.15196	0.0729011	-1.07906	9.85806e-10	1	1.17259e-08	1.00535	938.58	0.0632842	0.0632842
365	1.38286	0.216034	-1.16683	1.32155e-09	1	1.57195e-08	1.00276	1801.56	0.156222	0.156222
366	1.35184	0.0716491	-1.28019	1.7913e-12	1	2.13071e-11	1.00601	835.66	0.0530012	0.0530012
367	2.13595	0.579318	-1.55663	0.00226654	0.99535	0.0270212	1.01247	407.728	0.271223	0.271223
368	1.17781	0.0964486	-1.08136	9.22518e-07	0.999993	1.09731e-05	1.00759	663.805	0.0818879	0.0818879
369	1.57552	0.0714464	-1.50408	0.000927783	0.997979	0.011046	1.01142	444.248	0.0453477	0.0453477
370	1.81984	0.0719776	-1.74787	1.97989e-07	0.999997	2.35502e-06	1.00625	804.869	0.0395515	0.0395515
371	6.74106	0.177415	-6.56365	4.44264e-11	1	5.2844e-10	1.00393	1271.38	0.0263185	0.0263185
372	1.26417	0.525421	-0.738753	0.0149763	0.975091	0.180848	1.01211	419.553	0.415624	0.415624
373	0.880632	0.126637	-0.753994	0.000328675	0.998212	0.00391079	1.00716	703.743	0.143803	0.143803
374	2.77013	0.102998	-2.66714	1.42961e-10	1	1.70048e-09	1.00233	2127	0.0371815	0.0371815
375	1.18841	0.39807	-0.790341	0.000958428	0.997634	0.0114112	1.00752	669.983	0.33496	0.33496
376	1.89271	0.0716857	-1.82102	6.41094e-16	1	7.62564e-15	1.00609	825.435	0.0378746	0.0378746
377	1.23382	0.0748134	-1.15901	3.92234e-11	1	4.66552e-10	1.00316	1575.74	0.0606356	0.0606356
378	1.33155	0.0715111	-1.26004	4.48895e-15	1	5.33948e-14	1.00559	897.652	0.0537051	0.0537051
379	0.737822	0.00152786	-0.736294	6.48424e-10	1	7.71283e-09	1.01053	481.121	0.00207078	0.00207078
380	1.234	0.0715639	-1.16244	1.83123e-10	1	2.1782e-09	1.01254	405.381	0.0579933	0.0579933
381	0.919629	0.0748187	-0.84481	3.17822e-07	0.999995	3.78041e-06	1.00609	824.937	0.0813575	0.0813575
382	1.18395	0.00176587	-1.18218	2.95041e-14	1	3.50944e-13	1.01083	468.138	0.00149151	0.00149151
383	2.81798	0.295769	-2.52222	2.1203e-09	1	2.52204e-08	1.00855	590.482	0.104958	0.104958
384	1.44866	0.0016391	-1.44702	4.59771e-18	1	5.46886e-17	1.00516	972.695	0.00113146	0.00113146
385	1.2629	0.0715964	-1.19131	3.73268e-15	1	4.43993e-14	1.00289	1721.58	0.056692	0.056692
386	0.78817	0.000229869	-0.78794	1.69563e-10	1	2.01691e-09	1.00495	1011.84	0.000291649	0.000291649
387	0.560446	0.000275992	-0.56017	4.94596e-10	1	5.88309e-09	1.00996	508.475	0.00049245	0.00049245
388	1.20858	0.00054227	-1.20804	2.32351e-20	1	2.76376e-19	1.00443	1129.64	0.000448682	0.000448682
389	1.34663	0.124121	-1.22251	2.79633e-09	1	3.32616e-08	1.003	1659.96	0.0921711	0.0921711
390	1.16512	0.0722166	-1.0929	1.94267e-10	1	2.31076e-09	1.00239	2075.94	0.0619822	0.0619822
391	1.22647	0.00114192	-1.22533	8.3715e-19	1	9.95768e-18	1.00468	1070.48	0.000931062	0.000931062
392	1.18319	0.0716373	-1.11155	4.53557e-12	1	5.39494e-11	1.00528	950.702	0.0605462	0.0605462
393	1.35807	0.235825	-1.12224	4.19618e-06	0.999983	4.99127e-05	1.00158	3113.22	0.173648	0.173648
394	1.27023	0.0716087	-1.19862	1.8734e-11	1	2.22836e-10	1.00853	591.977	0.0563745	0.0563745
395	1.22497	0.00110881	-1.22386	2.48717e-18	1	2.95843e-17	1.00489	1024.58	0.000905173	0.000905173
396	1.25354	0.0718729	-1.18167	2.52351e-14	1	3.00165e-13	1.00593	846.742	0.0573357	0.0573357
397	1.22235	0.0715123	-1.15083	7.81865e-11	1	9.30008e-10	1.01254	405.317	0.0585042	0.0585042
398	1.1886	0.071612	-1.11699	3.18392e-10	1	3.78718e-09	1.01128	449.624	0.0602487	0.0602487
399	1.03737	0.00107368	-1.0363	2.12913e-15	1	2.53254e-14	1.00563	891.68	0.001035	0.001035
400	1.21475	0.151304	-1.06344	3.88523e-07	0.999997	4.62138e-06	1.00325	1532.65	0.124556	0.124556
401	1.21113	0.0746499	-1.13648	4.0091e-12	1	4.76871e-11	1.00343	1455.16	0.0616364	0.0616364
402	1.20857	0.0717506	-1.13682	2.21666e-10	1	2.63666e-09	1.00893	566.03	0.0593684	0.0593684
403	1.37132	0.0720455	-1.29927	4.16858e-13	1	4.95842e-12	1.00562	892.697	0.0525375	0.0525375
404	1.29399	0.210493	-1.0835	2.30913e-08	1	2.74665e-07	1.00103	4735.9	0.162669	0.162669
405	1.44303	0.0714578	-1.37158	7.01511e-19	1	8.34429e-18	1.00605	830.37	0.0495191	0.0495191
406	1.40931	0.337367	-1.07194	3.10357e-06	0.999987	3.69162e-05	1.00613	819.772	0.239385	0.239385
407	2.52357	0.518494	-2.00507	4.59521e-05	0.999865	0.000546613	1.00998	507.095	0.205461	0.205461
408	1.21321	0.0715593	-1.14165	3.7278e-12	1	4.43412e-11	1.00596	842.482	0.0589833	0.0589833
409	1.2284	0.0807186	-1.14768	4.81086e-11	1	5.72239e-10	1.00209	2376.41	0.0657105	0.0657105
410	1.16863	0.0732429	-1.09539	6.22693e-09	1	7.40676e-08	1.00805	627.038	0.0626742	0.0626742
411	28.5003	0.274504	-28.2258	1.46598e-11	1	1.74375e-10	1.00822	614.219	0.00963161	0.00963161
412	2.26577	1.04217	-1.2236	0.0775801	0.90986	1.00041	1.00576	872.201	0.459962	0.459962
413	1.18516	0.25295	-0.932206	5.70702e-05	0.999796	0.000678874	1.00479	1045.57	0.213432	0.213432
414	1.19343	0.170685	-1.02275	9.50378e-08	0.999999	1.13045e-06	1.00088	5546.35	0.14302	0.14302
415	1.43326	0.250373	-1.18289	9.77193e-08	1	1.16235e-06	1.00897	563.165	0.174688	0.174688
416	4.15649	0.655181	-3.50131	8.62485e-05	0.999712	0.00102599	1.00512	978.383	0.157628	0.157628
417	1.27937	0.132534	-1.14684	1.9555e-07	0.999998	2.32602e-06	1.00607	827.46	0.103593	0.103593
418	1.33034	0.0764012	-1.25394	7.7601e-11	1	9.23043e-10	1.00305	1633.84	0.0574297	0.0574297
419	1.0957	0.0960165	-0.999687	2.66282e-07	0.999997	3.16736e-06	1.00577	869.869	0.08763	0.08763
420	1.67502	0.521939	-1.15308	0.00116433	0.997371	0.0138655	1.00983	515.108	0.311602	0.311602
421	1.12933	0.533008	-0.596319	0.0122515	0.975207	0.147536	1.01	506.411	0.471969	0.471969
422	1.19765	0.289221	-0.908433	0.000326914	0.999085	0.00388983	1.00304	1639.72	0.24149	0.24149
423	1.02752	0.00111369	-1.0264	6.79739e-12	1	8.08532e-11	1.01351	376.875	0.00108386	0.00108386
424	1.58021	0.150758	-1.42945	1.08156e-08	1	1.28649e-07	1.00379	1319.49	0.0954037	0.0954037
425	1.49453	0.072589	-1.42194	1.09256e-14	1	1.29957e-13	1.00805	626.461	0.0485698	0.0485698
426	1.16013	0.11208	-1.04805	5.73963e-06	0.999965	6.82718e-05	1.00705	714.028	0.0966094	0.0966094
427	1.26416	0.0719263	-1.19223	1.14345e-14	1	1.36011e-13	1.00432	1158.77	0.0568966	0.0568966
428	1.33105	0.0722129	-1.25884	5.44994e-14	1	6.48256e-13	1.00557	901.215	0.0542525	0.0542525
429	1.18834	0.0719161	-1.11642	1.0426e-11	1	1.24015e-10	1.00528	950.009	0.0605183	0.0605183
430	0.877881	0.000730479	-0.87715	1.77295e-10	1	2.10887e-09	1.00855	590.346	0.000832093	0.000832093
431	1.23677	0.0717633	-1.16501	1.98717e-14	1	2.36368e-13	1.0042	1191.92	0.0580246	0.0580246
432	1.127	0.0048547	-1.12215	1.35701e-13	1	1.61412e-12	1.00149	3298.95	0.00430762	0.00430762
433	1.86654	0.167871	-1.69867	8.64479e-10	1	1.02828e-08	1.00496	1009.5	0.0899372	0.0899372
434	1.26406	0.0717189	-1.19234	3.49253e-12	1	4.15428e-11	1.0085	593.682	0.056737	0.056737
435	1.11493	0.0718759	-1.04305	8.9779e-11	1	1.0679e-09	1.00491	1019.96	0.064467	0.064467
436	1.23298	0.0722292	-1.16075	3.72907e-10	1	4.43563e-09	1.00599	839.11	0.058581	0.058581
437	1.18612	0.263157	-0.922966	0.00048546	0.998527	0.00577722	1.00313	1591.6	0.221863	0.221863
438	1.25994	0.0714823	-1.18846	2.10484e-16	1	2.50365e-15	1.00566	886.699	0.0567346	0.0567346
439	1.93625	0.224843	-1.71141	8.2641e-08	1	9.82993e-07	1.00203	2439.08	0.116123	0.116123
440	1.2243	0.0715938	-1.15271	2.21507e-14	1	2.63477e-13	1.00466	1074.6	0.0584774	0.0584774
441	1.11001	0.00201309	-1.10799	7.6809e-15	1	9.13623e-14	1.00563	891.142	0.00181358	0.00181358
442	1.20147	0.0720851	-1.12939	1.66469e-10	1	1.98011e-09	1.00821	614.78	0.0599973	0.0599973
443	1.21603	0.0726431	-1.14339	2.95626e-08	0.999999	3.51639e-07	1.01173	432.83	0.0597377	0.0597377
444	1.45643	0.0725153	-1.38391	3.19373e-13	1	3.79886e-12	1.00565	887.784	0.0497898	0.0497898
445	1.2373	0.0724228	-1.16487	6.87147e-13	1	8.17343e-12	1.00333	1499.41	0.0585331	0.0585331
446	1.21627	0.0715037	-1.14476	9.62606e-13	1	1.14499e-11	1.00693	726.002	0.0587896	0.0587896
447	0.355594	0.000529011	-0.355065	1.98591e-06	0.999858	2.36219e-05	1.007	719.078	0.00148768	0.00148768
448	1.43884	0.0724902	-1.36635	9.99249e-15	1	1.18858e-13	1.00151	3272.45	0.050381	0.050381
449	1.09247	0.00157694	-1.09089	1.00254e-14	1	1.1925e-13	1.00629	799.129	0.00144346	0.00144346
450	0.630454	0.000694177	-0.62976	4.78195e-10	1	5.68801e-09	1.01101	460.733	0.00110107	0.00110107
451	0.56521	0.000576219	-0.564634	2.41926e-09	1	2.87764e-08	1.01155	439.61	0.00101948	0.00101948
452	1.16399	0.07156	-1.09243	1.57528e-09	1	1.87375e-08	1.01296	392.678	0.0614783	0.0614783
453	1.18529	0.00138394	-1.18391	1.25614e-16	1	1.49414e-15	1.00529	948.897	0.00116759	0.00116759
454	1.05553	0.00145564	-1.05407	4.93575e-13	1	5.87095e-12	1.01134	447.368	0.00137906	0.00137906
455	0.938194	0.000638426	-0.937556	2.97548e-11	1	3.53926e-10	1.01311	388.042	0.000680484	0.000680484
456	0.691988	0.000871724	-0.691116	9.38833e-11	1	1.11672e-09	1.00977	517.736	0.00125974	0.00125974
457	0.505283	0.000416322	-0.504867	4.69029e-10	1	5.57898e-09	1.01073	472.254	0.000823939	0.000823939
458	1.14713	0.0715447	-1.07559	2.47033e-11	1	2.93839e-10	1.00748	673.672	0.0623683	0.0623683
459	1.07816	0.00116549	-1.077	2.55369e-15	1	3.03754e-14	1.00608	826.241	0.00108099	0.00108099
460	1.14149	0.00156445	-1.13992	1.52342e-13	1	1.81207e-12	1.01227	414.025	0.00137053	0.00137053
461	1.1865	0.00143289	-1.18507	1.13269e-17	1	1.34731e-16	1.0052	964.251	0.00120766	0.00120766
462	1.68834	0.0750779	-1.61327	1.1502e-12	1	1.36813e-11	1.00697	722.054	0.0444684	0.0444684
463	1.19689	0.0746696	-1.12222	1.72869e-10	1	2.05623e-09	1.00571	878.972	0.0623862	0.0623862
464	1.23929	0.072627	-1.16666	1.59675e-13	1	1.89929e-12	1.00309	1614.22	0.058604	0.058604
465	1.27588	0.192617	-1.08326	8.08931e-07	0.999996	9.62203e-06	1.00307	1624.32	0.150968	0.150968
466	1.03765	0.0716889	-0.965965	8.95497e-10	1	1.06517e-08	1.00764	659.913	0.0690874	0.0690874
467	1.09224	0.0842242	-1.00802	2.05905e-08	1	2.44918e-07	1.00474	1057.65	0.0771113	0.0771113
468	1.47139	0.128099	-1.34329	1.83313e-10	1	2.18046e-09	1.00154	3194.77	0.0870596	0.0870596
469	1.17141	0.00371414	-1.1677	2.03371e-14	1	2.41905e-13	1.00524	957.319	0.00317065	0.00317065
470	1.22146	0.0768996	-1.14456	3.86145e-09	1	4.59309e-08	1.00591	849.766	0.0629572	0.0629572
471	1.30449	0.00460092	-1.29989	5.61031e-05	0.998408	0.000667369	1.01127	449.991	0.00352699	0.00352699
472	1.14938	0.00121634	-1.14816	2.35946e-13	1	2.80652e-12	1.01313	387.686	0.00105826	0.00105826
473	1.22688	0.00101971	-1.22586	2.28604e-15	1	2.71919e-14	1.01126	450.536	0.000831146	0.000831146
474	0.963819	0.0716262	-0.892193	5.61316e-11	1	6.67671e-10	1.00487	1029.2	0.0743149	0.0743149
475	1.44694	0.0714955	-1.37544	5.06628e-17	1	6.0262e-16	1.00594	846.199	0.0494115	0.0494115
476	1.08826	0.00124057	-1.08702	8.79871e-13	1	1.04658e-11	1.01223	415.341	0.00113996	0.00113996
477	0.969009	0.00153628	-0.967472	1.50007e-12	1	1.7843e-11	1.00963	525.6	0.00158541	0.00158541
478	1.174	0.00410091	-1.1699	2.53955e-14	1	3.02073e-13	1.00234	2118.33	0.00349311	0.00349311
479	1.39301	0.00157757	-1.39144	4.66224e-16	1	5.54561e-15	1.00885	570.962	0.00113249	0.00113249
480	1.29813	0.147216	-1.15091	3.90068e-11	1	4.63976e-10	1.00445	1125.9	0.113406	0.113406
481	1.20913	0.071746	-1.13738	3.55363e-13	1	4.22695e-12	1.00551	911.13	0.0593368	0.0593368
482	2.23723	0.0715536	-2.16568	5.43559e-20	1	6.4655e-19	1.00304	1637.28	0.0319831	0.0319831
483	1.32524	0.00168382	-1.32355	2.77104e-20	1	3.29608e-19	1.0044	1136.69	0.00127058	0.00127058
484	1.83658	0.0727559	-1.76382	3.47533e-15	1	4.13382e-14	1.00769	655.432	0.039615	0.039615
485	1.21661	0.0716767	-1.14493	3.70229e-10	1	4.40377e-09	1.01151	441.031	0.0589152	0.0589152
486	1.42574	0.0732942	-1.35245	2.65004e-12	1	3.15216e-11	1.00348	1433.2	0.0514078	0.0514078
487	1.66697	0.0728949	-1.59407	1.62369e-15	1	1.93134e-14	1.0012	4088.03	0.0437291	0.0437291
488	1.39778	0.238207	-1.15957	3.78313e-07	0.999998	4.49993e-06	1.00393	1270.49	0.170419	0.170419
489	1.18341	0.0715204	-1.11189	9.2549e-14	1	1.10085e-12	1.00503	996.164	0.060436	0.060436
490	0.840803	0.0723714	-0.768432	2.79642e-08	0.999999	3.32627e-07	1.00728	692.038	0.0860741	0.0860741
491	1.17573	0.00130435	-1.17443	1.63764e-16	1	1.94794e-15	1.00537	934.003	0.00110939	0.00110939
492	1.20763	0.231993	-0.975636	4.59826e-06	0.999977	5.46953e-05	1.00359	1390.23	0.192106	0.192106
493	14.4305	0.0866781	-14.3438	7.20994e-07	0.999997	8.57604e-06	1.00766	658.174	0.0060066	0.0060066
494	1.19887	0.0717595	-1.12711	9.30217e-13	1	1.10647e-11	1.00534	939.078	0.0598562	0.0598562
495	1.68305	0.158761	-1.52429	4.42581e-10	1	5.26438e-09	1.00179	2769.02	0.0943293	0.0943293
496	1.77918	0.0729816	-1.7062	2.70045e-14	1	3.21212e-13	1.00732	688.649	0.0410197	0.0410197
497	1.29623	0.0818651	-1.21437	9.33596e-12	1	1.11049e-10	1.00924	547.124	0.0631563	0.0631563
498	3.59349	0.5668	-3.02669	1.89664e-05	0.999939	0.000225605	1.00887	569.919	0.157729	0.157729
499	1.82946	0.0719645	-1.75749	1.32401e-16	1	1.57487e-15	1.00161	3063.38	0.0393365	0.0393365
500	1.76983	0.0723973	-1.69743	5.08703e-16	1	6.05088e-15	1.00242	2048.96	0.0409065	0.0409065
501	1.88474	0.0752816	-1.80946	2.30816e-15	1	2.7455e-14	1.00198	2504.16	0.0399427	0.0399427
502	1.19209	0.0889925	-1.1031	4.70298e-07	0.999996	5.59407e-06	1.00679	741.131	0.0746526	0.0746526
503	1.19575	0.116765	-1.07898	3.4842e-09	1	4.14437e-08	1.002	2476.31	0.0976503	0.0976503
504	1.72789	0.0718304	-1.65606	2.48899e-17	1	2.96059e-16	1.00177	2789.27	0.0415712	0.0415712
505	1.21529	0.192721	-1.02256	6.64168e-06	0.999973	7.90016e-05	1.00199	2482.91	0.158581	0.158581
506	1.02837	0.00289468	-1.02548	1.68159e-11	1	2.0002e-10	1.00983	515.013	0.00281481	0.00281481
507	1.47496	0.00330122	-1.47166	8.35405e-17	1	9.93692e-16	1.00537	935.122	0.00223818	0.00223818
508	1.22181	0.0716153	-1.1502	8.39362e-15	1	9.98399e-14	1.00544	922.571	0.058614	0.058614
509	1.047	0.0815675	-0.965437	1.22998e-05	0.999876	0.000146304	1.01132	448.112	0.0779056	0.0779056
510	0.957438	0.00108236	-0.956355	8.04898e-11	1	9.57405e-10	1.01043	485.705	0.00113047	0.00113047
511	1.03276	0.0718429	-0.960916	5.62924e-09	1	6.69583e-08	1.01028	492.486	0.0695641	0.0695641
512	1.25194	0.00140508	-1.25053	4.17226e-18	1	4.96279e-17	1.00499	1004.77	0.00112232	0.00112232
513	1.19458	0.0717813	-1.1228	1.12597e-10	1	1.33931e-09	1.00552	909.577	0.060089	0.060089
514	1.2016	0.237792	-0.963804	8.86065e-05	0.999687	0.00105404	1.00257	1932.19	0.197896	0.197896
515	2.91201	0.291475	-2.62054	1.6355e-09	1	1.94538e-08	1.01002	505.418	0.100094	0.100094
516	1.01538	0.000901994	-1.01448	9.14982e-13	1	1.08835e-11	1.013	391.528	0.000888333	0.000888333
517	0.930541	0.000828045	-0.929713	9.86053e-11	1	1.17288e-09	1.00892	566.194	0.000889853	0.000889853
518	1.23887	0.072853	-1.16602	7.4373e-09	1	8.84647e-08	1.01024	494.395	0.058806	0.058806
519	1.14721	0.00235598	-1.14485	5.35228e-16	1	6.36639e-15	1.00504	995.043	0.00205366	0.00205366
520	1.27287	0.211881	-1.06099	9.15869e-09	1	1.0894e-07	1.00398	1256.37	0.166459	0.166459
521	1.18504	0.0725883	-1.11245	5.17827e-12	1	6.15941e-11	1.00214	2321.99	0.0612541	0.0612541
522	2.44531	0.0718777	-2.37344	3.3392e-18	1	3.97189e-17	1.0072	699.161	0.0293941	0.0293941
523	1.41775	0.161142	-1.25661	2.54692e-08	1	3.02949e-07	1.00094	5174.83	0.113661	0.113661
524	1.5035	0.559035	-0.944463	0.00239303	0.994675	0.0285327	1.00943	536.164	0.371823	0.371823
525	0.89113	0.00130429	-0.889825	1.5704e-12	1	1.86795e-11	1.00847	595.91	0.00146364	0.00146364
526	1.23662	0.0800305	-1.15659	2.49279e-10	1	2.96511e-09	1.00528	950.727	0.0647173	0.0647173
527	1.37986	0.0716045	-1.30826	4.08431e-13	1	4.85818e-12	1.00651	773.143	0.0518925	0.0518925
528	1.22468	0.0719075	-1.15277	3.18693e-12	1	3.79077e-11	1.00548	915.033	0.0587153	0.0587153
529	1.68011	0.0722225	-1.60789	1.52798e-13	1	1.81749e-12	1.00352	1417.36	0.0429867	0.0429867
530	1.21863	0.268874	-0.949752	9.07863e-05	0.999722	0.00107998	1.00327	1526.93	0.220637	0.220637
531	0.869959	0.00119294	-0.868767	6.50719e-13	1	7.74013e-12	1.00735	685.649	0.00137126	0.00137126
532	1.69558	0.698478	-0.997099	0.0148726	0.97008	0.179576	1.00956	529.417	0.411941	0.411941
533	1.21148	0.240147	-0.971336	3.68196e-06	0.999983	4.37961e-05	1.0049	1021.73	0.198226	0.198226
534	1.15628	0.73285	-0.423428	0.112348	0.837551	1.50549	1.01416	360.022	0.633801	0.633801
535	1.65316	0.46961	-1.18355	0.0115617	0.981453	0.139132	1.00783	644.33	0.284069	0.284069
536	1.29311	0.0715058	-1.2216	3.12329e-16	1	3.71507e-15	1.00574	874.133	0.0552975	0.0552975
537	1.1828	0.0725095	-1.11029	5.08955e-09	1	6.05388e-08	1.00808	624.454	0.061303	0.061303
538	1.47431	0.568657	-0.905653	0.00745075	0.98645	0.08929	1.0116	437.758	0.38571	0.38571
539	1.30828	0.0855762	-1.22271	3.83286e-09	1	4.55909e-08	1.00397	1259.63	0.065411	0.065411
540	1.37021	0.00147546	-1.36873	7.99189e-18	1	9.50614e-17	1.00538	931.905	0.00107681	0.00107681
541	1.47483	0.358827	-1.116	0.000164541	0.999593	0.0019575	1.0063	798.148	0.243301	0.243301
542	1.98516	0.460285	-1.52488	0.000759103	0.998523	0.00903619	1.01028	492.769	0.231863	0.231863
543	9.18961	0.0723511	-9.11725	3.72125e-08	1	4.42633e-07	1.00412	1212.6	0.00787315	0.00787315
544	1.34295	0.00289394	-1.34005	1.44619e-18	1	1.7202e-17	1.00378	1321.43	0.00215492	0.00215492
545	1.52929	0.0837637	-1.44553	9.42838e-11	1	1.12148e-09	1.00121	4052.31	0.0547729	0.0547729
546	1.38295	0.827452	-0.555499	0.049571	0.879658	0.620388	1.00652	771.499	0.598323	0.598323
547	1.3552	0.0755265	-1.27967	4.67404e-09	1	5.55965e-08	1.00689	730.466	0.055731	0.055731
548	1.13247	0.0714671	-1.061	1.81294e-12	1	2.15645e-11	1.01033	490.282	0.0631075	0.0631075
549	1.10771	0.207255	-0.900457	1.6243e-05	0.999882	0.000193209	1.00413	1209.69	0.187102	0.187102
550	0.783573	0.000620539	-0.782953	3.73228e-11	1	4.43945e-10	1.01193	425.787	0.000791935	0.000791935
551	1.09066	0.00203404	-1.08862	3.6972e-12	1	4.39772e-11	1.01295	392.723	0.00186497	0.00186497
552	1.18657	0.27144	-0.91513	3.79772e-05	0.999853	0.000451746	1.00537	934.515	0.22876	0.22876
553	1.24216	0.0715533	-1.1706	3.08739e-16	1	3.67237e-15	1.00544	922.703	0.0576042	0.0576042
554	1.22602	0.0719138	-1.15411	1.98169e-13	1	2.35717e-12	1.00558	899.86	0.0586563	0.0586563
555	1.07082	0.00137449	-1.06944	5.4714e-12	1	6.50809e-11	1.01351	376.963	0.00128359	0.00128359
556	1.30194	0.0716532	-1.23028	1.7307e-10	1	2.05863e-09	1.01079	469.805	0.0550359	0.0550359
557	1.16905	0.00492397	-1.16413	5.4499e-14	1	6.48251e-13	1.00206	2402.1	0.00421193	0.00421193
558	2.15469	0.0028013	-2.15189	2.11683e-24	1	2.51792e-23	1.00072	6743.82	0.00130009	0.00130009
559	1.52658	0.0728765	-1.45371	1.93328e-14	1	2.29959e-13	1.00188	2632.62	0.0477383	0.0477383
560	1.22104	0.157721	-1.06332	1.19106e-07	0.999999	1.41674e-06	1.00409	1221.44	0.12917	0.12917
561	1.34637	0.00127619	-1.3451	3.77263e-20	1	4.48745e-19	1.00549	914.499	0.000947871	0.000947871
562	2.26577	1.04217	-1.2236	0.0775801	0.90986	1.00041	1.00576	872.201	0.459962	0.459962
563	2.26577	1.04217	-1.2236	0.0775801	0.90986	1.00041	1.00576	872.201	0.459962	0.459962
564	2.26577	1.04217	-1.2236	0.0775801	0.90986	1.00041	1.00576	872.201	0.459962	0.459962
565	2.26577	1.04217	-1.2236	0.0775801	0.90986	1.00041	1.00576	872.201	0.459962	0.459962
566	2.26577	1.04217	-1.2236	0.0775801	0.90986	1.00041	1.00576	872.201	0.459962	0.459962
567	0.81481	0.0716888	-0.743121	2.10346e-05	0.998829	0.000250206	1.00488	1026.97	0.0879823	0.0879823
568	1.2182	0.218996	-0.999205	1.15212e-07	0.999999	1.37041e-06	1.00178	2784.63	0.17977	0.17977
569	1.23535	0.230303	-1.00504	1.18379e-05	0.999939	0.00014081	1.0013	3786.65	0.186428	0.186428
570	1.24639	0.0717985	-1.17459	6.83635e-13	1	8.13165e-12	1.0056	896.238	0.0576052	0.0576052
571	1.22386	0.464598	-0.759264	0.00142509	0.996535	0.0169753	1.00854	591.156	0.379616	0.379616
572	1.37599	0.0721359	-1.30385	4.94964e-13	1	5.88747e-12	1.00572	877.954	0.0524249	0.0524249
573	2.6878	0.796053	-1.89175	0.00367794	0.988266	0.0439097	1.00624	805.099	0.296173	0.296173
574	1.2211	0.216619	-1.00449	2.91756e-07	0.999998	3.47036e-06	1.00469	1068.78	0.177396	0.177396
575	2.16839	0.275221	-1.89317	4.27118e-07	0.999999	5.08045e-06	1.00914	552.801	0.126924	0.126924
576	1.28609	0.240618	-1.04548	7.65535e-07	0.999995	9.10585e-06	1.00312	1597.6	0.187092	0.187092
577	1.54557	0.0716142	-1.47395	3.33132e-16	1	3.96251e-15	1.00313	1594.68	0.0463352	0.0463352
578	1.41872	0.301872	-1.11685	0.000105982	0.999714	0.00126077	1.00452	1107.86	0.212778	0.212778
579	1.09243	0.0731905	-1.01924	5.07871e-07	0.999993	6.04099e-06	1.01212	419.293	0.066998	0.066998
580	2.07464	0.619279	-1.45537	0.000943446	0.997528	0.0112326	1.00901	561.14	0.298499	0.298499
581	2.43465	0.303595	-2.13105	1.53638e-06	0.999995	1.82749e-05	1.00764	659.692	0.124698	0.124698
582	2.12695	0.072838	-2.05411	1.09225e-16	1	1.2992e-15	1.00319	1563.23	0.0342453	0.0342453
583	0.753806	0.000206348	-0.753599	1.15623e-13	1	1.37531e-12	1.01106	458.563	0.000273741	0.000273741
584	2.12421	0.0818923	-2.04232	1.64361e-12	1	1.95503e-11	1.00202	2449.37	0.0385518	0.0385518
585	1.09922	0.138259	-0.960965	5.39552e-07	0.999994	6.41783e-06	1.00506	990.569	0.125779	0.125779
586	1.42224	0.186781	-1.23546	7.44921e-09	1	8.86064e-08	1.00183	2699.13	0.131328	0.131328
587	2.37321	0.320983	-2.05222	8.04539e-07	0.999997	9.56979e-06	1.00804	627.741	0.135253	0.135253
588	1.21118	0.0966443	-1.11454	2.67766e-07	0.999998	3.18501e-06	1.00743	678.355	0.0797933	0.0797933
589	1.6181	0.0720057	-1.54609	2.32017e-13	1	2.75978e-12	1.00582	863.52	0.0445002	0.0445002
590	1.21201	0.0715588	-1.14045	2.44396e-10	1	2.90702e-09	1.01152	440.54	0.0590413	0.0590413
591	1.61436	0.745647	-0.868714	0.0214434	0.956075	0.260653	1.00855	590.6	0.461883	0.461883
592	1.29592	0.273708	-1.02222	2.67225e-05	0.999915	0.000317865	1.00581	863.832	0.211207	0.211207
593	1.30449	0.00460092	-1.29989	5.61031e-05	0.998408	0.000667369	1.01127	449.991	0.00352699	0.00352699
594	2.27743	0.629139	-1.64829	0.00211029	0.994595	0.0251544	1.00815	619.341	0.276249	0.276249
595	1.26936	0.436212	-0.833149	0.00665354	0.987395	0.0796722	1.00886	570.201	0.343647	0.343647
596	1.24787	0.00252649	-1.24535	1.52165e-18	1	1.80996e-17	1.00299	1666.79	0.00202463	0.00202463
597	1.18311	0.327973	-0.855139	0.00011051	0.99962	0.00131463	1.00657	765.183	0.277212	0.277212
598	1.73265	0.0717537	-1.6609	1.03789e-13	1	1.23455e-12	1.00651	772.855	0.0414126	0.0414126
599	1.61416	0.264809	-1.34935	6.79577e-06	0.999976	8.08344e-05	1.00431	1160.12	0.164054	0.164054
600	1.11547	0.860675	-0.254794	0.160374	0.72696	2.27198	1.00674	746.326	0.771581	0.771581
601	1.11223	0.597526	-0.514702	0.052987	0.918935	0.665531	1.01308	388.933	0.537234	0.537234
602	1.21629	0.0718367	-1.14445	4.68503e-13	1	5.57271e-12	1.00164	3010.43	0.0590622	0.0590622
603	2.66371	0.461833	-2.20188	7.04182e-06	0.999977	8.37612e-05	1.00907	557.541	0.173379	0.173379
604	1.35817	0.835892	-0.52228	0.112556	0.81291	1.50863	1.00771	654.156	0.615454	0.615454
605	1.12368	0.231019	-0.892658	0.00554082	0.987572	0.0662738	1.00901	560.677	0.205592	0.205592
606	1.19411	0.0716206	-1.12249	9.52989e-13	1	1.13355e-11	1.00515	973.735	0.059978	0.059978
607	2.73263	0.795187	-1.93744	0.00128505	0.994624	0.015305	1.00595	844.591	0.290997	0.290997
608	1.75641	0.618819	-1.13759	0.00446468	0.990741	0.0533444	1.0113	448.941	0.35232	0.35232
609	1.25385	0.0768567	-1.177	1.6423e-09	1	1.95348e-08	1.00484	1035.24	0.0612964	0.0612964
610	1.33555	0.220957	-1.11459	3.18536e-07	0.999998	3.7889e-06	1.00084	5795.85	0.165443	0.165443
611	3.99393	1.56043	-2.4335	0.0626757	0.923821	0.79536	1.00465	1078.08	0.3907	0.3907
612	8.93928	0.807229	-8.13205	6.62946e-05	0.999673	0.000788609	1.00371	1346.6	0.0903013	0.0903013
613	1.11957	0.70097	-0.4186	0.105477	0.848692	1.40256	1.01603	318.898	0.626106	0.626106
614	2.40034	0.236776	-2.16356	9.98914e-11	1	1.18818e-09	1.00741	679.868	0.0986426	0.0986426
615	33.3126	0.147554	-33.1651	8.02836e-15	1	9.54952e-14	1.00154	3193.26	0.00442938	0.00442938
616	1.20684	0.385334	-0.82151	0.00012642	0.999605	0.00150393	1.00687	733.147	0.319291	0.319291
617	2.12366	0.35147	-1.77219	1.33007e-05	0.99996	0.000158211	1.00662	760.006	0.165502	0.165502
618	2.00178	0.365462	-1.63632	8.0884e-06	0.999974	9.62101e-05	1.0065	773.759	0.182568	0.182568
619	1.18245	0.0722059	-1.11025	1.37225e-11	1	1.63225e-10	1.00517	970.622	0.0610645	0.0610645
620	1.61676	0.27018	-1.34658	1.39192e-06	0.999994	1.65565e-05	1.00646	779.009	0.167112	0.167112
621	1.21007	0.351101	-0.858973	0.0023176	0.995286	0.0276312	1.00432	1159.27	0.290149	0.290149
622	1.74736	0.406168	-1.3412	9.38032e-05	0.999769	0.00111587	1.00716	703.378	0.232446	0.232446
623	1.38663	0.101513	-1.28512	6.9035e-10	1	8.21153e-09	1.00134	3676.94	0.0732088	0.0732088
624	1.56007	0.617834	-0.942235	0.00499177	0.9895	0.0596737	1.01117	453.975	0.39603	0.39603
625	2.01145	0.7656	-1.24585	0.0110966	0.97144	0.133472	1.007	719.305	0.380621	0.380621
626	1.27214	0.0742389	-1.1979	8.11207e-13	1	9.6491e-12	1.00167	2952.49	0.0583575	0.0583575
627	10.609	0.103771	-10.5052	1.93725e-09	1	2.30431e-08	1.00772	653.43	0.00978141	0.00978141
628	2.5226	0.595458	-1.92715	4.49332e-05	0.999801	0.000534492	1.00649	775.218	0.236049	0.236049
629	1.43319	0.241214	-1.19197	2.01025e-06	0.999992	2.39115e-05	1.00252	1974.86	0.168306	0.168306
630	1.55631	0.0721959	-1.48411	3.29026e-13	1	3.91368e-12	1.00573	875.716	0.0463893	0.0463893
631	1.2802	0.00179875	-1.2784	1.84412e-15	1	2.19353e-14	1.00918	550.551	0.00140506	0.00140506
632	1.57923	0.109883	-1.46935	1.43594e-11	1	1.70801e-10	1.00429	1165.47	0.06958	0.06958
633	1.3082	0.0728228	-1.23537	1.05764e-10	1	1.25804e-09	1.00667	753.795	0.0556665	0.0556665
634	2.42831	0.763692	-1.66462	0.0050631	0.985899	0.0605307	1.00625	804.853	0.314495	0.314495
635	1.25726	0.299472	-0.957785	3.15312e-05	0.99988	0.000375067	1.007	718.903	0.238195	0.238195
636	1.21974	0.0806462	-1.1391	2.95142e-10	1	3.51063e-09	1.00412	1213.72	0.0661175	0.0661175
637	1.44748	0.27108	-1.1764	5.7902e-06	0.99998	6.88733e-05	1.00601	836.171	0.187278	0.187278
638	2.77426	0.474649	-2.29962	0.000189118	0.999568	0.00224993	1.01086	466.717	0.17109	0.17109
639	1.4892	0.0718086	-1.41739	4.91326e-16	1	5.84419e-15	1.00163	3032.89	0.0482196	0.0482196
640	2.35003	0.305708	-2.04432	3.62767e-07	0.999999	4.31501e-06	1.00876	576.505	0.130087	0.130087
641	1.5115	0.106304	-1.4052	1.22172e-09	1	1.4532e-08	1.00119	4113.68	0.0703302	0.0703302
642	1.35299	0.0733629	-1.27962	4.38009e-15	1	5.21e-14	1.00165	2984.19	0.054223	0.054223
643	1.70705	0.356121	-1.35093	1.02812e-05	0.999966	0.000122294	1.00624	804.993	0.208618	0.208618
644	1.1895	0.081474	-1.10803	2.46209e-09	1	2.92859e-08	1.00353	1414.98	0.0684942	0.0684942
645	1.32337	0.166343	-1.15703	3.19719e-08	1	3.80298e-07	1.00105	4666.82	0.125696	0.125696
646	2.43107	0.532053	-1.89902	0.0016533	0.996657	0.0196981	1.01169	434.188	0.218855	0.218855
647	1.21171	0.207015	-1.0047	9.13392e-06	0.999953	0.000108647	1.00448	1116.25	0.170845	0.170845
648	1.05366	0.00187438	-1.05178	2.22033e-11	1	2.64102e-10	1.01356	375.493	0.00177892	0.00177892
649	1.3953	0.209177	-1.18613	5.56334e-10	1	6.61745e-09	1.01019	497.19	0.149915	0.149915
650	1.7011	0.341242	-1.35985	5.70874e-06	0.999981	6.79044e-05	1.00648	776.297	0.200601	0.200601
651	2.08692	0.0716908	-2.01523	1.62949e-18	1	1.93823e-17	1.00713	706.232	0.0343524	0.0343524
652	0.936717	0.00132631	-0.935391	3.27897e-10	1	3.90025e-09	1.01058	478.94	0.00141591	0.00141591
653	17.8886	0.0753075	-17.8133	6.94961e-24	1	8.26638e-23	1.00678	742.284	0.00420979	0.00420979
654	2.15551	0.415703	-1.73981	0.000776382	0.998624	0.00924204	1.00899	562.351	0.192856	0.192856
655	1.40162	0.00172127	-1.3999	2.49751e-17	1	2.97072e-16	1.00615	817.05	0.00122806	0.00122806
656	1.23285	0.0715832	-1.16126	3.113e-14	1	3.70283e-13	1.00554	906.265	0.0580633	0.0580633
657	1.03834	0.103742	-0.934602	3.24189e-06	0.999965	3.85615e-05	1.00609	825.227	0.0999109	0.0999109
658	1.21816	0.071598	-1.14657	7.31325e-11	1	8.69891e-10	1.01018	497.579	0.0587754	0.0587754
659	1.09286	0.0717254	-1.02113	2.22516e-09	1	2.64677e-08	1.01007	502.663	0.0656309	0.0656309
660	1.19269	0.0726084	-1.12008	2.74787e-10	1	3.26851e-09	1.00551	910.144	0.0608778	0.0608778
661	1.25493	0.07218	-1.18275	2.28047e-12	1	2.71256e-11	1.00413	1209.5	0.0575172	0.0575172
662	0.411564	0.000505231	-0.411058	4.05023e-07	0.999971	4.81765e-06	1.00748	673.517	0.00122759	0.00122759
663	1.16996	0.0741541	-1.09581	5.92714e-08	0.999999	7.05017e-07	1.0098	516.305	0.0633816	0.0633816
664	1.44701	0.127599	-1.31941	5.74401e-09	1	6.83235e-08	1.00378	1321.16	0.0881811	0.0881811
665	1.18904	0.335702	-0.85334	0.000236487	0.999321	0.00281362	1.00682	737.506	0.28233	0.28233
666	1.29781	0.0993386	-1.19847	1.06657e-08	1	1.26865e-07	1.0028	1780.39	0.0765434	0.0765434
667	2.31039	0.0715574	-2.23884	3.61153e-20	1	4.29582e-19	1.00278	1789.37	0.030972	0.030972
668	1.2247	0.208466	-1.01623	1.13321e-08	1	1.34793e-07	1.00831	607.553	0.170219	0.170219
669	1.16005	0.0729239	-1.08712	9.70035e-11	1	1.15383e-09	1.00558	900.208	0.0628629	0.0628629
670	1.01403	0.071642	-0.942388	6.02395e-09	1	7.16533e-08	1.01153	440.194	0.0706508	0.0706508
671	1.21849	0.375039	-0.843455	0.000580584	0.998527	0.0069099	1.00695	724.582	0.307789	0.307789
672	1.38776	0.389392	-0.998363	0.00011979	0.999655	0.00142505	1.00678	742.254	0.280591	0.280591
673	1.19826	0.0753448	-1.12291	2.6858e-10	1	3.19469e-09	1.00558	898.913	0.0628787	0.0628787
674	1.23549	0.0796847	-1.15581	1.47674e-12	1	1.75654e-11	1.00159	3105.96	0.0644964	0.0644964
675	1.17425	0.181825	-0.992425	3.18574e-06	0.999979	3.78936e-05	1.0021	2356.43	0.154844	0.154844
676	1.15746	0.209186	-0.94827	5.72739e-06	0.999965	6.81262e-05	1.00082	5896.8	0.180729	0.180729
677	1.29489	0.0715994	-1.22329	5.30539e-11	1	6.31062e-10	1.01034	490.07	0.0552939	0.0552939
678	1.59755	0.245091	-1.35246	3.06727e-08	1	3.64843e-07	1.00914	553.177	0.153416	0.153416
679	1.20782	0.0733096	-1.13451	1.33064e-09	1	1.58277e-08	1.00595	844.84	0.0606957	0.0606957
680	1.14865	0.127	-1.02165	8.84214e-08	0.999999	1.05175e-06	1.00211	2352.11	0.110565	0.110565
681	1.30386	0.341706	-0.962158	1.2746e-05	0.999953	0.000151612	1.00638	788.082	0.262072	0.262072
682	1.16871	0.00229823	-1.16641	8.4775e-16	1	1.00838e-14	1.00538	933.256	0.00196646	0.00196646
683	1.23725	0.0027699	-1.23448	4.01775e-17	1	4.779e-16	1.00431	1161.95	0.00223876	0.00223876
684	2.02634	0.0924925	-1.93385	8.38775e-12	1	9.977e-11	1.0074	681.333	0.045645	0.045645
685	1.29984	0.20076	-1.09908	2.37619e-06	0.999986	2.82642e-05	1.00274	1814.12	0.15445	0.15445
686	1.35709	0.0733309	-1.28376	6.76873e-12	1	8.05123e-11	1.0026	1913.17	0.0540353	0.0540353
687	1.39713	0.227137	-1.16999	3.70623e-07	0.999998	4.40846e-06	1.00087	5603.19	0.162574	0.162574
688	1.18427	0.376697	-0.807568	0.000205969	0.999357	0.00245045	1.00722	697.797	0.318085	0.318085
689	1.24759	0.0721038	-1.17549	2.25011e-14	1	2.67645e-13	1.00602	834.812	0.0577945	0.0577945
690	1.20787	0.216011	-0.991861	8.72609e-07	0.999996	1.03795e-05	1.00503	996.548	0.178836	0.178836
691	1.18416	0.483954	-0.700206	0.00262501	0.993932	0.0313059	1.00932	542.64	0.40869	0.40869
692	1.50239	0.0717913	-1.4306	9.52929e-17	1	1.13348e-15	1.00307	1623.48	0.0477848	0.0477848
693	1.81692	0.562052	-1.25487	0.000393778	0.998774	0.00468573	1.00642	783.79	0.309343	0.309343
694	0.81709	0.0723298	-0.74476	8.66647e-08	0.999998	1.03085e-06	1.00818	616.574	0.0885212	0.0885212
695	1.22703	0.0715096	-1.15552	2.56165e-15	1	3.04701e-14	1.00581	864.388	0.0582785	0.0582785
696	1.366	0.00144124	-1.36456	2.22113e-16	1	2.64198e-15	1.00784	643.327	0.00105508	0.00105508
697	1.2002	0.0798939	-1.12031	1.17043e-09	1	1.3922e-08	1.00431	1161.83	0.0665672	0.0665672
698	1.06564	0.00115358	-1.06448	2.75175e-12	1	3.27313e-11	1.01333	381.918	0.00108252	0.00108252
699	0.871009	0.0779527	-0.793057	6.53898e-06	0.999919	7.778e-05	1.00843	598.607	0.089497	0.089497
700	0.168543	0.000836578	-0.167706	7.34205e-05	0.994813	0.000873381	1.01074	471.837	0.00496359	0.00496359
701	1.17359	0.114746	-1.05884	3.19071e-08	1	3.79526e-07	1.00161	3056.29	0.0977736	0.0977736
702	1.55516	0.0800642	-1.47509	4.00781e-13	1	4.76718e-12	1.00817	617.591	0.051483	0.051483
703	1.59595	0.0721831	-1.52377	3.69945e-13	1	4.4004e-12	1.00447	1119.28	0.045229	0.045229
704	30.4314	0.0728051	-30.3586	5.42023e-25	1	6.44722e-24	1.00164	3004.11	0.00239244	0.00239244
705	1.41543	0.318117	-1.09732	1.8495e-06	0.999992	2.19994e-05	1.00645	779.965	0.224749	0.224749
706	1.44746	0.102896	-1.34457	2.98018e-11	1	3.54484e-10	1.00834	604.912	0.0710871	0.0710871
707	1.22	0.00525463	-1.21474	5.69192e-15	1	6.77039e-14	1.00177	2799.68	0.00430708	0.00430708
708	1.18674	0.0717837	-1.11495	3.76996e-10	1	4.48427e-09	1.00657	765.192	0.0604883	0.0604883
709	1.20573	0.102082	-1.10365	5.80394e-08	0.999999	6.90364e-07	1.00277	1793.65	0.0846636	0.0846636
710	1.1929	0.0715689	-1.12133	4.81413e-13	1	5.72628e-12	1.0052	964.41	0.0599955	0.0599955
711	1.11368	0.0048325	-1.10885	3.16874e-12	1	3.76913e-11	1.00399	1254.17	0.00433922	0.00433922
712	2.96749	0.0716515	-2.89583	3.35809e-05	0.999869	0.00039945	1.0112	452.947	0.0241455	0.0241455
713	1.32544	0.0715826	-1.25386	9.21222e-15	1	1.09577e-13	1.00554	905.517	0.0540067	0.0540067
714	1.3016	0.0718439	-1.22975	5.19894e-16	1	6.184e-15	1.00945	535.032	0.0551968	0.0551968
715	1.29737	0.00163383	-1.29573	3.66207e-20	1	4.35593e-19	1.00347	1438.02	0.00125935	0.00125935
716	1.06438	0.0718875	-0.992495	2.87895e-07	0.999992	3.42443e-06	1.01186	428.092	0.0675391	0.0675391
717	1.11542	0.0729148	-1.04251	6.84416e-09	1	8.14094e-08	1.00624	806.127	0.0653697	0.0653697
718	1.25154	0.307669	-0.943871	0.00019072	0.999444	0.00226899	1.00468	1070.46	0.245832	0.245832
719	1.77875	0.0761679	-1.70258	9.95341e-12	1	1.18393e-10	1.00526	954.177	0.042821	0.042821
720	1.299	0.285118	-1.01388	9.81014e-05	0.999704	0.00116701	1.00307	1623.95	0.21949	0.21949
721	1.3373	0.202341	-1.13496	1.34831e-07	0.999999	1.60378e-06	1.00353	1415.23	0.151306	0.151306
722	1.21354	0.071515	-1.14203	3.13905e-12	1	3.73382e-11	1.00743	677.742	0.0589308	0.0589308
723	1.20596	0.0724869	-1.13347	1.30178e-11	1	1.54843e-10	1.00536	936.014	0.0601073	0.0601073
724	1.19395	0.0716204	-1.12233	1.04413e-12	1	1.24196e-11	1.00516	972.502	0.0599863	0.0599863
725	1.70534	0.0962173	-1.60913	3.4407e-11	1	4.09263e-10	1.00786	641.877	0.056421	0.056421
726	1.27411	0.14051	-1.1336	9.90844e-07	0.999993	1.17858e-05	1.0066	762.233	0.110281	0.110281
727	1.34275	0.00200804	-1.34074	2.24866e-16	1	2.67473e-15	1.00692	727.529	0.00149546	0.00149546
728	1.1922	0.0714783	-1.12072	1.33174e-13	1	1.58407e-12	1.00882	573.1	0.0599552	0.0599552
729	1.71724	0.0722891	-1.64495	6.99107e-14	1	8.31569e-13	1.00405	1234.22	0.0420961	0.0420961
730	1.48932	0.467424	-1.0219	0.000197485	0.999425	0.00234949	1.00763	660.778	0.31385	0.31385
731	1.19121	0.00372252	-1.18749	8.33737e-13	1	9.91708e-12	1.00774	651.092	0.00312499	0.00312499
732	2.15895	0.0721581	-2.0868	1.04725e-17	1	1.24567e-16	1.00536	935.371	0.0334227	0.0334227
733	1.5429	0.0746737	-1.46822	1.09998e-13	1	1.3084e-12	1.00845	597.43	0.0483983	0.0483983
734	1.27859	0.0717567	-1.20684	4.06735e-12	1	4.83801e-11	1.0053	946.977	0.0561215	0.0561215
735	1.02355	0.000368321	-1.02318	1.15213e-12	1	1.37043e-11	1.00803	628.414	0.000359846	0.000359846
736	1.23585	0.0714855	-1.16437	5.43189e-15	1	6.46109e-14	1.00518	968.624	0.0578431	0.0578431
737	1.65515	0.217389	-1.43776	1.13798e-09	1	1.35359e-08	1.00942	537.124	0.131341	0.131341
738	2.01197	0.071567	-1.9404	6.23016e-20	1	7.41061e-19	1.00123	3991.55	0.0355706	0.0355706
739	1.22566	0.0715422	-1.15412	1.11911e-10	1	1.33115e-09	1.01219	416.813	0.0583704	0.0583704
740	1.19988	0.0718976	-1.12798	5.31314e-13	1	6.31984e-12	1.00556	903.213	0.0599209	0.0599209
741	2.18713	0.187001	-2.00012	8.39373e-10	1	9.98412e-09	1.0065	773.695	0.0855007	0.0855007
742	1.05307	0.12708	-0.92599	2.74022e-06	0.999974	3.25943e-05	1.0059	851.452	0.120676	0.120676
743	1.16	0.279481	-0.880522	0.000243683	0.99919	0.00289925	1.00303	1643.03	0.240931	0.240931
744	1.27076	0.0775755	-1.19319	7.57982e-13	1	9.016e-12	1.00193	2562.16	0.0610465	0.0610465
745	1.8185	0.303348	-1.51515	3.69994e-07	0.999998	4.40098e-06	1.0074	680.829	0.166812	0.166812
746	1.29176	0.105886	-1.18587	4.24617e-10	1	5.05071e-09	1.00127	3865.79	0.0819702	0.0819702
747	2.10622	0.437596	-1.66862	1.68399e-05	0.999945	0.00020031	1.00784	643.096	0.207764	0.207764
748	1.39652	0.227669	-1.16885	5.05329e-08	1	6.01075e-07	1.00637	789.794	0.163026	0.163026
749	1.17191	0.0738298	-1.09808	9.73563e-11	1	1.15803e-09	1.00522	961.207	0.0629995	0.0629995
750	0.942534	0.000721011	-0.941813	1.95711e-13	1	2.32793e-12	1.01098	461.676	0.000764971	0.000764971
751	1.13721	0.00136407	-1.13585	4.35584e-14	1	5.18115e-13	1.00975	519.243	0.00119949	0.00119949
752	4.63935	0.0760181	-4.56334	1.38383e-06	0.999994	1.64603e-05	1.00854	591.501	0.0163855	0.0163855
753	1.21163	0.0717389	-1.13989	3.30225e-10	1	3.92794e-09	1.00841	600.298	0.0592086	0.0592086
754	1.20759	0.0862725	-1.12131	1.75556e-09	1	2.08819e-08	1.00434	1152.04	0.0714422	0.0714422
755	1.23246	0.156957	-1.07551	1.73169e-08	1	2.0598e-07	1.0097	521.565	0.127352	0.127352
756	1.26634	0.00118826	-1.26515	2.657e-20	1	3.16043e-19	1.0053	946.567	0.000938347	0.000938347
757	1.92865	0.692105	-1.23655	0.0102213	0.979147	0.122836	1.00907	557.368	0.358854	0.358854
758	0.928926	0.000685849	-0.92824	1.16955e-13	1	1.39115e-12	1.0104	487.34	0.000738325	0.000738325
759	1.92339	0.343168	-1.58023	5.9221e-05	0.999855	0.000704459	1.00712	707.045	0.178418	0.178418
760	0.990773	0.0716169	-0.919156	1.53038e-10	1	1.82035e-09	1.00598	839.71	0.0722839	0.0722839
761	1.0984	0.0748215	-1.02358	1.24982e-08	1	1.48663e-07	1.00531	944.906	0.0681186	0.0681186
762	1.33824	0.0959439	-1.2423	8.88692e-11	1	1.05708e-09	1.00947	534.269	0.071694	0.071694
763	0.985632	0.126014	-0.859618	7.5628e-05	0.999542	0.000899644	1.00667	754.545	0.127851	0.127851
764	0.496598	0.00025029	-0.496348	3.608e-09	1	4.29162e-08	1.0082	615.729	0.000504008	0.000504008
765	1.25925	0.0718635	-1.18739	9.61339e-14	1	1.14349e-12	1.00305	1634.36	0.0570685	0.0570685
766	1.20526	0.205453	-0.999812	4.05773e-07	0.999997	4.82656e-06	1.00181	2729.49	0.170463	0.170463
767	1.13709	0.226808	-0.910277	7.04526e-05	0.999675	0.000838075	1.00121	4050.69	0.199465	0.199465
768	1.21711	0.0719292	-1.14518	5.97159e-13	1	7.10305e-12	1.0023	2157.16	0.0590985	0.0590985
769	29.8511	0.0998388	-29.7512	1.01012e-20	1	1.20152e-19	1.00293	1698.34	0.00334456	0.00334456
770	1.90332	0.312749	-1.59057	4.32804e-06	0.999988	5.14811e-05	1.00803	628.099	0.164318	0.164318
771	1.54042	0.346168	-1.19425	1.07396e-05	0.999963	0.000127746	1.00635	791.512	0.224724	0.224724
772	1.16969	0.0719516	-1.09774	1.78286e-11	1	2.12066e-10	1.00509	985.061	0.0615133	0.0615133
773	1.27624	0.271169	-1.00507	1.08441e-06	0.999995	1.28988e-05	1.00793	635.961	0.212474	0.212474
774	1.22982	0.496408	-0.733415	0.00273859	0.994068	0.0326643	1.00909	555.792	0.403642	0.403642
775	0.885437	0.000647139	-0.884789	1.64379e-12	1	1.95525e-11	1.01196	424.776	0.000730871	0.000730871
776	1.18822	0.00116036	-1.18706	2.35135e-16	1	2.79687e-15	1.0062	811.222	0.000976557	0.000976557
777	1.35252	0.286984	-1.06554	5.26204e-05	0.999853	0.000625939	1.00531	945.061	0.212184	0.212184
778	1.2247	0.400899	-0.823798	0.000203256	0.999401	0.00241817	1.00711	708.529	0.327345	0.327345
779	1.19455	0.0717611	-1.12279	9.23271e-11	1	1.09821e-09	1.0058	866.274	0.0600736	0.0600736
780	1.25488	0.0740541	-1.18083	1.56711e-12	1	1.86404e-11	1.0072	699.91	0.0590127	0.0590127
781	1.14569	0.0716189	-1.07407	1.67033e-10	1	1.98682e-09	1.0095	532.665	0.0625114	0.0625114
782	1.2286	0.0718003	-1.1568	7.70395e-14	1	9.16364e-13	1.00372	1344.15	0.0584407	0.0584407
783	1.74851	0.40124	-1.34727	2.49163e-06	0.999989	2.96374e-05	1.00669	751.984	0.229475	0.229475
784	8.75167	0.113433	-8.63824	2.90202e-09	1	3.45188e-08	1.00561	894.531	0.0129613	0.0129613
785	1.26556	0.220049	-1.04551	8.48108e-07	0.999995	1.0088e-05	1.00164	3010.49	0.173875	0.173875
786	1.20889	0.171203	-1.03769	6.11662e-08	1	7.27556e-07	1.00339	1472.61	0.14162	0.14162
787	1.28798	0.00198661	-1.28599	3.65775e-16	1	4.3508e-15	1.00677	743.055	0.00154242	0.00154242
788	1.18038	0.385551	-0.794824	0.000874785	0.997754	0.0104144	1.00753	669.596	0.326634	0.326634
789	1.06406	0.0715846	-0.992473	1.72026e-10	1	2.0462e-09	1.00732	688.653	0.0672751	0.0672751
790	1.35486	0.109264	-1.2456	2.56957e-09	1	3.05643e-08	1.00448	1116.97	0.0806458	0.0806458
791	1.25794	0.268198	-0.989744	2.07372e-06	0.999991	2.46664e-05	1.00772	653.004	0.213204	0.213204
792	1.23645	0.074477	-1.16197	1.04294e-11	1	1.24055e-10	1.00465	1076.59	0.0602346	0.0602346
793	1.17366	0.00123993	-1.17242	9.36962e-14	1	1.11449e-12	1.01279	397.752	0.00105646	0.00105646
794	1.20799	0.128639	-1.07935	1.67079e-06	0.999988	1.98737e-05	1.00713	706.766	0.106491	0.106491
795	14.9527	0.180841	-14.7718	1.16809e-05	0.999965	0.000138943	1.00814	619.503	0.0120942	0.0120942
796	1.0586	0.223187	-0.83541	0.000395532	0.998406	0.00470661	1.00315	1582.95	0.210832	0.210832
797	1.31183	0.212169	-1.09966	1.51188e-09	1	1.79834e-08	1.00918	550.84	0.161735	0.161735
798	1.19605	0.194799	-1.00126	2.57743e-07	0.999998	3.06578e-06	1.00081	5968.87	0.162868	0.162868
799	1.68301	0.410891	-1.27212	1.64862e-05	0.999943	0.000196102	1.00638	788.139	0.244141	0.244141
800	1.09635	0.180453	-0.915894	0.000428361	0.998362	0.00509742	1.00802	628.803	0.164595	0.164595
801	1.79763	0.188662	-1.60897	6.5402e-09	1	7.7794e-08	1.00074	6519.76	0.104951	0.104951
802	1.29855	0.309179	-0.989375	5.36878e-06	0.999979	6.38605e-05	1.00695	724.215	0.238095	0.238095
803	1.9931	0.313701	-1.6794	2.6439e-05	0.99994	0.000314493	1.00803	628.195	0.157393	0.157393
804	1.24824	0.256075	-0.992163	1.79874e-06	0.999992	2.13956e-05	1.008	630.232	0.205149	0.205149
805	1.92547	0.0716953	-1.85378	3.22169e-15	1	3.83211e-14	1.00582	862.231	0.0372352	0.0372352
806	1.25806	0.0715044	-1.18655	1.23885e-15	1	1.47358e-14	1.00579	867.88	0.0568372	0.0568372
807	1.18639	0.0716994	-1.11469	5.49196e-12	1	6.53254e-11	1.00563	891.44	0.060435	0.060435
808	1.20127	0.132813	-1.06846	4.11795e-09	1	4.89819e-08	1.00107	4571.69	0.11056	0.11056
809	1.11509	0.0729684	-1.04212	6.36699e-09	1	7.57337e-08	1.00596	843.04	0.0654373	0.0654373
810	1.48629	0.340526	-1.14577	6.17058e-06	0.999977	7.33979e-05	1.00624	805.321	0.229111	0.229111
811	0.363456	0.000523145	-0.362933	1.74385e-06	0.999875	2.07427e-05	1.00694	725.72	0.00143936	0.00143936
812	1.20844	0.207377	-1.00106	1.61295e-06	0.999992	1.91857e-05	1.00133	3702.94	0.171608	0.171608
813	1.19516	0.284523	-0.910633	0.000336496	0.999223	0.00400388	1.00739	681.503	0.238063	0.238063
814	6.84364	0.0716912	-6.77195	5.0396e-09	1	5.99447e-08	1.00388	1287.5	0.0104756	0.0104756
815	1.04644	0.222186	-0.824257	0.0087294	0.980434	0.104748	1.0101	501.161	0.212325	0.212325
816	1.2331	0.217341	-1.01576	1.87075e-08	1	2.22521e-07	1.00876	576.433	0.176256	0.176256
817	1.33068	0.0855852	-1.2451	7.47373e-10	1	8.8898e-09	1.00295	1687.09	0.0643169	0.0643169
818	0.929559	0.0908105	-0.838749	7.27353e-07	0.999991	8.65168e-06	1.00522	960.895	0.097692	0.097692
819	2.71821	0.0793751	-2.63883	1.20144e-08	1	1.42908e-07	1.01121	452.65	0.0292013	0.0292013
820	1.22931	0.0717489	-1.15757	6.48163e-12	1	7.70973e-11	1.00537	933.615	0.058365	0.058365
821	1.09569	0.00207029	-1.09362	5.50546e-15	1	6.5486e-14	1.00591	850.123	0.00188949	0.00188949
822	1.21838	0.0715593	-1.14682	9.83851e-15	1	1.17026e-13	1.00578	868.291	0.0587331	0.0587331
823	0.847983	0.00207101	-0.845912	4.05213e-09	1	4.8199e-08	1.0122	416.343	0.00244227	0.00244227
824	3.921	0.0715638	-3.84944	3.26059e-05	0.99989	0.000387851	1.01117	454.048	0.0182514	0.0182514
825	1.19846	0.0716816	-1.12678	1.73418e-11	1	2.06277e-10	1.0058	866.445	0.0598115	0.0598115
826	0.857683	0.0012611	-0.856422	1.67137e-09	1	1.98805e-08	1.00844	598.058	0.00147035	0.00147035
827	2.07984	0.291478	-1.78836	1.11658e-07	1	1.32815e-06	1.00757	666.182	0.140145	0.140145
828	1.17773	0.0738989	-1.10384	7.49732e-10	1	8.91786e-09	1.00532	943.637	0.0627467	0.0627467
829	1.22938	0.214458	-1.01492	2.97967e-07	0.999998	3.54424e-06	1.00486	1030.86	0.174444	0.174444
830	1.76376	0.0714675	-1.6923	0.000747736	0.998359	0.00890078	1.01141	444.894	0.0405199	0.0405199
831	1.47159	0.0719303	-1.39966	1.93337e-12	1	2.29969e-11	1.00716	703.391	0.0488794	0.0488794
832	0.953917	0.0717309	-0.882186	2.6489e-09	1	3.1508e-08	1.01024	494.734	0.0751961	0.0751961
833	1.86887	0.0730629	-1.79581	0.000980208	0.998016	0.0116708	1.01159	437.836	0.0390946	0.0390946
834	1.38406	0.00134974	-1.38271	1.61598e-18	1	1.92216e-17	1.0051	983.164	0.000975204	0.000975204
835	1.32168	0.201262	-1.12042	3.77692e-07	0.999998	4.49255e-06	1.00134	3680.41	0.152277	0.152277
836	1.30449	0.00460092	-1.29989	5.61031e-05	0.998408	0.000667369	1.01127	449.991	0.00352699	0.00352699
837	1.20093	0.0718953	-1.12903	7.8304e-12	1	9.31405e-11	1.00531	944.226	0.0598664	0.0598664
838	1.60753	0.0959208	-1.51161	5.6341e-12	1	6.70161e-11	1.00428	1167.69	0.0596696	0.0596696
839	1.22076	0.0717575	-1.149	1.03898e-11	1	1.23584e-10	1.00538	931.917	0.058781	0.058781
840	1.20765	0.247737	-0.959915	1.83314e-05	0.999929	0.000218051	1.00362	1379.29	0.205139	0.205139
841	1.37422	0.0796148	-1.29461	2.89685e-12	1	3.44573e-11	1.00888	569.128	0.0579344	0.0579344
842	1.17817	0.000514315	-1.17765	1.09335e-19	1	1.30051e-18	1.00455	1099.32	0.000436537	0.000436537
843	1.23395	0.0790062	-1.15495	1.59735e-09	1	1.90001e-08	1.00346	1442.47	0.064027	0.064027
844	1.21254	0.0715217	-1.14102	2.13007e-12	1	2.53366e-11	1.00678	742.783	0.0589851	0.0589851
845	1.26436	0.0734616	-1.19089	5.29389e-10	1	6.29694e-09	1.00573	875.622	0.058102	0.058102
846	1.46723	0.225845	-1.24138	4.28884e-09	1	5.10146e-08	1.00865	583.873	0.153926	0.153926
847	1.25602	0.0715012	-1.18452	9.5676e-13	1	1.13804e-11	1.00946	534.777	0.0569269	0.0569269
848	1.18433	0.00168139	-1.18265	8.9127e-14	1	1.06014e-12	1.01215	418.217	0.0014197	0.0014197
849	1.24179	0.226276	-1.01551	4.66981e-07	0.999997	5.55462e-06	1.0042	1190.08	0.182218	0.182218
850	1.27567	0.00019133	-1.27548	2.18104e-06	0.998427	2.5943e-05	1.01112	455.96	0.000149984	0.000149984
851	2.24108	0.00976159	-2.23132	4.94311e-20	1	5.8797e-19	1.00484	1035.74	0.00435576	0.00435576
852	1.57116	0.278695	-1.29246	1.01762e-05	0.999964	0.000121045	1.00359	1390.77	0.177382	0.177382
853	1.22161	0.0726114	-1.149	9.97718e-14	1	1.18676e-12	1.00219	2260.16	0.0594393	0.0594393
854	1.19177	0.00165831	-1.19011	1.98514e-14	1	2.36127e-13	1.01094	463.457	0.00139147	0.00139147
855	1.69352	0.0018834	-1.69164	4.92131e-19	1	5.85376e-18	1.00514	976.398	0.00111212	0.00111212
856	1.22516	0.0714872	-1.15368	2.2101e-11	1	2.62885e-10	1.01274	399.171	0.0583491	0.0583491
857	1.35815	0.0880666	-1.27008	5.00801e-12	1	5.9569e-11	1.00233	2130	0.064843	0.064843
858	0.964402	0.000933751	-0.963469	8.77904e-13	1	1.04424e-11	1.01201	422.89	0.000968217	0.000968217
859	1.23712	0.256747	-0.980374	0.000589251	0.998413	0.00701312	1.00442	1132.3	0.207536	0.207536
860	2.51278	0.0714511	-2.44133	5.24928e-05	0.999824	0.000624421	1.01122	452.203	0.028435	0.028435
861	1.23745	0.222322	-1.01513	5.98674e-06	0.999969	7.12111e-05	1.00172	2871.11	0.179662	0.179662
862	0.565967	0.000598274	-0.565369	2.66155e-07	0.99998	3.16584e-06	1.00524	956.935	0.00105708	0.00105708
863	1.20916	0.227528	-0.981636	2.29761e-06	0.999988	2.73296e-05	1.00245	2028.21	0.188169	0.188169
864	3.18614	8.70011	5.51397	0.531923	0.419494	13.5172	1.00329	1513.69	2.73061	2.73061
865	1.24366	0.226643	-1.01701	3.26996e-07	0.999998	3.88953e-06	1.0064	785.643	0.182239	0.182239
866	1.17744	0.211721	-0.96572	2.64525e-06	0.999982	3.14647e-05	1.00123	3998.79	0.179815	0.179815
867	1.85108	0.230149	-1.62093	3.82089e-09	1	4.54485e-08	1.00741	679.573	0.124332	0.124332
868	1.19664	0.0740842	-1.12255	3.68418e-11	1	4.38224e-10	1.00312	1596.87	0.0619104	0.0619104
869	0.968876	0.00034266	-0.968533	1.6219e-15	1	1.9292e-14	1.01106	458.395	0.000353668	0.000353668
870	1.18331	0.370304	-0.813005	0.000707801	0.998147	0.00842507	1.00712	706.856	0.312939	0.312939
871	1.15154	0.00226551	-1.14928	5.16588e-15	1	6.14468e-14	1.0055	912.073	0.00196737	0.00196737
872	1.10594	0.169694	-0.936245	3.38575e-06	0.999966	4.02727e-05	1.00642	783.002	0.153439	0.153439
873	1.18558	0.275552	-0.910026	7.49026e-05	0.999738	0.000891013	1.00557	901.878	0.23242	0.23242
874	1.34086	0.072139	-1.26872	8.12872e-11	1	9.6689e-10	1.00648	775.921	0.0538005	0.0538005
875	1.38581	0.229523	-1.15629	6.48299e-06	0.999975	7.71139e-05	1.00112	4357.64	0.165623	0.165623
876	1.25802	0.217982	-1.04004	2.1168e-06	0.999987	2.51788e-05	1.00229	2165.7	0.173274	0.173274
877	1.34804	0.119509	-1.22853	4.98937e-11	1	5.93473e-10	1.00556	902.956	0.0886538	0.0886538
878	1.32875	0.460412	-0.868336	0.000920937	0.997778	0.0109644	1.00829	608.743	0.346501	0.346501
879	1.15693	0.742213	-0.414713	0.0617794	0.890931	0.783238	1.01013	499.799	0.641539	0.641539
880	1.20147	0.479368	-0.722103	0.0175226	0.971162	0.212144	1.01067	475.024	0.398984	0.398984
881	1.10744	0.189989	-0.917451	2.78021e-05	0.99982	0.000330708	1.00598	839.999	0.171557	0.171557
882	1.42126	0.218239	-1.20302	2.96222e-08	1	3.52349e-07	1.00512	978.619	0.153554	0.153554
883	1.19553	0.00257355	-1.19296	2.14159e-16	1	2.54737e-15	1.00507	989.108	0.00215265	0.00215265
884	1.02175	0.00153998	-1.02021	1.12974e-11	1	1.3438e-10	1.0132	385.626	0.0015072	0.0015072
885	1.38939	0.0715129	-1.31788	1.6241e-17	1	1.93182e-16	1.0039	1282.4	0.0514708	0.0514708
886	1.22488	0.00128879	-1.22359	4.91286e-15	1	5.84372e-14	1.01135	447.06	0.00105218	0.00105218
887	0.795055	0.44486	-0.350195	0.112064	0.821543	1.5012	1.00728	692.136	0.559533	0.559533
888	0.711039	0.000835602	-0.710203	4.76775e-11	1	5.67112e-10	1.01004	504.336	0.00117519	0.00117519
889	1.19069	0.00234054	-1.18835	9.92504e-17	1	1.18056e-15	1.00514	975.114	0.0019657	0.0019657
890	1.36546	0.291945	-1.07352	5.02119e-05	0.999861	0.000597287	1.00501	1000.86	0.213807	0.213807
891	1.17545	0.208491	-0.966956	1.1999e-06	0.999989	1.42726e-05	1.00259	1916.96	0.177372	0.177372
892	1.11868	0.0716328	-1.04704	1.92189e-11	1	2.28604e-10	1.00496	1009.53	0.0640335	0.0640335
893	1.81034	0.079442	-1.7309	4.14268e-11	1	4.9276e-10	1.00447	1118.84	0.0438824	0.0438824
894	1.32047	0.351915	-0.968553	2.43651e-05	0.999918	0.000289824	1.0062	811.19	0.266508	0.266508
895	2.6786	0.416182	-2.26242	0.000173395	0.999628	0.00206285	1.00736	684.787	0.155373	0.155373
896	1.13185	0.00229462	-1.12955	9.10859e-15	1	1.08344e-13	1.00554	905.251	0.00202732	0.00202732
897	1.36027	0.146244	-1.21403	4.97005e-09	1	5.91175e-08	1.00419	1194.29	0.107511	0.107511
898	0.616005	0.000648486	-0.615357	5.65659e-10	1	6.72837e-09	1.01111	456.484	0.00105273	0.00105273
899	1.4961	0.0716231	-1.42448	7.69966e-13	1	9.15854e-12	1.0071	709.48	0.0478731	0.0478731
900	1.37864	0.160226	-1.21842	1.71764e-08	1	2.04308e-07	1.00369	1354.12	0.11622	0.11622
901	1.13974	0.00351356	-1.13623	6.62069e-12	1	7.87513e-11	1.0106	478.258	0.00308277	0.00308277
902	1.58096	0.0734822	-1.50748	7.0712e-14	1	8.41101e-13	1.00842	599.541	0.0464795	0.0464795
903	1.64957	0.348829	-1.30074	3.35986e-05	0.999901	0.00039966	1.0062	810.393	0.211467	0.211467
904	1.44038	0.559265	-0.881114	0.00489969	0.990172	0.0585674	1.01008	502.091	0.388276	0.388276
905	21.8842	0.125119	-21.759	2.34596e-12	1	2.79046e-11	1.00088	5519.38	0.00571733	0.00571733
906	1.71343	0.193644	-1.51978	9.72398e-09	1	1.15664e-07	1.00363	1374.63	0.113015	0.113015
907	4.1313	0.598076	-3.53323	0.000119664	0.999685	0.00142354	1.0082	615.15	0.144767	0.144767
908	1.67032	0.0718196	-1.5985	6.86102e-14	1	8.161e-13	1.00436	1147.08	0.0429976	0.0429976
909	2.21261	0.395787	-1.81682	6.5854e-06	0.999979	7.83322e-05	1.00678	742.133	0.178878	0.178878
910	1.1839	0.0722678	-1.11163	1.28053e-09	1	1.52315e-08	1.00608	825.935	0.0610421	0.0610421
911	2.1033	0.415541	-1.68776	0.000114008	0.99972	0.00135625	1.00747	674.818	0.197566	0.197566
912	1.63235	0.0732619	-1.55909	2.05022e-13	1	2.43868e-12	1.00583	861.674	0.0448813	0.0448813
913	2.04973	0.409815	-1.63991	2.71529e-05	0.999917	0.000322986	1.00709	710.667	0.199936	0.199936
914	1.30449	0.00460092	-1.29989	5.61031e-05	0.998408	0.000667369	1.01127	449.991	0.00352699	0.00352699
915	1.02243	0.00106468	-1.02136	2.21774e-12	1	2.63795e-11	1.0126	403.402	0.00104132	0.00104132
916	1.01034	0.000638568	-1.0097	1.71272e-14	1	2.03723e-13	1.01087	466.438	0.000632034	0.000632034
917	1.58473	0.122074	-1.46266	5.11796e-09	1	6.08768e-08	1.00187	2650.09	0.0770314	0.0770314
918	0.476879	0.0722838	-0.404595	3.70615e-05	0.998654	0.000440853	1.00835	604.34	0.151577	0.151577
919	1.13119	0.0715436	-1.05964	2.53662e-11	1	3.01724e-10	1.00757	666.227	0.0632465	0.0632465
920	1.30384	0.199851	-1.10399	0.000170431	0.999507	0.00202758	1.01138	445.813	0.153279	0.153279
921	1.27472	0.192596	-1.08213	0.000178884	0.999342	0.00212815	1.00812	620.999	0.151088	0.151088
922	1.22919	0.216348	-1.01285	4.13017e-07	0.999998	4.91273e-06	1.00202	2457.69	0.176008	0.176008
923	0.931023	0.000725793	-0.930297	1.0156e-12	1	1.20803e-11	1.01209	420.25	0.000779566	0.000779566
924	2.3789	0.125021	-2.25388	1.08175e-11	1	1.28671e-10	1.00672	748.669	0.052554	0.052554
925	1.22261	0.358408	-0.864202	0.000125539	0.999642	0.00149344	1.00654	769.681	0.29315	0.29315
926	1.1733	0.0796448	-1.09365	2.16218e-09	1	2.57186e-08	1.00408	1225.95	0.0678813	0.0678813
927	1.19505	0.0733815	-1.12167	3.05262e-09	1	3.63101e-08	1.00592	848.413	0.0614044	0.0614044
928	1.43426	0.486303	-0.947958	0.00817005	0.986377	0.0979811	1.01109	457.475	0.339062	0.339062
929	1.20865	0.547033	-0.661614	0.00244365	0.994003	0.0291378	1.00744	677.559	0.4526	0.4526
930	2.37561	0.499036	-1.87657	0.00170139	0.996934	0.0202721	1.0122	416.435	0.210066	0.210066
931	1.31244	0.072694	-1.23975	1.25056e-11	1	1.48751e-10	1.0059	851.463	0.0553884	0.0553884
932	1.19782	0.304518	-0.893303	9.88072e-05	0.999674	0.0011754	1.00605	831.104	0.254227	0.254227
933	1.16366	0.381369	-0.782296	0.00165029	0.99617	0.0196622	1.00746	675.69	0.327731	0.327731
934	1.21612	0.287231	-0.92889	3.17364e-05	0.999892	0.000377508	1.0065	773.99	0.236186	0.236186
935	1.20794	0.0721864	-1.13575	7.37137e-13	1	8.76805e-12	1.00583	861.397	0.0597599	0.0597599
936	1.28079	0.0715325	-1.20926	2.0114e-12	1	2.39251e-11	1.00943	536.334	0.0558504	0.0558504
937	1.19597	0.222912	-0.973057	4.83219e-06	0.999975	5.74779e-05	1.00145	3387.83	0.186386	0.186386
938	1.20809	0.071674	-1.13642	9.78076e-11	1	1.1634e-09	1.01024	494.403	0.0593282	0.0593282
939	2.75098	0.249051	-2.50193	5.73214e-10	1	6.81822e-09	1.00723	696.99	0.0905315	0.0905315
940	1.36464	0.073425	-1.29122	7.65142e-15	1	9.10116e-14	1.00475	1054.52	0.0538053	0.0538053
941	1.23042	0.334326	-0.896089	5.07307e-05	0.999839	0.000603459	1.0067	750.643	0.271718	0.271718
942	1.35772	0.203238	-1.15448	4.08836e-06	0.999983	4.86301e-05	1.00422	1186.67	0.149691	0.149691
943	1.10828	0.243255	-0.865024	0.000266036	0.998964	0.00316527	1.00107	4589.31	0.219489	0.219489
944	1.16005	0.225437	-0.934616	5.74634e-05	0.999754	0.000683551	1.00133	3690.68	0.194333	0.194333
945	1.11844	0.0719145	-1.04652	1.01132e-10	1	1.20294e-09	1.00495	1011.65	0.064299	0.064299
946	1.2364	0.0718584	-1.16454	2.44293e-10	1	2.9058e-09	1.00997	507.963	0.0581191	0.0581191
947	1.21189	0.228753	-0.983141	1.37313e-06	0.999992	1.6333e-05	1.00278	1788.15	0.188757	0.188757
948	1.31058	0.0718063	-1.23877	1.48969e-15	1	1.77195e-14	1.0079	638.434	0.0547898	0.0547898
949	1.2684	0.258897	-1.0095	1.22881e-06	0.999995	1.46164e-05	1.00856	589.777	0.204113	0.204113
950	1.12035	0.109517	-1.01083	2.52741e-07	0.999997	3.00628e-06	1.00624	805.961	0.0977526	0.0977526
951	1.23595	0.00198056	-1.23397	2.20575e-16	1	2.62369e-15	1.0053	946.764	0.00160246	0.00160246
952	1.21438	0.0717023	-1.14268	8.06089e-12	1	9.58822e-11	1.006	836.76	0.0590444	0.0590444
953	1.02146	0.0781224	-0.943341	4.13677e-07	0.999994	4.92058e-06	1.0058	866.345	0.0764808	0.0764808
954	1.27083	0.331889	-0.938942	1.57264e-05	0.999941	0.000187064	1.00662	759.802	0.261159	0.261159
955	1.72629	0.331618	-1.39467	1.80232e-06	0.999993	2.14381e-05	1.00664	757.618	0.192099	0.192099
956	1.78841	0.680595	-1.10782	0.0449246	0.935544	0.559502	1.01434	355.509	0.380558	0.380558
957	1.16962	0.377783	-0.791839	0.0248061	0.963793	0.302568	1.00754	668.81	0.322996	0.322996
958	1.32824	0.682891	-0.645348	0.0616367	0.897614	0.781309	1.00838	602.042	0.514133	0.514133
959	1.404	0.390098	-1.01391	0.0164564	0.975479	0.19902	1.00767	657.542	0.277847	0.277847
960	1.20528	0.31181	-0.893466	0.0196112	0.972066	0.237937	1.00555	904.345	0.258704	0.258704
961	2.61243	1.73804	-0.874397	0.312673	0.636543	5.41105	1.00597	841.844	0.665294	0.665294
962	1.09443	0.612097	-0.482334	0.144966	0.813019	2.01668	1.01037	488.328	0.559283	0.559283
963	3.49423	0.82868	-2.66555	0.00605332	0.983358	0.0724412	1.00589	852.315	0.237157	0.237157
964	1.6683	0.813067	-0.855236	0.0310954	0.927508	0.381742	1.00745	676.55	0.487362	0.487362
965	1.37968	0.985958	-0.393724	0.179595	0.64831	2.60388	1.0072	699.317	0.714627	0.714627
966	1.44219	0.674942	-0.767249	0.0198468	0.963681	0.240852	1.01251	406.277	0.467998	0.467998
967	1.36322	0.818161	-0.545061	0.151375	0.782134	2.12175	1.00939	538.674	0.600167	0.600167
968	1.32518	0.0716214	-1.25356	9.1181e-11	1	1.08457e-09	1.01104	459.562	0.0540464	0.0540464
969	3.28819	0.390076	-2.89812	9.52148e-07	0.999997	1.13256e-05	1.00789	638.929	0.118629	0.118629
970	0.960428	0.0725996	-0.887828	1.68369e-05	0.999797	0.000200274	1.00882	572.992	0.0755909	0.0755909
971	1.41195	0.405141	-1.00681	0.00011041	0.999685	0.00131344	1.00676	744.753	0.286938	0.286938
972	1.1008	0.725273	-0.37553	0.0951007	0.853211	1.25008	1.0126	403.606	0.658858	0.658858
973	1.26714	0.508545	-0.758592	0.0134716	0.976673	0.162429	1.01171	433.518	0.401334	0.401334
974	1.436	0.816596	-0.6194	0.0585356	0.882435	0.739556	1.0075	671.741	0.568662	0.568662
975	1.13038	0.636337	-0.49404	0.0435563	0.928724	0.541685	1.01345	378.504	0.562943	0.562943
976	1.97719	0.846113	-1.13107	0.0484644	0.90532	0.605832	1.00726	694.171	0.427938	0.427938
977	1.10609	0.424667	-0.681424	0.0155306	0.972193	0.187647	1.00702	717.617	0.383935	0.383935
978	1.50533	0.680796	-0.824533	0.0176591	0.967113	0.213827	1.01196	424.683	0.452257	0.452257
979	2.54735	0.73926	-1.80809	0.00324752	0.991178	0.0387542	1.0062	810.073	0.290208	0.290208
980	1.08576	0.406287	-0.679477	0.0313301	0.950368	0.384717	1.00425	1177.72	0.374194	0.374194
981	3.00849	0.632722	-2.37577	6.94289e-05	0.99975	0.000825896	1.00594	845.412	0.210312	0.210312
982	2.05607	0.234797	-1.82128	3.10059e-09	1	3.68807e-08	1.00662	760.337	0.114197	0.114197
983	1.94413	0.424299	-1.51983	0.000410988	0.999079	0.00489061	1.00784	642.91	0.218246	0.218246
984	1.03148	0.445543	-0.585937	0.0635203	0.909257	0.806805	1.00565	887.945	0.431945	0.431945
985	1.48134	0.636228	-0.845115	0.0108851	0.979052	0.130901	1.01126	450.582	0.429494	0.429494
986	1.20273	0.24564	-0.957087	1.31345e-05	0.999945	0.000156234	1.00577	870.004	0.204236	0.204236
987	2.4986	0.411137	-2.08746	9.10607e-06	0.999973	0.000108315	1.00712	707.178	0.164547	0.164547
988	1.76975	0.778097	-0.99165	0.0140804	0.962952	0.169874	1.0071	709.531	0.439666	0.439666
989	2.26577	1.04217	-1.2236	0.0775801	0.90986	1.00041	1.00576	872.201	0.459962	0.459962
990	2.26577	1.04217	-1.2236	0.0775801	0.90986	1.00041	1.00576	872.201	0.459962	0.459962
991	2.26577	1.04217	-1.2236	0.0775801	0.90986	1.00041	1.00576	872.201	0.459962	0.459962
992	2.26577	1.04217	-1.2236	0.0775801	0.90986	1.00041	1.00576	872.201	0.459962	0.459962
993	2.26577	1.04217	-1.2236	0.0775801	0.90986	1.00041	1.00576	872.201	0.459962	0.459962
994	1.19003	0.606176	-0.583853	0.0453934	0.930945	0.565618	1.01231	412.72	0.509379	0.509379
995	2.67314	0.467073	-2.20607	0.0206277	0.970345	0.250529	1.00893	565.623	0.174728	0.174728
996	3.07818	0.830051	-2.24813	0.0759729	0.903887	0.977977	1.00759	663.717	0.269657	0.269657
997	3.63618	16.4485	12.8123	0.702143	0.248214	28.0396	1.00463	1080.46	4.52356	4.52356
998	2.47562	0.798624	-1.67699	0.151206	0.821992	2.11895	1.00651	773.067	0.322596	0.322596
999	3.09088	2.08651	-1.00437	0.255859	0.696837	4.08978	1.00534	939.068	0.675054	0.675054
1000	3.09034	5.98806	2.89772	0.583524	0.357508	16.6657	1.00412	1213.45	1.93767	1.93767
1001	2.41356	0.99173	-1.42183	0.079302	0.904511	1.02452	1.00383	1302.94	0.4109	0.4109
1002	1.57884	0.630223	-0.948614	0.00577367	0.98797	0.0690751	1.01162	437.042	0.399169	0.399169
1003	1.21093	0.676168	-0.534765	0.0253035	0.95305	0.308792	1.01257	404.385	0.558386	0.558386
1004	2.87423	1.6919	-1.18233	0.140998	0.831825	1.95243	1.00472	1060.21	0.588644	0.588644
1005	2.88067	2.6862	-0.194472	0.21757	0.746348	3.30756	1.00422	1184.43	0.932491	0.932491
1006	2.56948	1.14473	-1.42475	0.0800302	0.903701	1.03475	1.00362	1378.67	0.445512	0.445512
1007	1.86214	1.74129	-0.120851	0.298127	0.666557	5.05239	1.00637	789.111	0.935101	0.935101
1008	1.77636	0.896707	-0.879649	0.0568653	0.875315	0.71718	1.00716	703.864	0.504801	0.504801
1009	3.30489	0.97539	-2.3295	0.0804214	0.86852	1.04025	1.00693	726.812	0.295135	0.295135
1010	1.37346	0.585527	-0.787936	0.0369498	0.944426	0.456371	1.01321	385.358	0.426314	0.426314
1011	1.26953	0.520101	-0.749426	0.0155164	0.972577	0.187472	1.01135	446.965	0.409681	0.409681
1012	4.09017	9.77789	5.68772	0.507631	0.430639	12.2634	1.00355	1404.15	2.39058	2.39058
1013	4.98601	0.873874	-4.11214	0.0368078	0.953718	0.45455	1.00641	784.356	0.175265	0.175265
1014	1.43989	0.654982	-0.784904	0.0167339	0.969711	0.202433	1.01324	384.552	0.454885	0.454885
1015	2.58149	0.656297	-1.92519	0.000189611	0.999177	0.0022558	1.00562	893.89	0.254232	0.254232
1016	1.23917	0.0718552	-1.16731	9.99721e-11	1	1.18914e-09	1.00857	588.936	0.0579868	0.0579868
1017	1.36641	0.281211	-1.0852	7.88404e-05	0.999765	0.000937859	1.00266	1872.23	0.205803	0.205803
1018	1.35497	0.347776	-1.0072	0.000129507	0.99963	0.00154065	1.00595	844.621	0.256666	0.256666
1019	1.20622	0.0857585	-1.12046	2.53587e-09	1	3.01635e-08	1.00137	3593.95	0.071097	0.071097
1020	2.13772	0.263283	-1.87444	2.88287e-07	0.999999	3.4291e-06	1.00575	873.82	0.123161	0.123161
1021	1.20153	0.138565	-1.06297	8.80713e-08	0.999999	1.04758e-06	1.00587	856.035	0.115323	0.115323
1022	2.05562	0.22954	-1.82608	2.7911e-09	1	3.31994e-08	1.00553	907.932	0.111665	0.111665
1023	0.845327	0.0732021	-0.772125	8.56207e-07	0.999984	1.01844e-05	1.00948	533.447	0.0865961	0.0865961
1024	1.13344	0.23544	-0.898	7.28052e-05	0.999694	0.000866062	1.00196	2528.47	0.207721	0.207721
1025	1.28365	0.0715006	-1.21215	3.27625e-13	1	3.89701e-12	1.00808	624.571	0.055701	0.055701
1026	2.03219	0.292351	-1.73984	1.79827e-07	0.999999	2.139e-06	1.0087	580.393	0.14386	0.14386
1027	1.30449	0.00460092	-1.29989	5.61031e-05	0.998408	0.000667369	1.01127	449.991	0.00352699	0.00352699
1028	1.29181	0.301798	-0.990012	1.96713e-05	0.999934	0.00023399	1.00591	849.731	0.233624	0.233624
1029	2.25752	0.355496	-1.90202	5.47625e-06	0.999982	6.51389e-05	1.00611	822.902	0.157472	0.157472
1030	1.22595	0.155965	-1.06999	5.72504e-09	1	6.80978e-08	1.00301	1655.62	0.127219	0.127219
1031	1.29047	0.26701	-1.02346	1.34115e-05	0.999953	0.000159529	1.00412	1214.07	0.206909	0.206909
1032	1.15198	0.194045	-0.957936	1.93763e-05	0.999897	0.00023048	1.00241	2065.01	0.168444	0.168444
1033	1.29744	0.141292	-1.15615	1.01185e-09	1	1.20357e-08	1.00139	3551.94	0.1089	0.1089
1034	1.14386	0.0716818	-1.07218	3.91902e-11	1	4.66157e-10	1.00525	956.086	0.0626668	0.0626668
1035	1.27002	0.0734054	-1.19661	1.66785e-12	1	1.98387e-11	1.00582	863.179	0.0577987	0.0577987
1036	1.25062	0.0985677	-1.15205	3.00705e-08	1	3.57681e-07	1.00447	1120.77	0.0788151	0.0788151
1037	1.34903	0.284228	-1.06481	9.28576e-05	0.999737	0.00110462	1.00296	1682.07	0.21069	0.21069
1038	1.19408	0.137804	-1.05628	2.19658e-08	1	2.61277e-07	1.00147	3353.14	0.115406	0.115406
1039	1.20523	0.328129	-0.877105	0.000179171	0.999453	0.00213158	1.00631	797.322	0.272253	0.272253
1040	2.01809	0.451428	-1.56666	7.14938e-05	0.999803	0.000850461	1.00843	598.87	0.223691	0.223691
1041	1.72762	0.0755546	-1.65207	3.19441e-12	1	3.79966e-11	1.00556	903.308	0.0437332	0.0437332
1042	4.55029	0.410702	-4.13959	4.70014e-07	0.999999	5.5907e-06	1.00935	540.842	0.0902583	0.0902583
1043	1.24494	0.0032811	-1.24166	8.56826e-17	1	1.01917e-15	1.00211	2344.51	0.00263554	0.00263554
1044	1.01156	0.00386345	-1.00769	3.85068e-12	1	4.58028e-11	1.00556	903.158	0.00381932	0.00381932
1045	1.21105	0.0716132	-1.13944	1.70473e-10	1	2.02773e-09	1.01118	453.791	0.0591329	0.0591329
1046	1.22311	0.20263	-1.02048	3.88556e-07	0.999997	4.62178e-06	1.00332	1502.42	0.165668	0.165668
1047	1.12677	0.0786111	-1.04816	4.82279e-08	0.999999	5.73658e-07	1.00568	883.826	0.069767	0.069767
1048	1.08162	0.124511	-0.957109	2.44301e-06	0.999977	2.9059e-05	1.00618	812.757	0.115116	0.115116
1049	0.969537	0.00156303	-0.967974	1.68421e-12	1	2.00332e-11	1.00962	526.007	0.00161214	0.00161214
1050	1.23584	0.0854943	-1.15035	2.56762e-09	1	3.05412e-08	1.00254	1960.41	0.0691788	0.0691788
1051	1.57433	0.0744133	-1.49991	9.70872e-12	1	1.15483e-10	1.00475	1054.23	0.0472668	0.0472668
1052	1.7108	0.29686	-1.41394	5.83773e-07	0.999998	6.94383e-06	1.00751	671.223	0.173521	0.173521
1053	1.11123	0.000453377	-1.11077	5.99095e-17	1	7.12607e-16	1.00998	507.26	0.000407996	0.000407996
1054	0.944218	0.0014879	-0.94273	8.8187e-13	1	1.04896e-11	1.00829	608.558	0.0015758	0.0015758
1055	1.76216	0.0716884	-1.69047	9.05684e-17	1	1.07729e-15	1.00356	1404.02	0.0406821	0.0406821
1056	1.59218	0.211969	-1.38021	3.76054e-08	1	4.47307e-07	1.00252	1968.26	0.133131	0.133131
1057	1.44032	0.00138501	-1.43894	3.37203e-21	1	4.01094e-20	1.00503	996.434	0.0009616	0.0009616
1058	1.18775	0.00143577	-1.18631	2.23214e-18	1	2.65507e-17	1.00543	924.118	0.00120881	0.00120881
1059	1.21334	0.00558859	-1.20775	2.17134e-16	1	2.58275e-15	1.00651	772.151	0.00460596	0.00460596
1060	1.13491	0.0714743	-1.06344	0.00283314	0.994039	0.0337951	1.01168	434.708	0.0629778	0.0629778
1061	0.946829	0.00147216	-0.945357	9.14365e-13	1	1.08761e-11	1.0085	594.152	0.00155484	0.00155484
1062	1.16096	0.0715589	-1.0894	1.59513e-09	1	1.89736e-08	1.01292	393.608	0.0616376	0.0616376
1063	1.1979	0.0718729	-1.12603	7.30484e-12	1	8.68891e-11	1.00538	932.171	0.0599989	0.0599989
1064	0.564963	0.000576033	-0.564387	1.31891e-09	1	1.56881e-08	1.01138	445.778	0.00101959	0.00101959
1065	1.11293	0.00124684	-1.11168	1.96933e-15	1	2.34247e-14	1.00653	770.712	0.00112033	0.00112033
1066	0.473835	0.000520818	-0.473314	6.14933e-08	0.999996	7.31446e-07	1.0089	567.906	0.00109916	0.00109916
1067	1.20838	0.0018575	-1.20652	7.69237e-16	1	9.14987e-15	1.00623	806.938	0.00153718	0.00153718
1068	1.05735	0.000838778	-1.05652	3.86455e-15	1	4.59678e-14	1.00891	567.238	0.00079328	0.00079328
1069	1.18908	0.0010704	-1.18801	1.43051e-17	1	1.70155e-16	1.00499	1003.85	0.000900185	0.000900185
1070	1.19648	0.00534745	-1.19114	9.90442e-15	1	1.1781e-13	1.00159	3108.55	0.0044693	0.0044693
1071	1.1849	0.00542484	-1.17948	1.17774e-14	1	1.40089e-13	1.00162	3038.12	0.00457831	0.00457831
1072	1.06165	0.000711166	-1.06094	4.45379e-15	1	5.29766e-14	1.0104	487.2	0.000669866	0.000669866
1073	1.16911	0.0722565	-1.09685	1.13664e-10	1	1.352e-09	1.00526	953.791	0.0618049	0.0618049
1074	1.2038	0.00472475	-1.19907	1.75342e-15	1	2.08564e-14	1.00164	3011.59	0.00392487	0.00392487
1075	1.15791	0.0715398	-1.08637	1.17753e-12	1	1.40065e-11	1.00491	1021.65	0.0617834	0.0617834
1076	1.14188	0.0741427	-1.06774	1.71388e-07	0.999998	2.03862e-06	1.01013	499.852	0.0649303	0.0649303
1077	1.19812	0.00148915	-1.19663	1.49438e-16	1	1.77753e-15	1.00536	936.384	0.0012429	0.0012429
1078	1.21303	0.0774373	-1.1356	2.2133e-08	1	2.63266e-07	1.00738	682.943	0.0638377	0.0638377
1079	2.12781	0.177905	-1.94991	0.000127249	0.999726	0.00151378	1.00497	1009.2	0.0836092	0.0836092
1080	1.21995	0.120693	-1.09926	2.38455e-09	1	2.83636e-08	1.00125	3943.4	0.0989329	0.0989329
1081	1.07381	0.00188145	-1.07193	2.1207e-14	1	2.52251e-13	1.00579	867.711	0.00175211	0.00175211
1082	1.22865	0.216877	-1.01178	1.46466e-07	0.999999	1.74217e-06	1.00497	1008.43	0.176516	0.176516
1083	1.29115	0.0829108	-1.20824	5.94279e-11	1	7.06879e-10	1.00169	2922	0.0642146	0.0642146
1084	2.26577	1.04217	-1.2236	0.0775801	0.90986	1.00041	1.00576	872.201	0.459962	0.459962
1085	1.21456	0.0721716	-1.14239	6.55811e-13	1	7.8007e-12	1.00579	867.857	0.0594221	0.0594221
1086	0.45373	0.000515951	-0.453214	1.01345e-07	0.999993	1.20547e-06	1.00878	575.325	0.00113713	0.00113713
1087	0.99293	0.0715836	-0.921347	1.23271e-07	0.999992	1.46628e-06	1.00934	541.341	0.0720933	0.0720933
1088	6.00916	0.0734377	-5.93572	6.86609e-06	0.999976	8.16709e-05	1.00562	893.506	0.012221	0.012221
1089	2.39166	0.0797738	-2.31188	3.33795e-13	1	3.9704e-12	1.00782	644.911	0.033355	0.033355
1090	1.21367	0.0718662	-1.14181	5.01292e-13	1	5.96274e-12	1.00421	1187.9	0.0592138	0.0592138
1091	1.2487	0.0764531	-1.17225	2.41924e-08	1	2.87763e-07	1.00805	626.354	0.0612261	0.0612261
1092	0.878204	0.073085	-0.805119	7.72226e-08	0.999998	9.18542e-07	1.006	837.692	0.0832211	0.0832211
1093	1.69483	0.487465	-1.20737	0.00078322	0.998227	0.0093235	1.00963	525.546	0.287619	0.287619
1094	1.14698	0.0718162	-1.07516	8.83565e-12	1	1.05098e-10	1.0048	1043.95	0.0626133	0.0626133
1095	1.23138	0.0898659	-1.14152	4.32733e-09	1	5.14725e-08	1.00606	828.911	0.0729797	0.0729797
1096	1.18354	0.0716183	-1.11192	2.60492e-10	1	3.09849e-09	1.01111	456.35	0.0605121	0.0605121
1097	1.41948	0.337462	-1.08202	7.70085e-06	0.99997	9.16003e-05	1.00644	780.814	0.237736	0.237736
1098	0.887611	0.0910209	-0.79659	0.000575502	0.99666	0.00684939	1.01207	420.846	0.102546	0.102546
1099	1.69613	0.0715223	-1.62461	2.18868e-15	1	2.60338e-14	1.00583	861.509	0.0421679	0.0421679
1100	1.04869	0.0732463	-0.975439	2.5692e-06	0.999964	3.05601e-05	1.01252	405.987	0.0698458	0.0698458
1101	0.993398	0.00102912	-0.992369	1.07981e-12	1	1.2844e-11	1.01178	430.927	0.00103596	0.00103596
1102	1.18794	0.0716039	-1.11633	1.25955e-10	1	1.4982e-09	1.00943	536.376	0.0602759	0.0602759
1103	1.171	0.0733493	-1.09766	3.73141e-11	1	4.43842e-10	1.00573	875.595	0.0626379	0.0626379
1104	0.851738	0.00118579	-0.850552	5.19249e-12	1	6.17633e-11	1.00963	525.168	0.0013922	0.0013922
1105	1.20724	0.00387825	-1.20336	9.78205e-14	1	1.16355e-12	1.00632	795.298	0.00321249	0.00321249
1106	1.13667	0.0023153	-1.13435	7.65648e-15	1	9.10718e-14	1.00552	908.533	0.00203692	0.00203692
1107	1.16192	0.00225623	-1.15967	4.14578e-13	1	4.9313e-12	1.01162	437.019	0.0019418	0.0019418
1108	1.01833	0.00182681	-1.0165	3.65183e-11	1	4.34376e-10	1.01344	378.891	0.00179393	0.00179393
1109	1.25411	0.00278441	-1.25133	2.56576e-15	1	3.0519e-14	1.00625	803.673	0.00222022	0.00222022
1110	0.895899	0.000814158	-0.895085	6.51405e-10	1	7.74829e-09	1.00679	740.654	0.000908761	0.000908761
1111	1.218	0.23218	-0.985823	2.64472e-06	0.999988	3.14583e-05	1.00368	1355.63	0.190624	0.190624
1112	1.1089	0.000420055	-1.10848	2.56231e-14	1	3.04781e-13	1.01328	383.358	0.000378805	0.000378805
1113	1.20944	0.150573	-1.05887	3.61311e-08	1	4.29769e-07	1.0023	2159.97	0.124498	0.124498
1114	1.30113	0.122281	-1.17885	2.04725e-09	1	2.43515e-08	1.00224	2217.34	0.0939807	0.0939807
1115	1.20523	0.0715453	-1.13368	1.97187e-10	1	2.34549e-09	1.01223	415.375	0.0593626	0.0593626
1116	2.59595	0.074647	-2.5213	8.57655e-16	1	1.02016e-14	1.00314	1585.21	0.0287552	0.0287552
1117	1.21035	0.0717475	-1.1386	9.38567e-14	1	1.1164e-12	1.0058	865.185	0.0592783	0.0592783
1118	0.992873	0.00173907	-0.991134	5.81422e-14	1	6.91586e-13	1.00616	816.409	0.00175155	0.00175155
1119	1.18493	0.0726638	-1.11227	3.92705e-09	1	4.67112e-08	1.00754	668.023	0.0613231	0.0613231
1120	1.01997	0.00124785	-1.01873	1.25296e-11	1	1.49036e-10	1.01315	386.962	0.00122342	0.00122342
1121	2.04673	0.0717659	-1.97496	1.22329e-16	1	1.45508e-15	1.00179	2767.22	0.0350638	0.0350638
1122	1.14978	0.0720744	-1.07771	3.74785e-10	1	4.45797e-09	1.00466	1075.13	0.0626853	0.0626853
1123	1.26303	0.140886	-1.12214	7.84435e-08	0.999999	9.33065e-07	1.00392	1275.63	0.111546	0.111546
1124	1.20938	0.00125872	-1.20812	2.11562e-15	1	2.51647e-14	1.01017	497.935	0.0010408	0.0010408
1125	1.18526	0.0734491	-1.11181	8.73514e-10	1	1.03902e-08	1.00548	916.245	0.0619686	0.0619686
1126	1.34655	0.071512	-1.27504	2.21058e-17	1	2.62943e-16	1.00428	1167.62	0.0531074	0.0531074
1127	1.2256	0.0714981	-1.15411	3.1648e-15	1	3.76444e-14	1.00592	848.097	0.058337	0.058337
1128	2.11417	0.0772503	-2.03692	7.67959e-09	1	9.13467e-08	1.01174	432.476	0.0365393	0.0365393
1129	1.16588	0.00100895	-1.16487	1.86557e-15	1	2.21905e-14	1.0077	654.82	0.000865399	0.000865399
1130	1.21535	0.0714983	-1.14385	4.4327e-14	1	5.27258e-13	1.00535	938.508	0.0588294	0.0588294
1131	1.17109	0.169156	-1.00193	1.43073e-07	0.999998	1.70181e-06	1.00579	868.037	0.144443	0.144443
1132	1.2268	0.208477	-1.01833	1.07791e-05	0.99995	0.000128216	1.00305	1632.94	0.169935	0.169935
1133	1.07162	0.608682	-0.462936	0.0548038	0.911061	0.689673	1.0129	394.372	0.568003	0.568003
1134	1.20382	0.235563	-0.968256	4.06988e-06	0.999982	4.84103e-05	1.00624	805.848	0.19568	0.19568
1135	1.13791	0.159746	-0.978165	2.81672e-07	0.999996	3.35042e-06	1.0066	762.136	0.140386	0.140386
1136	1.06952	0.0747738	-0.994744	2.5499e-06	0.999969	3.03304e-05	1.01199	423.544	0.0699136	0.0699136
1137	1.08634	0.465673	-0.620664	0.0171466	0.968237	0.207512	1.00998	507.309	0.428664	0.428664
1138	1.09374	0.00143245	-1.0923	1.20089e-12	1	1.42842e-11	1.01347	378.015	0.00130969	0.00130969
1139	1.26008	0.0018382	-1.25824	4.12897e-16	1	4.9113e-15	1.00694	725.881	0.0014588	0.0014588
1140	1.6454	0.198111	-1.44729	1.32947e-05	0.999946	0.00015814	1.00695	724.006	0.120403	0.120403
1141	1.36251	0.409878	-0.952633	0.00117366	0.997458	0.0139768	1.00785	642.606	0.300826	0.300826
1142	1.406	0.108761	-1.29724	1.37123e-07	0.999999	1.63104e-06	1.00506	991.523	0.0773551	0.0773551
1143	1.22438	0.071834	-1.15255	1.11257e-13	1	1.32337e-12	1.00376	1327.78	0.0586696	0.0586696
1144	1.16651	0.0720446	-1.09446	1.19073e-08	1	1.41635e-07	1.01195	425.122	0.061761	0.061761
1145	1.61921	0.226844	-1.39237	1.09996e-08	1	1.30837e-07	1.00518	967.717	0.140095	0.140095
1146	1.19176	0.0749705	-1.11678	1.60062e-10	1	1.90389e-09	1.00533	941.795	0.0629077	0.0629077
1147	1.18956	0.0776348	-1.11193	4.79258e-09	1	5.70065e-08	1.00584	859.885	0.0652634	0.0652634
1148	1.27294	0.392209	-0.880726	0.00428702	0.99199	0.0512125	1.00569	882.049	0.308114	0.308114
1149	1.17237	0.205478	-0.966894	1.15941e-05	0.999936	0.00013791	1.00151	3264.87	0.175267	0.175267
1150	1.23429	0.00457486	-1.22971	8.78542e-16	1	1.045e-14	1.00217	2282.34	0.00370647	0.00370647
1151	2.26273	0.242443	-2.02029	4.77235e-09	1	5.67658e-08	1.00587	855.416	0.107146	0.107146
1152	1.27567	0.00019133	-1.27548	2.18104e-06	0.998427	2.5943e-05	1.01112	455.96	0.000149984	0.000149984
1153	2.11895	0.326499	-1.79245	3.68031e-06	0.999988	4.37765e-05	1.00744	677.319	0.154085	0.154085
1154	1.42427	0.337386	-1.08689	0.000109428	0.999702	0.00130175	1.00547	917.232	0.236883	0.236883
1155	1.20367	0.0763349	-1.12733	8.47965e-08	0.999999	1.00863e-06	1.00766	658.455	0.0634187	0.0634187
1156	1.14966	0.128212	-1.02144	2.14335e-07	0.999998	2.54946e-06	1.00429	1165.36	0.111522	0.111522
1157	1.29095	0.100899	-1.19005	5.00256e-08	1	5.95041e-07	1.00669	752.114	0.078159	0.078159
1158	1.18214	0.00142176	-1.18072	1.00154e-17	1	1.19131e-16	1.0053	946.107	0.00120269	0.00120269
1159	1.54368	0.0720267	-1.47166	2.74499e-16	1	3.2651e-15	1.00815	619.374	0.046659	0.046659
1160	1.05715	0.0717169	-0.985432	5.34471e-10	1	6.35739e-09	1.00609	824.496	0.0678399	0.0678399
1161	0.636069	0.000674247	-0.635395	1.9342e-10	1	2.30067e-09	1.01036	489.087	0.00106002	0.00106002
1162	2.7784	0.34026	-2.43814	7.01747e-06	0.99998	8.34715e-05	1.00769	655.45	0.122466	0.122466
1163	1.18326	0.280845	-0.902412	0.000240114	0.999326	0.00285677	1.00539	930.99	0.237349	0.237349
1164	1.16977	0.00227484	-1.16749	2.62267e-16	1	3.1196e-15	1.00548	916.226	0.00194469	0.00194469
1165	1.0448	0.397515	-0.647288	0.0237833	0.95821	0.289788	1.00536	935.536	0.380469	0.380469
1166	0.673141	0.000747235	-0.672394	1.34563e-10	1	1.6006e-09	1.01054	480.556	0.00111007	0.00111007
1167	1.15897	0.00532691	-1.15364	9.09771e-14	1	1.08215e-12	1.0015	3283.96	0.00459626	0.00459626
1168	1.32842	0.0714825	-1.25694	1.66926e-13	1	1.98554e-12	1.00984	514.369	0.0538101	0.0538101
1169	1.10689	0.00218784	-1.1047	1.95104e-14	1	2.32071e-13	1.00581	864.11	0.00197656	0.00197656
1170	1.18707	0.0715461	-1.11552	2.34272e-10	1	2.7866e-09	1.01221	416.123	0.0602712	0.0602712
1171	1.34246	0.00283775	-1.33963	5.80888e-15	1	6.90951e-14	1.00791	637.349	0.00211384	0.00211384
1172	0.715729	0.000532445	-0.715196	8.99955e-10	1	1.07047e-08	1.0083	608.149	0.00074392	0.00074392
1173	1.16588	0.00180114	-1.16408	3.15831e-15	1	3.75673e-14	1.00661	761.25	0.00154487	0.00154487
1174	1.74055	0.00258926	-1.73796	6.3274e-17	1	7.52627e-16	1.00679	740.702	0.00148761	0.00148761
1175	2.74656	0.0722767	-2.67429	3.72068e-19	1	4.42566e-18	1.00924	547.427	0.0263153	0.0263153
1176	1.06837	0.0017625	-1.0666	4.71956e-14	1	5.61379e-13	1.00624	805.758	0.00164971	0.00164971
1177	0.514677	0.0719177	-0.442759	2.81678e-05	0.998504	0.000335058	1.00595	844.616	0.139734	0.139734
1178	0.561053	0.0727592	-0.488294	1.43037e-05	0.999651	0.000170141	1.01187	427.696	0.129683	0.129683
1179	1.15851	0.00241264	-1.15609	1.65218e-15	1	1.96523e-14	1.00545	920.807	0.00208254	0.00208254
1180	1.26047	0.0017992	-1.25867	1.02615e-14	1	1.22058e-13	1.01067	474.883	0.0014274	0.0014274
1181	1.27717	0.00583454	-1.27134	1.02286e-17	1	1.21667e-16	1.01149	441.823	0.00456833	0.00456833
1182	1.18219	0.0799086	-1.10229	1.52637e-09	1	1.81558e-08	1.00351	1420.25	0.0675935	0.0675935
1183	1.17286	0.0716689	-1.10119	1.05031e-12	1	1.24931e-11	1.00524	957.402	0.0611062	0.0611062
1184	1.20766	0.0715361	-1.13613	3.51633e-11	1	4.18258e-10	1.01109	457.463	0.0592352	0.0592352
1185	1.63934	0.000823507	-1.63852	5.29645e-23	1	6.29999e-22	1.00551	910.493	0.00050234	0.00050234
1186	1.73939	0.0862374	-1.65315	1.601e-10	1	1.90434e-09	1.00578	868.57	0.0495792	0.0495792
1187	2.29292	0.0721398	-2.22078	2.43453e-16	1	2.89581e-15	1.00744	677.642	0.0314619	0.0314619
1188	1.30627	0.00566303	-1.30061	6.18937e-17	1	7.36209e-16	1.00722	697.407	0.00433526	0.00433526
1189	1.18845	0.00464929	-1.1838	6.89024e-15	1	8.19575e-14	1.00189	2616.52	0.00391205	0.00391205
1190	1.02903	0.000914105	-1.02812	4.52973e-13	1	5.388e-12	1.01278	397.963	0.000888317	0.000888317
1191	1.18073	0.071871	-1.10886	6.94408e-11	1	8.2598e-10	1.00437	1145.59	0.0608701	0.0608701
1192	1.01136	0.000983145	-1.01038	1.32132e-11	1	1.57167e-10	1.01222	415.766	0.000972102	0.000972102
1193	0.923197	0.00104429	-0.922153	1.33108e-10	1	1.58329e-09	1.01026	493.771	0.00113117	0.00113117
1194	1.01944	0.000380899	-1.01906	1.55501e-15	1	1.84965e-14	1.01155	439.332	0.000373634	0.000373634
1195	1.07634	0.000863175	-1.07548	2.83434e-16	1	3.37137e-15	1.00598	839.67	0.000801951	0.000801951
1196	0.557631	0.00050144	-0.55713	2.25007e-09	1	2.6764e-08	1.0115	441.388	0.000899231	0.000899231
1197	0.85901	0.00120186	-0.857808	4.38437e-12	1	5.21509e-11	1.00959	527.3	0.00139912	0.00139912
1198	1.20495	0.00530969	-1.19964	1.37005e-15	1	1.62964e-14	1.003	1661.66	0.00440656	0.00440656
1199	0.954863	0.000859923	-0.954003	2.5422e-11	1	3.02388e-10	1.01164	436.197	0.000900572	0.000900572
1200	1.18173	0.00238936	-1.17934	2.40514e-16	1	2.86085e-15	1.00526	953.74	0.00202191	0.00202191
1201	1.0571	0.00187255	-1.05523	1.90103e-11	1	2.26122e-10	1.01359	374.807	0.0017714	0.0017714
1202	1.20947	0.0737765	-1.13569	1.75994e-11	1	2.0934e-10	1.00406	1232.05	0.060999	0.060999
1203	1.21421	0.0724514	-1.14176	9.23843e-12	1	1.09889e-10	1.00444	1127.14	0.0596694	0.0596694
1204	1.30449	0.00460092	-1.29989	5.61031e-05	0.998408	0.000667369	1.01127	449.991	0.00352699	0.00352699
1205	1.20425	0.0803526	-1.1239	3.46771e-11	1	4.12475e-10	1.00146	3373.6	0.0667242	0.0667242
1206	0.711683	0.0720388	-0.639644	6.89227e-07	0.999975	8.19818e-06	1.01167	434.869	0.101223	0.101223
1207	1.12807	0.177564	-0.950504	3.6957e-06	0.999974	4.39596e-05	1.00177	2796.1	0.157405	0.157405
1208	1.32832	0.072535	-1.25578	1.3032e-10	1	1.55012e-09	1.00621	809.317	0.0546066	0.0546066
1209	1.21782	0.0722943	-1.14552	1.64699e-11	1	1.95905e-10	1.00315	1582.1	0.0593637	0.0593637
1210	1.1303	0.0720452	-1.05825	2.57273e-10	1	3.0602e-09	1.00414	1206.67	0.0637399	0.0637399
1211	1.20446	0.218803	-0.985654	5.09484e-06	0.999974	6.06021e-05	1.00146	3372.97	0.181661	0.181661
1212	1.21283	0.209383	-1.00344	6.4751e-06	0.999972	7.70201e-05	1.00233	2134.19	0.172641	0.172641
1213	2.33891	0.0722466	-2.26666	8.2072e-16	1	9.76225e-15	1.00738	682.946	0.0308891	0.0308891
1214	1.27562	0.0805076	-1.19512	2.24046e-12	1	2.66497e-11	1.0015	3279.7	0.0631123	0.0631123
1215	1.8113	0.692368	-1.11894	0.0139666	0.974115	0.168482	1.01041	486.774	0.382248	0.382248
1216	1.22257	0.127081	-1.09549	2.99209e-09	1	3.55901e-08	1.00131	3741.46	0.103946	0.103946
1217	1.11162	0.0020485	-1.10957	7.82077e-15	1	9.3026e-14	1.00564	889.523	0.00184281	0.00184281
1218	1.24128	0.00244461	-1.23884	4.73004e-14	1	5.62625e-13	1.00994	509.083	0.00196943	0.00196943
1219	1.22261	0.0880796	-1.13453	4.59025e-11	1	5.45998e-10	1.00168	2936.79	0.0720423	0.0720423
1220	0.857929	0.071652	-0.786277	9.1777e-09	0.999999	1.09166e-07	1.01047	483.962	0.0835174	0.0835174
1221	1.24386	0.00477038	-1.23909	2.59037e-17	1	3.08118e-16	1.00991	510.687	0.00383514	0.00383514
1222	0.888106	0.00120446	-0.886901	4.1095e-10	1	4.88814e-09	1.01049	483.231	0.00135621	0.00135621
1223	1.16625	0.00102889	-1.16522	1.08791e-17	1	1.29404e-16	1.00504	995.038	0.000882223	0.000882223
1224	0.883969	0.0716354	-0.812333	2.10602e-10	1	2.50505e-09	1.0058	865.138	0.0810384	0.0810384
1225	1.10573	0.000416651	-1.10531	2.01584e-14	1	2.39779e-13	1.01338	380.463	0.000376812	0.000376812
1226	1.00894	0.00171258	-1.00722	3.46205e-11	1	4.11802e-10	1.01339	380.275	0.00169741	0.00169741
1227	0.573538	0.000133427	-0.573404	6.3373e-11	1	7.53805e-10	1.00715	704.593	0.000232639	0.000232639
1228	1.19454	0.00207164	-1.19247	3.95908e-16	1	4.70922e-15	1.00518	968.543	0.00173426	0.00173426
1229	1.23875	0.07151	-1.16724	3.54459e-15	1	4.2162e-14	1.00561	894.915	0.0577273	0.0577273
1230	0.985326	0.000732476	-0.984594	6.63656e-14	1	7.89401e-13	1.01108	457.886	0.000743384	0.000743384
1231	2.37214	0.0107354	-2.36141	1.29155e-19	1	1.53626e-18	1.00388	1286.77	0.00452563	0.00452563
1232	1.20268	0.00127921	-1.2014	1.35928e-15	1	1.61682e-14	1.00924	547.262	0.00106363	0.00106363
1233	1.10689	0.00145211	-1.10544	9.91652e-13	1	1.17954e-11	1.01346	378.154	0.00131188	0.00131188
1234	1.1951	0.204618	-0.990481	1.45961e-05	0.999931	0.000173619	1.00399	1251.35	0.171214	0.171214
1235	1.13937	0.00116649	-1.13821	7.56297e-14	1	8.99595e-13	1.01215	418.134	0.0010238	0.0010238
1236	1.21235	0.0715082	-1.14084	1.94419e-11	1	2.31256e-10	1.01103	459.716	0.0589832	0.0589832
1237	1.09146	0.0715671	-1.01989	1.23454e-09	1	1.46846e-08	1.01105	458.942	0.0655703	0.0655703
1238	1.24184	0.00545577	-1.23639	5.60509e-16	1	6.66711e-15	1.00497	1008.21	0.00439329	0.00439329
1239	1.50464	0.00662085	-1.49802	4.55325e-17	1	5.41598e-16	1.00885	570.987	0.00440028	0.00440028
1240	1.51481	0.0716742	-1.44314	1.24947e-16	1	1.48621e-15	1.0061	824.23	0.0473156	0.0473156
1241	1.10946	0.00479027	-1.10467	6.02086e-13	1	7.16166e-12	1.00324	1537.82	0.00431768	0.00431768
1242	1.22345	0.203118	-1.02033	4.27971e-06	0.999983	5.09063e-05	1.00115	4257.93	0.166021	0.166021
1243	1.29984	0.0719394	-1.2279	9.93117e-11	1	1.18129e-09	1.0092	549.294	0.0553448	0.0553448
1244	0.621575	0.00065142	-0.620924	2.84201e-10	1	3.38049e-09	1.01051	482.152	0.00104802	0.00104802
1245	0.812899	0.00110847	-0.81179	1.32147e-11	1	1.57185e-10	1.01011	501.051	0.0013636	0.0013636
1246	1.15231	0.0782731	-1.07404	7.51014e-07	0.999993	8.93311e-06	1.00972	520.804	0.0679269	0.0679269
1247	1.19742	0.0715634	-1.12586	1.22506e-13	1	1.45718e-12	1.00499	1005.12	0.0597644	0.0597644
1248	1.20613	0.0718341	-1.13429	1.70963e-12	1	2.03356e-11	1.00539	930.965	0.0595576	0.0595576
1249	1.0851	0.00318814	-1.08192	1.94524e-12	1	2.31382e-11	1.00732	688.575	0.0029381	0.0029381
1250	1.47476	0.0719351	-1.40282	8.6423e-10	1	1.02798e-08	1.01113	455.847	0.0487775	0.0487775
1251	0.699755	0.0724507	-0.627304	9.01886e-07	0.999976	1.07277e-05	1.0107	473.805	0.103537	0.103537
1252	1.16461	0.0780768	-1.08653	6.97673e-07	0.999992	8.29864e-06	1.01028	492.509	0.0670413	0.0670413
1253	1.14342	0.0719872	-1.07143	8.06717e-10	1	9.59569e-09	1.00711	708.744	0.062958	0.062958
1254	0.565257	0.000580885	-0.564676	2.90247e-09	1	3.45241e-08	1.01163	436.427	0.00102765	0.00102765
1255	1.5676	0.380918	-1.18668	0.000246857	0.999399	0.00293703	1.0062	810.768	0.242995	0.242995
1256	2.31142	0.0759666	-2.23545	2.11153e-15	1	2.51161e-14	1.0027	1844.31	0.0328658	0.0328658
1257	1.02525	0.00175523	-1.02349	5.4429e-13	1	6.47419e-12	1.00808	624.249	0.001712	0.001712
1258	1.55381	0.555288	-0.998518	0.00300958	0.993605	0.0359063	1.0097	521.632	0.357373	0.357373
1259	1.17839	0.368305	-0.810081	0.000813194	0.997864	0.0096806	1.00701	718.359	0.31255	0.31255
1260	1.25945	0.191378	-1.06808	4.08376e-08	1	4.85752e-07	1.00985	513.833	0.151953	0.151953
1261	1.21799	0.0949295	-1.12306	4.68764e-10	1	5.57582e-09	1.00844	598.225	0.0779396	0.0779396
1262	1.22417	0.806847	-0.417327	0.105729	0.821493	1.4063	1.00821	614.514	0.659095	0.659095
1263	1.15268	0.00357825	-1.1491	1.16524e-12	1	1.38602e-11	1.00817	617.312	0.00310429	0.00310429
1264	1.26529	0.00136034	-1.26393	1.45764e-16	1	1.73382e-15	1.007	719.013	0.00107512	0.00107512
1265	1.18563	0.0716952	-1.11393	6.46641e-10	1	7.69163e-09	1.01139	445.686	0.0604703	0.0604703
1266	9.08979	0.316835	-8.77296	1.48782e-10	1	1.76973e-09	1.00852	592.504	0.0348561	0.0348561
1267	1.22061	0.0721742	-1.14843	1.66834e-09	1	1.98445e-08	1.00998	507.137	0.0591298	0.0591298
1268	1.13753	0.0718691	-1.06566	8.13026e-11	1	9.67072e-10	1.00498	1006.72	0.0631798	0.0631798
1269	1.20994	0.0726412	-1.1373	1.11e-11	1	1.32031e-10	1.00563	892.371	0.060037	0.060037
1270	1.0845	0.00121424	-1.08328	3.45195e-13	1	4.10601e-12	1.01212	419.3	0.00111963	0.00111963
1271	1.22511	0.215769	-1.00934	4.36995e-06	0.999977	5.19797e-05	1.00285	1747.13	0.176122	0.176122
1272	0.568828	0.000608321	-0.56822	2.6856e-07	0.99998	3.19445e-06	1.00525	955.333	0.00106943	0.00106943
1273	1.1996	0.74412	-0.455479	0.101914	0.848212	1.34981	1.01238	410.531	0.620307	0.620307
1274	1.1825	0.741865	-0.440637	0.0759707	0.877477	0.977947	1.01142	444.387	0.627369	0.627369
1275	1.72985	0.621831	-1.10802	0.0119183	0.979252	0.143475	1.01424	357.998	0.35947	0.35947
1276	1.21896	0.00173994	-1.21722	4.80344e-15	1	5.71357e-14	1.00942	537.055	0.00142739	0.00142739
1277	1.31296	0.00106091	-1.3119	2.88279e-18	1	3.429e-17	1.00548	915.204	0.000808026	0.000808026
1278	1.4541	0.00069233	-1.4534	2.71743e-22	1	3.23232e-21	1.00493	1015.89	0.000476123	0.000476123
1279	1.1845	0.00141804	-1.18309	9.60243e-17	1	1.14218e-15	1.00512	979.915	0.00119716	0.00119716
1280	1.21204	0.00177543	-1.21026	1.67773e-14	1	1.99562e-13	1.01079	469.616	0.00146483	0.00146483
1281	1.08178	0.00318708	-1.07859	6.26664e-12	1	7.454e-11	1.00935	540.842	0.00294615	0.00294615
1282	1.28105	0.0718031	-1.20924	1.03375e-14	1	1.22962e-13	1.00515	973.246	0.0560503	0.0560503
1283	1.0625	0.0045312	-1.05797	1.55807e-12	1	1.85328e-11	1.00489	1024.04	0.00426464	0.00426464
1284	1.21265	0.071544	-1.14111	1.56335e-10	1	1.85957e-09	1.01227	414.261	0.0589979	0.0589979
1285	1.06818	0.217564	-0.850615	5.78088e-05	0.99967	0.00068766	1.00142	3475.62	0.203678	0.203678
1286	0.676629	0.000474897	-0.676154	2.14903e-10	1	2.55621e-09	1.01113	455.64	0.000701857	0.000701857
1287	0.688577	0.00077752	-0.687799	5.68252e-11	1	6.75921e-10	1.0099	511.291	0.00112917	0.00112917
1288	1.16528	0.00137076	-1.16391	3.74651e-17	1	4.45637e-16	1.00542	925.078	0.00117633	0.00117633
1289	0.702726	0.000807968	-0.701918	8.64088e-11	1	1.02781e-09	1.01058	478.826	0.00114976	0.00114976
1290	1.07667	0.0715763	-1.0051	4.2079e-11	1	5.00518e-10	1.00654	769.304	0.0664791	0.0664791
1291	1.22686	0.0717434	-1.15512	1.22362e-13	1	1.45547e-12	1.0056	895.598	0.0584771	0.0584771
1292	1.27006	0.0718469	-1.19822	1.09322e-14	1	1.30035e-13	1.0046	1089.25	0.0565695	0.0565695
1293	0.772978	0.309253	-0.463724	0.0251371	0.940436	0.306709	1.00362	1378.93	0.400081	0.400081
1294	1.20663	0.237001	-0.969625	9.85718e-07	0.999995	1.17249e-05	1.00869	581.409	0.196416	0.196416
1295	3.27141	0.44761	-2.8238	3.64909e-07	0.999999	4.3405e-06	1.00965	524.38	0.136825	0.136825
1296	1.47315	0.218909	-1.25425	7.1697e-07	0.999997	8.52817e-06	1.00093	5232.25	0.148599	0.148599
1297	1.33764	0.169667	-1.16797	6.28591e-09	1	7.47692e-08	1.00214	2319.22	0.12684	0.12684
1298	1.53579	0.0730291	-1.46276	0.00129975	0.9974	0.0154803	1.01166	435.434	0.0475516	0.0475516
1299	1.1631	0.196273	-0.966828	2.25471e-05	0.999856	0.000268198	1.00619	812.234	0.16875	0.16875
1300	0.879243	0.52018	-0.359063	0.222572	0.728235	3.40537	1.00611	822.174	0.591622	0.591622
1301	1.55893	0.156419	-1.40251	3.41826e-10	1	4.06593e-09	1.00266	1867.28	0.100338	0.100338
1302	1.30449	0.00460092	-1.29989	5.61031e-05	0.998408	0.000667369	1.01127	449.991	0.00352699	0.00352699
1303	2.16912	0.615366	-1.55376	0.0025698	0.994501	0.0306459	1.01082	468.51	0.283693	0.283693
1304	1.39792	0.392119	-1.0058	0.000128245	0.999648	0.00152563	1.0071	709.133	0.280502	0.280502
1305	1.12889	0.00178271	-1.12711	3.17602e-15	1	3.77779e-14	1.00554	906.721	0.00157917	0.00157917
1306	2.37296	0.54763	-1.82533	3.13652e-05	0.999882	0.000373093	1.00838	602.095	0.230779	0.230779
1307	2.14268	0.0737282	-2.06895	2.83946e-13	1	3.37746e-12	1.00585	859.058	0.0344093	0.0344093
1308	1.14101	0.582902	-0.558113	0.0510892	0.92177	0.640411	1.01271	400.123	0.510863	0.510863
1309	1.44789	1.19526	-0.252638	0.388184	0.401282	7.54695	1.00874	577.66	0.825514	0.825514
1310	1.63914	0.806548	-0.832589	0.0432839	0.911678	0.538144	1.00767	657.142	0.492056	0.492056
1311	1.07572	0.661231	-0.41449	0.0651607	0.893471	0.829094	1.01432	356.006	0.614687	0.614687
1312	1.40022	0.5745	-0.825715	0.00794238	0.985055	0.0952289	1.01171	433.443	0.410294	0.410294
1313	1.24824	0.732649	-0.51559	0.106709	0.850013	1.4209	1.01438	354.539	0.586946	0.586946
1314	1.32898	0.295955	-1.03302	4.93257e-05	0.999848	0.000586745	1.00384	1302.16	0.222693	0.222693
1315	1.13012	0.287833	-0.842288	0.000673411	0.998022	0.00801544	1.00435	1149.81	0.254692	0.254692
1316	1.98569	0.63221	-1.35348	0.00217731	0.994972	0.0259551	1.00994	509.262	0.318383	0.318383
1317	1.26409	0.624995	-0.639094	0.0420267	0.935132	0.521827	1.01497	340.976	0.494423	0.494423
1318	1.42007	0.225698	-1.19437	1.92329e-07	0.999999	2.2877e-06	1.00738	682.258	0.158935	0.158935
1319	1.41227	0.118486	-1.29378	1.49493e-11	1	1.77819e-10	1.00369	1352.59	0.0838975	0.0838975
1320	1.86856	0.729363	-1.13919	0.0195846	0.963609	0.237607	1.00922	548.267	0.390335	0.390335
1321	1.37749	0.240459	-1.13703	6.83055e-06	0.999973	8.12481e-05	1.00137	3601.03	0.174563	0.174563
1322	1.20358	0.101284	-1.10229	2.28e-08	1	2.712e-07	1.00338	1473.83	0.0841527	0.0841527
1323	2.02429	0.583954	-1.44033	0.00109868	0.997312	0.0130829	1.00935	540.811	0.288474	0.288474
1324	1.17882	0.743018	-0.435801	0.0776643	0.874694	1.00158	1.01083	467.944	0.630307	0.630307
1325	2.23249	0.605659	-1.62683	0.00125585	0.997177	0.0149568	1.01117	454.228	0.271293	0.271293
1326	2.26417	0.720053	-1.54412	0.00475305	0.987614	0.0568063	1.00677	743.376	0.318021	0.318021
1327	2.37066	1.09848	-1.27217	0.0501032	0.866407	0.627399	1.00634	793.348	0.463366	0.463366
1328	3.02029	1.15495	-1.86534	0.0286811	0.930244	0.351227	1.00472	1060.71	0.382397	0.382397
1329	1.66292	0.714981	-0.947939	0.00592429	0.982451	0.0708878	1.00736	684.902	0.429955	0.429955
1330	1.2924	0.829172	-0.463228	0.105119	0.816747	1.39724	1.00747	674.171	0.641575	0.641575
1331	1.68537	1.0021	-0.683267	0.0974399	0.762147	1.28415	1.00685	734.712	0.59459	0.59459
1332	1.87368	0.730521	-1.14316	0.00577258	0.983093	0.0690619	1.00694	725.344	0.389885	0.389885
1333	1.8087	0.708203	-1.10049	0.0327391	0.944723	0.402603	1.01084	467.801	0.391555	0.391555
1334	3.4507	2.68421	-0.766495	0.298254	0.643633	5.05547	1.00476	1052.55	0.777873	0.777873
1335	3.4981	1.08765	-2.41045	0.00702129	0.973625	0.0841069	1.00543	924.754	0.310927	0.310927
1336	1.30954	0.582042	-0.727498	0.00192901	0.995182	0.0229894	1.00843	598.835	0.444463	0.444463
1337	1.20859	0.577808	-0.630779	0.0110307	0.977684	0.132671	1.00974	519.644	0.478086	0.478086
1338	1.23558	0.0716798	-1.1639	1.29379e-10	1	1.53893e-09	1.01063	476.887	0.0580129	0.0580129
1339	1.17021	0.0736895	-1.09652	2.04559e-07	0.999998	2.43317e-06	1.01003	504.839	0.0629714	0.0629714
1340	1.14554	0.00132281	-1.14422	1.29668e-16	1	1.54237e-15	1.00531	944.958	0.00115475	0.00115475
1341	1.66505	0.0722943	-1.59276	1.46928e-16	1	1.74767e-15	1.00183	2709.7	0.0434186	0.0434186
1342	1.24829	0.213862	-1.03443	2.98718e-08	1	3.55317e-07	1.00626	802.749	0.171324	0.171324
1343	1.16827	0.00365031	-1.16462	1.19272e-12	1	1.41871e-11	1.00827	610.185	0.00312456	0.00312456
1344	1.21677	0.764222	-0.45255	0.0572925	0.894445	0.722895	1.00841	600.61	0.628074	0.628074
1345	1.38407	0.0774075	-1.30666	1.0471e-10	1	1.2455e-09	1.00166	2983.61	0.0559276	0.0559276
1346	1.06878	0.00197936	-1.0668	5.82855e-12	1	6.9329e-11	1.01296	392.628	0.00185198	0.00185198
1347	0.533269	0.000277733	-0.532991	4.78197e-09	0.999999	5.68803e-08	1.00669	752.052	0.000520812	0.000520812
1348	1.42348	0.612619	-0.810861	0.0397967	0.943221	0.492991	1.01617	316.316	0.430367	0.430367
1349	1.20756	0.332366	-0.875195	0.00435948	0.990968	0.0520819	1.00324	1541.02	0.275238	0.275238
1350	1.20456	0.0716079	-1.13295	1.25805e-13	1	1.49642e-12	1.00497	1007.91	0.0594473	0.0594473
1351	2.75294	0.512418	-2.24052	7.16368e-06	0.999974	8.52107e-05	1.00814	619.967	0.186135	0.186135
1352	2.4752	0.715813	-1.75939	0.00140158	0.994364	0.0166948	1.00625	803.985	0.289193	0.289193
1353	1.14884	0.00135239	-1.14748	2.63991e-14	1	3.1401e-13	1.00999	506.517	0.00117718	0.00117718
1354	1.23313	0.0722025	-1.16093	4.25753e-14	1	5.06422e-13	1.00453	1105.5	0.0585522	0.0585522
1355	1.14581	0.658047	-0.487761	0.0453574	0.924246	0.565148	1.01398	364.585	0.574308	0.574308
1356	1.83849	0.465244	-1.37325	0.000242328	0.999393	0.00288313	1.00848	595.354	0.253058	0.253058
1357	1.39514	0.246817	-1.14833	1.9381e-06	0.999992	2.30532e-05	1.00192	2577.45	0.176911	0.176911
1358	1.61211	0.0744979	-1.53762	5.94543e-13	1	7.07193e-12	1.00459	1091.06	0.0462113	0.0462113
1359	1.55642	0.095194	-1.46123	0.0118985	0.98156	0.143234	1.00902	560.424	0.061162	0.061162
1360	0.755652	0.000580893	-0.755071	4.78692e-11	1	5.69392e-10	1.01175	432.244	0.000768731	0.000768731
1361	1.27148	0.134885	-1.13659	1.39619e-07	0.999999	1.66073e-06	1.00645	779.466	0.106085	0.106085
1362	1.27523	0.458942	-0.816288	0.00115781	0.997494	0.0137878	1.00666	755.364	0.35989	0.35989
1363	1.29209	0.268144	-1.02394	6.01312e-06	0.999976	7.15249e-05	1.00508	986.909	0.207528	0.207528
1364	1.58488	0.00536019	-1.57952	1.60884e-15	1	1.91367e-14	1.00536	936.103	0.00338209	0.00338209
1365	2.59788	0.223208	-2.37467	1.99538e-09	1	2.37345e-08	1.00608	826.611	0.0859196	0.0859196
1366	29.2188	0.197417	-29.0214	4.6947e-07	0.999999	5.58422e-06	1.0075	672.267	0.0067565	0.0067565
1367	5.11622	0.0778061	-5.03842	1.9435e-16	1	2.31174e-15	1.00779	647.01	0.0152077	0.0152077
1368	1.11512	0.00144227	-1.11368	5.61442e-13	1	6.6782e-12	1.01336	381.086	0.00129338	0.00129338
1369	1.32258	0.256787	-1.06579	0.000973255	0.99788	0.0115879	1.01	506.039	0.194157	0.194157
1370	2.76958	0.0724516	-2.69713	1.53467e-06	0.999983	1.82545e-05	1.00557	901.618	0.0261598	0.0261598
1371	1.39277	0.00458681	-1.38819	1.06507e-18	1	1.26687e-17	1.00945	535.184	0.0032933	0.0032933
1372	1.3426	0.290448	-1.05215	0.000191341	0.999512	0.00227638	1.00364	1371.53	0.216333	0.216333
1373	1.93248	0.308587	-1.6239	4.98101e-07	0.999998	5.92478e-06	1.00788	640.334	0.159684	0.159684
1374	1.22544	0.401945	-0.823499	0.000197102	0.999432	0.00234494	1.00701	718.714	0.328	0.328
1375	0.556569	0.278664	-0.277905	0.103099	0.796149	1.3673	1.01097	462.217	0.500682	0.500682
1376	0.623042	0.000681482	-0.622361	1.47781e-09	1	1.75781e-08	1.01157	438.828	0.0010938	0.0010938
1377	1.45386	0.00598391	-1.44787	3.15078e-17	1	3.74777e-16	1.0086	587.532	0.00411589	0.00411589
1378	1.36552	0.175925	-1.1896	7.0919e-08	0.999999	8.43563e-07	1.00106	4605.4	0.128834	0.128834
1379	0.905149	0.0723509	-0.832798	1.72136e-07	0.999995	2.04751e-06	1.01034	489.997	0.0799326	0.0799326
1380	0.641834	0.000695538	-0.641139	4.12667e-10	1	4.90856e-09	1.01114	455.286	0.00108367	0.00108367
1381	1.20336	0.0716359	-1.13172	1.61647e-11	1	1.92275e-10	1.0072	699.209	0.05953	0.05953
1382	1.42436	0.0715732	-1.35278	3.98523e-17	1	4.74033e-16	1.00422	1185.36	0.0502495	0.0502495
1383	23.0799	0.0724149	-23.0074	5.64638e-17	1	6.71622e-16	1.00336	1486.46	0.00313758	0.00313758
1384	1.19275	0.178838	-1.01391	4.73957e-07	0.999997	5.63759e-06	1.00112	4372.66	0.149938	0.149938
1385	1.27547	0.23281	-1.04266	2.41897e-05	0.999898	0.000287737	1.00248	2002.37	0.182529	0.182529
1386	2.17879	0.0741922	-2.1046	2.70085e-16	1	3.21259e-15	1.00475	1053.65	0.034052	0.034052
1387	1.1848	0.0738144	-1.11099	1.19059e-10	1	1.41618e-09	1.00525	955.946	0.0623009	0.0623009
1388	1.50084	0.540074	-0.960765	0.00693449	0.987011	0.0830599	1.01156	438.93	0.359848	0.359848
1389	1.25898	0.405955	-0.853022	0.00273107	0.994258	0.0325743	1.00758	665.02	0.322448	0.322448
1390	1.26393	0.288641	-0.975289	5.50973e-05	0.999828	0.000655404	1.00623	807.437	0.228368	0.228368
1391	1.19862	0.372124	-0.826495	0.000342467	0.999024	0.00407495	1.00719	700.69	0.31046	0.31046
1392	1.2706	0.00254778	-1.26805	4.09037e-17	1	4.86539e-16	1.00522	959.92	0.00200517	0.00200517
1393	1.21488	0.00570196	-1.20917	5.45227e-16	1	6.48533e-15	1.00443	1128.98	0.00469345	0.00469345
1394	1.31584	0.0715948	-1.24424	1.57499e-12	1	1.87341e-11	1.00706	713.049	0.0544101	0.0544101
1395	1.17116	0.0733695	-1.09779	3.32049e-08	0.999999	3.94963e-07	1.01036	489.053	0.0626471	0.0626471
1396	2.80547	0.254281	-2.55119	4.65981e-12	1	5.54273e-11	1.00719	700.342	0.0906373	0.0906373
1397	1.47217	0.135219	-1.33695	5.11569e-08	1	6.08497e-07	1.00648	775.98	0.0918505	0.0918505
1398	1.27357	0.0715128	-1.20206	1.23035e-10	1	1.46347e-09	1.01279	397.651	0.0561513	0.0561513
1399	1.23787	0.0725451	-1.16532	2.55154e-13	1	3.03499e-12	1.00451	1109.89	0.058605	0.058605
1400	1.25408	0.074819	-1.17927	2.02361e-12	1	2.40703e-11	1.00261	1906.5	0.0596603	0.0596603
1401	1.17316	0.00115209	-1.172	4.45655e-15	1	5.30094e-14	1.0094	537.86	0.00098204	0.00098204
1402	1.29614	0.112392	-1.18374	5.3175e-06	0.999967	6.32506e-05	1.01254	405.29	0.086713	0.086713
1403	1.22533	0.115037	-1.11029	2.2369e-10	1	2.66073e-09	1.00262	1895.73	0.0938826	0.0938826
1404	1.17758	0.151761	-1.02582	1.20687e-06	0.999992	1.43554e-05	1.00292	1705.28	0.128875	0.128875
1405	1.12356	0.178209	-0.945356	3.86309e-05	0.999814	0.000459523	1.00539	930.857	0.158611	0.158611
1406	1.32551	0.314196	-1.01131	1.9304e-05	0.999944	0.000229621	1.00685	734.837	0.237038	0.237038
1407	1.19286	0.0742818	-1.11858	1.26674e-10	1	1.50675e-09	1.00453	1106.14	0.0622721	0.0622721
1408	1.65122	0.00224281	-1.64897	1.71107e-21	1	2.03527e-20	1.00284	1754.07	0.00135828	0.00135828
1409	0.945322	0.000327441	-0.944994	5.85118e-15	1	6.95983e-14	1.01151	441.149	0.00034638	0.00034638
1410	1.02883	0.233883	-0.794944	0.000423836	0.998162	0.00504356	1.00165	2984.89	0.22733	0.22733
1411	1.27023	0.0715004	-1.19873	1.19966e-07	0.999994	1.42697e-06	1.00502	998.055	0.0562892	0.0562892
1412	1.26651	0.072058	-1.19446	8.91558e-11	1	1.06048e-09	1.00869	581.268	0.0568948	0.0568948
1413	1.05928	0.00196588	-1.05731	7.16959e-12	1	8.52804e-11	1.01295	392.928	0.00185587	0.00185587
1414	1.20993	0.0715962	-1.13833	8.00829e-13	1	9.52564e-12	1.00551	910.054	0.059174	0.059174
1415	2.0012	0.0720345	-1.92916	1.2627e-14	1	1.50195e-13	1.0055	912.496	0.0359957	0.0359957
1416	1.27686	0.242853	-1.03401	5.99324e-07	0.999997	7.1288e-06	1.00707	712.236	0.190195	0.190195
1417	1.21364	0.0733578	-1.14028	9.55785e-10	1	1.13688e-08	1.00712	707.326	0.0604445	0.0604445
1418	1.46067	0.00189072	-1.45878	1.16755e-20	1	1.38878e-19	1.00323	1543.76	0.00129442	0.00129442
1419	1.36188	0.162882	-1.199	1.498e-08	1	1.78183e-07	1.00103	4758.02	0.1196	0.1196
1420	1.67043	0.240095	-1.43033	5.68093e-09	1	6.75731e-08	1.00953	530.515	0.143733	0.143733
1421	1.23017	0.209088	-1.02108	3.48702e-08	1	4.14772e-07	1.00701	718.497	0.169967	0.169967
1422	1.23246	0.0716212	-1.16084	1.69044e-12	1	2.01073e-11	1.00586	856.847	0.0581123	0.0581123
1423	1.70545	0.1259	-1.57955	2.76754e-09	1	3.29191e-08	1.00429	1165.24	0.0738223	0.0738223
1424	1.20467	0.0718967	-1.13278	1.37708e-11	1	1.638e-10	1.00156	3154.73	0.0596816	0.0596816
1425	1.61345	0.102315	-1.51113	2.36299e-10	1	2.81072e-09	1.00169	2918.34	0.0634139	0.0634139
1426	1.68085	0.07221	-1.60864	1.66497e-11	1	1.98044e-10	1.00675	745.065	0.0429604	0.0429604
1427	1.17566	0.0741282	-1.10153	1.49195e-10	1	1.77464e-09	1.00423	1182.49	0.0630526	0.0630526
1428	1.19388	0.00152898	-1.19236	1.42599e-14	1	1.69617e-13	1.00806	625.924	0.00128067	0.00128067
1429	0.765535	0.000757984	-0.764777	5.86727e-09	0.999999	6.97896e-08	1.00579	866.853	0.000990137	0.000990137
1430	1.06422	0.00159541	-1.06263	3.1328e-15	1	3.72639e-14	1.00594	846.226	0.00149913	0.00149913
1431	1.65136	0.072125	-1.57924	2.36111e-13	1	2.80848e-12	1.00582	863.148	0.0436761	0.0436761
1432	1.1648	0.00202752	-1.16277	4.42888e-16	1	5.26804e-15	1.00538	932.084	0.00174066	0.00174066
1433	1.31502	0.00108574	-1.31394	1.30872e-17	1	1.55669e-16	1.00715	704.523	0.000825644	0.000825644
1434	2.2996	0.0719727	-2.22763	2.38377e-08	1	2.83543e-07	1.00777	648.742	0.0312979	0.0312979
1435	0.730346	0.000430474	-0.729916	9.14872e-12	1	1.08822e-10	1.01134	447.275	0.000589411	0.000589411
1436	0.99897	0.000327854	-0.998642	1.90635e-13	1	2.26756e-12	1.01191	426.414	0.000328192	0.000328192
1437	1.30449	0.00460092	-1.29989	5.61031e-05	0.998408	0.000667369	1.01127	449.991	0.00352699	0.00352699
1438	1.2391	0.0768656	-1.16223	8.73093e-11	1	1.03852e-09	1.00413	1210.52	0.0620335	0.0620335
1439	1.2374	0.139095	-1.09831	3.31077e-09	1	3.93807e-08	1.00779	646.992	0.112409	0.112409
1440	1.51377	0.114046	-1.39972	2.82873e-11	1	3.36469e-10	1.00863	585.418	0.0753392	0.0753392
1441	1.23181	0.0827745	-1.14903	1.14639e-09	1	1.3636e-08	1.00413	1209.44	0.0671976	0.0671976
1442	1.88023	0.308328	-1.57191	9.44538e-06	0.999971	0.000112351	1.00804	627.408	0.163984	0.163984
1443	1.19817	0.0722877	-1.12588	1.46463e-12	1	1.74214e-11	1.00566	886.708	0.0603318	0.0603318
1444	1.16902	0.0739859	-1.09503	4.71051e-08	0.999999	5.60302e-07	1.009	561.574	0.0632889	0.0632889
1445	1.37128	0.0734902	-1.29779	5.97962e-12	1	7.1126e-11	1.00281	1769.01	0.0535925	0.0535925
1446	1.21463	0.145963	-1.06867	4.93423e-07	0.999998	5.86914e-06	1.00397	1257.55	0.12017	0.12017
1447	2.55255	0.354094	-2.19846	9.05082e-07	0.999997	1.07657e-05	1.00737	683.993	0.138722	0.138722
1448	1.49265	0.00221146	-1.49044	2.23314e-16	1	2.65627e-15	1.00673	747.429	0.00148157	0.00148157
1449	1.23951	0.201218	-1.0383	4.71157e-08	1	5.60429e-07	1.00957	528.516	0.162336	0.162336
1450	1.42643	0.000675976	-1.42575	8.29321e-23	1	9.86456e-22	1.00558	899.911	0.000473895	0.000473895
1451	1.02004	0.0725953	-0.94744	2.76979e-08	0.999999	3.29459e-07	1.00597	841.775	0.0711694	0.0711694
1452	2.26577	1.04217	-1.2236	0.0775801	0.90986	1.00041	1.00576	872.201	0.459962	0.459962
1453	1.26867	0.152582	-1.11608	1.44151e-06	0.999989	1.71464e-05	1.00727	692.454	0.12027	0.12027
1454	1.70181	0.281416	-1.42039	8.85065e-06	0.999977	0.000105277	1.00845	597.773	0.165363	0.165363
1455	2.74714	0.451323	-2.29582	2.73202e-05	0.999931	0.000324976	1.00971	521.271	0.164288	0.164288
1456	1.31088	0.0718577	-1.23902	7.70822e-13	1	9.16872e-12	1.00548	915.465	0.0548165	0.0548165
1457	1.21214	0.0745369	-1.13761	2.59211e-11	1	3.08325e-10	1.00295	1689.71	0.0614918	0.0614918
1458	1.35278	0.0736127	-1.27917	1.03534e-13	1	1.23151e-12	1.00223	2228.89	0.054416	0.054416
1459	1.24967	0.20136	-1.04831	6.32022e-07	0.999996	7.51773e-06	1.0019	2608.18	0.161131	0.161131
1460	1.06059	0.0728477	-0.987744	7.68975e-09	1	9.14675e-08	1.00595	843.898	0.068686	0.068686
1461	1.30833	0.0716011	-1.23673	1.64715e-12	1	1.95924e-11	1.00703	716.61	0.0547271	0.0547271
1462	1.17082	0.127244	-1.04358	8.21419e-08	0.999999	9.77056e-07	1.001	4877.61	0.108679	0.108679
1463	34.696	0.153476	-34.5426	8.67763e-16	1	1.03218e-14	1.00646	778.446	0.00442343	0.00442343
1464	1.19632	0.21063	-0.985687	5.84622e-06	0.999971	6.95396e-05	1.00079	6136.53	0.176065	0.176065
1465	1.38994	0.0721934	-1.31774	7.25234e-12	1	8.62647e-11	1.0055	913.018	0.05194	0.05194
1466	0.469141	0.000245699	-0.468895	1.43296e-08	0.999998	1.70447e-07	1.00682	737.812	0.00052372	0.00052372
1467	1.04356	0.0714817	-0.972077	5.68151e-12	1	6.758e-11	1.00955	529.686	0.068498	0.068498
1468	1.21087	0.07265	-1.13822	1.44963e-11	1	1.7243e-10	1.00165	2997.47	0.0599984	0.0599984
1469	1.04034	0.0734322	-0.966908	1.14522e-07	0.999998	1.36221e-06	1.00861	586.205	0.0705848	0.0705848
1470	1.73737	0.283686	-1.45368	8.68562e-08	1	1.03313e-06	1.00813	620.462	0.163285	0.163285
1471	1.20977	0.218713	-0.991058	5.8604e-06	0.99997	6.97083e-05	1.00078	6242.83	0.180789	0.180789
1472	1.17303	0.225518	-0.947514	1.59921e-05	0.99992	0.000190225	1.00079	6165.88	0.192252	0.192252
1473	1.27709	0.244018	-1.03308	2.90951e-05	0.999894	0.000346089	1.00153	3214.32	0.191073	0.191073
1474	1.23205	0.155456	-1.0766	9.11738e-10	1	1.08449e-08	1.00173	2851.72	0.126176	0.126176
1475	1.18	0.279146	-0.900851	0.000125793	0.999588	0.00149646	1.00574	874.25	0.236565	0.236565
1476	1.19258	0.229299	-0.963279	2.07401e-05	0.999915	0.000246703	1.00091	5359.87	0.192272	0.192272
1477	1.25123	0.0722233	-1.17901	6.45873e-13	1	7.68249e-12	1.00431	1161.79	0.0577217	0.0577217
1478	1.16389	0.0759372	-1.08796	1.03913e-09	1	1.23602e-08	1.00555	903.565	0.065244	0.065244
1479	1.38969	0.0799738	-1.30971	8.16126e-13	1	9.7076e-12	1.00471	1063.21	0.0575481	0.0575481
1480	0.95912	0.0764683	-0.882652	6.56507e-07	0.99999	7.80898e-06	1.00669	752.619	0.0797276	0.0797276
1481	1.20106	0.126915	-1.07414	1.94226e-06	0.999984	2.31027e-05	1.00651	772.078	0.105669	0.105669
1482	1.20884	0.071929	-1.13691	5.04388e-13	1	5.99956e-12	1.00304	1637.47	0.0595025	0.0595025
1483	0.660284	0.0722744	-0.588009	3.071e-06	0.999895	3.65288e-05	1.01106	458.739	0.10946	0.10946
1484	1.16564	0.0717986	-1.09384	1.9058e-09	1	2.2669e-08	1.0082	615.576	0.0615957	0.0615957
1485	1.27092	0.217754	-1.05317	1.89735e-07	0.999999	2.25685e-06	1.00268	1857.02	0.171336	0.171336
1486	1.08302	0.0731838	-1.00984	7.88945e-09	1	9.3843e-08	1.00516	971.81	0.0675739	0.0675739
1487	1.78664	0.148475	-1.63816	6.88833e-08	1	8.19349e-07	1.00723	696.217	0.083103	0.083103
1488	0.686829	0.0716748	-0.615154	2.1342e-07	0.999985	2.53857e-06	1.01109	457.293	0.104356	0.104356
1489	1.36887	0.0718139	-1.29706	1.08034e-11	1	1.28503e-10	1.0072	699.543	0.0524622	0.0524622
1490	1.49652	0.136314	-1.3602	3.71773e-10	1	4.42214e-09	1.00888	569.039	0.0910877	0.0910877
1491	0.937822	0.0740579	-0.863764	5.92862e-07	0.999992	7.05194e-06	1.00681	738.723	0.078968	0.078968
1492	1.32133	0.161705	-1.15963	8.63863e-08	0.999999	1.02754e-06	1.00131	3739.91	0.12238	0.12238
1493	1.24711	0.112451	-1.13466	5.43335e-11	1	6.46283e-10	1.00468	1070.35	0.0901691	0.0901691
1494	1.20788	0.0886401	-1.11924	1.87965e-09	1	2.23579e-08	1.00326	1530.03	0.0733848	0.0733848
1495	1.22181	0.103151	-1.11866	6.81494e-09	1	8.1062e-08	1.00207	2390.59	0.0844246	0.0844246
1496	1.03885	0.0726936	-0.96616	3.27412e-08	0.999999	3.89448e-07	1.00713	706.129	0.0699748	0.0699748
1497	1.29847	0.00561931	-1.29285	8.61611e-17	1	1.02486e-15	1.00674	746.967	0.00432766	0.00432766
1498	1.32749	0.27048	-1.05701	0.000355608	0.999105	0.00423137	1.00531	944.004	0.203753	0.203753
1499	0.598969	0.238582	-0.360387	0.0267585	0.9239	0.327036	1.00926	545.912	0.398321	0.398321
1500	1.2235	0.0717645	-1.15173	1.40291e-14	1	1.66873e-13	1.00449	1115.87	0.0586552	0.0586552
1501	1.19136	0.00380328	-1.18756	1.46095e-14	1	1.73776e-13	1.00516	971.386	0.00319238	0.00319238
1502	12.52	0.218535	-12.3015	5.82667e-09	1	6.93067e-08	1.00327	1524.48	0.0174549	0.0174549
1503	1.26538	0.118236	-1.14715	1.01408e-10	1	1.20622e-09	1.00481	1041.41	0.0934387	0.0934387
1504	0.800642	0.000232074	-0.80041	2.91e-14	1	3.46137e-13	1.0109	465.336	0.00028986	0.00028986
1505	1.16561	0.0738678	-1.09174	1.4836e-07	0.999998	1.76471e-06	1.01125	450.789	0.0633729	0.0633729
1506	1.21776	0.071787	-1.14598	4.39547e-14	1	5.22829e-13	1.00454	1103.66	0.0589498	0.0589498
1507	1.05635	0.077314	-0.979034	5.77105e-08	0.999999	6.86451e-07	1.00538	933.021	0.0731899	0.0731899
1508	1.30964	0.0722261	-1.23741	9.64226e-15	1	1.14692e-13	1.00183	2707.67	0.0551497	0.0551497
1509	1.27275	0.0715113	-1.20123	1.15305e-15	1	1.37152e-14	1.00579	868.063	0.0561866	0.0561866
1510	1.22381	0.169209	-1.0546	6.21977e-07	0.999995	7.39826e-06	1.00595	844.59	0.138264	0.138264
1511	1.15534	0.0719571	-1.08338	3.56494e-11	1	4.2404e-10	1.00524	957.976	0.0622822	0.0622822
1512	1.31518	0.0842788	-1.2309	3.809e-11	1	4.53071e-10	1.00154	3198.17	0.0640816	0.0640816
1513	1.73199	0.0735216	-1.65847	5.22611e-13	1	6.21632e-12	1.00582	862.684	0.0424492	0.0424492
1514	1.03974	0.0716789	-0.968056	1.73429e-09	1	2.06289e-08	1.0089	567.819	0.0689396	0.0689396
1515	2.36459	0.0796631	-2.28493	1.23806e-13	1	1.47264e-12	1.00741	680.236	0.03369	0.03369
1516	2.01873	0.629842	-1.38888	0.0016282	0.995647	0.0193987	1.00811	622.09	0.312	0.312
1517	1.58968	0.079539	-1.51014	1.08193e-12	1	1.28693e-11	1.00838	602.1	0.0500346	0.0500346
1518	2.44451	0.0723762	-2.37213	1.8242e-17	1	2.16984e-16	1.00542	925.916	0.0296077	0.0296077
1519	1.33931	0.196823	-1.14249	7.59026e-08	0.999999	9.02841e-07	1.00131	3766.75	0.146958	0.146958
1520	1.19875	0.101035	-1.09771	3.02288e-08	1	3.59563e-07	1.00129	3819.96	0.0842838	0.0842838
1521	0.945163	0.0825348	-0.862628	3.90556e-06	0.999957	4.64558e-05	1.00658	764.947	0.0873234	0.0873234
1522	1.41625	0.336934	-1.07932	1.55671e-05	0.999947	0.00018517	1.00649	774.798	0.237905	0.237905
1523	0.750292	0.000448107	-0.749844	3.44954e-12	1	4.10313e-11	1.0109	465.043	0.000597244	0.000597244
1524	1.01582	0.0716693	-0.944149	4.19269e-07	0.999983	4.98709e-06	1.00914	552.939	0.0705532	0.0705532
1525	0.563135	0.000569245	-0.562566	2.9162e-09	1	3.46874e-08	1.01161	437.315	0.00101085	0.00101085
1526	1.11264	0.0719677	-1.04067	5.35712e-10	1	6.37215e-09	1.00539	930.056	0.0646818	0.0646818
1527	1.23287	0.230694	-1.00218	4.82957e-07	0.999997	5.74464e-06	1.00666	755.236	0.187119	0.187119
1528	1.64633	0.0716281	-1.5747	1.47456e-13	1	1.75394e-12	1.00614	818.423	0.0435077	0.0435077
1529	1.17173	0.000508522	-1.17122	3.22597e-18	1	3.8372e-17	1.00807	625.501	0.000433992	0.000433992
1530	1.11567	0.579545	-0.536126	0.029493	0.950066	0.361472	1.0116	437.547	0.519459	0.519459
1531	1.78041	0.404402	-1.376	2.79304e-05	0.999913	0.000332234	1.0068	740.507	0.22714	0.22714
1532	1.18921	0.00542896	-1.18378	1.90508e-15	1	2.26604e-14	1.00328	1521.45	0.00456517	0.00456517
1533	2.38049	0.0714506	-2.30904	5.49846e-05	0.999816	0.000654063	1.01123	451.625	0.0300151	0.0300151
1534	1.16636	0.000503134	-1.16586	7.60621e-19	1	9.04739e-18	1.0055	912.899	0.000431369	0.000431369
1535	1.31977	0.0780526	-1.24172	3.28301e-13	1	3.90505e-12	1.00313	1590.52	0.0591411	0.0591411
1536	0.910399	0.000677658	-0.909721	5.23048e-13	1	6.22152e-12	1.01147	442.622	0.000744353	0.000744353
1537	1.30449	0.00460092	-1.29989	5.61031e-05	0.998408	0.000667369	1.01127	449.991	0.00352699	0.00352699
1538	2.26577	1.04217	-1.2236	0.0775801	0.90986	1.00041	1.00576	872.201	0.459962	0.459962
1539	1.23055	0.0717502	-1.1588	5.85897e-14	1	6.96908e-13	1.00585	859.22	0.0583076	0.0583076
1540	1.34346	0.00138193	-1.34208	2.80941e-17	1	3.34172e-16	1.00559	897.959	0.00102864	0.00102864
1541	1.27567	0.00019133	-1.27548	2.18104e-06	0.998427	2.5943e-05	1.01112	455.96	0.000149984	0.000149984
1542	1.80254	0.0956631	-1.70687	0.00968828	0.984902	0.116367	1.0089	567.985	0.0530713	0.0530713
1543	1.26332	0.071713	-1.1916	1.49823e-12	1	1.78211e-11	1.00561	895.47	0.0567657	0.0567657
1544	1.223	0.223977	-0.999021	1.0491e-07	0.999999	1.24788e-06	1.00699	720.72	0.183138	0.183138
1545	1.25316	0.071693	-1.18147	5.76805e-16	1	6.86094e-15	1.00195	2543.63	0.0572098	0.0572098
1546	1.12476	0.00046591	-1.1243	4.39195e-17	1	5.22411e-16	1.01002	505.373	0.000414229	0.000414229
1547	0.853086	0.103695	-0.749391	7.24718e-05	0.999501	0.000862095	1.00619	811.393	0.121553	0.121553
1548	1.2107	0.00111666	-1.20958	3.59867e-19	1	4.28052e-18	1.00528	950.668	0.000922322	0.000922322
1549	1.20704	0.00386684	-1.20317	2.66837e-13	1	3.17396e-12	1.00714	705.388	0.00320359	0.00320359
1550	1.14025	0.0719115	-1.06834	1.40109e-09	1	1.66655e-08	1.00896	563.702	0.0630663	0.0630663
1551	0.807134	0.107118	-0.700016	9.94376e-05	0.999291	0.0011829	1.00619	811.941	0.132713	0.132713
1552	1.08729	0.00196212	-1.08533	1.32548e-11	1	1.57662e-10	1.01366	372.796	0.00180459	0.00180459
1553	1.25133	0.0714774	-1.17986	5.56874e-14	1	6.62387e-13	1.00785	642.246	0.0571209	0.0571209
1554	1.50027	0.277363	-1.22291	1.89748e-06	0.999994	2.25701e-05	1.00795	634.811	0.184875	0.184875
1555	1.17752	0.210995	-0.966524	3.49475e-06	0.999982	4.15693e-05	1.0022	2257.09	0.179186	0.179186
1556	1.2036	0.183177	-1.02043	5.90978e-08	1	7.02953e-07	1.00186	2664.56	0.152191	0.152191
1557	1.21479	0.110563	-1.10423	1.23353e-06	0.999993	1.46726e-05	1.00683	736.673	0.0910141	0.0910141
1558	1.18046	0.0928846	-1.08758	5.96644e-06	0.999967	7.09697e-05	1.01157	438.774	0.0786849	0.0786849
1559	1.64475	0.0717087	-1.57304	8.35008e-16	1	9.9322e-15	1.00147	3348.62	0.0435987	0.0435987
1560	1.23074	0.0714515	-1.15929	2.52188e-14	1	2.99971e-13	1.00982	515.257	0.0580558	0.0580558
1561	1.27249	0.314774	-0.957715	6.79634e-05	0.999792	0.000808461	1.00551	910.455	0.247369	0.247369
1562	1.26527	0.0716644	-1.1936	3.34494e-12	1	3.97872e-11	1.00701	718.383	0.0566398	0.0566398
1563	1.36708	0.201502	-1.16558	3.57123e-10	1	4.24789e-09	1.0015	3294.87	0.147396	0.147396
1564	1.23666	0.00275321	-1.23391	8.93406e-19	1	1.06268e-17	1.00191	2592.77	0.00222633	0.00222633
1565	1.68036	0.406492	-1.27387	0.000530096	0.998803	0.00630869	1.00766	658.525	0.241907	0.241907
1566	1.15804	0.00191981	-1.15612	4.02874e-14	1	4.79208e-13	1.00977	517.909	0.00165781	0.00165781
1567	1.28664	0.326215	-0.960429	4.7441e-05	0.999854	0.000564325	1.00681	738.638	0.253539	0.253539
1568	1.18603	0.372173	-0.813859	0.0010509	0.997546	0.0125133	1.00681	739.089	0.313797	0.313797
1569	2.5951	0.194389	-2.40071	3.68237e-10	1	4.38009e-09	1.00169	2917.96	0.0749061	0.0749061
1570	0.982627	0.00118916	-0.981438	2.11774e-11	1	2.519e-10	1.01292	393.755	0.00121018	0.00121018
1571	2.67925	0.233589	-2.44566	2.71611e-11	1	3.23074e-10	1.0056	895.739	0.0871846	0.0871846
1572	1.2449	0.207773	-1.03712	1.54962e-07	0.999999	1.84323e-06	1.00191	2588.88	0.1669	0.1669
1573	1.20985	0.348062	-0.861784	0.000521694	0.998664	0.00620866	1.00697	722.295	0.287691	0.287691
1574	1.24072	0.0753287	-1.16539	2.10044e-10	1	2.49842e-09	1.00579	866.921	0.0607137	0.0607137
1575	1.26065	0.272259	-0.988395	1.66591e-05	0.999938	0.000198159	1.00393	1270.22	0.215967	0.215967
1576	0.944291	0.000326182	-0.943965	5.60613e-15	1	6.66835e-14	1.0115	441.457	0.000345426	0.000345426
1577	1.04849	0.00040215	-1.04809	2.75321e-16	1	3.27488e-15	1.01052	481.835	0.000383552	0.000383552
1578	1.16132	0.836691	-0.32463	0.152018	0.754147	2.13237	1.0075	672.325	0.720465	0.720465
1579	1.00239	0.00163554	-1.00075	1.67612e-13	1	1.99369e-12	1.00714	704.941	0.00163165	0.00163165
1580	1.51643	0.367813	-1.14862	8.17307e-05	0.999777	0.000972245	1.00647	777.037	0.242552	0.242552
1581	1.17852	0.00105411	-1.17746	4.32422e-17	1	5.14354e-16	1.00561	895.472	0.000894441	0.000894441
1582	1.07497	0.00169334	-1.07327	1.9947e-11	1	2.37265e-10	1.01344	378.878	0.00157525	0.00157525
1583	1.25312	0.0723558	-1.18076	5.14647e-13	1	6.12159e-12	1.00378	1322.44	0.0577406	0.0577406
1584	1.36914	0.259674	-1.10947	1.05488e-05	0.999964	0.000125477	1.004	1251.02	0.189662	0.189662
1585	1.09043	0.0735133	-1.01692	2.80975e-08	1	3.34212e-07	1.0055	911.864	0.0674168	0.0674168
1586	1.25553	0.0718734	-1.18365	2.4368e-07	0.999998	2.89851e-06	1.00708	710.797	0.0572456	0.0572456
1587	2.41719	0.475092	-1.9421	0.000367567	0.999185	0.00437372	1.01041	486.692	0.196547	0.196547
1588	1.61632	0.656189	-0.96013	0.00272072	0.992613	0.0324505	1.00842	599.882	0.405977	0.405977
1589	1.40298	0.0726696	-1.33031	7.57875e-12	1	9.01472e-11	1.0057	881.341	0.0517965	0.0517965
1590	1.30137	0.190957	-1.11041	2.99225e-08	1	3.5592e-07	1.00953	530.625	0.146735	0.146735
1591	2.72581	0.557367	-2.16844	7.52936e-05	0.999791	0.000895665	1.01081	469.059	0.204478	0.204478
1592	1.11093	0.792693	-0.318236	0.193269	0.731354	2.84963	1.00996	508.169	0.713541	0.713541
1593	2.26577	1.04217	-1.2236	0.0775801	0.90986	1.00041	1.00576	872.201	0.459962	0.459962
1594	1.3449	0.503831	-0.841073	0.000647982	0.998293	0.00771257	1.00763	660.963	0.374622	0.374622
1595	0.906888	0.461645	-0.445243	0.0651258	0.889613	0.828619	1.00843	598.694	0.509043	0.509043
1596	1.05584	0.0018301	-1.05401	4.35581e-14	1	5.18112e-13	1.00615	816.762	0.00173331	0.00173331
1597	1.24584	0.00400004	-1.24184	5.95497e-14	1	7.08327e-13	1.00565	888.582	0.00321072	0.00321072
1598	1.21704	0.189756	-1.02728	1.36804e-07	0.999999	1.62725e-06	1.00082	5959.67	0.155916	0.155916
1599	1.62786	0.694982	-0.932876	0.0198721	0.963636	0.241165	1.01117	453.974	0.42693	0.42693
1600	1.254	0.0717121	-1.18229	4.05299e-12	1	4.82093e-11	1.0067	750.462	0.0571867	0.0571867
1601	1.18411	0.000517068	-1.1836	2.12266e-18	1	2.52485e-17	1.00702	717.266	0.000436671	0.000436671
1602	2.48536	0.337002	-2.14836	4.5472e-06	0.999985	5.4088e-05	1.00607	827.986	0.135595	0.135595
1603	1.14897	0.205706	-0.943261	5.43309e-06	0.999963	6.46255e-05	1.00146	3371.8	0.179036	0.179036
1604	1.22827	0.0715721	-1.1567	9.5711e-15	1	1.13846e-13	1.00573	876.798	0.0582708	0.0582708
1605	2.60445	0.542202	-2.06225	2.81e-05	0.999898	0.000334251	1.0083	608.123	0.208183	0.208183
1606	1.76066	0.267196	-1.49347	6.11504e-07	0.999997	7.27368e-06	1.00491	1020.17	0.151759	0.151759
1607	1.13334	0.00184878	-1.13149	1.86304e-13	1	2.21603e-12	1.01108	457.813	0.00163126	0.00163126
1608	1.3068	0.195632	-1.11117	6.62035e-10	1	7.87473e-09	1.00692	727.556	0.149703	0.149703
1609	0.754118	0.00157508	-0.752543	2.66651e-10	1	3.17175e-09	1.00965	524.491	0.00208864	0.00208864
1610	1.2042	0.00204737	-1.20215	6.24859e-14	1	7.43254e-13	1.01064	476.471	0.00170019	0.00170019
1611	1.28077	0.442787	-0.837979	0.00095978	0.99775	0.0114273	1.00853	591.953	0.34572	0.34572
1612	1.18746	0.138361	-1.0491	9.44037e-07	0.999994	1.12291e-05	1.00194	2557.43	0.116519	0.116519
1613	2.70981	0.585256	-2.12456	0.000162453	0.999512	0.00193265	1.00859	587.891	0.215976	0.215976
1614	1.1901	0.0726574	-1.11744	6.20629e-11	1	7.38221e-10	1.00508	986.263	0.0610517	0.0610517
1615	13.138	0.00392364	-13.1341	9.38714e-18	1	1.11658e-16	1.00523	958.645	0.000298648	0.000298648
1616	1.32515	0.00150456	-1.32365	9.49843e-17	1	1.12981e-15	1.00706	713.469	0.00113538	0.00113538
1617	1.45686	0.303677	-1.15318	9.30832e-05	0.999736	0.0011073	1.0033	1509.42	0.208447	0.208447
1618	1.10468	0.0718527	-1.03282	1.40162e-08	1	1.66719e-07	1.00974	519.536	0.0650441	0.0650441
1619	1.1983	0.0728206	-1.12548	1.69896e-11	1	2.02087e-10	1.00168	2938.44	0.0607699	0.0607699
1620	2.42105	0.356958	-2.06409	9.08635e-08	1	1.0808e-06	1.00651	772.328	0.147439	0.147439
1621	2.01267	0.35936	-1.65331	2.50255e-05	0.999928	0.000297679	1.00679	741.143	0.178549	0.178549
1622	1.28704	0.130914	-1.15613	5.80774e-09	1	6.90815e-08	1.00113	4350.33	0.101717	0.101717
1623	1.16876	0.410054	-0.758707	0.00348961	0.992698	0.0416533	1.00798	631.946	0.350845	0.350845
1624	1.27807	0.282577	-0.995497	5.24956e-07	0.999997	6.24422e-06	1.00724	695.922	0.221096	0.221096
1625	1.24099	0.425458	-0.815528	0.00205192	0.995337	0.0244573	1.00961	526.613	0.342839	0.342839
1626	1.36926	0.0732978	-1.29596	3.42303e-11	1	4.0716e-10	1.0046	1088.48	0.0535311	0.0535311
1627	1.39858	0.30448	-1.0941	2.50306e-06	0.999989	2.97733e-05	1.00706	712.725	0.217706	0.217706
1628	1.22578	0.163401	-1.06238	3.54947e-07	0.999998	4.22201e-06	1.00193	2560.65	0.133304	0.133304
1629	1.25066	0.201877	-1.04878	4.77165e-08	1	5.67575e-07	1.01006	503.502	0.161416	0.161416
1630	1.30449	0.00460092	-1.29989	5.61031e-05	0.998408	0.000667369	1.01127	449.991	0.00352699	0.00352699
1631	0.505084	0.000351522	-0.504732	3.19142e-07	0.999986	3.79611e-06	1.00514	974.932	0.000695967	0.000695967
1632	1.06601	0.000715345	-1.06529	4.31741e-15	1	5.13544e-14	1.01037	488.527	0.000671049	0.000671049
1633	1.58191	0.0716195	-1.51029	1.29333e-13	1	1.53838e-12	1.00688	731.266	0.045274	0.045274
1634	1.31584	0.0715806	-1.24426	3.95584e-16	1	4.70536e-15	1.00263	1891.32	0.0543992	0.0543992
1635	1.18365	0.223026	-0.960625	2.5767e-05	0.999882	0.000306499	1.00117	4204.66	0.188422	0.188422
1636	1.46012	0.35243	-1.10769	0.000355496	0.999069	0.00423004	1.00661	761.444	0.241371	0.241371
1637	2.20725	0.0755599	-2.13169	0.00117791	0.997757	0.0140275	1.01092	464.352	0.0342326	0.0342326
1638	1.26737	0.270439	-0.996934	1.34952e-06	0.999994	1.60522e-05	1.00801	629.926	0.213385	0.213385
1639	1.14353	0.0723669	-1.07117	7.51259e-10	1	8.93603e-09	1.00521	962.766	0.0632835	0.0632835
1640	1.09506	0.0715645	-1.0235	1.29348e-10	1	1.53856e-09	1.00887	569.55	0.065352	0.065352
1641	1.2386	0.631599	-0.606998	0.0109972	0.976825	0.132263	1.00968	522.831	0.509931	0.509931
1642	0.507559	0.0717965	-0.435763	8.02039e-06	0.999444	9.54012e-05	1.00647	777.79	0.141454	0.141454
1643	1.30242	0.0714798	-1.23094	2.72803e-14	1	3.24491e-13	1.00626	803.54	0.0548822	0.0548822
1644	1.25879	0.266322	-0.992471	2.35022e-05	0.999921	0.000279559	1.00603	832.721	0.211569	0.211569
1645	1.45484	0.360954	-1.09389	0.000223783	0.999444	0.00266243	1.00633	793.72	0.248106	0.248106
1646	1.17554	0.218682	-0.95686	1.67826e-06	0.999989	1.99625e-05	1.00246	2023.25	0.186026	0.186026
1647	1.27568	0.000193096	-1.27549	2.20124e-06	0.998427	2.61832e-05	1.01112	455.957	0.000151367	0.000151367
1648	1.18115	0.319744	-0.861403	0.000394738	0.998907	0.00469716	1.00669	752.313	0.270706	0.270706
1649	1.40456	0.51294	-0.891616	0.000833967	0.997832	0.0099281	1.00774	651.051	0.365197	0.365197
1650	1.91055	0.306872	-1.60367	9.77515e-07	0.999996	1.16273e-05	1.0076	663.36	0.16062	0.16062
1651	1.23398	0.0040288	-1.22995	4.76828e-15	1	5.67174e-14	1.00484	1035.07	0.00326488	0.00326488
1652	1.21527	0.0775938	-1.13768	2.06285e-09	1	2.45371e-08	1.00349	1431.92	0.0638487	0.0638487
1653	1.26687	0.263646	-1.00322	2.16223e-06	0.999991	2.57193e-05	1.00754	668.479	0.208109	0.208109
1654	0.546502	0.0937318	-0.45277	0.00054117	0.995331	0.00644056	1.01011	500.705	0.171512	0.171512
1655	1.6659	0.086465	-1.57944	9.25421e-12	1	1.10076e-10	1.00591	849.617	0.0519027	0.0519027
1656	1.1947	0.0726512	-1.12205	2.18312e-11	1	2.59677e-10	1.00421	1189.34	0.0608114	0.0608114
1657	1.0442	0.319775	-0.72443	0.0113058	0.977114	0.136017	1.00418	1197.26	0.306238	0.306238
1658	6.96839	0.473197	-6.49519	2.53582e-06	0.999993	3.0163e-05	1.01144	443.701	0.0679063	0.0679063
1659	1.86585	0.258555	-1.6073	0.0195692	0.976491	0.237416	1.00919	549.798	0.138572	0.138572
1660	3.27708	3.55313	0.276053	0.224127	0.742053	3.43605	1.00432	1158.93	1.08424	1.08424
1661	2.87158	3.55135	0.679773	0.306079	0.657957	5.24661	1.00555	904.872	1.23672	1.23672
1662	1.25068	0.519443	-0.731238	0.00811951	0.984735	0.09737	1.01002	505.477	0.415328	0.415328
1663	1.24084	0.262338	-0.978504	2.26916e-06	0.999991	2.69912e-05	1.00837	603.385	0.211419	0.211419
1664	1.5815	0.712724	-0.868773	0.016111	0.966381	0.194774	1.00884	571.246	0.450664	0.450664
1665	1.56392	0.379078	-1.18484	3.03832e-05	0.99991	0.000361411	1.00624	805.382	0.24239	0.24239
1666	2.67156	2.7669	0.0953412	0.257388	0.709288	4.12269	1.00592	849.146	1.03569	1.03569
1667	3.64041	4.64076	1.00035	0.286878	0.6739	4.78508	1.00433	1154.4	1.27479	1.27479
1668	1.3598	0.458066	-0.901731	0.00806766	0.985485	0.0967432	1.0096	526.771	0.336864	0.336864
1669	1.52342	0.259727	-1.26369	8.99163e-07	0.999996	1.06953e-05	1.00872	579.029	0.17049	0.17049
1670	2.49252	0.878542	-1.61398	0.00570627	0.975527	0.0682641	1.0065	773.806	0.352471	0.352471
1671	1.26557	0.892298	-0.373271	0.180427	0.706771	2.6186	1.00683	736.665	0.705057	0.705057
1672	1.50705	0.350927	-1.15612	5.95238e-05	0.999831	0.000708062	1.00675	745.044	0.232857	0.232857
1673	1.21895	0.533433	-0.685514	0.0256476	0.959635	0.313102	1.01163	436.548	0.437618	0.437618
1674	1.48881	0.491515	-0.997296	0.00406228	0.99228	0.0485168	1.01043	485.59	0.330139	0.330139
1675	1.10253	0.702121	-0.400406	0.089483	0.863523	1.16898	1.01241	409.484	0.636829	0.636829
1676	1.54648	0.473825	-1.07266	0.000267498	0.999287	0.00318267	1.00766	658.324	0.306388	0.306388
1677	0.8819	1.04446	0.16256	0.666938	0.252777	23.8185	1.01141	444.575	1.18433	1.18433
1678	1.16946	0.496274	-0.673181	0.0154659	0.973527	0.186853	1.01147	442.58	0.424364	0.424364
1679	2.41575	0.42317	-1.99258	2.84417e-05	0.999921	0.000338317	1.0078	646.641	0.175171	0.175171
1680	2.59832	0.301617	-2.2967	2.72949e-08	1	3.24666e-07	1.00853	591.763	0.116081	0.116081
1681	2.39579	0.361638	-2.03415	6.63593e-05	0.999856	0.000789379	1.00812	621.211	0.150947	0.150947
1682	3.69069	0.547245	-3.14344	2.4199e-05	0.999935	0.000287848	1.01113	455.885	0.148277	0.148277
1683	2.10509	0.54869	-1.5564	0.00235464	0.995196	0.028074	1.01009	501.595	0.260649	0.260649
1684	3.4884	0.957855	-2.53054	0.0114818	0.969945	0.138159	1.00535	938.294	0.274583	0.274583
1685	3.63293	0.741846	-2.89109	0.0484504	0.930246	0.605648	1.00906	557.653	0.2042	0.2042
1686	4.523	1.25203	-3.27097	0.0854081	0.887321	1.11078	1.008	630.434	0.276814	0.276814
1687	4.31208	2.74489	-1.56718	0.137159	0.836409	1.89081	1.00556	903.134	0.636559	0.636559
1688	5.37129	12.7947	7.42339	0.513793	0.430569	12.5696	1.00378	1322.54	2.38205	2.38205
1689	2.33614	0.640278	-1.69587	0.100244	0.884033	1.32522	1.01117	454.125	0.274075	0.274075
1690	2.26577	1.04217	-1.2236	0.0775801	0.90986	1.00041	1.00576	872.201	0.459962	0.459962
1691	2.26577	1.04217	-1.2236	0.0775801	0.90986	1.00041	1.00576	872.201	0.459962	0.459962
1692	2.26577	1.04217	-1.2236	0.0775801	0.90986	1.00041	1.00576	872.201	0.459962	0.459962
1693	2.26577	1.04217	-1.2236	0.0775801	0.90986	1.00041	1.00576	872.201	0.459962	0.459962

## Sheet: FUBAR_146_stats
				0<w<0.5	0.5<w<1.0	w>1.0		stats	0<w<0.5	0.5<w<1.0	w>1.0		Total
1	0.0664629			1	0	0			1523	108	62		1693
2	0.984969			0	1	0
3	1.15886			0	0	1			89.9587	6.37921	3.66214		100
4	0.441201			1	0	0
5	0.764919			0	1	0		Approx.	89.96	6.38	3.66		100
6	0.769426			0	1	0
7	1.01826			0	0	1
8	1.21807			0	0	1
9	0.607692			0	1	0
10	1.54822			0	0	1
11	1.3482			0	0	1
12	1.47858			0	0	1
13	0.62801			0	1	0
14	1.17175			0	0	1
15	1.81341			0	0	1
16	0.564665			0	1	0
17	1.82126			0	0	1
18	0.588281			0	1	0
19	0.213704			1	0	0
20	2.15462			0	0	1
21	0.97911			0	1	0
22	0.346942			1	0	0
23	0.399124			1	0	0
24	2.11627			0	0	1
25	0.349406			1	0	0
26	0.472516			1	0	0
27	0.976303			0	1	0
28	0.418972			1	0	0
29	0.217912			1	0	0
30	0.512154			0	1	0
31	1.25741			0	0	1
32	1.15511			0	0	1
33	1.46569			0	0	1
34	0.779929			0	1	0
35	1.89475			0	0	1
36	0.435453			1	0	0
37	0.723551			0	1	0
38	0.496765			1	0	0
39	0.572877			0	1	0
40	0.537298			0	1	0
41	0.579027			0	1	0
42	0.998241			0	1	0
43	0.596886			0	1	0
44	1.53967			0	0	1
45	0.410657			1	0	0
46	1.04957			0	0	1
47	0.747636			0	1	0
48	1.36589			0	0	1
49	0.371525			1	0	0
50	0.68762			0	1	0
51	0.964996			0	1	0
52	1.05184			0	0	1
53	0.952468			0	1	0
54	0.100853			1	0	0
55	1.17285			0	0	1
56	1.46716			0	0	1
57	0.555864			0	1	0
58	1.02361			0	0	1
59	1.30073			0	0	1
60	0.579268			0	1	0
61	0.734861			0	1	0
62	0.746745			0	1	0
63	1.20883			0	0	1
64	0.390765			1	0	0
65	0.523958			0	1	0
66	0.101676			1	0	0
67	0.817807			0	1	0
68	1.32691			0	0	1
69	1.17781			0	0	1
70	0.831985			0	1	0
71	0.374624			1	0	0
72	0.733239			0	1	0
73	0.510103			0	1	0
74	0.580595			0	1	0
75	2.29527			0	0	1
76	1.9044			0	0	1
77	0.884757			0	1	0
78	1.09793			0	0	1
79	1.1847			0	0	1
80	0.577989			0	1	0
81	0.476598			1	0	0
82	0.282437			1	0	0
83	0.768551			0	1	0
84	0.28573			1	0	0
85	0.618171			0	1	0
86	0.2944			1	0	0
87	0.758941			0	1	0
88	0.490174			1	0	0
89	0.502968			0	1	0
90	0.459962			1	0	0
91	0.459962			1	0	0
92	0.459962			1	0	0
93	0.459962			1	0	0
94	0.459962			1	0	0
95	0.459962			1	0	0
96	0.459962			1	0	0
97	0.459962			1	0	0
98	0.459962			1	0	0
99	0.459962			1	0	0
100	0.459962			1	0	0
101	0.459962			1	0	0
102	0.459962			1	0	0
103	0.459962			1	0	0
104	0.459962			1	0	0
105	0.459962			1	0	0
106	0.459962			1	0	0
107	0.459962			1	0	0
108	0.459962			1	0	0
109	0.459962			1	0	0
110	0.459962			1	0	0
111	0.459962			1	0	0
112	0.459962			1	0	0
113	0.459962			1	0	0
114	0.459962			1	0	0
115	0.961759			0	1	0
116	0.611498			0	1	0
117	0.591524			0	1	0
118	0.569473			0	1	0
119	0.105714			1	0	0
120	0.792939			0	1	0
121	0.10944			1	0	0
122	2.53746			0	0	1
123	0.35662			1	0	0
124	0.390898			1	0	0
125	0.566382			0	1	0
126	0.395779			1	0	0
127	0.492869			1	0	0
128	2.03551			0	0	1
129	0.419345			1	0	0
130	0.519616			0	1	0
131	2.10881			0	0	1
132	0.268509			1	0	0
133	0.702051			0	1	0
134	0.378533			1	0	0
135	0.378099			1	0	0
136	0.300791			1	0	0
137	0.0153449			1	0	0
138	0.517011			0	1	0
139	0.111991			1	0	0
140	0.15914			1	0	0
141	0.254314			1	0	0
142	0.226993			1	0	0
143	2.19469			0	0	1
144	0.959364			0	1	0
145	0.102825			1	0	0
146	0.438818			1	0	0
147	0.406083			1	0	0
148	0.651373			0	1	0
149	0.474923			1	0	0
150	0.640504			0	1	0
151	0.557844			0	1	0
152	0.435225			1	0	0
153	0.244049			1	0	0
154	0.454885			1	0	0
155	0.36507			1	0	0
156	0.368705			1	0	0
157	0.629174			0	1	0
158	0.598134			0	1	0
159	0.376396			1	0	0
160	0.219074			1	0	0
161	2.48927			0	0	1
162	1.75198			0	0	1
163	0.169618			1	0	0
164	1.46674			0	0	1
165	1.27949			0	0	1
166	0.592075			0	1	0
167	0.459061			1	0	0
168	1.3518			0	0	1
169	1.03216			0	0	1
170	0.118481			1	0	0
171	0.391829			1	0	0
172	0.56471			0	1	0
173	0.651008			0	1	0
174	0.422492			1	0	0
175	0.490009			1	0	0
176	0.177639			1	0	0
177	0.273832			1	0	0
178	0.140003			1	0	0
179	0.20889			1	0	0
180	0.393602			1	0	0
181	0.23178			1	0	0
182	0.249562			1	0	0
183	0.18276			1	0	0
184	0.196211			1	0	0
185	0.180397			1	0	0
186	0.152601			1	0	0
187	0.155804			1	0	0
188	0.0828338			1	0	0
189	0.1376			1	0	0
190	0.00458133			1	0	0
191	0.060669			1	0	0
192	0.0751461			1	0	0
193	0.422426			1	0	0
194	0.0792712			1	0	0
195	0.169899			1	0	0
196	0.287667			1	0	0
197	0.26177			1	0	0
198	0.333655			1	0	0
199	0.930385			0	1	0
200	0.977513			0	1	0
201	0.131359			1	0	0
202	0.664815			0	1	0
203	0.286242			1	0	0
204	0.416853			1	0	0
205	0.27122			1	0	0
206	0.982843			0	1	0
207	0.317555			1	0	0
208	0.273591			1	0	0
209	0.297411			1	0	0
210	0.459962			1	0	0
211	0.459962			1	0	0
212	0.459962			1	0	0
213	0.459962			1	0	0
214	0.459962			1	0	0
215	0.459962			1	0	0
216	0.459962			1	0	0
217	0.459962			1	0	0
218	0.382371			1	0	0
219	0.428752			1	0	0
220	2.91573			0	0	1
221	2.27221			0	0	1
222	2.50296			0	0	1
223	0.478144			1	0	0
224	0.436051			1	0	0
225	0.15219			1	0	0
226	0.24693			1	0	0
227	0.256645			1	0	0
228	1.78431			0	0	1
229	1.21059			0	0	1
230	1.10957			0	0	1
231	2.05419			0	0	1
232	1.4081			0	0	1
233	0.109601			1	0	0
234	1.77544			0	0	1
235	1.35209			0	0	1
236	0.35268			1	0	0
237	1.73849			0	0	1
238	0.395945			1	0	0
239	1.01945			0	0	1
240	0.470579			1	0	0
241	0.0708347			1	0	0
242	0.099428			1	0	0
243	0.067687			1	0	0
244	0.316025			1	0	0
245	0.269034			1	0	0
246	0.0650571			1	0	0
247	0.129311			1	0	0
248	0.613028			0	1	0
249	0.389552			1	0	0
250	0.198563			1	0	0
251	0.0462353			1	0	0
252	0.272731			1	0	0
253	0.17715			1	0	0
254	0.0632188			1	0	0
255	0.321224			1	0	0
256	0.177441			1	0	0
257	0.00466362			1	0	0
258	0.0662631			1	0	0
259	0.0642169			1	0	0
260	0.0737653			1	0	0
261	0.174915			1	0	0
262	0.0288593			1	0	0
263	0.0662757			1	0	0
264	0.170226			1	0	0
265	0.0640671			1	0	0
266	0.053185			1	0	0
267	0.172326			1	0	0
268	0.176524			1	0	0
269	0.0467056			1	0	0
270	0.29829			1	0	0
271	0.129082			1	0	0
272	0.254786			1	0	0
273	0.114217			1	0	0
274	0.19877			1	0	0
275	0.0600191			1	0	0
276	0.300923			1	0	0
277	0.0475898			1	0	0
278	0.359798			1	0	0
279	0.177358			1	0	0
280	0.238196			1	0	0
281	0.292228			1	0	0
282	0.00227759			1	0	0
283	0.0573541			1	0	0
284	0.358699			1	0	0
285	0.0731526			1	0	0
286	0.0727081			1	0	0
287	0.197042			1	0	0
288	0.0699691			1	0	0
289	0.142655			1	0	0
290	0.153541			1	0	0
291	0.438498			1	0	0
292	0.0750468			1	0	0
293	0.0520204			1	0	0
294	0.312613			1	0	0
295	0.0680672			1	0	0
296	0.0580523			1	0	0
297	0.346171			1	0	0
298	0.120677			1	0	0
299	0.353265			1	0	0
300	0.156161			1	0	0
301	0.13589			1	0	0
302	0.256983			1	0	0
303	0.301266			1	0	0
304	0.281259			1	0	0
305	0.241439			1	0	0
306	0.309926			1	0	0
307	0.238651			1	0	0
308	0.177255			1	0	0
309	0.0994565			1	0	0
310	0.104286			1	0	0
311	0.302358			1	0	0
312	0.0652796			1	0	0
313	0.157456			1	0	0
314	0.38175			1	0	0
315	0.304391			1	0	0
316	0.261971			1	0	0
317	0.0780702			1	0	0
318	0.361846			1	0	0
319	0.0716739			1	0	0
320	0.0593592			1	0	0
321	0.192948			1	0	0
322	0.0395929			1	0	0
323	0.00178466			1	0	0
324	0.0551881			1	0	0
325	0.0366821			1	0	0
326	0.18375			1	0	0
327	0.00247003			1	0	0
328	0.00214326			1	0	0
329	0.00355889			1	0	0
330	0.00237033			1	0	0
331	0.0565873			1	0	0
332	0.000459205			1	0	0
333	0.00177208			1	0	0
334	0.0585675			1	0	0
335	0.00146406			1	0	0
336	0.0573797			1	0	0
337	0.0600803			1	0	0
338	0.0571721			1	0	0
339	0.149044			1	0	0
340	0.00480441			1	0	0
341	0.0390883			1	0	0
342	0.174312			1	0	0
343	0.176005			1	0	0
344	0.0430968			1	0	0
345	0.00163711			1	0	0
346	0.0612424			1	0	0
347	0.174772			1	0	0
348	0.17669			1	0	0
349	0.0781821			1	0	0
350	0.0681744			1	0	0
351	0.157279			1	0	0
352	0.00551684			1	0	0
353	0.163677			1	0	0
354	0.0677719			1	0	0
355	0.243454			1	0	0
356	0.581459			0	1	0
357	0.0018453			1	0	0
358	0.335447			1	0	0
359	0.0806353			1	0	0
360	0.380803			1	0	0
361	0.00278934			1	0	0
362	0.0307156			1	0	0
363	0.00120919			1	0	0
364	0.0632842			1	0	0
365	0.156222			1	0	0
366	0.0530012			1	0	0
367	0.271223			1	0	0
368	0.0818879			1	0	0
369	0.0453477			1	0	0
370	0.0395515			1	0	0
371	0.0263185			1	0	0
372	0.415624			1	0	0
373	0.143803			1	0	0
374	0.0371815			1	0	0
375	0.33496			1	0	0
376	0.0378746			1	0	0
377	0.0606356			1	0	0
378	0.0537051			1	0	0
379	0.00207078			1	0	0
380	0.0579933			1	0	0
381	0.0813575			1	0	0
382	0.00149151			1	0	0
383	0.104958			1	0	0
384	0.00113146			1	0	0
385	0.056692			1	0	0
386	0.000291649			1	0	0
387	0.00049245			1	0	0
388	0.000448682			1	0	0
389	0.0921711			1	0	0
390	0.0619822			1	0	0
391	0.000931062			1	0	0
392	0.0605462			1	0	0
393	0.173648			1	0	0
394	0.0563745			1	0	0
395	0.000905173			1	0	0
396	0.0573357			1	0	0
397	0.0585042			1	0	0
398	0.0602487			1	0	0
399	0.001035			1	0	0
400	0.124556			1	0	0
401	0.0616364			1	0	0
402	0.0593684			1	0	0
403	0.0525375			1	0	0
404	0.162669			1	0	0
405	0.0495191			1	0	0
406	0.239385			1	0	0
407	0.205461			1	0	0
408	0.0589833			1	0	0
409	0.0657105			1	0	0
410	0.0626742			1	0	0
411	0.00963161			1	0	0
412	0.459962			1	0	0
413	0.213432			1	0	0
414	0.14302			1	0	0
415	0.174688			1	0	0
416	0.157628			1	0	0
417	0.103593			1	0	0
418	0.0574297			1	0	0
419	0.08763			1	0	0
420	0.311602			1	0	0
421	0.471969			1	0	0
422	0.24149			1	0	0
423	0.00108386			1	0	0
424	0.0954037			1	0	0
425	0.0485698			1	0	0
426	0.0966094			1	0	0
427	0.0568966			1	0	0
428	0.0542525			1	0	0
429	0.0605183			1	0	0
430	0.000832093			1	0	0
431	0.0580246			1	0	0
432	0.00430762			1	0	0
433	0.0899372			1	0	0
434	0.056737			1	0	0
435	0.064467			1	0	0
436	0.058581			1	0	0
437	0.221863			1	0	0
438	0.0567346			1	0	0
439	0.116123			1	0	0
440	0.0584774			1	0	0
441	0.00181358			1	0	0
442	0.0599973			1	0	0
443	0.0597377			1	0	0
444	0.0497898			1	0	0
445	0.0585331			1	0	0
446	0.0587896			1	0	0
447	0.00148768			1	0	0
448	0.050381			1	0	0
449	0.00144346			1	0	0
450	0.00110107			1	0	0
451	0.00101948			1	0	0
452	0.0614783			1	0	0
453	0.00116759			1	0	0
454	0.00137906			1	0	0
455	0.000680484			1	0	0
456	0.00125974			1	0	0
457	0.000823939			1	0	0
458	0.0623683			1	0	0
459	0.00108099			1	0	0
460	0.00137053			1	0	0
461	0.00120766			1	0	0
462	0.0444684			1	0	0
463	0.0623862			1	0	0
464	0.058604			1	0	0
465	0.150968			1	0	0
466	0.0690874			1	0	0
467	0.0771113			1	0	0
468	0.0870596			1	0	0
469	0.00317065			1	0	0
470	0.0629572			1	0	0
471	0.00352699			1	0	0
472	0.00105826			1	0	0
473	0.000831146			1	0	0
474	0.0743149			1	0	0
475	0.0494115			1	0	0
476	0.00113996			1	0	0
477	0.00158541			1	0	0
478	0.00349311			1	0	0
479	0.00113249			1	0	0
480	0.113406			1	0	0
481	0.0593368			1	0	0
482	0.0319831			1	0	0
483	0.00127058			1	0	0
484	0.039615			1	0	0
485	0.0589152			1	0	0
486	0.0514078			1	0	0
487	0.0437291			1	0	0
488	0.170419			1	0	0
489	0.060436			1	0	0
490	0.0860741			1	0	0
491	0.00110939			1	0	0
492	0.192106			1	0	0
493	0.0060066			1	0	0
494	0.0598562			1	0	0
495	0.0943293			1	0	0
496	0.0410197			1	0	0
497	0.0631563			1	0	0
498	0.157729			1	0	0
499	0.0393365			1	0	0
500	0.0409065			1	0	0
501	0.0399427			1	0	0
502	0.0746526			1	0	0
503	0.0976503			1	0	0
504	0.0415712			1	0	0
505	0.158581			1	0	0
506	0.00281481			1	0	0
507	0.00223818			1	0	0
508	0.058614			1	0	0
509	0.0779056			1	0	0
510	0.00113047			1	0	0
511	0.0695641			1	0	0
512	0.00112232			1	0	0
513	0.060089			1	0	0
514	0.197896			1	0	0
515	0.100094			1	0	0
516	0.000888333			1	0	0
517	0.000889853			1	0	0
518	0.058806			1	0	0
519	0.00205366			1	0	0
520	0.166459			1	0	0
521	0.0612541			1	0	0
522	0.0293941			1	0	0
523	0.113661			1	0	0
524	0.371823			1	0	0
525	0.00146364			1	0	0
526	0.0647173			1	0	0
527	0.0518925			1	0	0
528	0.0587153			1	0	0
529	0.0429867			1	0	0
530	0.220637			1	0	0
531	0.00137126			1	0	0
532	0.411941			1	0	0
533	0.198226			1	0	0
534	0.633801			0	1	0
535	0.284069			1	0	0
536	0.0552975			1	0	0
537	0.061303			1	0	0
538	0.38571			1	0	0
539	0.065411			1	0	0
540	0.00107681			1	0	0
541	0.243301			1	0	0
542	0.231863			1	0	0
543	0.00787315			1	0	0
544	0.00215492			1	0	0
545	0.0547729			1	0	0
546	0.598323			0	1	0
547	0.055731			1	0	0
548	0.0631075			1	0	0
549	0.187102			1	0	0
550	0.000791935			1	0	0
551	0.00186497			1	0	0
552	0.22876			1	0	0
553	0.0576042			1	0	0
554	0.0586563			1	0	0
555	0.00128359			1	0	0
556	0.0550359			1	0	0
557	0.00421193			1	0	0
558	0.00130009			1	0	0
559	0.0477383			1	0	0
560	0.12917			1	0	0
561	0.000947871			1	0	0
562	0.459962			1	0	0
563	0.459962			1	0	0
564	0.459962			1	0	0
565	0.459962			1	0	0
566	0.459962			1	0	0
567	0.0879823			1	0	0
568	0.17977			1	0	0
569	0.186428			1	0	0
570	0.0576052			1	0	0
571	0.379616			1	0	0
572	0.0524249			1	0	0
573	0.296173			1	0	0
574	0.177396			1	0	0
575	0.126924			1	0	0
576	0.187092			1	0	0
577	0.0463352			1	0	0
578	0.212778			1	0	0
579	0.066998			1	0	0
580	0.298499			1	0	0
581	0.124698			1	0	0
582	0.0342453			1	0	0
583	0.000273741			1	0	0
584	0.0385518			1	0	0
585	0.125779			1	0	0
586	0.131328			1	0	0
587	0.135253			1	0	0
588	0.0797933			1	0	0
589	0.0445002			1	0	0
590	0.0590413			1	0	0
591	0.461883			1	0	0
592	0.211207			1	0	0
593	0.00352699			1	0	0
594	0.276249			1	0	0
595	0.343647			1	0	0
596	0.00202463			1	0	0
597	0.277212			1	0	0
598	0.0414126			1	0	0
599	0.164054			1	0	0
600	0.771581			0	1	0
601	0.537234			0	1	0
602	0.0590622			1	0	0
603	0.173379			1	0	0
604	0.615454			0	1	0
605	0.205592			1	0	0
606	0.059978			1	0	0
607	0.290997			1	0	0
608	0.35232			1	0	0
609	0.0612964			1	0	0
610	0.165443			1	0	0
611	0.3907			1	0	0
612	0.0903013			1	0	0
613	0.626106			0	1	0
614	0.0986426			1	0	0
615	0.00442938			1	0	0
616	0.319291			1	0	0
617	0.165502			1	0	0
618	0.182568			1	0	0
619	0.0610645			1	0	0
620	0.167112			1	0	0
621	0.290149			1	0	0
622	0.232446			1	0	0
623	0.0732088			1	0	0
624	0.39603			1	0	0
625	0.380621			1	0	0
626	0.0583575			1	0	0
627	0.00978141			1	0	0
628	0.236049			1	0	0
629	0.168306			1	0	0
630	0.0463893			1	0	0
631	0.00140506			1	0	0
632	0.06958			1	0	0
633	0.0556665			1	0	0
634	0.314495			1	0	0
635	0.238195			1	0	0
636	0.0661175			1	0	0
637	0.187278			1	0	0
638	0.17109			1	0	0
639	0.0482196			1	0	0
640	0.130087			1	0	0
641	0.0703302			1	0	0
642	0.054223			1	0	0
643	0.208618			1	0	0
644	0.0684942			1	0	0
645	0.125696			1	0	0
646	0.218855			1	0	0
647	0.170845			1	0	0
648	0.00177892			1	0	0
649	0.149915			1	0	0
650	0.200601			1	0	0
651	0.0343524			1	0	0
652	0.00141591			1	0	0
653	0.00420979			1	0	0
654	0.192856			1	0	0
655	0.00122806			1	0	0
656	0.0580633			1	0	0
657	0.0999109			1	0	0
658	0.0587754			1	0	0
659	0.0656309			1	0	0
660	0.0608778			1	0	0
661	0.0575172			1	0	0
662	0.00122759			1	0	0
663	0.0633816			1	0	0
664	0.0881811			1	0	0
665	0.28233			1	0	0
666	0.0765434			1	0	0
667	0.030972			1	0	0
668	0.170219			1	0	0
669	0.0628629			1	0	0
670	0.0706508			1	0	0
671	0.307789			1	0	0
672	0.280591			1	0	0
673	0.0628787			1	0	0
674	0.0644964			1	0	0
675	0.154844			1	0	0
676	0.180729			1	0	0
677	0.0552939			1	0	0
678	0.153416			1	0	0
679	0.0606957			1	0	0
680	0.110565			1	0	0
681	0.262072			1	0	0
682	0.00196646			1	0	0
683	0.00223876			1	0	0
684	0.045645			1	0	0
685	0.15445			1	0	0
686	0.0540353			1	0	0
687	0.162574			1	0	0
688	0.318085			1	0	0
689	0.0577945			1	0	0
690	0.178836			1	0	0
691	0.40869			1	0	0
692	0.0477848			1	0	0
693	0.309343			1	0	0
694	0.0885212			1	0	0
695	0.0582785			1	0	0
696	0.00105508			1	0	0
697	0.0665672			1	0	0
698	0.00108252			1	0	0
699	0.089497			1	0	0
700	0.00496359			1	0	0
701	0.0977736			1	0	0
702	0.051483			1	0	0
703	0.045229			1	0	0
704	0.00239244			1	0	0
705	0.224749			1	0	0
706	0.0710871			1	0	0
707	0.00430708			1	0	0
708	0.0604883			1	0	0
709	0.0846636			1	0	0
710	0.0599955			1	0	0
711	0.00433922			1	0	0
712	0.0241455			1	0	0
713	0.0540067			1	0	0
714	0.0551968			1	0	0
715	0.00125935			1	0	0
716	0.0675391			1	0	0
717	0.0653697			1	0	0
718	0.245832			1	0	0
719	0.042821			1	0	0
720	0.21949			1	0	0
721	0.151306			1	0	0
722	0.0589308			1	0	0
723	0.0601073			1	0	0
724	0.0599863			1	0	0
725	0.056421			1	0	0
726	0.110281			1	0	0
727	0.00149546			1	0	0
728	0.0599552			1	0	0
729	0.0420961			1	0	0
730	0.31385			1	0	0
731	0.00312499			1	0	0
732	0.0334227			1	0	0
733	0.0483983			1	0	0
734	0.0561215			1	0	0
735	0.000359846			1	0	0
736	0.0578431			1	0	0
737	0.131341			1	0	0
738	0.0355706			1	0	0
739	0.0583704			1	0	0
740	0.0599209			1	0	0
741	0.0855007			1	0	0
742	0.120676			1	0	0
743	0.240931			1	0	0
744	0.0610465			1	0	0
745	0.166812			1	0	0
746	0.0819702			1	0	0
747	0.207764			1	0	0
748	0.163026			1	0	0
749	0.0629995			1	0	0
750	0.000764971			1	0	0
751	0.00119949			1	0	0
752	0.0163855			1	0	0
753	0.0592086			1	0	0
754	0.0714422			1	0	0
755	0.127352			1	0	0
756	0.000938347			1	0	0
757	0.358854			1	0	0
758	0.000738325			1	0	0
759	0.178418			1	0	0
760	0.0722839			1	0	0
761	0.0681186			1	0	0
762	0.071694			1	0	0
763	0.127851			1	0	0
764	0.000504008			1	0	0
765	0.0570685			1	0	0
766	0.170463			1	0	0
767	0.199465			1	0	0
768	0.0590985			1	0	0
769	0.00334456			1	0	0
770	0.164318			1	0	0
771	0.224724			1	0	0
772	0.0615133			1	0	0
773	0.212474			1	0	0
774	0.403642			1	0	0
775	0.000730871			1	0	0
776	0.000976557			1	0	0
777	0.212184			1	0	0
778	0.327345			1	0	0
779	0.0600736			1	0	0
780	0.0590127			1	0	0
781	0.0625114			1	0	0
782	0.0584407			1	0	0
783	0.229475			1	0	0
784	0.0129613			1	0	0
785	0.173875			1	0	0
786	0.14162			1	0	0
787	0.00154242			1	0	0
788	0.326634			1	0	0
789	0.0672751			1	0	0
790	0.0806458			1	0	0
791	0.213204			1	0	0
792	0.0602346			1	0	0
793	0.00105646			1	0	0
794	0.106491			1	0	0
795	0.0120942			1	0	0
796	0.210832			1	0	0
797	0.161735			1	0	0
798	0.162868			1	0	0
799	0.244141			1	0	0
800	0.164595			1	0	0
801	0.104951			1	0	0
802	0.238095			1	0	0
803	0.157393			1	0	0
804	0.205149			1	0	0
805	0.0372352			1	0	0
806	0.0568372			1	0	0
807	0.060435			1	0	0
808	0.11056			1	0	0
809	0.0654373			1	0	0
810	0.229111			1	0	0
811	0.00143936			1	0	0
812	0.171608			1	0	0
813	0.238063			1	0	0
814	0.0104756			1	0	0
815	0.212325			1	0	0
816	0.176256			1	0	0
817	0.0643169			1	0	0
818	0.097692			1	0	0
819	0.0292013			1	0	0
820	0.058365			1	0	0
821	0.00188949			1	0	0
822	0.0587331			1	0	0
823	0.00244227			1	0	0
824	0.0182514			1	0	0
825	0.0598115			1	0	0
826	0.00147035			1	0	0
827	0.140145			1	0	0
828	0.0627467			1	0	0
829	0.174444			1	0	0
830	0.0405199			1	0	0
831	0.0488794			1	0	0
832	0.0751961			1	0	0
833	0.0390946			1	0	0
834	0.000975204			1	0	0
835	0.152277			1	0	0
836	0.00352699			1	0	0
837	0.0598664			1	0	0
838	0.0596696			1	0	0
839	0.058781			1	0	0
840	0.205139			1	0	0
841	0.0579344			1	0	0
842	0.000436537			1	0	0
843	0.064027			1	0	0
844	0.0589851			1	0	0
845	0.058102			1	0	0
846	0.153926			1	0	0
847	0.0569269			1	0	0
848	0.0014197			1	0	0
849	0.182218			1	0	0
850	0.000149984			1	0	0
851	0.00435576			1	0	0
852	0.177382			1	0	0
853	0.0594393			1	0	0
854	0.00139147			1	0	0
855	0.00111212			1	0	0
856	0.0583491			1	0	0
857	0.064843			1	0	0
858	0.000968217			1	0	0
859	0.207536			1	0	0
860	0.028435			1	0	0
861	0.179662			1	0	0
862	0.00105708			1	0	0
863	0.188169			1	0	0
864	2.73061			0	0	1
865	0.182239			1	0	0
866	0.179815			1	0	0
867	0.124332			1	0	0
868	0.0619104			1	0	0
869	0.000353668			1	0	0
870	0.312939			1	0	0
871	0.00196737			1	0	0
872	0.153439			1	0	0
873	0.23242			1	0	0
874	0.0538005			1	0	0
875	0.165623			1	0	0
876	0.173274			1	0	0
877	0.0886538			1	0	0
878	0.346501			1	0	0
879	0.641539			0	1	0
880	0.398984			1	0	0
881	0.171557			1	0	0
882	0.153554			1	0	0
883	0.00215265			1	0	0
884	0.0015072			1	0	0
885	0.0514708			1	0	0
886	0.00105218			1	0	0
887	0.559533			0	1	0
888	0.00117519			1	0	0
889	0.0019657			1	0	0
890	0.213807			1	0	0
891	0.177372			1	0	0
892	0.0640335			1	0	0
893	0.0438824			1	0	0
894	0.266508			1	0	0
895	0.155373			1	0	0
896	0.00202732			1	0	0
897	0.107511			1	0	0
898	0.00105273			1	0	0
899	0.0478731			1	0	0
900	0.11622			1	0	0
901	0.00308277			1	0	0
902	0.0464795			1	0	0
903	0.211467			1	0	0
904	0.388276			1	0	0
905	0.00571733			1	0	0
906	0.113015			1	0	0
907	0.144767			1	0	0
908	0.0429976			1	0	0
909	0.178878			1	0	0
910	0.0610421			1	0	0
911	0.197566			1	0	0
912	0.0448813			1	0	0
913	0.199936			1	0	0
914	0.00352699			1	0	0
915	0.00104132			1	0	0
916	0.000632034			1	0	0
917	0.0770314			1	0	0
918	0.151577			1	0	0
919	0.0632465			1	0	0
920	0.153279			1	0	0
921	0.151088			1	0	0
922	0.176008			1	0	0
923	0.000779566			1	0	0
924	0.052554			1	0	0
925	0.29315			1	0	0
926	0.0678813			1	0	0
927	0.0614044			1	0	0
928	0.339062			1	0	0
929	0.4526			1	0	0
930	0.210066			1	0	0
931	0.0553884			1	0	0
932	0.254227			1	0	0
933	0.327731			1	0	0
934	0.236186			1	0	0
935	0.0597599			1	0	0
936	0.0558504			1	0	0
937	0.186386			1	0	0
938	0.0593282			1	0	0
939	0.0905315			1	0	0
940	0.0538053			1	0	0
941	0.271718			1	0	0
942	0.149691			1	0	0
943	0.219489			1	0	0
944	0.194333			1	0	0
945	0.064299			1	0	0
946	0.0581191			1	0	0
947	0.188757			1	0	0
948	0.0547898			1	0	0
949	0.204113			1	0	0
950	0.0977526			1	0	0
951	0.00160246			1	0	0
952	0.0590444			1	0	0
953	0.0764808			1	0	0
954	0.261159			1	0	0
955	0.192099			1	0	0
956	0.380558			1	0	0
957	0.322996			1	0	0
958	0.514133			0	1	0
959	0.277847			1	0	0
960	0.258704			1	0	0
961	0.665294			0	1	0
962	0.559283			0	1	0
963	0.237157			1	0	0
964	0.487362			1	0	0
965	0.714627			0	1	0
966	0.467998			1	0	0
967	0.600167			0	1	0
968	0.0540464			1	0	0
969	0.118629			1	0	0
970	0.0755909			1	0	0
971	0.286938			1	0	0
972	0.658858			0	1	0
973	0.401334			1	0	0
974	0.568662			0	1	0
975	0.562943			0	1	0
976	0.427938			1	0	0
977	0.383935			1	0	0
978	0.452257			1	0	0
979	0.290208			1	0	0
980	0.374194			1	0	0
981	0.210312			1	0	0
982	0.114197			1	0	0
983	0.218246			1	0	0
984	0.431945			1	0	0
985	0.429494			1	0	0
986	0.204236			1	0	0
987	0.164547			1	0	0
988	0.439666			1	0	0
989	0.459962			1	0	0
990	0.459962			1	0	0
991	0.459962			1	0	0
992	0.459962			1	0	0
993	0.459962			1	0	0
994	0.509379			0	1	0
995	0.174728			1	0	0
996	0.269657			1	0	0
997	4.52356			0	0	1
998	0.322596			1	0	0
999	0.675054			0	1	0
1000	1.93767			0	0	1
1001	0.4109			1	0	0
1002	0.399169			1	0	0
1003	0.558386			0	1	0
1004	0.588644			0	1	0
1005	0.932491			0	1	0
1006	0.445512			1	0	0
1007	0.935101			0	1	0
1008	0.504801			0	1	0
1009	0.295135			1	0	0
1010	0.426314			1	0	0
1011	0.409681			1	0	0
1012	2.39058			0	0	1
1013	0.175265			1	0	0
1014	0.454885			1	0	0
1015	0.254232			1	0	0
1016	0.0579868			1	0	0
1017	0.205803			1	0	0
1018	0.256666			1	0	0
1019	0.071097			1	0	0
1020	0.123161			1	0	0
1021	0.115323			1	0	0
1022	0.111665			1	0	0
1023	0.0865961			1	0	0
1024	0.207721			1	0	0
1025	0.055701			1	0	0
1026	0.14386			1	0	0
1027	0.00352699			1	0	0
1028	0.233624			1	0	0
1029	0.157472			1	0	0
1030	0.127219			1	0	0
1031	0.206909			1	0	0
1032	0.168444			1	0	0
1033	0.1089			1	0	0
1034	0.0626668			1	0	0
1035	0.0577987			1	0	0
1036	0.0788151			1	0	0
1037	0.21069			1	0	0
1038	0.115406			1	0	0
1039	0.272253			1	0	0
1040	0.223691			1	0	0
1041	0.0437332			1	0	0
1042	0.0902583			1	0	0
1043	0.00263554			1	0	0
1044	0.00381932			1	0	0
1045	0.0591329			1	0	0
1046	0.165668			1	0	0
1047	0.069767			1	0	0
1048	0.115116			1	0	0
1049	0.00161214			1	0	0
1050	0.0691788			1	0	0
1051	0.0472668			1	0	0
1052	0.173521			1	0	0
1053	0.000407996			1	0	0
1054	0.0015758			1	0	0
1055	0.0406821			1	0	0
1056	0.133131			1	0	0
1057	0.0009616			1	0	0
1058	0.00120881			1	0	0
1059	0.00460596			1	0	0
1060	0.0629778			1	0	0
1061	0.00155484			1	0	0
1062	0.0616376			1	0	0
1063	0.0599989			1	0	0
1064	0.00101959			1	0	0
1065	0.00112033			1	0	0
1066	0.00109916			1	0	0
1067	0.00153718			1	0	0
1068	0.00079328			1	0	0
1069	0.000900185			1	0	0
1070	0.0044693			1	0	0
1071	0.00457831			1	0	0
1072	0.000669866			1	0	0
1073	0.0618049			1	0	0
1074	0.00392487			1	0	0
1075	0.0617834			1	0	0
1076	0.0649303			1	0	0
1077	0.0012429			1	0	0
1078	0.0638377			1	0	0
1079	0.0836092			1	0	0
1080	0.0989329			1	0	0
1081	0.00175211			1	0	0
1082	0.176516			1	0	0
1083	0.0642146			1	0	0
1084	0.459962			1	0	0
1085	0.0594221			1	0	0
1086	0.00113713			1	0	0
1087	0.0720933			1	0	0
1088	0.012221			1	0	0
1089	0.033355			1	0	0
1090	0.0592138			1	0	0
1091	0.0612261			1	0	0
1092	0.0832211			1	0	0
1093	0.287619			1	0	0
1094	0.0626133			1	0	0
1095	0.0729797			1	0	0
1096	0.0605121			1	0	0
1097	0.237736			1	0	0
1098	0.102546			1	0	0
1099	0.0421679			1	0	0
1100	0.0698458			1	0	0
1101	0.00103596			1	0	0
1102	0.0602759			1	0	0
1103	0.0626379			1	0	0
1104	0.0013922			1	0	0
1105	0.00321249			1	0	0
1106	0.00203692			1	0	0
1107	0.0019418			1	0	0
1108	0.00179393			1	0	0
1109	0.00222022			1	0	0
1110	0.000908761			1	0	0
1111	0.190624			1	0	0
1112	0.000378805			1	0	0
1113	0.124498			1	0	0
1114	0.0939807			1	0	0
1115	0.0593626			1	0	0
1116	0.0287552			1	0	0
1117	0.0592783			1	0	0
1118	0.00175155			1	0	0
1119	0.0613231			1	0	0
1120	0.00122342			1	0	0
1121	0.0350638			1	0	0
1122	0.0626853			1	0	0
1123	0.111546			1	0	0
1124	0.0010408			1	0	0
1125	0.0619686			1	0	0
1126	0.0531074			1	0	0
1127	0.058337			1	0	0
1128	0.0365393			1	0	0
1129	0.000865399			1	0	0
1130	0.0588294			1	0	0
1131	0.144443			1	0	0
1132	0.169935			1	0	0
1133	0.568003			0	1	0
1134	0.19568			1	0	0
1135	0.140386			1	0	0
1136	0.0699136			1	0	0
1137	0.428664			1	0	0
1138	0.00130969			1	0	0
1139	0.0014588			1	0	0
1140	0.120403			1	0	0
1141	0.300826			1	0	0
1142	0.0773551			1	0	0
1143	0.0586696			1	0	0
1144	0.061761			1	0	0
1145	0.140095			1	0	0
1146	0.0629077			1	0	0
1147	0.0652634			1	0	0
1148	0.308114			1	0	0
1149	0.175267			1	0	0
1150	0.00370647			1	0	0
1151	0.107146			1	0	0
1152	0.000149984			1	0	0
1153	0.154085			1	0	0
1154	0.236883			1	0	0
1155	0.0634187			1	0	0
1156	0.111522			1	0	0
1157	0.078159			1	0	0
1158	0.00120269			1	0	0
1159	0.046659			1	0	0
1160	0.0678399			1	0	0
1161	0.00106002			1	0	0
1162	0.122466			1	0	0
1163	0.237349			1	0	0
1164	0.00194469			1	0	0
1165	0.380469			1	0	0
1166	0.00111007			1	0	0
1167	0.00459626			1	0	0
1168	0.0538101			1	0	0
1169	0.00197656			1	0	0
1170	0.0602712			1	0	0
1171	0.00211384			1	0	0
1172	0.00074392			1	0	0
1173	0.00154487			1	0	0
1174	0.00148761			1	0	0
1175	0.0263153			1	0	0
1176	0.00164971			1	0	0
1177	0.139734			1	0	0
1178	0.129683			1	0	0
1179	0.00208254			1	0	0
1180	0.0014274			1	0	0
1181	0.00456833			1	0	0
1182	0.0675935			1	0	0
1183	0.0611062			1	0	0
1184	0.0592352			1	0	0
1185	0.00050234			1	0	0
1186	0.0495792			1	0	0
1187	0.0314619			1	0	0
1188	0.00433526			1	0	0
1189	0.00391205			1	0	0
1190	0.000888317			1	0	0
1191	0.0608701			1	0	0
1192	0.000972102			1	0	0
1193	0.00113117			1	0	0
1194	0.000373634			1	0	0
1195	0.000801951			1	0	0
1196	0.000899231			1	0	0
1197	0.00139912			1	0	0
1198	0.00440656			1	0	0
1199	0.000900572			1	0	0
1200	0.00202191			1	0	0
1201	0.0017714			1	0	0
1202	0.060999			1	0	0
1203	0.0596694			1	0	0
1204	0.00352699			1	0	0
1205	0.0667242			1	0	0
1206	0.101223			1	0	0
1207	0.157405			1	0	0
1208	0.0546066			1	0	0
1209	0.0593637			1	0	0
1210	0.0637399			1	0	0
1211	0.181661			1	0	0
1212	0.172641			1	0	0
1213	0.0308891			1	0	0
1214	0.0631123			1	0	0
1215	0.382248			1	0	0
1216	0.103946			1	0	0
1217	0.00184281			1	0	0
1218	0.00196943			1	0	0
1219	0.0720423			1	0	0
1220	0.0835174			1	0	0
1221	0.00383514			1	0	0
1222	0.00135621			1	0	0
1223	0.000882223			1	0	0
1224	0.0810384			1	0	0
1225	0.000376812			1	0	0
1226	0.00169741			1	0	0
1227	0.000232639			1	0	0
1228	0.00173426			1	0	0
1229	0.0577273			1	0	0
1230	0.000743384			1	0	0
1231	0.00452563			1	0	0
1232	0.00106363			1	0	0
1233	0.00131188			1	0	0
1234	0.171214			1	0	0
1235	0.0010238			1	0	0
1236	0.0589832			1	0	0
1237	0.0655703			1	0	0
1238	0.00439329			1	0	0
1239	0.00440028			1	0	0
1240	0.0473156			1	0	0
1241	0.00431768			1	0	0
1242	0.166021			1	0	0
1243	0.0553448			1	0	0
1244	0.00104802			1	0	0
1245	0.0013636			1	0	0
1246	0.0679269			1	0	0
1247	0.0597644			1	0	0
1248	0.0595576			1	0	0
1249	0.0029381			1	0	0
1250	0.0487775			1	0	0
1251	0.103537			1	0	0
1252	0.0670413			1	0	0
1253	0.062958			1	0	0
1254	0.00102765			1	0	0
1255	0.242995			1	0	0
1256	0.0328658			1	0	0
1257	0.001712			1	0	0
1258	0.357373			1	0	0
1259	0.31255			1	0	0
1260	0.151953			1	0	0
1261	0.0779396			1	0	0
1262	0.659095			0	1	0
1263	0.00310429			1	0	0
1264	0.00107512			1	0	0
1265	0.0604703			1	0	0
1266	0.0348561			1	0	0
1267	0.0591298			1	0	0
1268	0.0631798			1	0	0
1269	0.060037			1	0	0
1270	0.00111963			1	0	0
1271	0.176122			1	0	0
1272	0.00106943			1	0	0
1273	0.620307			0	1	0
1274	0.627369			0	1	0
1275	0.35947			1	0	0
1276	0.00142739			1	0	0
1277	0.000808026			1	0	0
1278	0.000476123			1	0	0
1279	0.00119716			1	0	0
1280	0.00146483			1	0	0
1281	0.00294615			1	0	0
1282	0.0560503			1	0	0
1283	0.00426464			1	0	0
1284	0.0589979			1	0	0
1285	0.203678			1	0	0
1286	0.000701857			1	0	0
1287	0.00112917			1	0	0
1288	0.00117633			1	0	0
1289	0.00114976			1	0	0
1290	0.0664791			1	0	0
1291	0.0584771			1	0	0
1292	0.0565695			1	0	0
1293	0.400081			1	0	0
1294	0.196416			1	0	0
1295	0.136825			1	0	0
1296	0.148599			1	0	0
1297	0.12684			1	0	0
1298	0.0475516			1	0	0
1299	0.16875			1	0	0
1300	0.591622			0	1	0
1301	0.100338			1	0	0
1302	0.00352699			1	0	0
1303	0.283693			1	0	0
1304	0.280502			1	0	0
1305	0.00157917			1	0	0
1306	0.230779			1	0	0
1307	0.0344093			1	0	0
1308	0.510863			0	1	0
1309	0.825514			0	1	0
1310	0.492056			1	0	0
1311	0.614687			0	1	0
1312	0.410294			1	0	0
1313	0.586946			0	1	0
1314	0.222693			1	0	0
1315	0.254692			1	0	0
1316	0.318383			1	0	0
1317	0.494423			1	0	0
1318	0.158935			1	0	0
1319	0.0838975			1	0	0
1320	0.390335			1	0	0
1321	0.174563			1	0	0
1322	0.0841527			1	0	0
1323	0.288474			1	0	0
1324	0.630307			0	1	0
1325	0.271293			1	0	0
1326	0.318021			1	0	0
1327	0.463366			1	0	0
1328	0.382397			1	0	0
1329	0.429955			1	0	0
1330	0.641575			0	1	0
1331	0.59459			0	1	0
1332	0.389885			1	0	0
1333	0.391555			1	0	0
1334	0.777873			0	1	0
1335	0.310927			1	0	0
1336	0.444463			1	0	0
1337	0.478086			1	0	0
1338	0.0580129			1	0	0
1339	0.0629714			1	0	0
1340	0.00115475			1	0	0
1341	0.0434186			1	0	0
1342	0.171324			1	0	0
1343	0.00312456			1	0	0
1344	0.628074			0	1	0
1345	0.0559276			1	0	0
1346	0.00185198			1	0	0
1347	0.000520812			1	0	0
1348	0.430367			1	0	0
1349	0.275238			1	0	0
1350	0.0594473			1	0	0
1351	0.186135			1	0	0
1352	0.289193			1	0	0
1353	0.00117718			1	0	0
1354	0.0585522			1	0	0
1355	0.574308			0	1	0
1356	0.253058			1	0	0
1357	0.176911			1	0	0
1358	0.0462113			1	0	0
1359	0.061162			1	0	0
1360	0.000768731			1	0	0
1361	0.106085			1	0	0
1362	0.35989			1	0	0
1363	0.207528			1	0	0
1364	0.00338209			1	0	0
1365	0.0859196			1	0	0
1366	0.0067565			1	0	0
1367	0.0152077			1	0	0
1368	0.00129338			1	0	0
1369	0.194157			1	0	0
1370	0.0261598			1	0	0
1371	0.0032933			1	0	0
1372	0.216333			1	0	0
1373	0.159684			1	0	0
1374	0.328			1	0	0
1375	0.500682			0	1	0
1376	0.0010938			1	0	0
1377	0.00411589			1	0	0
1378	0.128834			1	0	0
1379	0.0799326			1	0	0
1380	0.00108367			1	0	0
1381	0.05953			1	0	0
1382	0.0502495			1	0	0
1383	0.00313758			1	0	0
1384	0.149938			1	0	0
1385	0.182529			1	0	0
1386	0.034052			1	0	0
1387	0.0623009			1	0	0
1388	0.359848			1	0	0
1389	0.322448			1	0	0
1390	0.228368			1	0	0
1391	0.31046			1	0	0
1392	0.00200517			1	0	0
1393	0.00469345			1	0	0
1394	0.0544101			1	0	0
1395	0.0626471			1	0	0
1396	0.0906373			1	0	0
1397	0.0918505			1	0	0
1398	0.0561513			1	0	0
1399	0.058605			1	0	0
1400	0.0596603			1	0	0
1401	0.00098204			1	0	0
1402	0.086713			1	0	0
1403	0.0938826			1	0	0
1404	0.128875			1	0	0
1405	0.158611			1	0	0
1406	0.237038			1	0	0
1407	0.0622721			1	0	0
1408	0.00135828			1	0	0
1409	0.00034638			1	0	0
1410	0.22733			1	0	0
1411	0.0562892			1	0	0
1412	0.0568948			1	0	0
1413	0.00185587			1	0	0
1414	0.059174			1	0	0
1415	0.0359957			1	0	0
1416	0.190195			1	0	0
1417	0.0604445			1	0	0
1418	0.00129442			1	0	0
1419	0.1196			1	0	0
1420	0.143733			1	0	0
1421	0.169967			1	0	0
1422	0.0581123			1	0	0
1423	0.0738223			1	0	0
1424	0.0596816			1	0	0
1425	0.0634139			1	0	0
1426	0.0429604			1	0	0
1427	0.0630526			1	0	0
1428	0.00128067			1	0	0
1429	0.000990137			1	0	0
1430	0.00149913			1	0	0
1431	0.0436761			1	0	0
1432	0.00174066			1	0	0
1433	0.000825644			1	0	0
1434	0.0312979			1	0	0
1435	0.000589411			1	0	0
1436	0.000328192			1	0	0
1437	0.00352699			1	0	0
1438	0.0620335			1	0	0
1439	0.112409			1	0	0
1440	0.0753392			1	0	0
1441	0.0671976			1	0	0
1442	0.163984			1	0	0
1443	0.0603318			1	0	0
1444	0.0632889			1	0	0
1445	0.0535925			1	0	0
1446	0.12017			1	0	0
1447	0.138722			1	0	0
1448	0.00148157			1	0	0
1449	0.162336			1	0	0
1450	0.000473895			1	0	0
1451	0.0711694			1	0	0
1452	0.459962			1	0	0
1453	0.12027			1	0	0
1454	0.165363			1	0	0
1455	0.164288			1	0	0
1456	0.0548165			1	0	0
1457	0.0614918			1	0	0
1458	0.054416			1	0	0
1459	0.161131			1	0	0
1460	0.068686			1	0	0
1461	0.0547271			1	0	0
1462	0.108679			1	0	0
1463	0.00442343			1	0	0
1464	0.176065			1	0	0
1465	0.05194			1	0	0
1466	0.00052372			1	0	0
1467	0.068498			1	0	0
1468	0.0599984			1	0	0
1469	0.0705848			1	0	0
1470	0.163285			1	0	0
1471	0.180789			1	0	0
1472	0.192252			1	0	0
1473	0.191073			1	0	0
1474	0.126176			1	0	0
1475	0.236565			1	0	0
1476	0.192272			1	0	0
1477	0.0577217			1	0	0
1478	0.065244			1	0	0
1479	0.0575481			1	0	0
1480	0.0797276			1	0	0
1481	0.105669			1	0	0
1482	0.0595025			1	0	0
1483	0.10946			1	0	0
1484	0.0615957			1	0	0
1485	0.171336			1	0	0
1486	0.0675739			1	0	0
1487	0.083103			1	0	0
1488	0.104356			1	0	0
1489	0.0524622			1	0	0
1490	0.0910877			1	0	0
1491	0.078968			1	0	0
1492	0.12238			1	0	0
1493	0.0901691			1	0	0
1494	0.0733848			1	0	0
1495	0.0844246			1	0	0
1496	0.0699748			1	0	0
1497	0.00432766			1	0	0
1498	0.203753			1	0	0
1499	0.398321			1	0	0
1500	0.0586552			1	0	0
1501	0.00319238			1	0	0
1502	0.0174549			1	0	0
1503	0.0934387			1	0	0
1504	0.00028986			1	0	0
1505	0.0633729			1	0	0
1506	0.0589498			1	0	0
1507	0.0731899			1	0	0
1508	0.0551497			1	0	0
1509	0.0561866			1	0	0
1510	0.138264			1	0	0
1511	0.0622822			1	0	0
1512	0.0640816			1	0	0
1513	0.0424492			1	0	0
1514	0.0689396			1	0	0
1515	0.03369			1	0	0
1516	0.312			1	0	0
1517	0.0500346			1	0	0
1518	0.0296077			1	0	0
1519	0.146958			1	0	0
1520	0.0842838			1	0	0
1521	0.0873234			1	0	0
1522	0.237905			1	0	0
1523	0.000597244			1	0	0
1524	0.0705532			1	0	0
1525	0.00101085			1	0	0
1526	0.0646818			1	0	0
1527	0.187119			1	0	0
1528	0.0435077			1	0	0
1529	0.000433992			1	0	0
1530	0.519459			0	1	0
1531	0.22714			1	0	0
1532	0.00456517			1	0	0
1533	0.0300151			1	0	0
1534	0.000431369			1	0	0
1535	0.0591411			1	0	0
1536	0.000744353			1	0	0
1537	0.00352699			1	0	0
1538	0.459962			1	0	0
1539	0.0583076			1	0	0
1540	0.00102864			1	0	0
1541	0.000149984			1	0	0
1542	0.0530713			1	0	0
1543	0.0567657			1	0	0
1544	0.183138			1	0	0
1545	0.0572098			1	0	0
1546	0.000414229			1	0	0
1547	0.121553			1	0	0
1548	0.000922322			1	0	0
1549	0.00320359			1	0	0
1550	0.0630663			1	0	0
1551	0.132713			1	0	0
1552	0.00180459			1	0	0
1553	0.0571209			1	0	0
1554	0.184875			1	0	0
1555	0.179186			1	0	0
1556	0.152191			1	0	0
1557	0.0910141			1	0	0
1558	0.0786849			1	0	0
1559	0.0435987			1	0	0
1560	0.0580558			1	0	0
1561	0.247369			1	0	0
1562	0.0566398			1	0	0
1563	0.147396			1	0	0
1564	0.00222633			1	0	0
1565	0.241907			1	0	0
1566	0.00165781			1	0	0
1567	0.253539			1	0	0
1568	0.313797			1	0	0
1569	0.0749061			1	0	0
1570	0.00121018			1	0	0
1571	0.0871846			1	0	0
1572	0.1669			1	0	0
1573	0.287691			1	0	0
1574	0.0607137			1	0	0
1575	0.215967			1	0	0
1576	0.000345426			1	0	0
1577	0.000383552			1	0	0
1578	0.720465			0	1	0
1579	0.00163165			1	0	0
1580	0.242552			1	0	0
1581	0.000894441			1	0	0
1582	0.00157525			1	0	0
1583	0.0577406			1	0	0
1584	0.189662			1	0	0
1585	0.0674168			1	0	0
1586	0.0572456			1	0	0
1587	0.196547			1	0	0
1588	0.405977			1	0	0
1589	0.0517965			1	0	0
1590	0.146735			1	0	0
1591	0.204478			1	0	0
1592	0.713541			0	1	0
1593	0.459962			1	0	0
1594	0.374622			1	0	0
1595	0.509043			0	1	0
1596	0.00173331			1	0	0
1597	0.00321072			1	0	0
1598	0.155916			1	0	0
1599	0.42693			1	0	0
1600	0.0571867			1	0	0
1601	0.000436671			1	0	0
1602	0.135595			1	0	0
1603	0.179036			1	0	0
1604	0.0582708			1	0	0
1605	0.208183			1	0	0
1606	0.151759			1	0	0
1607	0.00163126			1	0	0
1608	0.149703			1	0	0
1609	0.00208864			1	0	0
1610	0.00170019			1	0	0
1611	0.34572			1	0	0
1612	0.116519			1	0	0
1613	0.215976			1	0	0
1614	0.0610517			1	0	0
1615	0.000298648			1	0	0
1616	0.00113538			1	0	0
1617	0.208447			1	0	0
1618	0.0650441			1	0	0
1619	0.0607699			1	0	0
1620	0.147439			1	0	0
1621	0.178549			1	0	0
1622	0.101717			1	0	0
1623	0.350845			1	0	0
1624	0.221096			1	0	0
1625	0.342839			1	0	0
1626	0.0535311			1	0	0
1627	0.217706			1	0	0
1628	0.133304			1	0	0
1629	0.161416			1	0	0
1630	0.00352699			1	0	0
1631	0.000695967			1	0	0
1632	0.000671049			1	0	0
1633	0.045274			1	0	0
1634	0.0543992			1	0	0
1635	0.188422			1	0	0
1636	0.241371			1	0	0
1637	0.0342326			1	0	0
1638	0.213385			1	0	0
1639	0.0632835			1	0	0
1640	0.065352			1	0	0
1641	0.509931			0	1	0
1642	0.141454			1	0	0
1643	0.0548822			1	0	0
1644	0.211569			1	0	0
1645	0.248106			1	0	0
1646	0.186026			1	0	0
1647	0.000151367			1	0	0
1648	0.270706			1	0	0
1649	0.365197			1	0	0
1650	0.16062			1	0	0
1651	0.00326488			1	0	0
1652	0.0638487			1	0	0
1653	0.208109			1	0	0
1654	0.171512			1	0	0
1655	0.0519027			1	0	0
1656	0.0608114			1	0	0
1657	0.306238			1	0	0
1658	0.0679063			1	0	0
1659	0.138572			1	0	0
1660	1.08424			0	0	1
1661	1.23672			0	0	1
1662	0.415328			1	0	0
1663	0.211419			1	0	0
1664	0.450664			1	0	0
1665	0.24239			1	0	0
1666	1.03569			0	0	1
1667	1.27479			0	0	1
1668	0.336864			1	0	0
1669	0.17049			1	0	0
1670	0.352471			1	0	0
1671	0.705057			0	1	0
1672	0.232857			1	0	0
1673	0.437618			1	0	0
1674	0.330139			1	0	0
1675	0.636829			0	1	0
1676	0.306388			1	0	0
1677	1.18433			0	0	1
1678	0.424364			1	0	0
1679	0.175171			1	0	0
1680	0.116081			1	0	0
1681	0.150947			1	0	0
1682	0.148277			1	0	0
1683	0.260649			1	0	0
1684	0.274583			1	0	0
1685	0.2042			1	0	0
1686	0.276814			1	0	0
1687	0.636559			0	1	0
1688	2.38205			0	0	1
1689	0.274075			1	0	0
1690	0.459962			1	0	0
1691	0.459962			1	0	0
1692	0.459962			1	0	0
1693	0.459962			1	0	0
				1523	108	62		1693
