# Supplementary material for: Molecular evolution of the members of the Snq2/Pdr18 subfamily of Pdr transporters in the Hemiascomycete yeasts
Source: FEMS Yeast Res. 2025 May 27;25:foaf026. doi: 10.1093/femsyr/foaf026 (PMC12202755; doi:10.1093/femsyr/foaf026)
Supplement: foaf026_Supplemental_Files [file foaf026_supplemental_files.zip › Supplementary Data A24.xlsx]

## Sheet: FUBAR_197_results
Codon	alpha	beta	beta-alpha	Prob[alpha<beta]	Prob[alpha>beta]	BayesFactor	PSRF	Neff	beta/alpha	beta/alpha (numeric)
1	2.95377	2.11426	-0.839513	0.188439	0.799984	1.0007	1.01051	480.862	0.715782	0.715782
2	2.95377	2.11426	-0.839513	0.188439	0.799984	1.0007	1.01051	480.862	0.715782	0.715782
3	2.95377	2.11426	-0.839513	0.188439	0.799984	1.0007	1.01051	480.862	0.715782	0.715782
4	2.95377	2.11426	-0.839513	0.188439	0.799984	1.0007	1.01051	480.862	0.715782	0.715782
5	2.95377	2.11426	-0.839513	0.188439	0.799984	1.0007	1.01051	480.862	0.715782	0.715782
6	2.95377	2.11426	-0.839513	0.188439	0.799984	1.0007	1.01051	480.862	0.715782	0.715782
7	2.95377	2.11426	-0.839513	0.188439	0.799984	1.0007	1.01051	480.862	0.715782	0.715782
8	2.95377	2.11426	-0.839513	0.188439	0.799984	1.0007	1.01051	480.862	0.715782	0.715782
9	2.95377	2.11426	-0.839513	0.188439	0.799984	1.0007	1.01051	480.862	0.715782	0.715782
10	2.95377	2.11426	-0.839513	0.188439	0.799984	1.0007	1.01051	480.862	0.715782	0.715782
11	3.32488	1.59685	-1.72804	0.146567	0.843412	0.740151	1.01244	407.816	0.480272	0.480272
12	3.88687	4.19211	0.305242	0.285125	0.698903	1.71894	1.01068	473.366	1.07853	1.07853
13	3.59377	3.48433	-0.109444	0.28082	0.700543	1.68285	1.01252	405.374	0.969546	0.969546
14	4.08644	5.33286	1.24641	0.370574	0.60736	2.53738	1.01158	437.307	1.30501	1.30501
15	3.25598	2.31539	-0.940594	0.183903	0.803063	0.971182	1.011	460.088	0.711118	0.711118
16	4.03819	5.81612	1.77793	0.389159	0.58832	2.7457	1.01143	442.985	1.44028	1.44028
17	3.90981	4.83451	0.924709	0.344876	0.634207	2.26879	1.01167	433.947	1.23651	1.23651
18	3.9059	3.26519	-0.640709	0.248975	0.736648	1.42875	1.01149	440.956	0.835964	0.835964
19	4.82737	7.83499	3.00762	0.471637	0.502537	3.84708	1.01147	441.506	1.62303	1.62303
20	4.95898	9.43989	4.48091	0.52635	0.44812	4.78931	1.01046	483.018	1.9036	1.9036
21	4.72115	2.18622	-2.53493	0.42818	0.548377	3.22717	1.01207	419.871	0.46307	0.46307
22	3.70591	0.552558	-3.15335	0.143288	0.844546	0.720827	1.01583	322.374	0.149102	0.149102
23	1.56154	0.545073	-1.01646	0.131777	0.853334	0.65413	1.01496	340.567	0.349062	0.349062
24	1.56307	1.16841	-0.394652	0.366068	0.583913	2.48871	1.03007	173.505	0.747514	0.747514
25	2.03391	0.807971	-1.22594	0.0811311	0.898295	0.38053	1.01338	379.702	0.397251	0.397251
26	1.82414	0.910753	-0.913386	0.171498	0.795715	0.892114	1.01909	268.734	0.499278	0.499278
27	1.47407	1.18722	-0.286856	0.372453	0.573008	2.55788	1.03343	156.873	0.805399	0.805399
28	1.88908	0.882724	-1.00636	0.268115	0.699524	1.57882	1.01468	346.847	0.467276	0.467276
29	5.1263	1.29434	-3.83196	0.137986	0.805251	0.689885	1.02071	248.353	0.25249	0.25249
30	4.90439	0.934002	-3.97039	0.0267277	0.958441	0.118354	1.01504	338.747	0.190442	0.190442
31	1.71199	1.37212	-0.339875	0.322735	0.582685	2.05373	1.04061	130.506	0.801474	0.801474
32	1.33657	1.11476	-0.221807	0.370279	0.557659	2.53417	1.04035	131.31	0.834047	0.834047
33	1.81047	1.20268	-0.607789	0.251015	0.680412	1.44438	1.03727	141.504	0.664292	0.664292
34	2.88677	1.3105	-1.57627	0.117406	0.803136	0.573304	1.02318	222.791	0.453969	0.453969
35	1.75455	1.27443	-0.480122	0.167625	0.719022	0.867911	1.04001	132.357	0.726356	0.726356
36	1.19397	1.10488	-0.0890975	0.466895	0.447233	3.77451	1.03664	143.805	0.925377	0.925377
37	1.9701	1.33299	-0.63711	0.137873	0.735729	0.689227	1.0343	153.108	0.676611	0.676611
38	1.94904	1.60612	-0.342916	0.270177	0.511648	1.59546	1.01533	332.508	0.824059	0.824059
39	1.70118	1.01011	-0.691074	0.113632	0.842767	0.552513	1.02461	210.273	0.593768	0.593768
40	1.44491	1.34295	-0.101952	0.389155	0.505047	2.74566	1.06124	89.1449	0.92944	0.92944
41	1.7184	1.11666	-0.601747	0.126267	0.805611	0.622824	1.04465	119.401	0.649822	0.649822
42	2.95377	2.11426	-0.839513	0.188439	0.799984	1.0007	1.01051	480.862	0.715782	0.715782
43	2.95377	2.11426	-0.839513	0.188439	0.799984	1.0007	1.01051	480.862	0.715782	0.715782
44	2.95377	2.11426	-0.839513	0.188439	0.799984	1.0007	1.01051	480.862	0.715782	0.715782
45	2.95377	2.11426	-0.839513	0.188439	0.799984	1.0007	1.01051	480.862	0.715782	0.715782
46	2.95377	2.11426	-0.839513	0.188439	0.799984	1.0007	1.01051	480.862	0.715782	0.715782
47	2.95377	2.11426	-0.839513	0.188439	0.799984	1.0007	1.01051	480.862	0.715782	0.715782
48	2.95377	2.11426	-0.839513	0.188439	0.799984	1.0007	1.01051	480.862	0.715782	0.715782
49	2.95377	2.11426	-0.839513	0.188439	0.799984	1.0007	1.01051	480.862	0.715782	0.715782
50	2.95377	2.11426	-0.839513	0.188439	0.799984	1.0007	1.01051	480.862	0.715782	0.715782
51	2.95377	2.11426	-0.839513	0.188439	0.799984	1.0007	1.01051	480.862	0.715782	0.715782
52	2.95377	2.11426	-0.839513	0.188439	0.799984	1.0007	1.01051	480.862	0.715782	0.715782
53	2.95377	2.11426	-0.839513	0.188439	0.799984	1.0007	1.01051	480.862	0.715782	0.715782
54	2.95377	2.11426	-0.839513	0.188439	0.799984	1.0007	1.01051	480.862	0.715782	0.715782
55	2.95377	2.11426	-0.839513	0.188439	0.799984	1.0007	1.01051	480.862	0.715782	0.715782
56	2.95377	2.11426	-0.839513	0.188439	0.799984	1.0007	1.01051	480.862	0.715782	0.715782
57	2.95377	2.11426	-0.839513	0.188439	0.799984	1.0007	1.01051	480.862	0.715782	0.715782
58	2.95377	2.11426	-0.839513	0.188439	0.799984	1.0007	1.01051	480.862	0.715782	0.715782
59	2.95377	2.11426	-0.839513	0.188439	0.799984	1.0007	1.01051	480.862	0.715782	0.715782
60	2.95377	2.11426	-0.839513	0.188439	0.799984	1.0007	1.01051	480.862	0.715782	0.715782
61	2.95377	2.11426	-0.839513	0.188439	0.799984	1.0007	1.01051	480.862	0.715782	0.715782
62	2.95377	2.11426	-0.839513	0.188439	0.799984	1.0007	1.01051	480.862	0.715782	0.715782
63	2.95377	2.11426	-0.839513	0.188439	0.799984	1.0007	1.01051	480.862	0.715782	0.715782
64	2.95377	2.11426	-0.839513	0.188439	0.799984	1.0007	1.01051	480.862	0.715782	0.715782
65	2.95377	2.11426	-0.839513	0.188439	0.799984	1.0007	1.01051	480.862	0.715782	0.715782
66	2.95377	2.11426	-0.839513	0.188439	0.799984	1.0007	1.01051	480.862	0.715782	0.715782
67	2.95377	2.11426	-0.839513	0.188439	0.799984	1.0007	1.01051	480.862	0.715782	0.715782
68	2.95377	2.11426	-0.839513	0.188439	0.799984	1.0007	1.01051	480.862	0.715782	0.715782
69	2.65074	1.29443	-1.3563	0.1488	0.840994	0.753399	1.0113	448.029	0.48833	0.48833
70	1.81956	0.89428	-0.925283	0.0343189	0.948188	0.153163	1.01309	387.971	0.491481	0.491481
71	1.90932	0.817245	-1.09207	0.00624955	0.989211	0.0271036	1.01416	359.285	0.42803	0.42803
72	1.24049	1.32194	0.0814481	0.518318	0.376794	4.63758	1.05647	96.0254	1.06566	1.06566
73	1.5523	0.820144	-0.732158	0.0395411	0.942109	0.177429	1.0141	360.968	0.52834	0.52834
74	1.41147	1.40759	-0.00387665	0.435893	0.448436	3.33022	1.05928	91.84	0.997253	0.997253
75	2.08699	1.00841	-1.07858	0.00688018	0.981691	0.0298575	1.02018	254.652	0.483188	0.483188
76	1.44961	0.725389	-0.724225	0.0374722	0.947954	0.167784	1.00785	640.027	0.500401	0.500401
77	1.8645	0.903695	-0.960805	0.0865798	0.884921	0.408508	1.01319	385.012	0.484685	0.484685
78	1.79481	0.926879	-0.867927	0.028237	0.953235	0.125231	1.0124	409.066	0.516423	0.516423
79	1.7085	0.365262	-1.34324	3.82326e-05	0.999923	0.00016478	1.00905	556.721	0.213791	0.213791
80	1.16631	1.00829	-0.158022	0.38526	0.52065	2.70095	1.01538	331.605	0.864511	0.864511
81	1.30168	0.589137	-0.712539	0.00729166	0.98836	0.0316563	1.01524	334.618	0.452599	0.452599
82	3.02053	1.60951	-1.41102	0.193298	0.79408	1.03269	1.01221	415.241	0.532857	0.532857
83	3.63247	3.34216	-0.290316	0.304799	0.677801	1.88955	1.01208	419.729	0.920078	0.920078
84	3.72789	4.14185	0.413967	0.311547	0.66823	1.95031	1.01209	419.324	1.11105	1.11105
85	3.64641	2.85189	-0.794521	0.200167	0.786777	1.07857	1.0105	481.503	0.782109	0.782109
86	1.99553	0.251552	-1.74398	0.0415911	0.952862	0.187027	1.01116	453.532	0.126058	0.126058
87	5.06599	8.21156	3.14557	0.499054	0.477498	4.29349	1.01056	478.714	1.62092	1.62092
88	4.03074	6.62735	2.59661	0.434922	0.541314	3.31709	1.01155	438.554	1.6442	1.6442
89	3.71441	2.81294	-0.901462	0.186762	0.801042	0.989752	1.01002	504.043	0.757306	0.757306
90	2.99173	1.77838	-1.21335	0.153764	0.834714	0.783103	1.01093	462.804	0.594431	0.594431
91	2.51379	2.51637	0.0025829	0.321735	0.660986	2.04434	1.01073	471.162	1.00103	1.00103
92	4.53806	8.42952	3.89146	0.528269	0.447131	4.82631	1.01106	457.376	1.85751	1.85751
93	3.18517	1.85656	-1.32861	0.177517	0.810696	0.930179	1.01195	424.03	0.582877	0.582877
94	3.63086	6.07237	2.44151	0.51678	0.460551	4.60909	1.01144	442.673	1.67243	1.67243
95	3.51515	2.60513	-0.910016	0.225747	0.76043	1.25659	1.01202	421.79	0.741116	0.741116
96	3.43491	4.42205	0.987137	0.436004	0.543568	3.33173	1.01159	436.939	1.28738	1.28738
97	4.86002	6.34732	1.4873	0.389775	0.590822	2.75283	1.01059	477.204	1.30603	1.30603
98	3.27916	1.74034	-1.53882	0.140348	0.849465	0.70362	1.01119	452.154	0.530728	0.530728
99	4.82095	8.99754	4.17659	0.526	0.449303	4.78258	1.01053	480.053	1.86634	1.86634
100	3.65028	3.89839	0.24811	0.28941	0.694281	1.75529	1.01115	454.005	1.06797	1.06797
101	4.66373	6.48215	1.81842	0.417573	0.55966	3.08991	1.01146	441.981	1.38991	1.38991
102	4.04414	4.04463	0.000487584	0.278325	0.704441	1.66213	1.01064	475.397	1.00012	1.00012
103	6.02595	5.72831	-0.297642	0.34519	0.63426	2.27194	1.01049	482.002	0.950607	0.950607
104	1.11364	0.836325	-0.277312	0.523433	0.458723	4.7336	1.00699	717.757	0.750985	0.750985
105	5.62311	4.28738	-1.33573	0.228662	0.754504	1.27762	1.0097	520.379	0.762456	0.762456
106	5.2371	1.24748	-3.98961	0.148043	0.837153	0.748901	1.01472	346.122	0.238201	0.238201
107	5.40138	7.95492	2.55353	0.400178	0.572615	2.87532	1.00955	528.399	1.47276	1.47276
108	2.74196	4.93249	2.19053	0.565523	0.40436	5.60968	1.01709	299.226	1.79889	1.79889
109	8.08001	3.7408	-4.33921	0.14756	0.839157	0.746034	1.00605	827.148	0.46297	0.46297
110	6.06874	21.5985	15.5297	0.804317	0.163518	17.7145	1.00516	966.409	3.55897	3.55897
111	4.74833	7.76999	3.02166	0.479666	0.490404	3.97293	1.01513	336.945	1.63636	1.63636
112	5.8703	16.8903	11.02	0.732296	0.236982	11.7892	1.00707	709.623	2.87726	2.87726
113	10.2387	15.486	5.24733	0.595925	0.361876	6.356	1.00708	708.958	1.5125	1.5125
114	8.8603	17.9255	9.06524	0.655829	0.316533	8.21241	1.00674	744.013	2.02313	2.02313
115	5.32276	21.7658	16.443	0.842776	0.130998	23.1019	1.00801	627.709	4.08919	4.08919
116	11.2576	11.6185	0.360967	0.455079	0.508474	3.59922	1.00788	638.044	1.03206	1.03206
117	2.1587	1.06415	-1.09455	0.12429	0.829616	0.611687	1.02717	191.227	0.49296	0.49296
118	1.73037	1.19169	-0.538684	0.228786	0.695184	1.27852	1.03834	137.796	0.688689	0.688689
119	2.08132	0.885698	-1.19562	0.195743	0.771479	1.04893	1.01626	314.076	0.425547	0.425547
120	2.09981	1.15912	-0.94069	0.130855	0.807866	0.648862	1.03513	149.643	0.552012	0.552012
121	1.82769	0.848031	-0.979664	0.0755114	0.903221	0.352019	1.01553	328.364	0.463989	0.463989
122	2.22779	1.21533	-1.01246	0.135417	0.791869	0.675028	1.03697	142.591	0.545533	0.545533
123	1.41068	1.09016	-0.320518	0.346064	0.591226	2.28074	1.03959	133.684	0.772792	0.772792
124	1.53426	1.56275	0.0284831	0.514393	0.371819	4.56526	1.03826	138.059	1.01856	1.01856
125	2.52135	0.920797	-1.60056	0.0374533	0.947873	0.167696	1.01182	428.83	0.365199	0.365199
126	1.01368	1.18263	0.168951	0.651906	0.291137	8.07131	1.0493	108.862	1.16667	1.16667
127	1.70785	1.06174	-0.646105	0.133602	0.811402	0.664586	1.03476	151.183	0.621684	0.621684
128	1.22161	1.21477	-0.00683827	0.473325	0.432522	3.87322	1.05316	101.526	0.994402	0.994402
129	1.98161	1.08041	-0.901201	0.0365324	0.929083	0.163416	1.03058	170.792	0.545218	0.545218
130	1.47545	1.15573	-0.31972	0.346477	0.573572	2.28491	1.05554	97.5025	0.783307	0.783307
131	1.63433	1.00974	-0.624589	0.153537	0.792566	0.781737	1.02162	238.284	0.617832	0.617832
132	30.9137	0.896818	-30.0168	1.0822e-09	1	4.66405e-09	1.01012	498.984	0.0290104	0.0290104
133	1.6208	0.706295	-0.914506	0.0154239	0.977498	0.0675148	1.00804	625.323	0.435769	0.435769
134	3.29213	1.09762	-2.1945	0.0196657	0.962299	0.0864551	1.01755	291.518	0.333409	0.333409
135	1.79164	0.882055	-0.909584	0.142408	0.820589	0.715662	1.01369	371.491	0.492317	0.492317
136	1.90934	1.04317	-0.866165	0.0806491	0.879261	0.378071	1.02662	194.984	0.546353	0.546353
137	4.22674	6.98226	2.75552	0.43072	0.543083	3.2608	1.01105	457.864	1.65193	1.65193
138	5.27948	13.9897	8.71025	0.687803	0.284534	9.4949	1.00888	567.589	2.64983	2.64983
139	3.22599	6.11557	2.88958	0.505697	0.461343	4.40912	1.01412	360.29	1.89572	1.89572
140	6.36365	13.4255	7.06181	0.573886	0.397691	5.80436	1.00765	656.587	2.10971	2.10971
141	5.92772	16.9919	11.0641	0.721421	0.248034	11.1608	1.00704	713.082	2.86651	2.86651
142	3.76174	0.748837	-3.0129	0.0370204	0.953077	0.165684	1.01121	451.718	0.199067	0.199067
143	12.4623	0.774996	-11.6873	0.00094621	0.99851	0.00408182	1.00809	621.541	0.0621872	0.0621872
144	2.48126	0.982029	-1.49923	0.0905086	0.873245	0.42889	1.01807	283.49	0.395778	0.395778
145	1.82534	0.875642	-0.949696	0.0351087	0.948557	0.156817	1.01402	362.827	0.479715	0.479715
146	3.30299	1.07221	-2.23078	0.00115947	0.994336	0.00500284	1.01239	409.319	0.324619	0.324619
147	1.43376	0.748181	-0.685581	0.0416479	0.941698	0.187293	1.00874	576.373	0.521831	0.521831
148	4.76128	0.955871	-3.80541	0.00158618	0.996545	0.00684695	1.01179	429.75	0.200759	0.200759
149	1.50769	1.48586	-0.0218299	0.411632	0.454339	3.01519	1.04769	112.283	0.985521	0.985521
150	1.49213	0.733316	-0.758811	0.0628873	0.918379	0.289218	1.01198	423.131	0.491457	0.491457
151	1.88696	0.683157	-1.2038	0.00472838	0.993133	0.0204751	1.00528	945.584	0.362041	0.362041
152	2.0364	0.974628	-1.06177	0.0147586	0.971453	0.0645589	1.01404	362.417	0.478603	0.478603
153	6.08773	0.671607	-5.41612	3.59692e-07	0.999999	1.55019e-06	1.00699	717.947	0.110322	0.110322
154	2.01475	0.649523	-1.36523	0.000128325	0.999761	0.000553122	1.00656	763.686	0.322383	0.322383
155	3.31891	0.632004	-2.68691	2.39546e-05	0.999957	0.000103242	1.01041	485.652	0.190425	0.190425
156	3.55169	1.01343	-2.53825	0.0814257	0.901518	0.382034	1.01054	479.812	0.285339	0.285339
157	1.51369	0.70784	-0.80585	0.212306	0.758265	1.16161	1.01137	445.426	0.467625	0.467625
158	3.79956	0.823674	-2.97589	0.103917	0.872065	0.499795	1.01249	406.264	0.216781	0.216781
159	11.845	1.66284	-10.1822	0.0437579	0.949154	0.197217	1.00672	745.977	0.140383	0.140383
160	1.68243	0.652956	-1.02948	0.00370075	0.994107	0.0160087	1.00546	914.923	0.388102	0.388102
161	2.35062	0.844174	-1.50644	0.0059283	0.990565	0.025702	1.01093	462.768	0.359128	0.359128
162	1.20573	1.00084	-0.20489	0.371371	0.544623	2.54606	1.01743	293.472	0.83007	0.83007
163	1.80384	1.17719	-0.626651	0.0950828	0.828043	0.452843	1.04696	113.912	0.652603	0.652603
164	2.83876	0.965188	-1.87357	0.00526779	0.98892	0.0228232	1.0117	433.104	0.340004	0.340004
165	4.69215	8.70687	4.01472	0.453119	0.519169	3.57087	1.01052	480.506	1.85562	1.85562
166	0.776918	1.46294	0.686025	0.804001	0.180505	17.679	1.00579	863.589	1.88301	1.88301
167	5.92385	4.98532	-0.938534	0.348603	0.627061	2.30643	1.01234	411.045	0.841567	0.841567
168	3.06247	1.24223	-1.82024	0.24389	0.727947	1.39016	1.01536	332.014	0.40563	0.40563
169	3.02167	2.17199	-0.849682	0.44329	0.510269	3.43174	1.02688	193.218	0.718804	0.718804
170	4.75636	0.669424	-4.08693	0.0200188	0.974214	0.0880389	1.01011	499.51	0.140743	0.140743
171	1.16205	1.04291	-0.119134	0.456418	0.47048	3.6187	1.0278	187.038	0.897479	0.897479
172	2.25094	0.616493	-1.63445	0.00220258	0.996781	0.00951359	1.01141	443.845	0.273882	0.273882
173	1.79984	0.615488	-1.18435	0.00273028	0.995859	0.0117991	1.01118	452.825	0.341968	0.341968
174	2.43344	0.612735	-1.8207	2.51036e-05	0.999952	0.000108194	1.01251	405.597	0.251798	0.251798
175	1.55943	0.348831	-1.2106	8.50542e-05	0.999837	0.000366596	1.0067	747.715	0.223691	0.223691
176	1.78446	0.425794	-1.35867	4.94953e-06	0.99999	2.13315e-05	1.03383	155.117	0.238612	0.238612
177	1.4891	0.446523	-1.04258	0.000615434	0.998974	0.00265402	1.02947	176.887	0.299861	0.299861
178	1.90143	0.53324	-1.36819	1.24542e-05	0.999975	5.36757e-05	1.03043	171.567	0.280442	0.280442
179	5.19965	0.252351	-4.9473	3.54984e-13	1	1.5299e-12	1.0104	486.023	0.0485323	0.0485323
180	1.7503	0.180696	-1.5696	2.18659e-12	1	9.42371e-12	1.00544	917.58	0.103237	0.103237
181	1.66571	0.306653	-1.35905	1.1059e-07	1	4.76616e-07	1.00283	1746.41	0.184098	0.184098
182	2.29844	0.324037	-1.97441	2.99946e-12	1	1.2927e-11	1.00932	541.294	0.140981	0.140981
183	1.89403	0.221425	-1.67261	4.75295e-12	1	2.04841e-11	1.02149	239.611	0.116907	0.116907
184	1.70785	0.137821	-1.57003	1.14262e-17	1	4.92443e-17	1.006	833.369	0.0806986	0.0806986
185	2.60999	0.285327	-2.32466	2.64494e-11	1	1.13991e-10	1.00987	511.707	0.109321	0.109321
186	36.1203	0.327973	-35.7923	2.67816e-20	1	1.15423e-19	1.0102	495.285	0.00908002	0.00908002
187	1.65807	0.16296	-1.49511	6.94644e-15	1	2.99376e-14	1.00739	679.522	0.0982831	0.0982831
188	1.52782	0.107589	-1.42023	4.19777e-18	1	1.80914e-17	1.00467	1067.3	0.0704198	0.0704198
189	1.80904	0.575075	-1.23396	0.000367746	0.999377	0.00158549	1.02452	210.991	0.31789	0.31789
190	2.7839	0.285255	-2.49865	4.82608e-07	0.999999	2.07993e-06	1.00527	947.274	0.102466	0.102466
191	1.43028	0.20502	-1.22526	1.40786e-11	1	6.06758e-11	1.01396	364.344	0.143342	0.143342
192	1.71899	0.316939	-1.40205	3.01314e-09	1	1.2986e-08	1.00525	951.517	0.184376	0.184376
193	3.26926	2.83835	-0.430906	0.2455	0.738705	1.40232	1.01128	448.716	0.868195	0.868195
194	3.50753	2.64523	-0.862306	0.213366	0.773828	1.16898	1.0113	448.084	0.754156	0.754156
195	4.11081	5.69943	1.58862	0.470398	0.508346	3.82798	1.0117	432.854	1.38645	1.38645
196	5.18117	13.7974	8.61625	0.70006	0.272462	10.059	1.00912	552.689	2.66299	2.66299
197	6.61345	0.498085	-6.11537	0.00175218	0.997701	0.00756476	1.00852	590.906	0.0753138	0.0753138
198	1.34407	0.364794	-0.979273	0.000203355	0.999623	0.000876594	1.00595	841.338	0.271411	0.271411
199	1.37783	0.358611	-1.01921	0.00026342	0.999507	0.00113558	1.00634	790.336	0.260273	0.260273
200	4.48402	3.13736	-1.34666	0.379513	0.596132	2.63602	1.0146	348.687	0.699675	0.699675
201	1.47166	0.445634	-1.02603	0.121791	0.867697	0.597684	1.01114	454.397	0.30281	0.30281
202	2.1967	0.365923	-1.83078	9.50599e-10	1	4.09687e-09	1.02425	213.285	0.166578	0.166578
203	1.51006	0.691707	-0.818356	0.00721819	0.988316	0.031335	1.00455	1093.58	0.458065	0.458065
204	1.73276	0.326744	-1.40602	1.24934e-06	0.999997	5.38438e-06	1.0069	727.369	0.188569	0.188569
205	1.88453	0.552795	-1.33174	0.000203097	0.999659	0.000875481	1.03598	146.314	0.293333	0.293333
206	4.27005	4.12122	-0.148832	0.387557	0.584196	2.72724	1.01603	318.524	0.965145	0.965145
207	5.00129	4.14934	-0.851945	0.302683	0.669457	1.87074	1.01532	332.901	0.829655	0.829655
208	9.17081	6.77025	-2.40057	0.287388	0.692384	1.73808	1.00614	814.711	0.738238	0.738238
209	1.82556	0.374332	-1.45122	2.06863e-06	0.999996	8.91536e-06	1.03657	144.058	0.205051	0.205051
210	1.82745	0.399811	-1.42764	2.02126e-05	0.99996	8.71136e-05	1.02171	237.3	0.21878	0.21878
211	2.95377	2.11426	-0.839513	0.188439	0.799984	1.0007	1.01051	480.862	0.715782	0.715782
212	2.95377	2.11426	-0.839513	0.188439	0.799984	1.0007	1.01051	480.862	0.715782	0.715782
213	2.95377	2.11426	-0.839513	0.188439	0.799984	1.0007	1.01051	480.862	0.715782	0.715782
214	2.95377	2.11426	-0.839513	0.188439	0.799984	1.0007	1.01051	480.862	0.715782	0.715782
215	3.56716	1.70336	-1.8638	0.146421	0.843492	0.739292	1.01221	415.372	0.477512	0.477512
216	5.62786	11.1507	5.5228	0.552128	0.420207	5.31302	1.00943	534.69	1.98133	1.98133
217	5.80925	9.09694	3.28769	0.442736	0.532801	3.42404	1.00874	576.037	1.56594	1.56594
218	3.65038	2.11695	-1.53342	0.200781	0.786053	1.08271	1.01267	400.482	0.579927	0.579927
219	0.786874	0.74251	-0.0443644	0.564381	0.40653	5.58367	1.00862	584.214	0.943619	0.943619
220	1.60011	0.720394	-0.87972	0.101013	0.878247	0.484262	1.01193	424.827	0.450214	0.450214
221	1.2535	0.938595	-0.314908	0.325362	0.620959	2.0785	1.021	245.018	0.748777	0.748777
222	1.87052	0.484019	-1.3865	2.97145e-06	0.999994	1.28063e-05	1.03036	171.948	0.258761	0.258761
223	1.42572	0.337823	-1.0879	2.91445e-05	0.999935	0.00012561	1.00698	718.241	0.236949	0.236949
224	1.62754	0.193279	-1.43426	2.49321e-10	1	1.07452e-09	1.0086	585.743	0.118755	0.118755
225	1.81617	0.649328	-1.16684	0.0208502	0.972258	0.0917731	1.00826	609.388	0.357526	0.357526
226	6.23347	3.24007	-2.99339	0.197162	0.786952	1.0584	1.01124	450.334	0.519787	0.519787
227	5.22461	7.54309	2.31848	0.455252	0.519259	3.60173	1.01153	439.367	1.44376	1.44376
228	5.00148	7.99478	2.99331	0.497782	0.478486	4.27171	1.01094	462.394	1.59848	1.59848
229	4.57067	9.99288	5.42221	0.631138	0.342228	7.3742	1.01223	414.793	2.1863	2.1863
230	5.05308	8.58792	3.53484	0.470223	0.503207	3.8253	1.01052	480.517	1.69954	1.69954
231	3.02215	0.411848	-2.6103	0.0237315	0.973134	0.104764	1.01121	451.459	0.136276	0.136276
232	4.22847	7.69186	3.46339	0.559926	0.415735	5.48352	1.0115	440.274	1.81906	1.81906
233	3.71101	4.19326	0.482251	0.434595	0.542229	3.31268	1.01334	380.907	1.12995	1.12995
234	3.34192	1.52479	-1.81713	0.262003	0.722225	1.53005	1.01146	441.868	0.456261	0.456261
235	5.82223	12.5855	6.76328	0.586083	0.388165	6.10239	1.00762	659.567	2.16163	2.16163
236	3.31001	1.77921	-1.5308	0.201352	0.785477	1.08656	1.01247	406.863	0.537525	0.537525
237	3.04868	4.43468	1.386	0.47757	0.500339	3.93971	1.01206	420.395	1.45462	1.45462
238	4.77224	3.14562	-1.62662	0.220596	0.765795	1.2198	1.01159	437	0.65915	0.65915
239	1.10982	0.039973	-1.06984	1.24272e-15	1	5.35584e-15	1.00719	697.921	0.0360177	0.0360177
240	1.16398	0.122576	-1.0414	2.89171e-09	1	1.24626e-08	1.00393	1262.84	0.105308	0.105308
241	1.25954	0.0994806	-1.16006	1.16047e-14	1	5.00136e-14	1.00619	808.521	0.0789817	0.0789817
242	1.97173	0.592196	-1.37953	0.000159414	0.999719	0.00068715	1.02039	252.078	0.300344	0.300344
243	1.8963	0.372619	-1.52368	2.38674e-09	1	1.02863e-08	1.04183	126.934	0.196498	0.196498
244	1.40183	0.0973969	-1.30444	6.55255e-18	1	2.824e-17	1.00667	751.339	0.0694783	0.0694783
245	1.34544	0.129178	-1.21627	6.53152e-12	1	2.81494e-11	1.00741	678.099	0.0960115	0.0960115
246	1.54294	0.681385	-0.86155	0.00912164	0.986022	0.0396741	1.00449	1108	0.441616	0.441616
247	1.77035	0.538858	-1.23149	0.000381262	0.999354	0.00164378	1.03506	149.929	0.304379	0.304379
248	1.18065	0.191883	-0.988764	7.09653e-06	0.999978	3.05847e-05	1.01037	487.535	0.162524	0.162524
249	1.51822	0.217594	-1.30063	5.38348e-11	1	2.32016e-10	1.00684	733.046	0.143321	0.143321
250	1.53555	0.354231	-1.18131	7.83513e-06	0.999983	3.37679e-05	1.00797	630.99	0.230687	0.230687
251	1.77561	0.317864	-1.45774	1.85159e-07	1	7.97993e-07	1.00464	1074.43	0.179017	0.179017
252	1.1964	0.144502	-1.05189	1.85759e-12	1	8.00582e-12	1.00622	805.378	0.120781	0.120781
253	1.57725	0.431733	-1.14552	0.000254313	0.999546	0.00109631	1.02021	254.32	0.273725	0.273725
254	1.92132	0.259318	-1.662	8.24368e-08	1	3.55284e-07	1.00999	505.645	0.134969	0.134969
255	5.79829	0.153953	-5.64434	1.2887e-13	1	5.554e-13	1.00808	622.669	0.0265515	0.0265515
256	1.29076	0.0977371	-1.19302	7.8133e-17	1	3.36736e-16	1.00573	872.994	0.0757207	0.0757207
257	1.13349	0.117824	-1.01566	4.23479e-12	1	1.8251e-11	1.00751	668.709	0.103948	0.103948
258	1.65113	0.280142	-1.37099	9.7109e-08	1	4.18519e-07	1.00946	533.413	0.169666	0.169666
259	1.76235	0.315361	-1.44699	3.21062e-08	1	1.3837e-07	1.01209	419.515	0.178944	0.178944
260	1.92854	0.0825473	-1.84599	7.85184e-23	1	3.38397e-22	1.01097	461.039	0.0428031	0.0428031
261	2.68148	0.342045	-2.33944	8.78436e-11	1	3.78587e-10	1.01536	331.969	0.127558	0.127558
262	1.34828	0.232016	-1.11626	7.51419e-10	1	3.23845e-09	1.01133	446.965	0.172083	0.172083
263	1.02604	0.0947006	-0.931336	1.4289e-11	1	6.15824e-11	1.00384	1292.59	0.0922974	0.0922974
264	1.41827	0.125258	-1.29301	1.80463e-15	1	7.77755e-15	1.00706	710.954	0.0883175	0.0883175
265	1.59685	0.271412	-1.32544	1.51648e-10	1	6.53571e-10	1.00741	677.768	0.169967	0.169967
266	1.75034	0.204006	-1.54633	4.26155e-12	1	1.83663e-11	1.0085	592.4	0.116552	0.116552
267	1.77599	0.171588	-1.60441	4.8014e-12	1	2.0693e-11	1.00851	591.896	0.0966152	0.0966152
268	1.38072	0.262944	-1.11778	3.38304e-07	0.999999	1.45802e-06	1.00713	703.696	0.190439	0.190439
269	1.54456	0.13987	-1.40469	2.31751e-14	1	9.98793e-14	1.00682	735.612	0.0905571	0.0905571
270	2.0564	0.502743	-1.55366	5.19497e-07	0.999999	2.23892e-06	1.02197	234.543	0.244477	0.244477
271	1.44474	0.17009	-1.27465	1.99346e-13	1	8.59136e-13	1.01666	306.709	0.117731	0.117731
272	1.95572	0.416506	-1.53921	9.30248e-06	0.999982	4.0092e-05	1.0267	194.427	0.212968	0.212968
273	0.961943	0.0361999	-0.925744	1.50873e-16	1	6.50229e-16	1.00712	704.713	0.0376321	0.0376321
274	1.77376	0.488182	-1.28557	3.02048e-05	0.999943	0.00013018	1.03515	149.58	0.275225	0.275225
275	1.32485	0.0370579	-1.2878	3.86668e-19	1	1.66646e-18	1.007	716.761	0.0279713	0.0279713
276	1.26926	0.361971	-0.907289	5.39301e-05	0.999882	0.000232439	1.00655	764.539	0.285183	0.285183
277	1.71102	0.320094	-1.39093	4.20355e-09	1	1.81164e-08	1.00688	729.117	0.187078	0.187078
278	1.11727	0.301833	-0.815433	2.99073e-06	0.999991	1.28894e-05	1.01571	324.863	0.270153	0.270153
279	1.60993	0.274599	-1.33533	9.61274e-10	1	4.14288e-09	1.00942	535.589	0.170566	0.170566
280	41.6026	0.179881	-41.4227	3.09064e-21	1	1.332e-20	1.00239	2056.78	0.0043238	0.0043238
281	1.70875	0.145688	-1.56306	1.33267e-17	1	5.74352e-17	1.00773	649.962	0.0852599	0.0852599
282	1.70503	0.471159	-1.23387	1.17763e-05	0.999974	5.07537e-05	1.035	150.21	0.276335	0.276335
283	0.953486	0.110072	-0.843414	5.97755e-11	1	2.57619e-10	1.00326	1519.44	0.115441	0.115441
284	1.73834	0.161171	-1.57717	1.23016e-13	1	5.30171e-13	1.00647	773.98	0.0927154	0.0927154
285	1.64173	0.387282	-1.25444	5.05274e-06	0.999989	2.17763e-05	1.02521	205.425	0.235899	0.235899
286	1.16375	0.112538	-1.05121	3.28963e-10	1	1.41776e-09	1.00462	1077.64	0.096703	0.096703
287	1.83774	0.316853	-1.52089	3.91585e-09	1	1.68765e-08	1.0083	606.344	0.172414	0.172414
288	2.12596	0.260613	-1.86534	2.70443e-13	1	1.16555e-12	1.02349	219.928	0.122586	0.122586
289	3.1847	0.408634	-2.77607	9.67132e-05	0.999837	0.000416853	1.01526	334.035	0.128311	0.128311
290	1.70606	0.324566	-1.38149	1.86917e-08	1	8.0557e-08	1.01274	398.534	0.190243	0.190243
291	1.31767	0.0407411	-1.27693	2.65839e-22	1	1.14571e-21	1.00393	1263.22	0.0309189	0.0309189
292	1.17801	0.623611	-0.554395	0.0319988	0.954431	0.142467	1.01204	421.102	0.529378	0.529378
293	3.18108	2.44849	-0.732585	0.196121	0.791093	1.05145	1.01032	489.804	0.769705	0.769705
294	1.23033	0.229738	-1.0006	1.05655e-08	1	4.5535e-08	1.01261	402.298	0.186728	0.186728
295	1.6495	0.314669	-1.33483	7.95285e-08	1	3.4275e-07	1.00293	1685.03	0.190767	0.190767
296	0.801217	0.393563	-0.407654	0.01214	0.979271	0.0529635	1.00362	1369.59	0.491207	0.491207
297	1.70267	0.324069	-1.3786	1.52071e-06	0.999997	6.55395e-06	1.00829	607.135	0.19033	0.19033
298	1.23583	0.566785	-0.66904	0.00817202	0.987054	0.0355098	1.01655	308.689	0.458629	0.458629
299	2.95377	2.11426	-0.839513	0.188439	0.799984	1.0007	1.01051	480.862	0.715782	0.715782
300	2.95377	2.11426	-0.839513	0.188439	0.799984	1.0007	1.01051	480.862	0.715782	0.715782
301	2.95377	2.11426	-0.839513	0.188439	0.799984	1.0007	1.01051	480.862	0.715782	0.715782
302	2.95377	2.11426	-0.839513	0.188439	0.799984	1.0007	1.01051	480.862	0.715782	0.715782
303	2.95377	2.11426	-0.839513	0.188439	0.799984	1.0007	1.01051	480.862	0.715782	0.715782
304	2.95377	2.11426	-0.839513	0.188439	0.799984	1.0007	1.01051	480.862	0.715782	0.715782
305	2.95377	2.11426	-0.839513	0.188439	0.799984	1.0007	1.01051	480.862	0.715782	0.715782
306	2.95377	2.11426	-0.839513	0.188439	0.799984	1.0007	1.01051	480.862	0.715782	0.715782
307	2.95377	2.11426	-0.839513	0.188439	0.799984	1.0007	1.01051	480.862	0.715782	0.715782
308	2.95377	2.11426	-0.839513	0.188439	0.799984	1.0007	1.01051	480.862	0.715782	0.715782
309	2.95377	2.11426	-0.839513	0.188439	0.799984	1.0007	1.01051	480.862	0.715782	0.715782
310	2.95377	2.11426	-0.839513	0.188439	0.799984	1.0007	1.01051	480.862	0.715782	0.715782
311	2.95377	2.11426	-0.839513	0.188439	0.799984	1.0007	1.01051	480.862	0.715782	0.715782
312	2.95377	2.11426	-0.839513	0.188439	0.799984	1.0007	1.01051	480.862	0.715782	0.715782
313	2.95377	2.11426	-0.839513	0.188439	0.799984	1.0007	1.01051	480.862	0.715782	0.715782
314	2.95377	2.11426	-0.839513	0.188439	0.799984	1.0007	1.01051	480.862	0.715782	0.715782
315	1.71113	0.321229	-1.3899	0.0557584	0.936723	0.254497	1.0055	908.822	0.187729	0.187729
316	4.74359	5.82712	1.08353	0.429268	0.549444	3.24154	1.01169	433.34	1.22842	1.22842
317	1.46043	0.3595	-1.10093	1.52543e-05	0.999966	6.57438e-05	1.00549	909.555	0.24616	0.24616
318	2.52051	1.48088	-1.03963	0.261002	0.724286	1.52214	1.0108	468.344	0.587532	0.587532
319	3.99307	5.55531	1.56224	0.379171	0.598745	2.63219	1.01149	440.934	1.39124	1.39124
320	5.52476	4.306	-1.21876	0.285301	0.699461	1.72042	1.01141	443.957	0.779401	0.779401
321	3.08999	1.77386	-1.31613	0.151401	0.83724	0.768919	1.01067	473.713	0.574067	0.574067
322	3.8472	3.13955	-0.707656	0.239675	0.746343	1.35856	1.01139	444.528	0.816059	0.816059
323	3.26313	3.99003	0.726897	0.415003	0.565009	3.0574	1.01165	434.749	1.22276	1.22276
324	2.28528	0.373984	-1.91129	0.0299293	0.967264	0.132968	1.00891	565.523	0.163649	0.163649
325	2.95377	2.11426	-0.839513	0.188439	0.799984	1.0007	1.01051	480.862	0.715782	0.715782
326	2.95377	2.11426	-0.839513	0.188439	0.799984	1.0007	1.01051	480.862	0.715782	0.715782
327	2.95377	2.11426	-0.839513	0.188439	0.799984	1.0007	1.01051	480.862	0.715782	0.715782
328	2.95377	2.11426	-0.839513	0.188439	0.799984	1.0007	1.01051	480.862	0.715782	0.715782
329	1.94602	0.308977	-1.63704	1.51538e-08	1	6.53094e-08	1.00528	945.002	0.158774	0.158774
330	2.02762	0.636076	-1.39155	0.000220609	0.999616	0.000950985	1.00697	719.43	0.313706	0.313706
331	1.67052	0.567416	-1.1031	0.000667502	0.998865	0.00287871	1.03238	161.701	0.339666	0.339666
332	1.62568	0.349925	-1.27576	5.09248e-06	0.999989	2.19476e-05	1.01437	354.272	0.215248	0.215248
333	1.49739	0.479483	-1.0179	0.0457099	0.94541	0.206436	1.0153	333.287	0.320213	0.320213
334	1.06357	0.383261	-0.680309	0.00742725	0.988525	0.0322493	1.00827	608.543	0.360354	0.360354
335	3.76499	0.68205	-3.08294	0.108543	0.879337	0.524757	1.01617	315.703	0.181156	0.181156
336	1.94343	0.321882	-1.62155	0.0365285	0.95808	0.163398	1.00625	800.994	0.165626	0.165626
337	2.31005	0.267546	-2.04251	0.00792116	0.990275	0.034411	1.0062	808.083	0.115818	0.115818
338	1.36439	0.377607	-0.986781	0.106826	0.878332	0.515463	1.00356	1390.97	0.276759	0.276759
339	4.27193	7.36345	3.09152	0.626419	0.336528	7.22662	1.02135	241.196	1.72368	1.72368
340	1.82648	0.310618	-1.51587	0.0821687	0.907836	0.385832	1.00369	1345.63	0.170064	0.170064
341	2.41103	0.605443	-1.80559	0.0944566	0.892737	0.44955	1.01672	305.718	0.251114	0.251114
342	4.38238	5.1327	0.750322	0.307505	0.673602	1.91377	1.00999	505.603	1.17121	1.17121
343	2.95377	2.11426	-0.839513	0.188439	0.799984	1.0007	1.01051	480.862	0.715782	0.715782
344	2.95377	2.11426	-0.839513	0.188439	0.799984	1.0007	1.01051	480.862	0.715782	0.715782
345	2.95377	2.11426	-0.839513	0.188439	0.799984	1.0007	1.01051	480.862	0.715782	0.715782
346	2.95377	2.11426	-0.839513	0.188439	0.799984	1.0007	1.01051	480.862	0.715782	0.715782
347	2.95377	2.11426	-0.839513	0.188439	0.799984	1.0007	1.01051	480.862	0.715782	0.715782
348	2.95377	2.11426	-0.839513	0.188439	0.799984	1.0007	1.01051	480.862	0.715782	0.715782
349	2.95377	2.11426	-0.839513	0.188439	0.799984	1.0007	1.01051	480.862	0.715782	0.715782
350	2.95377	2.11426	-0.839513	0.188439	0.799984	1.0007	1.01051	480.862	0.715782	0.715782
351	2.95377	2.11426	-0.839513	0.188439	0.799984	1.0007	1.01051	480.862	0.715782	0.715782
352	2.95377	2.11426	-0.839513	0.188439	0.799984	1.0007	1.01051	480.862	0.715782	0.715782
353	2.95377	2.11426	-0.839513	0.188439	0.799984	1.0007	1.01051	480.862	0.715782	0.715782
354	2.95377	2.11426	-0.839513	0.188439	0.799984	1.0007	1.01051	480.862	0.715782	0.715782
355	2.95377	2.11426	-0.839513	0.188439	0.799984	1.0007	1.01051	480.862	0.715782	0.715782
356	2.95377	2.11426	-0.839513	0.188439	0.799984	1.0007	1.01051	480.862	0.715782	0.715782
357	2.95377	2.11426	-0.839513	0.188439	0.799984	1.0007	1.01051	480.862	0.715782	0.715782
358	2.95377	2.11426	-0.839513	0.188439	0.799984	1.0007	1.01051	480.862	0.715782	0.715782
359	2.95377	2.11426	-0.839513	0.188439	0.799984	1.0007	1.01051	480.862	0.715782	0.715782
360	2.95377	2.11426	-0.839513	0.188439	0.799984	1.0007	1.01051	480.862	0.715782	0.715782
361	2.95377	2.11426	-0.839513	0.188439	0.799984	1.0007	1.01051	480.862	0.715782	0.715782
362	2.95377	2.11426	-0.839513	0.188439	0.799984	1.0007	1.01051	480.862	0.715782	0.715782
363	2.95377	2.11426	-0.839513	0.188439	0.799984	1.0007	1.01051	480.862	0.715782	0.715782
364	2.95377	2.11426	-0.839513	0.188439	0.799984	1.0007	1.01051	480.862	0.715782	0.715782
365	2.95377	2.11426	-0.839513	0.188439	0.799984	1.0007	1.01051	480.862	0.715782	0.715782
366	2.95377	2.11426	-0.839513	0.188439	0.799984	1.0007	1.01051	480.862	0.715782	0.715782
367	2.95377	2.11426	-0.839513	0.188439	0.799984	1.0007	1.01051	480.862	0.715782	0.715782
368	2.95377	2.11426	-0.839513	0.188439	0.799984	1.0007	1.01051	480.862	0.715782	0.715782
369	2.95377	2.11426	-0.839513	0.188439	0.799984	1.0007	1.01051	480.862	0.715782	0.715782
370	2.95377	2.11426	-0.839513	0.188439	0.799984	1.0007	1.01051	480.862	0.715782	0.715782
371	2.95377	2.11426	-0.839513	0.188439	0.799984	1.0007	1.01051	480.862	0.715782	0.715782
372	2.95377	2.11426	-0.839513	0.188439	0.799984	1.0007	1.01051	480.862	0.715782	0.715782
373	2.95377	2.11426	-0.839513	0.188439	0.799984	1.0007	1.01051	480.862	0.715782	0.715782
374	2.95377	2.11426	-0.839513	0.188439	0.799984	1.0007	1.01051	480.862	0.715782	0.715782
375	2.95377	2.11426	-0.839513	0.188439	0.799984	1.0007	1.01051	480.862	0.715782	0.715782
376	2.95377	2.11426	-0.839513	0.188439	0.799984	1.0007	1.01051	480.862	0.715782	0.715782
377	2.95377	2.11426	-0.839513	0.188439	0.799984	1.0007	1.01051	480.862	0.715782	0.715782
378	2.95377	2.11426	-0.839513	0.188439	0.799984	1.0007	1.01051	480.862	0.715782	0.715782
379	2.95377	2.11426	-0.839513	0.188439	0.799984	1.0007	1.01051	480.862	0.715782	0.715782
380	2.95377	2.11426	-0.839513	0.188439	0.799984	1.0007	1.01051	480.862	0.715782	0.715782
381	2.95377	2.11426	-0.839513	0.188439	0.799984	1.0007	1.01051	480.862	0.715782	0.715782
382	2.95377	2.11426	-0.839513	0.188439	0.799984	1.0007	1.01051	480.862	0.715782	0.715782
383	2.95377	2.11426	-0.839513	0.188439	0.799984	1.0007	1.01051	480.862	0.715782	0.715782
384	2.95377	2.11426	-0.839513	0.188439	0.799984	1.0007	1.01051	480.862	0.715782	0.715782
385	2.95377	2.11426	-0.839513	0.188439	0.799984	1.0007	1.01051	480.862	0.715782	0.715782
386	2.95377	2.11426	-0.839513	0.188439	0.799984	1.0007	1.01051	480.862	0.715782	0.715782
387	2.95377	2.11426	-0.839513	0.188439	0.799984	1.0007	1.01051	480.862	0.715782	0.715782
388	2.95377	2.11426	-0.839513	0.188439	0.799984	1.0007	1.01051	480.862	0.715782	0.715782
389	2.95377	2.11426	-0.839513	0.188439	0.799984	1.0007	1.01051	480.862	0.715782	0.715782
390	2.95377	2.11426	-0.839513	0.188439	0.799984	1.0007	1.01051	480.862	0.715782	0.715782
391	2.95377	2.11426	-0.839513	0.188439	0.799984	1.0007	1.01051	480.862	0.715782	0.715782
392	2.95377	2.11426	-0.839513	0.188439	0.799984	1.0007	1.01051	480.862	0.715782	0.715782
393	2.95377	2.11426	-0.839513	0.188439	0.799984	1.0007	1.01051	480.862	0.715782	0.715782
394	2.95377	2.11426	-0.839513	0.188439	0.799984	1.0007	1.01051	480.862	0.715782	0.715782
395	2.95377	2.11426	-0.839513	0.188439	0.799984	1.0007	1.01051	480.862	0.715782	0.715782
396	2.95377	2.11426	-0.839513	0.188439	0.799984	1.0007	1.01051	480.862	0.715782	0.715782
397	2.95377	2.11426	-0.839513	0.188439	0.799984	1.0007	1.01051	480.862	0.715782	0.715782
398	2.95377	2.11426	-0.839513	0.188439	0.799984	1.0007	1.01051	480.862	0.715782	0.715782
399	2.95377	2.11426	-0.839513	0.188439	0.799984	1.0007	1.01051	480.862	0.715782	0.715782
400	2.95377	2.11426	-0.839513	0.188439	0.799984	1.0007	1.01051	480.862	0.715782	0.715782
401	2.95377	2.11426	-0.839513	0.188439	0.799984	1.0007	1.01051	480.862	0.715782	0.715782
402	2.95377	2.11426	-0.839513	0.188439	0.799984	1.0007	1.01051	480.862	0.715782	0.715782
403	2.95377	2.11426	-0.839513	0.188439	0.799984	1.0007	1.01051	480.862	0.715782	0.715782
404	2.95377	2.11426	-0.839513	0.188439	0.799984	1.0007	1.01051	480.862	0.715782	0.715782
405	2.95377	2.11426	-0.839513	0.188439	0.799984	1.0007	1.01051	480.862	0.715782	0.715782
406	2.95377	2.11426	-0.839513	0.188439	0.799984	1.0007	1.01051	480.862	0.715782	0.715782
407	2.95377	2.11426	-0.839513	0.188439	0.799984	1.0007	1.01051	480.862	0.715782	0.715782
408	2.95377	2.11426	-0.839513	0.188439	0.799984	1.0007	1.01051	480.862	0.715782	0.715782
409	2.95377	2.11426	-0.839513	0.188439	0.799984	1.0007	1.01051	480.862	0.715782	0.715782
410	2.95377	2.11426	-0.839513	0.188439	0.799984	1.0007	1.01051	480.862	0.715782	0.715782
411	2.95377	2.11426	-0.839513	0.188439	0.799984	1.0007	1.01051	480.862	0.715782	0.715782
412	2.95377	2.11426	-0.839513	0.188439	0.799984	1.0007	1.01051	480.862	0.715782	0.715782
413	2.95377	2.11426	-0.839513	0.188439	0.799984	1.0007	1.01051	480.862	0.715782	0.715782
414	2.95377	2.11426	-0.839513	0.188439	0.799984	1.0007	1.01051	480.862	0.715782	0.715782
415	2.95377	2.11426	-0.839513	0.188439	0.799984	1.0007	1.01051	480.862	0.715782	0.715782
416	1.83923	0.506274	-1.33295	2.97075e-05	0.999946	0.000128037	1.03543	148.444	0.275264	0.275264
417	1.65423	0.266301	-1.38793	1.91097e-09	1	8.23586e-09	1.01114	454.514	0.160982	0.160982
418	1.493	0.319774	-1.17323	0.000112822	0.999802	0.000486294	1.01198	423.23	0.214182	0.214182
419	1.3931	0.118427	-1.27468	9.87658e-13	1	4.25659e-12	1.01161	436.189	0.0850092	0.0850092
420	1.84438	0.486842	-1.35754	0.000162587	0.999719	0.000700827	1.02484	208.375	0.26396	0.26396
421	1.09371	0.0583771	-1.03534	1.21905e-13	1	5.25383e-13	1.00808	622.763	0.0533751	0.0533751
422	1.55471	0.187788	-1.36692	7.35903e-08	1	3.17158e-07	1.0104	485.805	0.120787	0.120787
423	1.50638	0.557143	-0.949238	0.00596114	0.991316	0.0258452	1.03516	149.554	0.369855	0.369855
424	1.57616	0.333536	-1.24262	9.38102e-06	0.999979	4.04305e-05	1.00946	533.346	0.211614	0.211614
425	0.997602	0.349976	-0.647627	0.00029578	0.999343	0.00127512	1.00926	544.37	0.350817	0.350817
426	1.28259	0.171284	-1.11131	6.44875e-09	1	2.77927e-08	1.01284	395.273	0.133545	0.133545
427	1.42151	0.307224	-1.11428	1.38929e-07	1	5.98751e-07	1.00492	1012.48	0.216126	0.216126
428	2.06507	0.295165	-1.76991	2.31045e-12	1	9.95754e-12	1.01313	386.869	0.142932	0.142932
429	1.57787	0.163992	-1.41388	1.37522e-14	1	5.9269e-14	1.00793	634.246	0.103933	0.103933
430	1.53835	0.319412	-1.21894	3.06354e-06	0.999993	1.32032e-05	1.00516	967.315	0.207632	0.207632
431	1.78109	0.148473	-1.63262	1.63161e-18	1	7.03186e-18	1.00856	588.21	0.0833605	0.0833605
432	0.771054	0.000709288	-0.770345	9.24194e-18	1	3.98307e-17	1.01146	441.874	0.000919894	0.000919894
433	1.33891	0.088111	-1.2508	8.15708e-14	1	3.51552e-13	1.00778	646.346	0.0658078	0.0658078
434	1.53522	0.0372189	-1.49801	5.78167e-06	0.999979	2.49179e-05	1.00656	764.396	0.0242433	0.0242433
435	1.23802	0.212371	-1.02565	4.77135e-09	1	2.05634e-08	1.01951	263.185	0.17154	0.17154
436	1.70574	0.00352232	-1.70222	3.73312e-31	1	1.60889e-30	1.01672	305.674	0.00206498	0.00206498
437	1.32363	0.0360665	-1.28756	1.27266e-24	1	5.4849e-24	1.00348	1425.75	0.0272482	0.0272482
438	1.24359	0.00275964	-1.24083	4.21065e-25	1	1.8147e-24	1.02763	188.151	0.00221909	0.00221909
439	1.23494	0.00151884	-1.23342	1.01965e-25	1	4.39447e-25	1.0198	259.454	0.00122989	0.00122989
440	1.09474	0.0362242	-1.05851	8.67651e-18	1	3.73938e-17	1.00337	1469.48	0.0330894	0.0330894
441	1.09027	0.000349034	-1.08992	1.0009e-28	1	4.31365e-28	1.00336	1475.44	0.000320136	0.000320136
442	0.969219	0.00105669	-0.968163	2.68453e-21	1	1.15697e-20	1.00503	990.789	0.00109024	0.00109024
443	1.0682	0.0585458	-1.00966	1.3718e-15	1	5.91214e-15	1.00825	609.579	0.0548077	0.0548077
444	1.09659	0.00127961	-1.09531	1.47747e-23	1	6.36757e-23	1.00503	992.341	0.0011669	0.0011669
445	1.30096	0.0359813	-1.26498	6.57301e-20	1	2.83282e-19	1.00743	675.65	0.0276574	0.0276574
446	1.2102	0.039898	-1.1703	1.80587e-20	1	7.78292e-20	1.00592	844.576	0.0329681	0.0329681
447	1.35082	0.119182	-1.23164	9.45633e-16	1	4.07547e-15	1.01115	453.787	0.0882293	0.0882293
448	1.67055	0.160993	-1.50956	1.24309e-12	1	5.35744e-12	1.00847	594.082	0.0963712	0.0963712
449	1.20094	0.00289852	-1.19804	7.14686e-23	1	3.08014e-22	1.0243	212.873	0.00241354	0.00241354
450	1.42979	0.0400688	-1.38972	1.4888e-18	1	6.41642e-18	1.00566	883.723	0.0280242	0.0280242
451	1.57599	0.2879	-1.2881	9.57244e-10	1	4.12551e-09	1.00313	1581.05	0.182678	0.182678
452	1.32989	0.202959	-1.12693	1.58948e-08	1	6.85032e-08	1.0146	348.835	0.152613	0.152613
453	1.52885	0.150615	-1.37823	1.377e-13	1	5.93455e-13	1.00641	780.951	0.0985155	0.0985155
454	1.00565	0.0377021	-0.967948	7.79164e-17	1	3.35803e-16	1.00843	597.402	0.0374903	0.0374903
455	1.32216	0.0890911	-1.23307	1.23274e-14	1	5.31285e-14	1.00637	786.084	0.0673829	0.0673829
456	1.10972	0.205753	-0.903965	5.89073e-08	1	2.53878e-07	1.0106	476.768	0.18541	0.18541
457	1.47014	0.338709	-1.13143	3.45106e-05	0.999927	0.000148738	1.00637	786.55	0.230393	0.230393
458	1.67655	0.166474	-1.51008	5.05742e-13	1	2.17964e-12	1.00855	588.607	0.0992951	0.0992951
459	1.1585	0.0761075	-1.08239	1.72626e-12	1	7.43978e-12	1.00938	537.619	0.0656948	0.0656948
460	1.27196	0.32295	-0.949012	6.00706e-06	0.999984	2.58893e-05	1.00993	508.397	0.253899	0.253899
461	1.10775	0.0960943	-1.01166	6.45075e-08	1	2.78013e-07	1.00466	1068.79	0.0867472	0.0867472
462	1.06944	0.220548	-0.848887	6.41758e-07	0.999998	2.76584e-06	1.00725	692.549	0.206229	0.206229
463	1.18917	0.213076	-0.97609	5.65102e-09	1	2.43546e-08	1.02051	250.763	0.179181	0.179181
464	1.55264	0.432636	-1.12	0.0838978	0.905566	0.394695	1.01354	375.307	0.278646	0.278646
465	1.35398	0.575036	-0.778949	0.00690493	0.989275	0.0299656	1.02122	242.535	0.424699	0.424699
466	1.02798	0.0361405	-0.991837	1.30499e-18	1	5.62424e-18	1.00557	897.729	0.0351569	0.0351569
467	1.40397	0.359961	-1.04401	0.000648874	0.998864	0.00279832	1.00583	857.308	0.256387	0.256387
468	0.97105	0.149395	-0.821655	5.63206e-09	1	2.42729e-08	1.00702	714.394	0.153849	0.153849
469	1.37828	0.606199	-0.772078	0.0069842	0.988986	0.0303121	1.01546	329.867	0.439824	0.439824
470	1.02149	0.0384828	-0.983012	3.87307e-14	1	1.66921e-13	1.006	833.454	0.037673	0.037673
471	2.6847	0.108863	-2.57583	2.56888e-21	1	1.10713e-20	1.01219	416.085	0.0405495	0.0405495
472	0.817929	0.0786246	-0.739305	2.77721e-10	1	1.19692e-09	1.00528	944.725	0.0961264	0.0961264
473	1.0222	0.0467084	-0.975495	1.70467e-14	1	7.34674e-14	1.00722	695.016	0.0456939	0.0456939
474	1.71477	0.296042	-1.41873	3.99126e-11	1	1.72014e-10	1.00494	1008.62	0.172642	0.172642
475	1.38675	0.103269	-1.28348	1.00549e-13	1	4.33342e-13	1.00473	1053.84	0.0744681	0.0744681
476	1.55961	0.585495	-0.974117	0.00554581	0.991601	0.0240345	1.02354	219.439	0.375411	0.375411
477	1.23606	0.201388	-1.03467	8.70554e-07	0.999997	3.7519e-06	1.01035	488.375	0.162927	0.162927
478	1.20993	0.0360954	-1.17383	0.00378396	0.992689	0.01637	1.00848	593.431	0.0298327	0.0298327
479	1.59441	0.136408	-1.458	8.03063e-08	1	3.46103e-07	1.00827	608.62	0.0855542	0.0855542
480	4.0535	0.142934	-3.91057	4.09919e-17	1	1.76666e-16	1.00507	984.879	0.0352618	0.0352618
481	1.58087	0.557598	-1.02327	0.00285026	0.995647	0.0123191	1.03697	142.601	0.352715	0.352715
482	1.07818	0.122255	-0.955923	8.97083e-10	1	3.86623e-09	1.0034	1455.79	0.11339	0.11339
483	1.96567	0.164458	-1.80121	9.55666e-14	1	4.11871e-13	1.0064	782.302	0.083665	0.083665
484	1.11475	0.337936	-0.776818	5.24749e-05	0.999876	0.000226167	1.01242	408.581	0.303148	0.303148
485	1.80538	0.0892816	-1.7161	1.61591e-18	1	6.96422e-18	1.00725	692.618	0.0494532	0.0494532
486	1.14624	0.143488	-1.00275	7.89456e-10	1	3.40238e-09	1.00499	998.624	0.125182	0.125182
487	1.28753	0.0885387	-1.19899	8.13569e-16	1	3.5063e-15	1.00663	755.82	0.0687664	0.0687664
488	0.692908	0.000804086	-0.692104	1.21447e-14	1	5.23409e-14	1.00887	568.33	0.00116045	0.00116045
489	1.32569	0.0407812	-1.28491	4.1534e-17	1	1.79003e-16	1.0094	536.782	0.0307622	0.0307622
490	1.1175	0.0440419	-1.07346	1.11324e-18	1	4.79784e-18	1.00548	911.834	0.0394111	0.0394111
491	1.09269	0.00083528	-1.09185	7.87531e-20	1	3.39408e-19	1.01097	461.288	0.000764428	0.000764428
492	1.62495	0.220816	-1.40413	1.33876e-10	1	5.76975e-10	1.0055	907.556	0.135891	0.135891
493	1.42902	0.0358575	-1.39317	3.94426e-22	1	1.69989e-21	1.00811	620.575	0.0250923	0.0250923
494	1.21322	0.133593	-1.07962	2.75807e-12	1	1.18867e-11	1.00517	964.64	0.110115	0.110115
495	0.942238	0.000205266	-0.942032	3.06248e-19	1	1.31986e-18	1.01263	401.819	0.000217849	0.000217849
496	0.808889	0.0402474	-0.768641	2.7786e-12	1	1.19752e-11	1.01014	498.147	0.0497564	0.0497564
497	1.19626	0.000396517	-1.19586	6.13418e-30	1	2.6437e-29	1.01279	397.005	0.000331464	0.000331464
498	1.44911	0.116468	-1.33264	7.8757e-14	1	3.39425e-13	1.00544	917.466	0.0803721	0.0803721
499	1.03029	0.0368933	-0.993396	4.85673e-17	1	2.09314e-16	1.01372	370.584	0.0358087	0.0358087
500	1.30419	0.0358566	-1.26833	6.52002e-26	1	2.80998e-25	1.00402	1235.77	0.0274934	0.0274934
501	1.18779	0.0361042	-1.15168	4.88441e-22	1	2.10507e-21	1.00219	2238.91	0.0303962	0.0303962
502	1.68481	0.192472	-1.49234	2.74149e-11	1	1.18152e-10	1.0081	621.073	0.11424	0.11424
503	1.46753	0.0508356	-1.41669	4.33866e-17	1	1.86987e-16	1.00617	810.71	0.0346404	0.0346404
504	1.20371	0.000677465	-1.20303	3.15281e-29	1	1.35879e-28	1.02155	238.946	0.000562815	0.000562815
505	1.30671	0.0695265	-1.23718	3.60691e-17	1	1.5545e-16	1.00817	615.654	0.0532073	0.0532073
506	1.43764	0.213339	-1.2243	9.3733e-08	1	4.03969e-07	1.00732	686.343	0.148395	0.148395
507	0.895634	0.0362383	-0.859395	8.72007e-12	1	3.75816e-11	1.01214	417.665	0.0404611	0.0404611
508	1.06933	0.000805467	-1.06852	8.30811e-26	1	3.58061e-25	1.0031	1593.28	0.000753247	0.000753247
509	0.963752	0.121512	-0.84224	8.00505e-09	1	3.45e-08	1.00306	1616.01	0.126083	0.126083
510	1.35043	0.147955	-1.20247	1.83041e-13	1	7.88866e-13	1.00792	634.79	0.109562	0.109562
511	1.21384	0.0363102	-1.17753	4.64508e-18	1	2.00193e-17	1.00735	683.404	0.0299136	0.0299136
512	1.6369	0.0405265	-1.59637	2.58287e-21	1	1.11316e-20	1.01382	367.898	0.0247581	0.0247581
513	1.38328	0.120097	-1.26318	4.20464e-15	1	1.81211e-14	1.01178	430.112	0.0868205	0.0868205
514	1.36495	0.0357937	-1.32916	1.66635e-27	1	7.1816e-27	1.0038	1306.82	0.0262234	0.0262234
515	2.95377	2.11426	-0.839513	0.188439	0.799984	1.0007	1.01051	480.862	0.715782	0.715782
516	1.18881	0.405461	-0.783353	0.000338404	0.999318	0.00145894	1.01034	488.758	0.341064	0.341064
517	1.86578	0.380656	-1.48513	1.46932e-07	1	6.33244e-07	1.04218	125.945	0.20402	0.20402
518	1.03003	0.0359721	-0.994062	7.12579e-18	1	3.07106e-17	1.00746	673.412	0.0349232	0.0349232
519	1.21997	0.182096	-1.03788	9.42516e-11	1	4.06203e-10	1.02177	236.66	0.149262	0.149262
520	1.11437	0.112494	-1.00188	1.4977e-10	1	6.45476e-10	1.00343	1444.5	0.100948	0.100948
521	15.458	0.260566	-15.1974	4.77288e-14	1	2.05701e-13	1.00659	760.444	0.0168564	0.0168564
522	1.24013	0.319883	-0.920251	6.57147e-06	0.999983	2.83218e-05	1.01098	460.648	0.257942	0.257942
523	1.05527	0.185797	-0.869475	4.63995e-09	1	1.99972e-08	1.00996	507.061	0.176065	0.176065
524	1.64134	0.158468	-1.48288	1.80286e-14	1	7.76993e-14	1.00729	688.877	0.0965477	0.0965477
525	4.25071	0.535917	-3.71479	8.46252e-06	0.999985	3.64719e-05	1.01218	416.209	0.126077	0.126077
526	1.6428	0.185536	-1.45727	7.87526e-11	1	3.39406e-10	1.00782	642.907	0.112939	0.112939
527	1.42619	0.0908461	-1.33535	3.69757e-15	1	1.59357e-14	1.00595	841.111	0.0636984	0.0636984
528	0.881404	0.0921583	-0.789245	1.66516e-11	1	7.17647e-11	1.00542	921.869	0.104559	0.104559
529	1.06607	0.519901	-0.546172	0.0123401	0.980895	0.0538474	1.0118	429.475	0.487678	0.487678
530	1.18544	0.377933	-0.807509	1.76934e-05	0.999956	7.62561e-05	1.01371	370.883	0.318812	0.318812
531	1.09637	0.268967	-0.827403	0.000164791	0.999629	0.000710331	1.00974	518.143	0.245325	0.245325
532	1.13345	0.0746624	-1.05879	8.01729e-13	1	3.45527e-12	1.00825	609.99	0.0658717	0.0658717
533	1.73385	0.145068	-1.58878	1.90761e-12	1	8.22137e-12	1.01017	496.54	0.0836682	0.0836682
534	1.72734	0.131745	-1.59559	1.00499e-16	1	4.33131e-16	1.0095	531.015	0.0762706	0.0762706
535	1.11267	0.12688	-0.985788	4.32269e-09	1	1.86298e-08	1.00449	1109.2	0.114032	0.114032
536	1.63165	0.120886	-1.51077	3.887e-19	1	1.67521e-18	1.00497	1003.41	0.0740882	0.0740882
537	1.23702	0.0501666	-1.18685	1.17419e-19	1	5.06051e-19	1.00728	689.831	0.0405545	0.0405545
538	1.3333	0.080776	-1.25252	2.16209e-17	1	9.31812e-17	1.0081	621.254	0.0605835	0.0605835
539	1.03804	0.0361723	-1.00186	1.65331e-14	1	7.12539e-14	1.00877	574.303	0.0348468	0.0348468
540	1.40237	0.0364134	-1.36596	8.57577e-25	1	3.69596e-24	1.00302	1638.59	0.0259656	0.0259656
541	1.1936	0.002738	-1.19086	1.56287e-22	1	6.73564e-22	1.02577	201.172	0.0022939	0.0022939
542	1.58471	0.160903	-1.42381	3.29967e-11	1	1.42209e-10	1.00924	545.528	0.101534	0.101534
543	1.39967	0.0381834	-1.36148	1.98479e-20	1	8.55399e-20	1.0091	553.689	0.0272803	0.0272803
544	1.05305	0.0670734	-0.985981	4.75646e-16	1	2.04993e-15	1.00916	550.212	0.0636941	0.0636941
545	1.58752	0.141277	-1.44624	3.04064e-12	1	1.31045e-11	1.00738	680.042	0.0889921	0.0889921
546	1.32135	0.210179	-1.11117	4.09406e-08	1	1.76445e-07	1.00902	558.548	0.159064	0.159064
547	1.11041	0.0358805	-1.07453	4.32e-23	1	1.86183e-22	1.00289	1709.79	0.0323129	0.0323129
548	1.80661	0.159137	-1.64748	5.13395e-13	1	2.21262e-12	1.0086	585.183	0.0880857	0.0880857
549	1.22217	0.0360848	-1.18609	7.98012e-23	1	3.43926e-22	1.00247	1992.07	0.0295252	0.0295252
550	0.598261	0.000445765	-0.597815	2.00571e-15	1	8.64418e-15	1.00775	648.263	0.000745102	0.000745102
551	1.12779	0.0687647	-1.05903	6.7168e-13	1	2.89479e-12	1.01598	319.511	0.0609728	0.0609728
552	1.18434	0.0392041	-1.14514	2.90323e-14	1	1.25123e-13	1.00969	520.738	0.033102	0.033102
553	1.42821	0.0986504	-1.32956	2.16472e-14	1	9.32948e-14	1.00521	958.18	0.0690727	0.0690727
554	1.28317	0.0682762	-1.2149	3.77552e-18	1	1.62716e-17	1.00914	551.719	0.0532089	0.0532089
555	1.22495	0.0359159	-1.18903	2.52609e-21	1	1.08869e-20	1.0057	876.829	0.0293203	0.0293203
556	0.252464	0.00040027	-0.252063	5.26414e-08	0.999997	2.26873e-07	1.00735	682.78	0.00158546	0.00158546
557	1.37187	0.0682792	-1.30359	2.71301e-18	1	1.16925e-17	1.00852	590.784	0.049771	0.049771
558	0.818545	0.000626981	-0.817918	1.70138e-19	1	7.33259e-19	1.01209	419.38	0.00076597	0.00076597
559	0.634113	0.000499561	-0.633613	1.01148e-15	1	4.35926e-15	1.00833	603.942	0.00078781	0.00078781
560	0.472492	0.000347965	-0.472144	5.5394e-13	1	2.38736e-12	1.00778	645.949	0.000736447	0.000736447
561	1.23372	0.0379913	-1.19573	3.64611e-16	1	1.57139e-15	1.00911	553.36	0.030794	0.030794
562	1.15407	0.000859341	-1.15321	6.58062e-25	1	2.8361e-24	1.01366	372.145	0.000744618	0.000744618
563	1.20164	0.0009546	-1.20069	7.71634e-24	1	3.32557e-23	1.01247	406.897	0.000794414	0.000794414
564	1.01522	0.000631079	-1.01458	7.22336e-20	1	3.11311e-19	1.00976	517.409	0.00062162	0.00062162
565	0.722616	0.000661361	-0.721954	2.51067e-17	1	1.08204e-16	1.01016	497.315	0.000915232	0.000915232
566	0.758591	0.0369296	-0.721661	1.10477e-15	1	4.76131e-15	1.00576	868.256	0.0486818	0.0486818
567	0.861257	0.0360332	-0.825224	4.90957e-15	1	2.11592e-14	1.00972	519.26	0.0418379	0.0418379
568	1.06741	0.000804163	-1.0666	2.32406e-25	1	1.00162e-24	1.00272	1812.16	0.000753381	0.000753381
569	1.17622	0.00087004	-1.17535	3.20635e-21	1	1.38187e-20	1.01351	376.318	0.00073969	0.00073969
570	1.17911	0.000923395	-1.17819	1.40234e-27	1	6.04379e-27	1.02034	252.763	0.000783129	0.000783129
571	1.33415	0.0398695	-1.29428	3.21009e-19	1	1.38348e-18	1.00526	948.443	0.0298838	0.0298838
572	1.05837	0.0739509	-0.984419	1.19144e-14	1	5.13486e-14	1.00755	665.116	0.0698724	0.0698724
573	1.28533	0.119881	-1.16544	3.29459e-14	1	1.4199e-13	1.01124	450.513	0.0932687	0.0932687
574	1.57341	0.263228	-1.31018	1.27949e-07	1	5.51431e-07	1.01189	426.403	0.167298	0.167298
575	0.937117	0.0531933	-0.883923	3.66177e-13	1	1.57814e-12	1.00789	636.839	0.0567628	0.0567628
576	1.10016	0.181604	-0.91856	8.22437e-10	1	3.54452e-09	1.01506	338.383	0.16507	0.16507
577	1.39976	0.132932	-1.26683	1.53124e-13	1	6.5993e-13	1.00702	715.03	0.0949672	0.0949672
578	1.21645	0.0481575	-1.16829	5.41891e-16	1	2.33543e-15	1.00496	1004.78	0.0395887	0.0395887
579	1.2214	0.0785644	-1.14283	2.12268e-13	1	9.14827e-13	1.00799	629.263	0.0643234	0.0643234
580	4.5444	0.0543702	-4.49003	2.81913e-07	0.999999	1.21498e-06	1.01749	292.517	0.0119642	0.0119642
581	1.23286	0.000689216	-1.23217	2.04406e-22	1	8.80943e-22	1.01321	384.47	0.000559039	0.000559039
582	1.23376	0.0358253	-1.19793	4.33348e-19	1	1.86763e-18	1.00699	717.726	0.0290375	0.0290375
583	0.968101	0.0360191	-0.932082	7.52241e-20	1	3.24199e-19	1.00832	605.007	0.037206	0.037206
584	1.44597	0.0358493	-1.41012	4.80546e-28	1	2.07105e-27	1.00334	1482.44	0.0247926	0.0247926
585	0.694102	0.000360657	-0.693741	1.46882e-14	1	6.3303e-14	1.00779	645.304	0.000519603	0.000519603
586	1.09773	0.0361074	-1.06162	1.77307e-19	1	7.64154e-19	1.00314	1572.52	0.0328929	0.0328929
587	1.02743	0.00207079	-1.02536	6.58405e-20	1	2.83758e-19	1.00435	1144.62	0.00201551	0.00201551
588	1.68833	0.000829207	-1.6875	1.97329e-25	1	8.50446e-25	1.01312	387.208	0.00049114	0.00049114
589	1.50882	0.117131	-1.39169	9.47677e-19	1	4.08428e-18	1.00586	852.961	0.0776312	0.0776312
590	1.2971	0.0363966	-1.2607	1.96568e-23	1	8.47166e-23	1.00279	1765.08	0.02806	0.02806
591	1.26536	0.0358612	-1.2295	1.72752e-25	1	7.44523e-25	1.00355	1396.2	0.0283407	0.0283407
592	1.20531	0.00094811	-1.20436	1.09186e-27	1	4.70569e-27	1.02058	249.821	0.00078661	0.00078661
593	1.55528	0.0375422	-1.51773	5.13566e-24	1	2.21335e-23	1.01614	316.346	0.0241386	0.0241386
594	1.17877	0.0361868	-1.14258	7.14434e-17	1	3.07905e-16	1.00801	627.528	0.0306988	0.0306988
595	1.48027	0.054529	-1.42574	1.13955e-16	1	4.91122e-16	1.00549	909.391	0.0368373	0.0368373
596	1.59404	0.138344	-1.4557	3.02255e-16	1	1.30265e-15	1.00525	951.31	0.0867883	0.0867883
597	1.58456	0.195879	-1.38868	1.05922e-09	1	4.565e-09	1.00794	632.958	0.123617	0.123617
598	1.02705	0.0414586	-0.985593	5.5296e-17	1	2.38314e-16	1.00894	563.948	0.0403666	0.0403666
599	0.9188	0.0418136	-0.876987	4.24353e-14	1	1.82887e-13	1.00827	608.139	0.0455089	0.0455089
600	1.15274	0.0359331	-1.11681	1.73706e-20	1	7.48632e-20	1.00311	1587.75	0.0311718	0.0311718
601	1.37389	0.175461	-1.19842	1.01713e-11	1	4.38361e-11	1.01377	369.288	0.127712	0.127712
602	38.881	0.14933	-38.7316	6.12582e-21	1	2.64009e-20	1.00299	1649.59	0.00384071	0.00384071
603	1.34887	0.0363429	-1.31253	1.51507e-24	1	6.5296e-24	1.00193	2537.54	0.0269432	0.0269432
604	2.99609	0.126003	-2.87008	2.43809e-19	1	1.05076e-18	1.0097	520.169	0.0420559	0.0420559
605	1.70623	0.118498	-1.58773	7.53308e-17	1	3.24659e-16	1.00653	767.045	0.0694503	0.0694503
606	1.66143	0.166642	-1.49479	2.31788e-14	1	9.98953e-14	1.00932	541.348	0.1003	0.1003
607	2.91838	0.376354	-2.54202	5.33361e-09	1	2.29867e-08	1.0198	259.454	0.12896	0.12896
608	1.81858	0.146489	-1.67209	3.28673e-18	1	1.41651e-17	1.00676	741.852	0.0805514	0.0805514
609	1.79136	0.124974	-1.66639	1.84936e-20	1	7.97031e-20	1.00886	568.38	0.0697648	0.0697648
610	1.68036	0.118364	-1.562	2.18258e-20	1	9.40644e-20	1.00729	688.903	0.0704396	0.0704396
611	1.10456	0.121789	-0.982776	1.60049e-08	1	6.89775e-08	1.00369	1345.78	0.11026	0.11026
612	1.07267	0.111781	-0.960885	3.25382e-13	1	1.40233e-12	1.00711	705.367	0.104209	0.104209
613	1.22915	0.0425835	-1.18656	1.01376e-21	1	4.36909e-21	1.00587	851.959	0.0346448	0.0346448
614	1.00963	0.140524	-0.869106	5.62545e-08	1	2.42445e-07	1.00511	975.838	0.139183	0.139183
615	0.85888	0.00117476	-0.857705	2.03227e-16	1	8.75862e-16	1.01149	440.829	0.00136778	0.00136778
616	1.35412	0.00140912	-1.35271	1.25682e-23	1	5.41662e-23	1.0149	342.027	0.00104061	0.00104061
617	1.1261	0.036765	-1.08934	2.38556e-21	1	1.02812e-20	1.00315	1570.16	0.032648	0.032648
618	0.744889	0.14887	-0.596019	2.67261e-05	0.99988	0.000115187	1.00542	921.473	0.199856	0.199856
619	0.978336	0.000647738	-0.977688	2.1363e-17	1	9.20698e-17	1.01034	488.653	0.000662082	0.000662082
620	0.938905	0.137196	-0.801709	9.2251e-08	0.999999	3.97582e-07	1.00502	994.587	0.146123	0.146123
621	1.06017	0.000649187	-1.05952	5.45223e-23	1	2.34979e-22	1.0073	688.044	0.000612345	0.000612345
622	1.00903	0.0363551	-0.972671	9.06116e-16	1	3.90516e-15	1.00607	824.475	0.0360299	0.0360299
623	1.4304	0.173422	-1.25698	1.20325e-09	1	5.18575e-09	1.01085	466.142	0.12124	0.12124
624	1.86739	0.308544	-1.55885	3.42302e-10	1	1.47525e-09	1.00739	679.823	0.165227	0.165227
625	0.981684	0.000526711	-0.981158	2.35063e-17	1	1.01307e-16	1.01108	456.573	0.000536538	0.000536538
626	1.09599	0.000593561	-1.0954	3.03514e-20	1	1.30808e-19	1.01071	472.286	0.000541573	0.000541573
627	1.6451	0.111742	-1.53336	2.21023e-14	1	9.5256e-14	1.00457	1089.94	0.067924	0.067924
628	1.06802	0.0366534	-1.03137	2.58482e-20	1	1.114e-19	1.00881	571.521	0.0343189	0.0343189
629	1.39265	0.141856	-1.25079	4.22876e-14	1	1.8225e-13	1.00675	743.278	0.101861	0.101861
630	1.19885	0.0680178	-1.13083	5.26935e-18	1	2.27097e-17	1.00861	585.157	0.0567357	0.0567357
631	1.74082	0.0362375	-1.70458	1.76791e-29	1	7.61929e-29	1.0706	78.3537	0.0208164	0.0208164
632	1.65689	0.0960657	-1.56083	1.47889e-16	1	6.3737e-16	1.00777	647.213	0.0579794	0.0579794
633	1.7093	0.458378	-1.25092	2.38863e-05	0.999953	0.000102947	1.03418	153.615	0.268168	0.268168
634	0.982696	0.0361842	-0.946512	3.20763e-18	1	1.38242e-17	1.00816	616.643	0.0368214	0.0368214
635	1.85163	0.116012	-1.73561	9.0421e-21	1	3.89695e-20	1.01354	375.452	0.062654	0.062654
636	1.27773	0.0359887	-1.24174	1.13896e-18	1	4.90866e-18	1.00856	588.416	0.028166	0.028166
637	1.19168	0.122778	-1.0689	7.08627e-13	1	3.05402e-12	1.01076	470.073	0.10303	0.10303
638	1.7316	0.0369206	-1.69468	6.53377e-23	1	2.81591e-22	1.02201	234.158	0.0213217	0.0213217
639	1.49883	0.146314	-1.35251	4.95196e-10	1	2.13419e-09	1.00911	553.159	0.0976191	0.0976191
640	0.872586	0.000897473	-0.871689	2.41029e-20	1	1.03878e-19	1.00814	618.286	0.00102852	0.00102852
641	1.51659	0.279482	-1.2371	1.5527e-08	1	6.69181e-08	1.0059	847.44	0.184284	0.184284
642	1.04142	0.259371	-0.782048	2.2217e-06	0.999992	9.57506e-06	1.00598	836.647	0.249055	0.249055
643	1.16033	0.745992	-0.414337	0.147963	0.816096	0.748426	1.01263	401.97	0.642914	0.642914
644	1.97427	0.46157	-1.5127	0.000212285	0.999646	0.000915097	1.01648	310.017	0.233792	0.233792
645	1.16969	0.0359343	-1.13375	1.45327e-23	1	6.26328e-23	1.00269	1833.19	0.0307212	0.0307212
646	1.23104	0.102948	-1.12809	1.5624e-12	1	6.7336e-12	1.00474	1050.62	0.0836272	0.0836272
647	1.84215	0.581621	-1.26053	0.000474292	0.99923	0.00204506	1.02853	182.459	0.315729	0.315729
648	2.31895	0.121524	-2.19743	1.64425e-16	1	7.08634e-16	1.01028	491.565	0.0524048	0.0524048
649	1.30247	0.000726413	-1.30174	1.21868e-24	1	5.25224e-24	1.01322	384.293	0.00055772	0.00055772
650	1.92622	0.308812	-1.61741	1.2199e-09	1	5.2575e-09	1.00581	860.106	0.16032	0.16032
651	2.04474	0.457053	-1.58768	3.49145e-05	0.99994	0.000150479	1.02309	223.56	0.223527	0.223527
652	12.5329	0.0447138	-12.4882	1.32234e-09	1	5.69899e-09	1.0165	309.554	0.00356771	0.00356771
653	1.38199	0.00183212	-1.38016	2.25297e-28	1	9.70982e-28	1.01777	288.108	0.00132571	0.00132571
654	1.57245	0.148477	-1.42398	7.94935e-12	1	3.42599e-11	1.00706	710.696	0.0944239	0.0944239
655	1.74206	0.614858	-1.1272	0.0011584	0.998145	0.00499824	1.01357	374.565	0.35295	0.35295
656	2.33635	0.117661	-2.21869	3.21762e-12	1	1.38672e-11	1.00471	1058.1	0.0503611	0.0503611
657	1.02105	0.0996222	-0.921425	4.48828e-13	1	1.93435e-12	1.00283	1741.56	0.0975686	0.0975686
658	0.769886	0.297359	-0.472527	0.00114255	0.997279	0.00492976	1.00523	954.937	0.386237	0.386237
659	0.883394	0.000618571	-0.882776	8.69462e-19	1	3.74719e-18	1.01372	370.696	0.000700221	0.000700221
660	0.998632	0.0372827	-0.961349	2.57063e-12	1	1.10789e-11	1.00973	518.599	0.0373337	0.0373337
661	1.24237	0.191723	-1.05064	1.6283e-10	1	7.0176e-10	1.0228	226.377	0.15432	0.15432
662	1.27545	0.0419877	-1.23346	2.99604e-21	1	1.29123e-20	1.00469	1062.44	0.03292	0.03292
663	1.20343	0.108889	-1.09454	7.24614e-15	1	3.12293e-14	1.00938	537.718	0.0904822	0.0904822
664	1.2459	0.000970074	-1.24493	2.75641e-22	1	1.18795e-21	1.01602	318.618	0.000778615	0.000778615
665	1.20309	0.036506	-1.16658	2.86129e-17	1	1.23315e-16	1.00817	615.769	0.0303436	0.0303436
666	1.1249	0.00262185	-1.12228	2.50541e-21	1	1.07978e-20	1.01224	414.251	0.00233074	0.00233074
667	1.4998	0.000916475	-1.49888	5.74165e-33	1	2.47453e-32	1.01008	501.052	0.000611065	0.000611065
668	1.3982	0.128516	-1.26969	7.09372e-15	1	3.05724e-14	1.0073	687.897	0.0919151	0.0919151
669	1.59339	0.205248	-1.38814	5.81859e-11	1	2.50768e-10	1.0052	959.183	0.128812	0.128812
670	1.37312	0.000802984	-1.37232	1.36757e-30	1	5.89394e-30	1.01788	286.398	0.000584788	0.000584788
671	1.01088	0.0361497	-0.974732	6.23181e-14	1	2.68577e-13	1.00966	522.598	0.0357606	0.0357606
672	1.28373	0.118117	-1.16561	4.62595e-15	1	1.99368e-14	1.01406	361.95	0.0920113	0.0920113
673	1.68022	0.246096	-1.43413	2.95332e-09	1	1.27281e-08	1.01504	338.786	0.146466	0.146466
674	1.22225	0.0437733	-1.17847	1.8938e-18	1	8.16185e-18	1.00473	1054.4	0.0358138	0.0358138
675	1.20315	0.225581	-0.977574	1.11465e-07	1	4.80389e-07	1.01436	354.452	0.187491	0.187491
676	1.65286	0.183751	-1.46911	1.21263e-11	1	5.22616e-11	1.00892	565.128	0.111171	0.111171
677	2.95377	2.11426	-0.839513	0.188439	0.799984	1.0007	1.01051	480.862	0.715782	0.715782
678	2.95377	2.11426	-0.839513	0.188439	0.799984	1.0007	1.01051	480.862	0.715782	0.715782
679	2.95377	2.11426	-0.839513	0.188439	0.799984	1.0007	1.01051	480.862	0.715782	0.715782
680	2.95377	2.11426	-0.839513	0.188439	0.799984	1.0007	1.01051	480.862	0.715782	0.715782
681	2.95377	2.11426	-0.839513	0.188439	0.799984	1.0007	1.01051	480.862	0.715782	0.715782
682	2.65504	0.791556	-1.86348	0.00455443	0.993003	0.0197184	1.0112	451.88	0.298133	0.298133
683	1.46196	0.304767	-1.15719	1.02445e-07	1	4.41517e-07	1.00435	1143.06	0.208465	0.208465
684	1.98328	0.318419	-1.66486	8.65801e-09	1	3.73141e-08	1.00929	542.982	0.160552	0.160552
685	1.66265	0.292345	-1.3703	8.71041e-10	1	3.754e-09	1.0042	1184.51	0.175831	0.175831
686	1.56447	0.0375549	-1.52692	1.86032e-23	1	8.01758e-23	1.0084	599.099	0.0240048	0.0240048
687	1.76802	0.335221	-1.4328	4.53265e-06	0.99999	1.95348e-05	1.009	560.081	0.189603	0.189603
688	0.970938	0.0926824	-0.878255	1.3483e-08	1	5.81086e-08	1.01125	450.082	0.0954566	0.0954566
689	1.84961	0.481246	-1.36836	6.02835e-06	0.999987	2.5981e-05	1.02793	186.21	0.260188	0.260188
690	2.06328	0.233083	-1.83019	2.87869e-09	1	1.24065e-08	1.01287	394.586	0.112967	0.112967
691	2.95377	2.11426	-0.839513	0.188439	0.799984	1.0007	1.01051	480.862	0.715782	0.715782
692	4.87442	5.99208	1.11766	0.41076	0.56713	3.00435	1.01193	424.942	1.22929	1.22929
693	1.67173	0.0792539	-1.59248	6.15309e-21	1	2.65185e-20	1.00936	538.975	0.0474083	0.0474083
694	0.923844	0.000270084	-0.923574	4.25516e-24	1	1.83388e-23	1.01496	340.523	0.000292348	0.000292348
695	1.96107	0.31938	-1.64169	1.17381e-09	1	5.05885e-09	1.01137	445.442	0.16286	0.16286
696	1.10581	0.139175	-0.96664	1.30262e-11	1	5.61402e-11	1.00644	778.309	0.125857	0.125857
697	1.24595	0.124716	-1.12124	8.82237e-13	1	3.80225e-12	1.00962	524.544	0.100097	0.100097
698	3.06072	0.265039	-2.79568	1.9091e-11	1	8.22778e-11	1.00543	919.656	0.0865937	0.0865937
699	1.33139	0.132116	-1.19927	1.10347e-09	1	4.75573e-09	1.00654	765.96	0.0992315	0.0992315
700	1.40637	0.0364851	-1.36989	4.51079e-19	1	1.94405e-18	1.0072	697.072	0.0259427	0.0259427
701	1.07895	0.0382702	-1.04068	3.67005e-13	1	1.58171e-12	1.00906	556.24	0.0354698	0.0354698
702	1.44576	0.745931	-0.699832	0.0370906	0.947932	0.16601	1.01056	478.683	0.515943	0.515943
703	1.50309	0.25849	-1.2446	6.08634e-08	1	2.62308e-07	1.0054	924.488	0.171972	0.171972
704	1.48701	0.00215562	-1.48485	0.000104803	0.997379	0.000451724	1.00815	617.491	0.00144964	0.00144964
705	2.58359	0.507384	-2.07621	1.33205e-06	0.999997	5.74087e-06	1.00506	986.187	0.196387	0.196387
706	1.43098	0.438671	-0.992304	0.00188858	0.996874	0.00815476	1.01327	382.958	0.306554	0.306554
707	1.49402	0.00201771	-1.492	3.28418e-30	1	1.41541e-29	1.00742	677.24	0.00135052	0.00135052
708	1.11329	0.387076	-0.726211	0.000135634	0.9997	0.000584633	1.01085	466.21	0.347687	0.347687
709	1.60615	0.119635	-1.48652	5.64555e-14	1	2.4331e-13	1.00463	1075.5	0.0744853	0.0744853
710	1.82502	0.186033	-1.63899	5.15993e-11	1	2.22381e-10	1.00653	766.991	0.101935	0.101935
711	1.116	0.721613	-0.394385	0.08443	0.885686	0.39743	1.00824	610.354	0.646608	0.646608
712	1.17527	0.702669	-0.4726	0.0902025	0.883622	0.427296	1.00821	613.023	0.597879	0.597879
713	1.45087	0.0554926	-1.39538	2.96345e-19	1	1.27718e-18	1.00869	579.599	0.0382478	0.0382478
714	1.97724	0.563223	-1.41402	4.52116e-05	0.999916	0.000194861	1.02354	219.452	0.284853	0.284853
715	1.98349	0.787848	-1.19564	0.0364406	0.951259	0.16299	1.02015	255.065	0.397203	0.397203
716	1.72835	0.299624	-1.42872	2.47993e-06	0.999994	1.0688e-05	1.00696	720.915	0.173359	0.173359
717	1.13063	0.045359	-1.08527	5.59072e-18	1	2.40948e-17	1.00557	897.771	0.0401184	0.0401184
718	1.81013	0.7571	-1.05303	0.0200114	0.971923	0.0880056	1.0184	278.446	0.418256	0.418256
719	1.95674	0.508763	-1.44798	0.000114491	0.999801	0.000493487	1.02679	193.811	0.260005	0.260005
720	1.24585	0.136659	-1.10919	4.16427e-10	1	1.79471e-09	1.0061	821.121	0.109691	0.109691
721	1.53734	0.277109	-1.26023	2.61467e-07	0.999999	1.12686e-06	1.00834	603.311	0.180253	0.180253
722	5.29189	1.69627	-3.59561	0.0805379	0.91245	0.377504	1.01015	497.754	0.320542	0.320542
723	12.7476	0.798034	-11.9496	6.90659e-06	0.999986	2.97661e-05	1.00514	971.457	0.0626027	0.0626027
724	1.20582	0.678862	-0.526953	0.0639267	0.914855	0.294325	1.0079	636.666	0.56299	0.56299
725	1.72572	0.350705	-1.37501	2.03716e-08	1	8.77971e-08	1.02434	212.523	0.203223	0.203223
726	19.2864	0.308915	-18.9775	1.70825e-10	1	7.36216e-10	1.00628	796.962	0.0160172	0.0160172
727	2.95377	2.11426	-0.839513	0.188439	0.799984	1.0007	1.01051	480.862	0.715782	0.715782
728	2.95377	2.11426	-0.839513	0.188439	0.799984	1.0007	1.01051	480.862	0.715782	0.715782
729	2.95377	2.11426	-0.839513	0.188439	0.799984	1.0007	1.01051	480.862	0.715782	0.715782
730	1.526	0.427068	-1.09893	8.71064e-06	0.99998	3.75413e-05	1.03034	172.038	0.27986	0.27986
731	2.53719	0.354579	-2.18261	9.13899e-09	1	3.9387e-08	1.02061	249.476	0.139752	0.139752
732	1.52098	0.378396	-1.14258	3.05453e-05	0.999938	0.000131648	1.01172	432.362	0.248785	0.248785
733	1.28926	0.124407	-1.16486	3.38928e-15	1	1.4607e-14	1.01319	385.094	0.096495	0.096495
734	2.38106	0.323855	-2.05721	2.48651e-11	1	1.07163e-10	1.01149	440.732	0.136013	0.136013
735	1.64742	0.472079	-1.17534	0.000226909	0.999606	0.000978149	1.03147	166.17	0.286557	0.286557
736	1.82398	0.542914	-1.28107	7.3378e-05	0.999873	0.000316266	1.03565	147.598	0.297653	0.297653
737	2.19125	0.134643	-2.05661	2.09801e-15	1	9.04196e-15	1.0066	759.092	0.0614459	0.0614459
738	1.47529	0.545887	-0.929405	0.0037614	0.99412	0.016272	1.02924	178.248	0.37002	0.37002
739	1.69019	0.754484	-0.935709	0.0199057	0.97202	0.0875314	1.01925	266.521	0.446389	0.446389
740	1.41482	0.140412	-1.27441	7.04403e-14	1	3.03582e-13	1.00726	691.003	0.0992435	0.0992435
741	2.70933	0.25334	-2.45599	1.23907e-09	1	5.3401e-09	1.01428	356.398	0.0935067	0.0935067
742	2.05637	0.634794	-1.42158	4.56841e-05	0.999912	0.000196897	1.00928	543.612	0.308696	0.308696
743	1.21568	0.24595	-0.969734	4.274e-06	0.999988	1.84201e-05	1.00623	803.997	0.202314	0.202314
744	1.6866	0.0961267	-1.59048	6.26888e-18	1	2.70175e-17	1.0082	613.475	0.0569943	0.0569943
745	1.63548	0.036156	-1.59932	1.47554e-23	1	6.35925e-23	1.01644	310.697	0.0221073	0.0221073
746	1.90552	0.210393	-1.69513	9.43702e-14	1	4.06715e-13	1.00932	541.308	0.110412	0.110412
747	1.30218	0.105542	-1.19664	3.89488e-12	1	1.67861e-11	1.00533	936.565	0.0810502	0.0810502
748	1.76796	0.703374	-1.06459	0.0040902	0.993488	0.0177002	1.01012	498.895	0.397844	0.397844
749	1.53055	0.357197	-1.17335	2.70656e-06	0.999993	1.16647e-05	1.00763	658.229	0.233378	0.233378
750	1.22383	0.156252	-1.06757	4.86834e-09	1	2.09815e-08	1.00952	529.815	0.127675	0.127675
751	1.88965	0.521061	-1.36859	0.000162986	0.999723	0.000702548	1.03278	159.824	0.275745	0.275745
752	2.95265	0.536208	-2.41644	0.000296567	0.999525	0.00127852	1.01503	339.022	0.181602	0.181602
753	1.53889	0.0374816	-1.50141	3.75623e-24	1	1.61885e-23	1.00699	717.474	0.0243562	0.0243562
754	2.73679	0.392325	-2.34447	3.93348e-09	1	1.69524e-08	1.01937	265.004	0.143352	0.143352
755	1.70937	0.12016	-1.58921	1.14724e-15	1	4.94436e-15	1.00954	529.112	0.070295	0.070295
756	1.67423	0.0987324	-1.5755	6.19959e-23	1	2.67188e-22	1.01467	347.153	0.0589717	0.0589717
757	1.8555	0.314249	-1.54125	3.1791e-10	1	1.37012e-09	1.00869	579.7	0.169361	0.169361
758	1.21704	0.154993	-1.06204	2.20026e-10	1	9.48262e-10	1.00881	571.573	0.127352	0.127352
759	1.52522	0.199485	-1.32574	4.58654e-10	1	1.9767e-09	1.00736	681.957	0.13079	0.13079
760	1.90099	0.45838	-1.44261	0.000104127	0.999831	0.000448809	1.02611	198.662	0.241127	0.241127
761	1.52025	0.330128	-1.19012	1.11156e-05	0.999975	4.79063e-05	1.00602	831.829	0.217154	0.217154
762	1.08009	0.00100888	-1.07908	2.85813e-19	1	1.23179e-18	1.01069	473.104	0.000934073	0.000934073
763	1.50689	0.133041	-1.37385	1.39965e-14	1	6.03219e-14	1.00624	801.933	0.0882887	0.0882887
764	1.68228	0.237865	-1.44441	1.22287e-10	1	5.27031e-10	1.01341	379.031	0.141395	0.141395
765	1.55579	0.0648466	-1.49094	2.14846e-21	1	9.2594e-21	1.00867	580.793	0.0416808	0.0416808
766	1.52036	0.112272	-1.40809	3.90909e-13	1	1.68473e-12	1.00419	1186.38	0.0738456	0.0738456
767	10.3871	0.167965	-10.2191	4.42591e-25	1	1.90747e-24	1.00568	879.918	0.0161706	0.0161706
768	2.00726	0.470258	-1.537	1.04769e-05	0.999982	4.51535e-05	1.02366	218.38	0.234278	0.234278
769	1.23473	0.000990043	-1.23374	1.01404e-25	1	4.3703e-25	1.02662	195.006	0.000801829	0.000801829
770	1.22815	0.0824523	-1.1457	2.13516e-14	1	9.20207e-14	1.00649	772.447	0.0671355	0.0671355
771	1.21322	0.202905	-1.01031	2.05269e-08	1	8.84665e-08	1.0138	368.536	0.167246	0.167246
772	1.01218	0.128233	-0.883943	6.73184e-07	0.999997	2.90128e-06	1.00449	1109.15	0.126691	0.126691
773	1.04685	0.108275	-0.938573	3.61689e-10	1	1.5588e-09	1.00258	1911.32	0.10343	0.10343
774	1.54766	0.149271	-1.39839	2.14547e-13	1	9.24651e-13	1.00724	693.703	0.0964493	0.0964493
775	1.64352	0.294623	-1.34889	4.32106e-07	0.999999	1.86228e-06	1.00336	1472.04	0.179263	0.179263
776	0.576454	0.0765852	-0.499869	5.75765e-07	0.999994	2.48142e-06	1.01193	424.763	0.132856	0.132856
777	0.996167	0.0427386	-0.953428	1.1715e-11	1	5.0489e-11	1.01047	482.671	0.0429031	0.0429031
778	2.34894	0.247405	-2.10154	1.18231e-11	1	5.09551e-11	1.01136	445.866	0.105326	0.105326
779	1.11163	0.263046	-0.848584	8.71319e-07	0.999997	3.75519e-06	1.00834	603.111	0.236631	0.236631
780	1.50244	0.107776	-1.39466	3.40377e-15	1	1.46695e-14	1.00652	768.969	0.0717344	0.0717344
781	1.66377	0.0389709	-1.6248	2.42255e-27	1	1.04407e-26	1.01672	305.685	0.0234233	0.0234233
782	1.63887	0.26201	-1.37686	7.13843e-11	1	3.07651e-10	1.01168	433.89	0.159873	0.159873
783	1.13791	0.0784124	-1.05949	2.21067e-17	1	9.5275e-17	1.00879	573.4	0.0689093	0.0689093
784	1.15527	0.113733	-1.04154	4.19523e-12	1	1.80805e-11	1.00667	751.3	0.0984474	0.0984474
785	1.64781	0.374694	-1.27312	1.26371e-06	0.999997	5.44632e-06	1.02308	223.691	0.227389	0.227389
786	1.8699	0.512884	-1.35702	4.65304e-05	0.99991	0.000200545	1.03024	172.581	0.274284	0.274284
787	1.20127	0.115206	-1.08607	8.7164e-13	1	3.75657e-12	1.00867	580.853	0.0959035	0.0959035
788	1.51577	0.158083	-1.35768	1.43748e-14	1	6.19522e-14	1.00914	551.447	0.104292	0.104292
789	1.16378	0.311508	-0.852276	6.01446e-06	0.999983	2.59211e-05	1.01404	362.327	0.267668	0.267668
790	0.930859	0.282147	-0.648712	2.8989e-05	0.999915	0.00012494	1.00695	721.834	0.303104	0.303104
791	1.24541	0.0386397	-1.20677	4.75043e-16	1	2.04733e-15	1.00775	648.178	0.0310256	0.0310256
792	1.34557	0.233353	-1.11221	1.91385e-09	1	8.24828e-09	1.01018	496.334	0.173423	0.173423
793	1.50823	0.0721968	-1.43603	2.58182e-16	1	1.11271e-15	1.00787	638.561	0.0478686	0.0478686
794	0.899008	0.151804	-0.747203	1.1248e-07	0.999999	4.84764e-07	1.0061	820.426	0.168858	0.168858
795	1.23471	0.374834	-0.85988	4.74653e-05	0.999891	0.000204575	1.00868	580.438	0.30358	0.30358
796	1.04133	0.00118323	-1.04015	3.64391e-22	1	1.57044e-21	1.00288	1713.4	0.00113626	0.00113626
797	1.57765	0.00242147	-1.57523	2.28022e-29	1	9.82723e-29	1.00628	796.822	0.00153486	0.00153486
798	1.79537	0.110484	-1.68489	3.74069e-20	1	1.61215e-19	1.01151	440.083	0.061538	0.061538
799	1.33889	0.173937	-1.16495	3.27704e-08	1	1.41233e-07	1.00989	510.436	0.129911	0.129911
800	1.66544	0.133897	-1.53154	2.51695e-14	1	1.08475e-13	1.00714	703.085	0.0803975	0.0803975
801	1.51901	0.163128	-1.35589	7.34522e-11	1	3.16563e-10	1.01102	459.111	0.107391	0.107391
802	1.49706	0.259448	-1.23762	6.96068e-11	1	2.9999e-10	1.00456	1093.18	0.173305	0.173305
803	1.44338	0.0950479	-1.34833	9.78414e-20	1	4.21675e-19	1.00736	681.93	0.0658511	0.0658511
804	1.27263	0.424291	-0.848343	0.000384131	0.999268	0.00165616	1.0162	315.139	0.333396	0.333396
805	1.56975	0.574653	-0.995097	0.000881353	0.998449	0.00380179	1.02573	201.498	0.366079	0.366079
806	1.43785	0.0856787	-1.35217	1.89075e-20	1	8.14872e-20	1.00871	578.098	0.0595883	0.0595883
807	1.69656	0.572915	-1.12364	0.000415298	0.999278	0.00179059	1.02974	175.354	0.337692	0.337692
808	0.869349	0.0408481	-0.828501	1.45119e-13	1	6.25431e-13	1.00684	733.162	0.046987	0.046987
809	1.19105	0.0726407	-1.11841	5.58343e-17	1	2.40634e-16	1.00879	573.413	0.0609886	0.0609886
810	1.50268	0.0358591	-1.46682	2.39831e-23	1	1.03362e-22	1.00764	657.272	0.0238634	0.0238634
811	1.2673	0.143761	-1.12354	1.52716e-11	1	6.58171e-11	1.00568	879.508	0.113439	0.113439
812	1.14846	0.0379671	-1.1105	5.20041e-17	1	2.24126e-16	1.00334	1481.32	0.0330591	0.0330591
813	0.595861	0.109836	-0.486024	4.04512e-06	0.999972	1.74336e-05	1.00643	778.663	0.184332	0.184332
814	0.27899	0.000363754	-0.278626	1.21233e-08	0.999999	5.22489e-08	1.00871	578.123	0.00130383	0.00130383
815	1.11595	0.22563	-0.89032	3.09844e-08	1	1.33536e-07	1.01131	447.533	0.202187	0.202187
816	1.79111	0.144369	-1.64674	3.04919e-16	1	1.31413e-15	1.01085	466.354	0.0806029	0.0806029
817	1.18003	0.0370014	-1.14303	1.14173e-17	1	4.9206e-17	1.00431	1153.47	0.0313563	0.0313563
818	28.4141	0.0429746	-28.3711	1.10343e-32	1	4.75556e-32	1.00807	622.977	0.00151244	0.00151244
819	1.58816	0.33236	-1.2558	1.19979e-07	1	5.17083e-07	1.00536	931.359	0.209273	0.209273
820	1.73752	0.262281	-1.47524	2.52431e-11	1	1.08792e-10	1.02029	253.298	0.150951	0.150951
821	1.48087	0.042971	-1.4379	1.11729e-20	1	4.81529e-20	1.00669	749.85	0.0290174	0.0290174
822	1.20658	0.11006	-1.09652	2.13017e-11	1	9.18056e-11	1.00448	1110.91	0.0912165	0.0912165
823	1.33967	0.101361	-1.23831	1.31537e-13	1	5.66897e-13	1.00452	1100.47	0.0756616	0.0756616
824	1.19389	0.177647	-1.01624	7.75482e-10	1	3.34216e-09	1.01711	298.966	0.148797	0.148797
825	1.16429	0.0427322	-1.12156	1.25398e-15	1	5.40436e-15	1.0062	807.605	0.0367023	0.0367023
826	16.4105	0.0741692	-16.3363	2.96186e-07	0.999999	1.2765e-06	1.01937	264.916	0.00451962	0.00451962
827	1.75475	0.144081	-1.61067	4.38697e-16	1	1.89068e-15	1.00625	800.508	0.0821092	0.0821092
828	1.41991	0.106019	-1.3139	1.8006e-16	1	7.76019e-16	1.00709	707.285	0.0746657	0.0746657
829	1.55432	0.0366572	-1.51766	2.11547e-27	1	9.1172e-27	1.00782	643.056	0.0235841	0.0235841
830	1.00708	0.0910343	-0.916046	1.19479e-08	1	5.14928e-08	1.01236	410.288	0.0903942	0.0903942
831	0.980403	0.116259	-0.864145	8.48314e-10	1	3.65605e-09	1.00278	1772.43	0.118582	0.118582
832	1.10339	0.282057	-0.821335	7.41343e-06	0.999978	3.19505e-05	1.01119	452.16	0.255627	0.255627
833	1.51857	0.296447	-1.22213	2.16228e-05	0.99996	9.31914e-05	1.00248	1982.26	0.195214	0.195214
834	1.63244	0.385696	-1.24674	0.00403026	0.99458	0.0174398	1.00922	546.58	0.23627	0.23627
835	1.53802	0.0398889	-1.49813	9.9637e-20	1	4.29413e-19	1.00629	795.684	0.0259352	0.0259352
836	1.24035	0.458786	-0.781562	0.00412096	0.993526	0.0178339	1.01502	339.244	0.369885	0.369885
837	1.4556	0.259317	-1.19629	1.2228e-07	1	5.26999e-07	1.00894	563.756	0.178151	0.178151
838	1.56244	0.038043	-1.5244	1.90976e-22	1	8.23065e-22	1.00905	557.066	0.0243485	0.0243485
839	1.18849	0.117277	-1.07122	6.26624e-14	1	2.70061e-13	1.01158	437.318	0.0986769	0.0986769
840	1.2133	0.0395605	-1.17374	6.23235e-20	1	2.68601e-19	1.00434	1146.03	0.0326057	0.0326057
841	1.75206	0.147727	-1.60434	1.04365e-15	1	4.49789e-15	1.01328	382.542	0.0843158	0.0843158
842	1.55253	0.186064	-1.36647	3.67492e-09	1	1.58381e-08	1.00861	585.116	0.119846	0.119846
843	1.54596	0.0358953	-1.51006	7.70321e-24	1	3.31991e-23	1.00853	590.382	0.0232188	0.0232188
844	1.16622	0.040889	-1.12533	6.48716e-17	1	2.79582e-16	1.00882	571.004	0.0350612	0.0350612
845	1.80907	0.120397	-1.68867	2.38438e-17	1	1.02762e-16	1.01239	409.347	0.0665518	0.0665518
846	1.24829	0.349427	-0.898865	6.54125e-06	0.999983	2.81915e-05	1.00863	583.216	0.279924	0.279924
847	1.212	0.00192693	-1.21008	3.75108e-20	1	1.61663e-19	1.00987	511.729	0.00158987	0.00158987
848	1.84707	0.140743	-1.70633	1.03067e-18	1	4.44195e-18	1.00791	635.817	0.0761977	0.0761977
849	1.72652	0.140184	-1.58634	6.65052e-16	1	2.86622e-15	1.00894	563.931	0.0811947	0.0811947
850	1.55834	0.0383156	-1.52002	1.92441e-20	1	8.29377e-20	1.00455	1093.93	0.0245875	0.0245875
851	1.13482	0.0384186	-1.0964	1.3688e-14	1	5.89923e-14	1.00819	614.337	0.0338545	0.0338545
852	1.24977	0.0358915	-1.21388	1.26071e-25	1	5.4334e-25	1.00488	1021.79	0.0287184	0.0287184
853	1.62304	0.163852	-1.45918	6.36066e-14	1	2.74131e-13	1.00595	840.207	0.100954	0.100954
854	1.5993	0.0366327	-1.56266	6.27233e-28	1	2.70323e-27	1.01304	389.43	0.0229055	0.0229055
855	1.31309	0.0456879	-1.2674	2.48947e-15	1	1.07291e-14	1.01034	488.926	0.0347942	0.0347942
856	1.28679	0.115447	-1.17134	3.18132e-16	1	1.37108e-15	1.01176	430.848	0.0897176	0.0897176
857	1.75779	0.169494	-1.5883	1.07843e-13	1	4.64778e-13	1.00817	616.01	0.0964243	0.0964243
858	0.820547	0.19324	-0.627307	2.82845e-06	0.999988	1.219e-05	1.00621	806.269	0.235501	0.235501
859	1.35022	0.302859	-1.04736	1.39096e-06	0.999996	5.99474e-06	1.01214	417.677	0.224304	0.224304
860	1.53705	0.204144	-1.3329	1.93189e-11	1	8.32603e-11	1.00641	781.15	0.132816	0.132816
861	1.66588	0.336417	-1.32946	2.81553e-07	0.999999	1.21343e-06	1.0151	337.57	0.201946	0.201946
862	1.61532	0.168748	-1.44657	1.35061e-13	1	5.82084e-13	1.00583	858.228	0.104467	0.104467
863	2.40836	0.413266	-1.9951	2.44919e-09	1	1.05555e-08	1.01913	268.154	0.171596	0.171596
864	1.48407	0.237272	-1.2468	2.20959e-09	1	9.52283e-09	1.0058	862.67	0.159879	0.159879
865	1.08937	0.0520205	-1.03735	5.88659e-18	1	2.53699e-17	1.00837	601.624	0.0477528	0.0477528
866	0.918447	0.121578	-0.796869	1.46963e-08	1	6.33379e-08	1.00359	1381.81	0.132373	0.132373
867	1.45076	0.0907166	-1.36004	1.07007e-15	1	4.61175e-15	1.00678	739.606	0.0625303	0.0625303
868	1.87722	0.204726	-1.6725	8.74679e-08	1	3.76967e-07	1.01004	502.954	0.109058	0.109058
869	1.07152	0.17014	-0.901379	2.44796e-06	0.999992	1.05502e-05	1.00926	544.474	0.158784	0.158784
870	1.29014	0.209487	-1.08065	1.40686e-09	1	6.06324e-09	1.01804	283.907	0.162376	0.162376
871	1.48767	0.180984	-1.30669	7.00006e-11	1	3.01687e-10	1.01349	376.836	0.121656	0.121656
872	1.65893	0.179753	-1.47917	8.60311e-15	1	3.70775e-14	1.00499	998.573	0.108355	0.108355
873	1.40478	0.704283	-0.700502	0.0496052	0.933829	0.224946	1.00737	681.433	0.501346	0.501346
874	1.07288	0.0360679	-1.03681	3.4205e-19	1	1.47416e-18	1.00614	815.422	0.033618	0.033618
875	1.10987	0.420043	-0.689826	0.0040541	0.993216	0.0175434	1.00675	742.458	0.378462	0.378462
876	1.01206	0.10579	-0.906271	3.43047e-11	1	1.47846e-10	1.005	998.433	0.104529	0.104529
877	1.00886	0.0932531	-0.915602	3.69413e-12	1	1.59209e-11	1.0042	1184.1	0.0924345	0.0924345
878	1.65615	0.203396	-1.45275	2.56486e-11	1	1.1054e-10	1.00783	642.221	0.122813	0.122813
879	1.00663	0.072878	-0.933753	1.75877e-11	1	7.5799e-11	1.0065	771.086	0.072398	0.072398
880	0.604632	0.000204085	-0.604427	3.97838e-16	1	1.71459e-15	1.00619	808.268	0.000337536	0.000337536
881	1.47773	0.0374083	-1.44032	6.93773e-22	1	2.99001e-21	1.00728	689.195	0.0253147	0.0253147
882	1.16796	0.192528	-0.975435	1.13742e-09	1	4.90203e-09	1.0219	235.33	0.164841	0.164841
883	1.11789	0.163943	-0.953946	4.18424e-09	1	1.80331e-08	1.01082	467.532	0.146654	0.146654
884	1.10244	0.0851826	-1.01726	3.08389e-13	1	1.32909e-12	1.00609	822.435	0.0772671	0.0772671
885	23.983	0.113884	-23.8691	1.78071e-26	1	7.67447e-26	1.00763	658.531	0.00474854	0.00474854
886	2.01373	0.315252	-1.69847	2.9496e-09	1	1.27121e-08	1.01123	450.612	0.156552	0.156552
887	1.3474	0.317312	-1.03009	1.07527e-05	0.999973	4.63421e-05	1.01148	441.209	0.235498	0.235498
888	1.29887	0.0720127	-1.22686	4.60405e-18	1	1.98424e-17	1.00892	564.829	0.0554426	0.0554426
889	1.29382	0.155197	-1.13862	7.81448e-12	1	3.36787e-11	1.00946	533.148	0.119952	0.119952
890	1.37979	0.34639	-1.0334	5.99132e-06	0.999986	2.58214e-05	1.00429	1160.15	0.251045	0.251045
891	1.03279	0.0359043	-0.996888	1.83112e-17	1	7.89173e-17	1.00906	556.253	0.0347643	0.0347643
892	1.18793	0.000646381	-1.18729	1.02622e-25	1	4.42279e-25	1.00891	565.573	0.000544122	0.000544122
893	1.59158	0.322019	-1.26956	5.5502e-07	0.999999	2.39201e-06	1.00464	1074.12	0.202327	0.202327
894	1.27315	0.342462	-0.930685	1.02107e-05	0.999975	4.40063e-05	1.00799	629.548	0.268989	0.268989
895	1.59228	0.256614	-1.33567	2.03261e-08	1	8.7601e-08	1.00632	792.769	0.161161	0.161161
896	1.43766	0.0395942	-1.39807	1.75233e-21	1	7.55215e-21	1.01121	451.736	0.0275407	0.0275407
897	1.02653	0.0373817	-0.989144	2.09725e-15	1	9.0387e-15	1.00901	559.197	0.0364157	0.0364157
898	1.19296	0.137946	-1.05502	1.56719e-11	1	6.75424e-11	1.00509	980.534	0.115633	0.115633
899	1.91608	0.36191	-1.55417	1.98301e-10	1	8.54633e-10	1.03446	152.411	0.18888	0.18888
900	1.75399	0.168941	-1.58505	3.50579e-13	1	1.51092e-12	1.00637	786.215	0.0963183	0.0963183
901	1.22871	0.269078	-0.959627	1.26645e-06	0.999996	5.45811e-06	1.00869	579.362	0.218993	0.218993
902	1.20381	0.221105	-0.982701	1.27585e-08	1	5.49864e-08	1.01526	334.081	0.183671	0.183671
903	1.76866	0.131607	-1.63705	3.29995e-17	1	1.4222e-16	1.00942	535.435	0.0744108	0.0744108
904	1.1128	0.299938	-0.812859	2.53635e-06	0.999992	1.09311e-05	1.01419	358.669	0.269535	0.269535
905	0.99704	0.100958	-0.896082	1.20589e-09	1	5.19712e-09	1.00406	1224.28	0.101257	0.101257
906	1.96759	0.256387	-1.7112	6.77631e-12	1	2.92044e-11	1.01617	315.697	0.130305	0.130305
907	1.2793	0.40042	-0.878884	6.0915e-05	0.999867	0.000262546	1.0154	331.066	0.312998	0.312998
908	1.4067	0.13696	-1.26974	4.08398e-13	1	1.7601e-12	1.01114	454.354	0.0973626	0.0973626
909	1.33706	0.0358656	-1.3012	9.35455e-21	1	4.0316e-20	1.00873	576.826	0.0268242	0.0268242
910	1.37951	0.210568	-1.16894	6.75434e-08	1	2.91097e-07	1.00869	579.857	0.152639	0.152639
911	1.68236	0.182573	-1.49979	9.35866e-10	1	4.03338e-09	1.01021	494.789	0.108522	0.108522
912	0.797487	0.322532	-0.474955	0.00554752	0.989859	0.024042	1.00655	764.486	0.404435	0.404435
913	1.20977	0.131031	-1.07874	1.28387e-13	1	5.53319e-13	1.00803	626.187	0.108311	0.108311
914	1.53053	0.151624	-1.3789	4.3358e-14	1	1.86863e-13	1.00619	808.78	0.0990664	0.0990664
915	1.73182	0.38994	-1.34188	2.0634e-07	0.999999	8.8928e-07	1.0406	130.533	0.225162	0.225162
916	1.06737	0.198461	-0.868911	1.30994e-05	0.999958	5.64564e-05	1.00665	754.06	0.185934	0.185934
917	1.82413	0.160455	-1.66367	4.18313e-14	1	1.80283e-13	1.00737	681.347	0.0879624	0.0879624
918	1.46621	0.2831	-1.18311	3.12489e-09	1	1.34676e-08	1.00406	1223.64	0.193083	0.193083
919	1.73778	0.300578	-1.4372	9.2761e-07	0.999998	3.9978e-06	1.00448	1110.18	0.172967	0.172967
920	1.26521	0.281923	-0.983292	1.66912e-07	0.999999	7.19354e-07	1.01001	504.374	0.222826	0.222826
921	1.49385	0.177663	-1.31619	3.5738e-10	1	1.54023e-09	1.0087	578.807	0.11893	0.11893
922	1.54132	0.0359035	-1.50541	2.34994e-28	1	1.01277e-27	1.00844	596.741	0.0232941	0.0232941
923	1.08355	0.0403346	-1.04322	1.02004e-14	1	4.39615e-14	1.01051	480.798	0.0372244	0.0372244
924	1.41237	0.135783	-1.27659	3.23253e-15	1	1.39315e-14	1.00666	753.016	0.0961383	0.0961383
925	0.848245	0.200376	-0.64787	3.10134e-05	0.999894	0.000133665	1.00447	1112.79	0.236224	0.236224
926	1.46228	0.315403	-1.14688	9.59176e-08	1	4.13384e-07	1.00386	1285.48	0.215692	0.215692
927	0.37753	0.00032404	-0.377206	9.50273e-11	1	4.09547e-10	1.01047	482.938	0.000858318	0.000858318
928	1.32233	0.238029	-1.0843	1.69378e-07	0.999999	7.29981e-07	1.00792	635.203	0.180007	0.180007
929	1.69494	0.482102	-1.21284	0.000570975	0.999131	0.00246218	1.04224	125.782	0.284436	0.284436
930	7.94093	0.134945	-7.80598	1.62609e-10	1	7.00807e-10	1.00786	639.669	0.0169936	0.0169936
931	1.2251	0.230695	-0.994402	1.23402e-05	0.999972	5.31842e-05	1.00782	643.184	0.188307	0.188307
932	1.62544	0.213814	-1.41163	1.24069e-12	1	5.3471e-12	1.00467	1067.1	0.131542	0.131542
933	1.68493	0.202764	-1.48217	7.49226e-11	1	3.229e-10	1.0064	782.357	0.12034	0.12034
934	0.948383	0.203187	-0.745196	7.10217e-06	0.999977	3.0609e-05	1.00601	832.911	0.214246	0.214246
935	1.682	0.135376	-1.54662	1.8335e-10	1	7.90197e-10	1.00788	637.698	0.080485	0.080485
936	1.54581	0.0369027	-1.5089	1.69359e-21	1	7.29899e-21	1.00661	757.814	0.0238728	0.0238728
937	1.36571	0.0569951	-1.30871	2.27462e-19	1	9.80312e-19	1.00875	575.979	0.041733	0.041733
938	1.39079	0.047711	-1.34308	4.69056e-22	1	2.02153e-21	1.00744	674.753	0.0343049	0.0343049
939	0.947407	0.0480284	-0.899378	1.79577e-09	1	7.73937e-09	1.01061	476.395	0.0506946	0.0506946
940	4.94262	0.0444907	-4.89813	3.15188e-07	0.999999	1.35839e-06	1.00838	600.895	0.00900144	0.00900144
941	1.00214	0.0363339	-0.965804	2.33874e-17	1	1.00795e-16	1.00665	753.401	0.0362563	0.0362563
942	1.00725	0.0360607	-0.971189	1.28737e-13	1	5.54827e-13	1.01029	491.215	0.0358011	0.0358011
943	1.86579	0.226716	-1.63907	1.83856e-13	1	7.92377e-13	1.0298	175.048	0.121512	0.121512
944	1.06249	0.110143	-0.952346	2.9126e-12	1	1.25527e-11	1.00271	1821.22	0.103665	0.103665
945	1.3573	0.149421	-1.20788	9.28852e-12	1	4.00315e-11	1.00704	712.549	0.110087	0.110087
946	1.6342	0.035798	-1.5984	0.0015487	0.996913	0.00668491	1.00834	603.553	0.0219056	0.0219056
947	1.92022	0.105455	-1.81477	6.62187e-18	1	2.85388e-17	1.00693	723.687	0.0549181	0.0549181
948	0.89416	0.0724138	-0.821746	4.7232e-11	1	2.0356e-10	1.00999	505.379	0.0809854	0.0809854
949	5.24473	0.105699	-5.13904	0.000307318	0.999439	0.00132488	1.02402	215.222	0.0201533	0.0201533
950	1.18931	0.036059	-1.15325	1.12672e-20	1	4.85591e-20	1.00552	904.878	0.0303192	0.0303192
951	1.48431	0.17098	-1.31333	1.61492e-09	1	6.95996e-09	1.0104	486.093	0.115192	0.115192
952	1.48701	0.00215562	-1.48485	0.000104803	0.997379	0.000451724	1.00815	617.491	0.00144964	0.00144964
953	1.16473	0.0440458	-1.12068	1.12585e-17	1	4.85215e-17	1.00575	870.057	0.0378164	0.0378164
954	1.6923	0.126359	-1.56595	1.63697e-17	1	7.05499e-17	1.00497	1003.6	0.0746667	0.0746667
955	1.32641	0.0368074	-1.28961	1.41983e-19	1	6.11914e-19	1.00196	2493.3	0.0277496	0.0277496
956	1.25756	0.218385	-1.03918	4.7972e-08	1	2.06749e-07	1.0117	433.043	0.173658	0.173658
957	1.57655	0.0557523	-1.52079	9.0448e-22	1	3.89811e-21	1.00664	754.449	0.0353636	0.0353636
958	1.07184	0.000339772	-1.0715	7.2979e-28	1	3.14523e-27	1.00376	1319.77	0.000316999	0.000316999
959	1.44906	0.160147	-1.28892	5.26535e-11	1	2.26925e-10	1.00891	565.472	0.110518	0.110518
960	1.39662	0.0774279	-1.31919	1.12281e-16	1	4.83906e-16	1.00776	647.582	0.0554397	0.0554397
961	1.25641	0.0604262	-1.19598	9.68431e-14	1	4.17372e-13	1.00783	641.605	0.0480944	0.0480944
962	1.37276	0.178354	-1.19441	1.80244e-11	1	7.76813e-11	1.01478	344.615	0.129924	0.129924
963	1.14917	0.0358925	-1.11328	9.19792e-17	1	3.9641e-16	1.00723	694.03	0.0312334	0.0312334
964	1.1263	0.000838709	-1.12546	5.72199e-20	1	2.46605e-19	1.01151	439.993	0.000744657	0.000744657
965	1.45496	0.228114	-1.22684	4.32247e-10	1	1.86289e-09	1.0079	636.356	0.156784	0.156784
966	1.39444	0.0982745	-1.29617	8.09294e-08	1	3.48788e-07	1.0131	387.848	0.0704759	0.0704759
967	1.66422	0.117413	-1.54681	1.4169e-18	1	6.10651e-18	1.00559	893.251	0.0705513	0.0705513
968	1.52151	0.277501	-1.24401	2.94978e-08	1	1.27129e-07	1.0053	941.917	0.182386	0.182386
969	1.39969	0.19486	-1.20483	1.06101e-11	1	4.57272e-11	1.01679	304.349	0.139216	0.139216
970	1.57065	0.035922	-1.53473	1.03842e-23	1	4.47536e-23	1.0097	520.103	0.0228708	0.0228708
971	2.16302	0.000906037	-2.16211	8.32039e-31	1	3.5859e-30	1.00974	518.399	0.000418876	0.000418876
972	1.4824	0.0392293	-1.44317	4.22032e-17	1	1.81886e-16	1.00878	573.839	0.0264633	0.0264633
973	1.54259	0.132104	-1.41049	1.01668e-16	1	4.38168e-16	1.00438	1136.45	0.0856375	0.0856375
974	1.83805	0.110625	-1.72742	7.02325e-22	1	3.02686e-21	1.01383	367.721	0.0601864	0.0601864
975	1.48842	0.378629	-1.1098	0.000360012	0.999383	0.00155213	1.00907	555.784	0.254382	0.254382
976	2.16842	0.0364901	-2.13193	6.01076e-06	0.999979	2.59052e-05	1.00726	691.747	0.016828	0.016828
977	1.43289	0.335845	-1.09705	4.8104e-05	0.999899	0.000207327	1.0072	696.861	0.234382	0.234382
978	0.762721	0.000585271	-0.762136	5.02879e-14	1	2.1673e-13	1.01159	436.894	0.000767346	0.000767346
979	1.22731	0.338205	-0.8891	1.54577e-05	0.999962	6.66205e-05	1.00927	543.91	0.275567	0.275567
980	2.95377	2.11426	-0.839513	0.188439	0.799984	1.0007	1.01051	480.862	0.715782	0.715782
981	1.61289	0.31869	-1.2942	3.57322e-08	1	1.53998e-07	1.00366	1355.91	0.19759	0.19759
982	40.351	0.781471	-39.5695	0.000715753	0.999101	0.00308695	1.00716	701.003	0.0193668	0.0193668
983	1.11634	0.341164	-0.77518	0.00015945	0.999651	0.000687305	1.0132	384.888	0.305608	0.305608
984	1.72601	0.154938	-1.57108	1.12816e-14	1	4.8621e-14	1.0113	447.992	0.0897661	0.0897661
985	1.03338	0.133276	-0.900108	3.2372e-10	1	1.39516e-09	1.00588	850.318	0.128971	0.128971
986	1.08027	0.000342954	-1.07993	2.61496e-27	1	1.12699e-26	1.00544	918.713	0.00031747	0.00031747
987	1.67805	0.37479	-1.30326	3.19548e-06	0.999993	1.37719e-05	1.02563	202.229	0.223348	0.223348
988	1.16926	0.0365328	-1.13273	8.814e-20	1	3.79864e-19	1.00242	2031.24	0.0312443	0.0312443
989	1.2717	0.224506	-1.0472	8.39307e-10	1	3.61723e-09	1.01263	401.946	0.17654	0.17654
990	1.32646	0.29888	-1.02758	2.69041e-07	0.999999	1.15951e-06	1.00858	586.885	0.225321	0.225321
991	1.45453	0.0412017	-1.41332	3.3357e-16	1	1.43761e-15	1.00516	966.793	0.0283265	0.0283265
992	1.60137	0.229259	-1.37211	1.74133e-08	1	7.50476e-08	1.00835	602.715	0.143165	0.143165
993	1.68083	0.210323	-1.47051	1.04173e-10	1	4.48962e-10	1.00861	584.762	0.125131	0.125131
994	1.37029	0.211741	-1.15855	4.93347e-10	1	2.12622e-09	1.01737	294.493	0.154523	0.154523
995	1.2042	0.582967	-0.621238	0.00817063	0.986764	0.0355037	1.01368	371.625	0.48411	0.48411
996	1.33417	0.758511	-0.575655	0.0478267	0.931185	0.216476	1.00788	637.975	0.568528	0.568528
997	2.61871	0.96832	-1.65039	0.212871	0.769626	1.16553	1.01323	384.088	0.36977	0.36977
998	1.84633	0.497763	-1.34857	2.07488e-05	0.99996	8.94244e-05	1.03015	173.075	0.269596	0.269596
999	0.93733	0.142802	-0.794528	8.00912e-07	0.999996	3.45176e-06	1.00594	841.632	0.152349	0.152349
1000	1.62366	0.182102	-1.44156	3.23385e-11	1	1.39372e-10	1.00742	677.121	0.112155	0.112155
1001	1.25956	0.0860946	-1.17346	2.29705e-16	1	9.89977e-16	1.00657	762.21	0.0683532	0.0683532
1002	0.65204	0.000459279	-0.651581	1.6134e-12	1	6.95341e-12	1.01152	439.473	0.000704372	0.000704372
1003	1.50994	0.11196	-1.39798	1.64729e-18	1	7.09947e-18	1.00699	718.185	0.0741485	0.0741485
1004	1.22671	0.0364821	-1.19023	4.07792e-16	1	1.75749e-15	1.008	628.53	0.0297397	0.0297397
1005	0.763987	0.442632	-0.321355	0.041645	0.937123	0.18728	1.00212	2307.65	0.579372	0.579372
1006	1.00963	0.0361692	-0.973466	1.95383e-18	1	8.42057e-18	1.00684	732.775	0.035824	0.035824
1007	1.30045	0.052206	-1.24824	1.14591e-19	1	4.9386e-19	1.00854	589.885	0.0401446	0.0401446
1008	1.72426	0.338273	-1.38598	7.2166e-07	0.999998	3.1102e-06	1.01302	390.099	0.196185	0.196185
1009	4.43703	4.95919	0.522168	0.438733	0.526801	3.36889	1.01989	258.323	1.11768	1.11768
1010	1.73234	0.102498	-1.62985	0.000105516	0.99984	0.000454798	1.00657	762.246	0.0591673	0.0591673
1011	15.8968	0.110396	-15.7864	4.64743e-06	0.999993	2.00295e-05	1.00875	575.448	0.00694452	0.00694452
1012	6.50773	0.64494	-5.86279	0.0303837	0.963183	0.13505	1.01174	431.747	0.0991036	0.0991036
1013	2.97623	3.03458	0.0583486	0.392998	0.570921	2.79033	1.02231	231.174	1.0196	1.0196
1014	2.62697	0.199526	-2.42745	0.00327964	0.995873	0.014181	1.00809	621.41	0.0759528	0.0759528
1015	6.59119	1.46084	-5.13035	0.11494	0.869495	0.559697	1.01308	388.247	0.221636	0.221636
1016	1.29174	0.345538	-0.946202	1.27523e-05	0.999968	5.49604e-05	1.00647	773.936	0.267498	0.267498
1017	0.926093	0.0378854	-0.888208	7.23396e-16	1	3.11768e-15	1.00938	537.821	0.0409089	0.0409089
1018	1.5861	0.187704	-1.3984	2.52576e-09	1	1.08855e-08	1.00788	637.72	0.118343	0.118343
1019	1.50158	0.328444	-1.17313	2.403e-07	0.999999	1.03564e-06	1.00346	1431.15	0.218733	0.218733
1020	2.88519	0.324261	-2.56093	3.03683e-06	0.999994	1.30881e-05	1.00502	993.417	0.112388	0.112388
1021	0.80997	0.0363733	-0.773597	1.04909e-14	1	4.52134e-14	1.00807	623.068	0.0449069	0.0449069
1022	1.31964	0.348916	-0.970726	0.000271633	0.999536	0.001171	1.00534	934.87	0.264402	0.264402
1023	0.579448	0.000433377	-0.579014	6.15906e-15	1	2.65442e-14	1.00733	685.081	0.000747914	0.000747914
1024	2.30355	0.068738	-2.23482	4.128e-18	1	1.77908e-17	1.00584	857.072	0.02984	0.02984
1025	1.66076	0.303493	-1.35727	1.66526e-07	1	7.17691e-07	1.00507	984.804	0.182743	0.182743
1026	1.27906	0.0362181	-1.24284	1.88196e-17	1	8.11081e-17	1.00593	842.973	0.0283162	0.0283162
1027	1.70623	0.135933	-1.57029	4.58294e-15	1	1.97515e-14	1.00943	534.954	0.0796687	0.0796687
1028	1.88515	0.511008	-1.37414	5.16201e-05	0.999907	0.000222483	1.03119	167.558	0.27107	0.27107
1029	1.71244	0.471405	-1.24104	6.81578e-05	0.999877	0.000293765	1.03842	137.516	0.275283	0.275283
1030	1.8478	0.221564	-1.62624	5.40973e-10	1	2.33147e-09	1.00545	917.276	0.119907	0.119907
1031	1.62589	0.184703	-1.44119	3.31559e-11	1	1.42895e-10	1.00663	755.938	0.113601	0.113601
1032	5.36684	0.476505	-4.89033	3.26451e-09	1	1.40693e-08	1.0074	678.784	0.0887869	0.0887869
1033	1.33394	0.03677	-1.29717	4.7047e-19	1	2.02762e-18	1.00262	1882.49	0.027565	0.027565
1034	1.81825	0.435017	-1.38323	1.55099e-06	0.999997	6.68445e-06	1.03325	157.699	0.23925	0.23925
1035	1.0107	0.111172	-0.89953	4.2158e-09	1	1.81692e-08	1.003	1646.46	0.109994	0.109994
1036	1.93432	0.510573	-1.42375	3.82598e-05	0.999928	0.000164898	1.02885	180.54	0.263955	0.263955
1037	1.6525	0.0414331	-1.61107	6.69515e-21	1	2.88546e-20	1.00704	712.316	0.0250729	0.0250729
1038	1.51045	0.384312	-1.12614	1.5723e-05	0.999965	6.77636e-05	1.014	363.257	0.254435	0.254435
1039	1.48701	0.00215562	-1.48485	0.000104803	0.997379	0.000451724	1.00815	617.491	0.00144964	0.00144964
1040	0.794316	0.000467431	-0.793848	7.89294e-16	1	3.40168e-15	1.00977	516.674	0.000588469	0.000588469
1041	1.0516	0.000387218	-1.05121	2.00851e-22	1	8.65622e-22	1.01024	493.266	0.000368217	0.000368217
1042	1.73386	0.164885	-1.56897	5.4979e-11	1	2.36947e-10	1.01019	495.657	0.0950972	0.0950972
1043	0.779904	0.0370311	-0.742873	2.73674e-13	1	1.17947e-12	1.00909	554.598	0.0474816	0.0474816
1044	1.02862	0.0361913	-0.992425	3.47891e-18	1	1.49933e-17	1.00613	816.289	0.0351844	0.0351844
1045	2.68852	0.173258	-2.51526	8.76387e-11	1	3.77703e-10	1.00865	582.48	0.0644437	0.0644437
1046	1.02158	0.169296	-0.852283	1.07707e-05	0.999964	4.642e-05	1.00913	551.869	0.16572	0.16572
1047	1.53021	0.265994	-1.26422	1.49889e-09	1	6.45988e-09	1.00434	1145.29	0.173828	0.173828
1048	1.09413	0.0360797	-1.05805	2.64589e-17	1	1.14032e-16	1.00838	600.324	0.0329758	0.0329758
1049	1.85943	0.269388	-1.59004	1.4805e-11	1	6.38061e-11	1.02637	196.807	0.144876	0.144876
1050	1.17956	0.433002	-0.746559	0.000684564	0.998713	0.00295234	1.01518	335.822	0.367087	0.367087
1051	1.04275	0.108775	-0.933974	2.59226e-12	1	1.11721e-11	1.00527	947.702	0.104315	0.104315
1052	1.3459	0.0971799	-1.24872	3.44796e-14	1	1.48599e-13	1.00489	1019.6	0.0722044	0.0722044
1053	1.91795	0.3969	-1.52105	5.47023e-05	0.999924	0.000235767	1.04927	108.94	0.20694	0.20694
1054	1.2618	0.551392	-0.710407	0.00177422	0.996728	0.00766008	1.01704	300.064	0.436989	0.436989
1055	1.90796	0.346441	-1.56152	3.21522e-06	0.999994	1.38569e-05	1.02829	183.956	0.181576	0.181576
1056	1.52279	0.178456	-1.34433	3.93168e-10	1	1.69447e-09	1.00969	521.053	0.11719	0.11719
1057	1.17453	0.522496	-0.652034	0.00481066	0.991939	0.0208331	1.01607	317.737	0.444855	0.444855
1058	1.15422	0.340788	-0.813433	0.00014996	0.999735	0.000646391	1.01626	313.983	0.295254	0.295254
1059	1.33161	0.313098	-1.01851	2.15337e-06	0.999994	9.28055e-06	1.00892	564.971	0.235128	0.235128
1060	1.5218	0.144548	-1.37725	1.3297e-14	1	5.73069e-14	1.00626	799.788	0.0949853	0.0949853
1061	1.5046	0.0361326	-1.46846	1.27391e-21	1	5.49027e-21	1.00719	698.065	0.0240148	0.0240148
1062	1.72155	0.311836	-1.40971	7.44465e-09	1	3.20848e-08	1.00422	1178.07	0.181137	0.181137
1063	1.57978	0.163464	-1.41632	3.1364e-10	1	1.35172e-09	1.00949	531.401	0.103473	0.103473
1064	1.79792	0.171133	-1.62679	5.52274e-13	1	2.38018e-12	1.00814	617.614	0.0951841	0.0951841
1065	1.55375	0.116191	-1.43756	2.37013e-19	1	1.02148e-18	1.00934	539.927	0.0747807	0.0747807
1066	1.44215	0.324911	-1.11723	1.68385e-06	0.999996	7.25702e-06	1.00425	1170.13	0.225297	0.225297
1067	1.62448	0.267509	-1.35697	1.3512e-07	1	5.82336e-07	1.00946	533.185	0.164673	0.164673
1068	0.797068	0.229677	-0.567391	4.97011e-05	0.999834	0.000214211	1.00566	883.1	0.288152	0.288152
1069	0.751424	0.219501	-0.531923	0.000155702	0.999518	0.000671147	1.00494	1010.27	0.292114	0.292114
1070	0.750568	0.0933177	-0.657251	6.24546e-09	1	2.69166e-08	1.0052	959.18	0.124329	0.124329
1071	1.39855	0.0371384	-1.36141	1.75384e-18	1	7.55865e-18	1.00811	620.519	0.0265549	0.0265549
1072	1.46079	0.233946	-1.22685	3.25445e-09	1	1.4026e-08	1.00611	819.575	0.16015	0.16015
1073	1.68025	0.0392953	-1.64096	8.03456e-25	1	3.46272e-24	1.04673	114.442	0.0233866	0.0233866
1074	1.36354	0.26011	-1.10343	3.55027e-08	1	1.53009e-07	1.00616	812.464	0.19076	0.19076
1075	1.03558	0.111032	-0.924546	1.7277e-11	1	7.44601e-11	1.0026	1894.65	0.107217	0.107217
1076	1.19647	0.0811462	-1.11532	1.64163e-12	1	7.07507e-12	1.007	717.161	0.0678214	0.0678214
1077	1.35746	0.121181	-1.23628	1.17621e-12	1	5.06921e-12	1.01061	476.54	0.0892705	0.0892705
1078	2.95377	2.11426	-0.839513	0.188439	0.799984	1.0007	1.01051	480.862	0.715782	0.715782
1079	2.95377	2.11426	-0.839513	0.188439	0.799984	1.0007	1.01051	480.862	0.715782	0.715782
1080	2.95377	2.11426	-0.839513	0.188439	0.799984	1.0007	1.01051	480.862	0.715782	0.715782
1081	2.95377	2.11426	-0.839513	0.188439	0.799984	1.0007	1.01051	480.862	0.715782	0.715782
1082	2.95377	2.11426	-0.839513	0.188439	0.799984	1.0007	1.01051	480.862	0.715782	0.715782
1083	2.95377	2.11426	-0.839513	0.188439	0.799984	1.0007	1.01051	480.862	0.715782	0.715782
1084	2.95377	2.11426	-0.839513	0.188439	0.799984	1.0007	1.01051	480.862	0.715782	0.715782
1085	1.05812	0.094315	-0.963804	1.54145e-12	1	6.6433e-12	1.00423	1176.52	0.0891346	0.0891346
1086	1.63451	0.303861	-1.33065	2.51594e-09	1	1.08432e-08	1.00241	2036.44	0.185903	0.185903
1087	2.95377	2.11426	-0.839513	0.188439	0.799984	1.0007	1.01051	480.862	0.715782	0.715782
1088	4.22457	3.65024	-0.57433	0.521039	0.451725	4.6884	1.01559	327.147	0.86405	0.86405
1089	1.79153	0.360572	-1.43096	1.53366e-05	0.999973	6.60982e-05	1.01628	313.698	0.201265	0.201265
1090	4.98595	10.1849	5.19895	0.546679	0.425472	5.19734	1.01043	484.695	2.04272	2.04272
1091	4.97343	11.1413	6.16786	0.60036	0.371902	6.47437	1.01035	488.461	2.24016	2.24016
1092	4.29594	1.11643	-3.1795	0.249527	0.71494	1.43297	1.01875	273.483	0.259881	0.259881
1093	2.01426	0.798355	-1.2159	0.353553	0.621406	2.35709	1.01491	341.617	0.396352	0.396352
1094	1.67279	0.463207	-1.20958	0.00128711	0.998067	0.0055543	1.02747	189.237	0.276907	0.276907
1095	1.09258	0.556418	-0.536162	0.0998896	0.878212	0.478277	1.01362	373.243	0.50927	0.50927
1096	1.22553	0.840082	-0.38545	0.248805	0.706387	1.42745	1.01314	386.527	0.685483	0.685483
1097	1.71734	0.732265	-0.985077	0.0563283	0.929228	0.257253	1.01	505.096	0.426394	0.426394
1098	1.26411	0.889385	-0.374721	0.232662	0.711336	1.30675	1.0092	548.316	0.703568	0.703568
1099	3.0493	0.821036	-2.22826	0.00411126	0.993286	0.0177917	1.01026	492.374	0.269254	0.269254
1100	1.49238	0.756439	-0.735943	0.0481251	0.934293	0.217895	1.00951	530.375	0.506867	0.506867
1101	1.3934	0.952164	-0.441239	0.198669	0.740935	1.0685	1.01073	471.475	0.683337	0.683337
1102	2.75231	0.936815	-1.8155	0.0165363	0.974005	0.0724661	1.00975	517.735	0.340374	0.340374
1103	2.15737	0.738039	-1.41934	0.000844004	0.998586	0.00364054	1.01643	310.887	0.342101	0.342101
1104	1.73135	1.05624	-0.67511	0.0701507	0.884105	0.325143	1.03342	156.943	0.610067	0.610067
1105	2.3273	4.22538	1.89808	0.545625	0.425628	5.17529	1.0182	281.496	1.81557	1.81557
1106	8.89715	4.79291	-4.10425	0.247551	0.72658	1.41789	1.01114	454.348	0.538701	0.538701
1107	1.56659	0.785149	-0.781439	0.0453934	0.937712	0.204939	1.01583	322.329	0.501184	0.501184
1108	1.18661	0.795745	-0.390865	0.166509	0.790925	0.860979	1.01156	438.308	0.670604	0.670604
1109	1.59593	0.0440754	-1.55185	3.43777e-16	1	1.4816e-15	1.00831	605.808	0.0276174	0.0276174
1110	3.03455	0.552051	-2.4825	6.15202e-07	0.999999	2.65139e-06	1.00869	579.364	0.181922	0.181922
1111	1.18172	0.0591233	-1.12259	1.83458e-12	1	7.90661e-12	1.01397	364.028	0.0500317	0.0500317
1112	1.84872	0.529934	-1.31879	1.18278e-05	0.999975	5.09757e-05	1.03441	152.628	0.286648	0.286648
1113	1.29956	0.720052	-0.579509	0.0378604	0.945164	0.169591	1.00695	721.624	0.554073	0.554073
1114	3.12411	2.92159	-0.20252	0.355482	0.626991	2.37705	1.0111	455.822	0.935175	0.935175
1115	2.78505	1.20188	-1.58317	0.133852	0.856436	0.666021	1.01275	398.187	0.431548	0.431548
1116	4.26131	4.36743	0.106119	0.290882	0.690705	1.76788	1.01197	423.506	1.0249	1.0249
1117	5.03646	9.60187	4.56541	0.544109	0.429545	5.14375	1.0108	468.494	1.90647	1.90647
1118	4.43556	1.14712	-3.28844	0.083299	0.906854	0.391622	1.01541	331.005	0.25862	0.25862
1119	5.95773	13.8056	7.84786	0.716093	0.256656	10.8705	1.0077	652.948	2.31726	2.31726
1120	2.49872	0.709412	-1.7893	0.011539	0.984086	0.050311	1.00848	593.937	0.283911	0.283911
1121	1.12413	0.736804	-0.387326	0.139449	0.824406	0.698383	1.00898	561.276	0.655443	0.655443
1122	1.55577	0.861709	-0.694058	0.0798258	0.892942	0.373877	1.01688	302.853	0.55388	0.55388
1123	1.66701	1.00533	-0.66168	0.0766424	0.879795	0.357729	1.0197	260.629	0.603074	0.603074
1124	1.08848	0.652635	-0.435844	0.0774053	0.898324	0.361589	1.0096	525.52	0.599584	0.599584
1125	1.26544	0.917374	-0.348066	0.258288	0.679324	1.50081	1.00897	561.922	0.724945	0.724945
1126	2.87979	0.969834	-1.90995	0.000738169	0.997715	0.0031837	1.00994	507.913	0.336773	0.336773
1127	1.63102	0.534498	-1.09652	0.00235637	0.996375	0.0101794	1.0328	159.753	0.327708	0.327708
1128	3.3904	0.887124	-2.50327	0.000156417	0.999579	0.000674229	1.00648	773.697	0.261658	0.261658
1129	1.72851	0.436079	-1.29243	3.22921e-05	0.999938	0.000139176	1.0263	197.296	0.252286	0.252286
1130	3.05534	0.65074	-2.4046	0.00157463	0.997681	0.00679701	1.01487	342.545	0.212984	0.212984
1131	1.18089	0.705454	-0.475438	0.132996	0.837676	0.661106	1.00868	580.154	0.597391	0.597391
1132	1.7536	0.80585	-0.947751	0.0155077	0.976439	0.0678875	1.01771	289.118	0.45954	0.45954
1133	4.31025	5.26339	0.953144	0.376646	0.603076	2.60407	1.01184	427.884	1.22113	1.22113
1134	4.47286	5.58845	1.11559	0.375112	0.604824	2.5871	1.01147	441.481	1.24941	1.24941
1135	3.82132	4.07096	0.249638	0.346769	0.634192	2.28786	1.01242	408.586	1.06533	1.06533
1136	3.46816	4.84538	1.37722	0.451332	0.527539	3.54521	1.0117	433.09	1.39711	1.39711
1137	3.62149	2.70759	-0.913901	0.222339	0.764352	1.2322	1.01156	438.042	0.747645	0.747645
1138	3.0388	1.74015	-1.29865	0.168603	0.820269	0.874001	1.0124	409.177	0.572643	0.572643
1139	4.09292	3.79868	-0.294233	0.274168	0.709464	1.62793	1.01176	430.915	0.928112	0.928112
1140	1.93818	0.360927	-1.57725	0.0769753	0.913871	0.359412	1.01093	462.968	0.18622	0.18622
1141	3.32871	3.9264	0.597687	0.405481	0.574922	2.93941	1.01154	438.945	1.17956	1.17956
1142	2.81985	2.08933	-0.730525	0.253508	0.732072	1.46359	1.01164	435.349	0.740935	0.740935
1143	1.6132	0.502395	-1.11081	0.184009	0.799417	0.97187	1.00697	719.527	0.311427	0.311427
1144	1.82858	0.557165	-1.27142	0.000143329	0.999742	0.000617804	1.02669	194.479	0.304698	0.304698
1145	2.13898	0.650259	-1.48872	0.00112792	0.998276	0.00486656	1.0111	456.032	0.304005	0.304005
1146	1.45427	0.890099	-0.56417	0.116457	0.843438	0.568059	1.01169	433.392	0.612059	0.612059
1147	1.60345	0.749012	-0.854443	0.0517999	0.932242	0.235442	1.01168	433.824	0.467124	0.467124
1148	1.86584	0.818333	-1.04751	0.00976747	0.984273	0.0425108	1.01416	359.263	0.438587	0.438587
1149	2.95377	2.11426	-0.839513	0.188439	0.799984	1.0007	1.01051	480.862	0.715782	0.715782
1150	2.95377	2.11426	-0.839513	0.188439	0.799984	1.0007	1.01051	480.862	0.715782	0.715782
1151	2.95377	2.11426	-0.839513	0.188439	0.799984	1.0007	1.01051	480.862	0.715782	0.715782
1152	6.58492	27.5778	20.9929	0.84016	0.125144	22.6533	1.00802	626.87	4.18802	4.18802
1153	5.6248	28.5731	22.9483	0.893632	0.0786507	36.2079	1.00902	558.489	5.07984	5.07984
1154	2.18793	16.0439	13.856	0.88393	0.100682	32.8211	1.0084	599.493	7.3329	7.3329
1155	5.8523	23.0205	17.1682	0.821624	0.149075	19.8515	1.00789	636.853	3.93358	3.93358
1156	2.12484	0.390915	-1.73393	0.133807	0.855466	0.665763	1.01132	447.2	0.183974	0.183974
1157	7.63338	3.17207	-4.46131	0.178042	0.80546	0.933532	1.0109	464.319	0.415553	0.415553
1158	6.30461	21.6521	15.3475	0.805744	0.163201	17.8763	1.00816	616.782	3.43433	3.43433
1159	9.20661	8.5192	-0.687412	0.45292	0.524673	3.56801	1.00908	555.359	0.925335	0.925335
1160	9.94596	10.2852	0.339258	0.426455	0.539758	3.20451	1.00663	756.259	1.03411	1.03411
1161	3.64885	3.77507	0.126218	0.41903	0.555275	3.10847	1.01447	351.809	1.03459	1.03459
1162	3.30258	3.157	-0.145573	0.602831	0.340428	6.54146	1.03054	170.975	0.955921	0.955921
1163	3.29617	2.06317	-1.233	0.403379	0.524469	2.91387	1.03002	173.803	0.625929	0.625929
1164	1.56053	0.977961	-0.582567	0.177641	0.773087	0.930969	1.02436	212.371	0.626686	0.626686
1165	2.23345	0.86871	-1.36474	0.0065832	0.988583	0.0285601	1.01101	459.431	0.388954	0.388954
1166	1.14389	0.778303	-0.365585	0.153028	0.805091	0.778676	1.00893	564.18	0.680402	0.680402
1167	1.57017	0.511847	-1.05832	0.00554619	0.991825	0.0240361	1.02451	211.069	0.325983	0.325983
1168	1.3323	0.736975	-0.595321	0.094949	0.879558	0.45214	1.01265	401.113	0.553162	0.553162
1169	2.21239	0.76447	-1.44792	0.000142697	0.999677	0.000615081	1.01078	468.968	0.34554	0.34554
1170	2.95377	2.11426	-0.839513	0.188439	0.799984	1.0007	1.01051	480.862	0.715782	0.715782
1171	2.95377	2.11426	-0.839513	0.188439	0.799984	1.0007	1.01051	480.862	0.715782	0.715782
1172	2.95377	2.11426	-0.839513	0.188439	0.799984	1.0007	1.01051	480.862	0.715782	0.715782
1173	2.95377	2.11426	-0.839513	0.188439	0.799984	1.0007	1.01051	480.862	0.715782	0.715782
1174	2.95377	2.11426	-0.839513	0.188439	0.799984	1.0007	1.01051	480.862	0.715782	0.715782
1175	2.95377	2.11426	-0.839513	0.188439	0.799984	1.0007	1.01051	480.862	0.715782	0.715782
1176	2.95377	2.11426	-0.839513	0.188439	0.799984	1.0007	1.01051	480.862	0.715782	0.715782
1177	2.95377	2.11426	-0.839513	0.188439	0.799984	1.0007	1.01051	480.862	0.715782	0.715782
1178	2.95377	2.11426	-0.839513	0.188439	0.799984	1.0007	1.01051	480.862	0.715782	0.715782
1179	2.95377	2.11426	-0.839513	0.188439	0.799984	1.0007	1.01051	480.862	0.715782	0.715782
1180	2.95377	2.11426	-0.839513	0.188439	0.799984	1.0007	1.01051	480.862	0.715782	0.715782
1181	2.95377	2.11426	-0.839513	0.188439	0.799984	1.0007	1.01051	480.862	0.715782	0.715782
1182	2.95377	2.11426	-0.839513	0.188439	0.799984	1.0007	1.01051	480.862	0.715782	0.715782
1183	2.95377	2.11426	-0.839513	0.188439	0.799984	1.0007	1.01051	480.862	0.715782	0.715782
1184	2.95377	2.11426	-0.839513	0.188439	0.799984	1.0007	1.01051	480.862	0.715782	0.715782
1185	2.95377	2.11426	-0.839513	0.188439	0.799984	1.0007	1.01051	480.862	0.715782	0.715782
1186	2.05848	0.775007	-1.28348	0.243846	0.736453	1.38982	1.01392	365.488	0.376494	0.376494
1187	3.89158	3.02951	-0.862071	0.423458	0.54862	3.16544	1.01608	317.454	0.778478	0.778478
1188	3.81368	1.23413	-2.57955	0.215029	0.761512	1.18059	1.01572	324.597	0.323607	0.323607
1189	1.52987	1.14675	-0.383124	0.532939	0.44615	4.91766	1.0103	490.661	0.749572	0.749572
1190	1.47023	0.193541	-1.27669	2.02906e-09	1	8.74481e-09	1.00904	557.609	0.13164	0.13164
1191	1.36383	0.386741	-0.977087	0.00108452	0.998176	0.00467913	1.00715	702.114	0.28357	0.28357
1192	1.69392	0.461862	-1.23206	5.38126e-05	0.999896	0.000231933	1.02987	174.619	0.272658	0.272658
1193	1.12529	0.0524035	-1.07289	1.10452e-14	1	4.76025e-14	1.00801	627.951	0.0465687	0.0465687
1194	2.01899	0.294019	-1.72497	3.44788e-08	1	1.48596e-07	1.00483	1032.94	0.145627	0.145627
1195	1.28108	0.202197	-1.07888	2.49627e-09	1	1.07584e-08	1.01699	300.982	0.157833	0.157833
1196	1.94236	0.344864	-1.5975	7.89818e-08	1	3.40394e-07	1.01997	257.299	0.177549	0.177549
1197	0.841322	0.0952757	-0.746046	2.09552e-08	1	9.03121e-08	1.00797	630.884	0.113245	0.113245
1198	1.15737	0.192613	-0.964759	3.87854e-09	1	1.67157e-08	1.01826	280.646	0.166423	0.166423
1199	1.47351	0.0363751	-1.43714	1.12303e-22	1	4.84002e-22	1.00512	974.628	0.024686	0.024686
1200	1.68735	0.309192	-1.37815	1.02333e-07	1	4.41034e-07	1.00403	1234.36	0.183242	0.183242
1201	1.48701	0.00215562	-1.48485	0.000104803	0.997379	0.000451724	1.00815	617.491	0.00144964	0.00144964
1202	1.59414	0.257394	-1.33675	2.08086e-09	1	8.96805e-09	1.00947	532.835	0.161463	0.161463
1203	1.72421	0.29152	-1.43269	6.73623e-07	0.999998	2.90317e-06	1.00891	565.805	0.169075	0.169075
1204	1.08382	0.113884	-0.969932	5.50055e-12	1	2.37061e-11	1.00647	773.987	0.105077	0.105077
1205	1.42612	0.215325	-1.21079	1.14554e-08	1	4.93704e-08	1.00764	657.723	0.150987	0.150987
1206	1.14225	0.109364	-1.03288	8.76911e-11	1	3.77929e-10	1.00382	1297.85	0.0957445	0.0957445
1207	1.61558	0.173682	-1.4419	1.22999e-13	1	5.30098e-13	1.00598	836.617	0.107504	0.107504
1208	0.939302	0.0384781	-0.900824	4.43917e-15	1	1.91318e-14	1.00713	704.04	0.0409646	0.0409646
1209	1.33889	0.108597	-1.23029	2.97353e-16	1	1.28153e-15	1.00749	670.379	0.0811098	0.0811098
1210	1.27463	0.11801	-1.15662	1.15431e-11	1	4.97482e-11	1.00709	707.494	0.0925838	0.0925838
1211	1.3792	0.270828	-1.10837	6.36148e-06	0.999984	2.74167e-05	1.00943	535.18	0.196366	0.196366
1212	1.21476	0.117747	-1.09701	2.30639e-14	1	9.94004e-14	1.01173	432.023	0.0969303	0.0969303
1213	1.78102	0.428479	-1.35254	1.56284e-06	0.999996	6.73552e-06	1.03434	152.933	0.240581	0.240581
1214	1.64115	0.410594	-1.23056	2.16642e-05	0.999957	9.33698e-05	1.02549	203.259	0.250187	0.250187
1215	1.74352	0.102811	-1.64071	1.00992e-18	1	4.35252e-18	1.01862	275.299	0.0589676	0.0589676
1216	2.42076	0.987759	-1.433	0.156763	0.828013	0.801213	1.01421	358.233	0.408037	0.408037
1217	6.69904	0.244142	-6.4549	2.40851e-13	1	1.03801e-12	1.00318	1553.85	0.0364443	0.0364443
1218	1.60384	0.00335719	-1.60048	2.93307e-28	1	1.26409e-27	1.00918	549.366	0.00209322	0.00209322
1219	0.92366	0.00214934	-0.92151	8.66163e-19	1	3.73297e-18	1.00547	913.511	0.00232698	0.00232698
1220	1.34979	0.0937562	-1.25603	7.16981e-14	1	3.09003e-13	1.00773	650.081	0.06946	0.06946
1221	1.16071	0.297348	-0.863362	9.70041e-05	0.999768	0.000418107	1.01531	333.059	0.256178	0.256178
1222	0.982521	0.0944789	-0.888042	9.49371e-12	1	4.09158e-11	1.0051	978.87	0.0961596	0.0961596
1223	1.29282	0.157733	-1.13509	2.16648e-10	1	9.33704e-10	1.00966	522.349	0.122007	0.122007
1224	0.991314	0.00114175	-0.990172	3.38083e-21	1	1.45706e-20	1.00409	1214.96	0.00115175	0.00115175
1225	1.5456	0.127187	-1.41841	3.16919e-13	1	1.36585e-12	1.0071	706.3	0.0822899	0.0822899
1226	1.02963	0.0797474	-0.949886	1.36581e-11	1	5.88634e-11	1.00643	778.576	0.0774523	0.0774523
1227	1.76795	0.238056	-1.5299	7.20494e-13	1	3.10517e-12	1.0232	222.527	0.134651	0.134651
1228	1.25871	0.000418366	-1.25829	6.86049e-29	1	2.95672e-28	1.01059	477.393	0.000332377	0.000332377
1229	0.896447	0.000945916	-0.895502	7.86904e-20	1	3.39138e-19	1.00901	559.625	0.00105518	0.00105518
1230	1.4625	0.044088	-1.41841	1.71111e-22	1	7.37449e-22	1.00419	1187.73	0.0301456	0.0301456
1231	1.31375	0.133193	-1.18055	4.30829e-11	1	1.85678e-10	1.00852	590.74	0.101384	0.101384
1232	1.58358	0.0359993	-1.54758	2.21499e-29	1	9.54612e-29	1.01316	385.939	0.0227328	0.0227328
1233	1.2321	0.000979538	-1.23112	2.74273e-28	1	1.18206e-27	1.0284	183.267	0.000795015	0.000795015
1234	1.14717	0.00271857	-1.14445	9.5009e-23	1	4.09468e-22	1.01569	325.068	0.00236982	0.00236982
1235	1.00885	0.0359419	-0.972903	0.00846481	0.983771	0.0367929	1.00862	584.437	0.0356268	0.0356268
1236	0.662059	0.000525523	-0.661533	2.49294e-16	1	1.0744e-15	1.00914	551.357	0.00079377	0.00079377
1237	1.13491	0.0359438	-1.09897	3.40742e-17	1	1.46852e-16	1.00765	656.686	0.0316709	0.0316709
1238	1.0184	0.0366	-0.981803	5.15292e-18	1	2.22079e-17	1.00736	681.933	0.0359386	0.0359386
1239	0.460823	0.000343197	-0.460479	7.44356e-13	1	3.20801e-12	1.00802	627.283	0.000744748	0.000744748
1240	0.986813	0.000715993	-0.986097	6.33764e-23	1	2.73138e-22	1.00572	873.628	0.000725562	0.000725562
1241	0.335949	0.000333569	-0.335615	6.22424e-10	1	2.68251e-09	1.01016	497.394	0.000992918	0.000992918
1242	1.31066	0.00102284	-1.30963	6.58419e-25	1	2.83764e-24	1.01539	331.333	0.000780404	0.000780404
1243	1.09305	0.00059145	-1.09246	2.81514e-26	1	1.21326e-25	1.004	1241.37	0.000541099	0.000541099
1244	1.24334	0.000705241	-1.24264	6.88862e-29	1	2.96884e-28	1.02099	245.21	0.000567214	0.000567214
1245	0.945593	0.00219358	-0.943399	2.08347e-18	1	8.97929e-18	1.00503	991.422	0.0023198	0.0023198
1246	1.10484	0.00259731	-1.10225	6.17803e-21	1	2.66259e-20	1.00918	549.356	0.00235084	0.00235084
1247	0.961243	0.000334808	-0.960908	5.2566e-21	1	2.26548e-20	1.00949	531.392	0.000348307	0.000348307
1248	1.13132	0.0988555	-1.03247	1.36834e-14	1	5.89723e-14	1.00521	958.386	0.0873803	0.0873803
1249	1.231	0.00280541	-1.22819	1.81504e-23	1	7.82243e-23	1.02657	195.381	0.00227897	0.00227897
1250	1.07448	0.0370038	-1.03748	1.67117e-19	1	7.20236e-19	1.00537	929.25	0.0344388	0.0344388
1251	1.14561	0.0500152	-1.0956	2.55343e-13	1	1.10047e-12	1.01024	493.164	0.043658	0.043658
1252	1.24757	0.000980352	-1.24659	1.83155e-25	1	7.89356e-25	1.0228	226.322	0.000785811	0.000785811
1253	0.94877	0.154716	-0.794054	3.6065e-07	0.999998	1.55432e-06	1.00657	762.806	0.16307	0.16307
1254	1.40655	0.139134	-1.26741	3.90804e-07	0.999999	1.68428e-06	1.00692	725.192	0.0989189	0.0989189
1255	1.38455	0.17484	-1.20971	2.54826e-10	1	1.09824e-09	1.01253	404.933	0.126279	0.126279
1256	0.744735	0.000657412	-0.744077	8.72832e-18	1	3.76171e-17	1.01064	475.384	0.000882746	0.000882746
1257	1.60659	0.171771	-1.43482	9.37444e-14	1	4.04018e-13	1.00675	743.107	0.106916	0.106916
1258	1.09259	0.137731	-0.954855	8.96733e-11	1	3.86472e-10	1.00574	871.717	0.12606	0.12606
1259	2.95377	2.11426	-0.839513	0.188439	0.799984	1.0007	1.01051	480.862	0.715782	0.715782
1260	1.06803	0.0500475	-1.01798	1.11351e-16	1	4.79898e-16	1.00763	658.117	0.0468597	0.0468597
1261	0.499876	0.000364912	-0.499511	1.67894e-13	1	7.23587e-13	1.00733	684.621	0.000730005	0.000730005
1262	1.04923	0.0434359	-1.00579	3.61242e-12	1	1.55687e-11	1.01104	458.36	0.0413979	0.0413979
1263	9.16707	0.0731477	-9.09392	4.47186e-05	0.999911	0.000192736	1.01845	277.731	0.0079794	0.0079794
1264	1.83859	0.076133	-1.76245	1.32957e-22	1	5.73013e-22	1.01082	467.369	0.0414084	0.0414084
1265	1.1357	0.0452881	-1.09041	1.93962e-17	1	8.35933e-17	1.00623	803.639	0.0398768	0.0398768
1266	1.06477	0.0468626	-1.01791	2.10965e-11	1	9.09214e-11	1.01139	444.564	0.0440117	0.0440117
1267	0.863713	0.0381223	-0.82559	2.05051e-14	1	8.83723e-14	1.00674	744.242	0.0441377	0.0441377
1268	1.99334	0.363458	-1.62988	7.09351e-08	1	3.05715e-07	1.03339	157.039	0.182337	0.182337
1269	1.25893	0.112211	-1.14672	1.59997e-15	1	6.89554e-15	1.01197	423.339	0.0891319	0.0891319
1270	1.71419	0.157878	-1.55632	1.21986e-12	1	5.25734e-12	1.00931	541.775	0.0921002	0.0921002
1271	1.16496	0.0507053	-1.11426	3.2162e-14	1	1.38611e-13	1.01222	415.102	0.0435253	0.0435253
1272	1.61338	0.372863	-1.24052	8.48446e-07	0.999998	3.65662e-06	1.018	284.475	0.231106	0.231106
1273	0.908839	0.104604	-0.804235	2.22799e-08	1	9.60216e-08	1.00529	944.361	0.115096	0.115096
1274	1.3117	0.0358596	-1.27584	2.50127e-21	1	1.07799e-20	1.0084	599.398	0.0273382	0.0273382
1275	1.18079	0.128064	-1.05273	8.14349e-09	1	3.50967e-08	1.00487	1023.01	0.108456	0.108456
1276	1.16454	0.0367668	-1.12777	1.19543e-17	1	5.15203e-17	1.00414	1200.16	0.0315721	0.0315721
1277	1.08851	0.0707386	-1.01777	3.5287e-13	1	1.52079e-12	1.00858	586.602	0.0649868	0.0649868
1278	1.07926	0.0390099	-1.04025	2.77622e-19	1	1.19649e-18	1.00524	952	0.036145	0.036145
1279	0.849251	0.000844773	-0.848406	2.2506e-19	1	9.6996e-19	1.00996	507.183	0.000994726	0.000994726
1280	1.05303	0.00161327	-1.05142	1.32964e-17	1	5.73044e-17	1.00995	507.572	0.00153202	0.00153202
1281	1.08451	0.00133339	-1.08318	1.43827e-23	1	6.19862e-23	1.0044	1131.29	0.00122948	0.00122948
1282	1.15853	0.00111125	-1.15741	3.09146e-20	1	1.33235e-19	1.01269	400.002	0.000959196	0.000959196
1283	0.820822	0.000664412	-0.820158	1.00977e-14	1	4.35189e-14	1.01145	442.121	0.000809447	0.000809447
1284	1.32417	0.0013805	-1.32279	1.85862e-23	1	8.01025e-23	1.01441	353.191	0.00104254	0.00104254
1285	0.442323	0.000185056	-0.442138	8.51033e-10	1	3.66776e-09	1.00723	694.369	0.000418373	0.000418373
1286	1.5874	0.150925	-1.43648	2.7322e-14	1	1.17752e-13	1.0077	652.34	0.0950767	0.0950767
1287	1.26787	0.000306575	-1.26757	1.94571e-24	1	8.38559e-24	1.01346	377.731	0.000241802	0.000241802
1288	1.19154	0.156989	-1.03455	1.25145e-10	1	5.39345e-10	1.0102	495.131	0.131753	0.131753
1289	1.63075	0.208231	-1.42252	9.48325e-11	1	4.08707e-10	1.00543	919.126	0.127691	0.127691
1290	1.25549	0.0366851	-1.21881	3.71913e-18	1	1.60286e-17	1.00819	614.552	0.0292197	0.0292197
1291	1.86637	0.136028	-1.73034	1.1296e-18	1	4.86833e-18	1.00964	523.673	0.072884	0.072884
1292	1.09899	0.0364615	-1.06253	1.73668e-20	1	7.48471e-20	1.00315	1571.49	0.0331773	0.0331773
1293	0.977449	0.00115828	-0.976291	2.11351e-22	1	9.10877e-22	1.00304	1623.2	0.001185	0.001185
1294	1.12103	0.040505	-1.08052	1.24724e-14	1	5.37532e-14	1.00476	1046.06	0.0361321	0.0361321
1295	1.09256	0.000788118	-1.09177	1.96067e-19	1	8.45004e-19	1.01098	460.6	0.000721352	0.000721352
1296	1.31785	0.0362168	-1.28164	7.68289e-23	1	3.31116e-22	1.00336	1474.1	0.0274817	0.0274817
1297	1.15591	0.0365437	-1.11936	2.02055e-19	1	8.70811e-19	1.00666	752.512	0.0316147	0.0316147
1298	1.53805	0.184613	-1.35343	3.56891e-10	1	1.53812e-09	1.00835	603.058	0.120031	0.120031
1299	0.964217	0.000509428	-0.963708	1.29226e-17	1	5.56934e-17	1.00983	513.436	0.000528333	0.000528333
1300	1.10254	0.0876711	-1.01487	2.57156e-13	1	1.10828e-12	1.00506	985.934	0.0795171	0.0795171
1301	1.08709	0.0359613	-1.05113	7.29436e-22	1	3.14371e-21	1.00368	1346.79	0.0330802	0.0330802
1302	1.55735	0.0365282	-1.52082	8.3656e-25	1	3.60539e-24	1.01	505.227	0.0234553	0.0234553
1303	1.15862	0.0979335	-1.06068	1.63098e-10	1	7.02915e-10	1.00584	856.826	0.0845261	0.0845261
1304	0.944939	0.00056502	-0.944374	1.71635e-19	1	7.39707e-19	1.01356	375.004	0.000597943	0.000597943
1305	1.13795	0.0359351	-1.10202	1.35755e-19	1	5.85072e-19	1.00352	1408.43	0.0315788	0.0315788
1306	1.00439	0.122696	-0.88169	1.29172e-10	1	5.56703e-10	1.00294	1677.91	0.12216	0.12216
1307	1.46099	0.371765	-1.08923	0.000206366	0.999618	0.000889575	1.0066	758.973	0.254461	0.254461
1308	0.944964	0.392303	-0.552661	0.00311845	0.994309	0.0134819	1.0067	747.997	0.415152	0.415152
1309	1.01981	0.169487	-0.850325	9.6206e-09	1	4.14626e-08	1.00853	590.127	0.166195	0.166195
1310	1.32433	0.140281	-1.18405	4.32961e-13	1	1.86596e-12	1.00987	511.371	0.105926	0.105926
1311	0.845454	0.0533474	-0.792107	3.42655e-08	1	1.47677e-07	1.01072	471.806	0.063099	0.063099
1312	1.18166	0.381378	-0.800284	0.000232714	0.999537	0.00100318	1.00942	535.652	0.322747	0.322747
1313	1.04858	0.000748224	-1.04784	1.83816e-18	1	7.92208e-18	1.01027	492.191	0.000713556	0.000713556
1314	1.42608	0.00105298	-1.42503	6.84434e-25	1	2.94976e-24	1.01437	354.27	0.000738369	0.000738369
1315	0.977411	0.178596	-0.798814	1.47323e-05	0.999952	6.3494e-05	1.00768	654.49	0.182724	0.182724
1316	2.485	0.331291	-2.15371	5.45692e-08	1	2.35181e-07	1.01034	488.818	0.133316	0.133316
1317	1.11066	0.0603043	-1.05036	6.21902e-11	1	2.68026e-10	1.0099	510.181	0.0542957	0.0542957
1318	1.07955	0.0366138	-1.04294	3.06801e-19	1	1.32225e-18	1.00536	932.121	0.0339157	0.0339157
1319	1.10198	0.0682477	-1.03373	3.28e-11	1	1.41361e-10	1.01502	339.179	0.0619319	0.0619319
1320	1.79097	0.23188	-1.55909	1.20368e-11	1	5.1876e-11	1.01431	355.588	0.129471	0.129471
1321	1.07152	0.0706464	-1.00087	1.35843e-14	1	5.85452e-14	1.00794	633.261	0.0659313	0.0659313
1322	0.986802	0.0949961	-0.891806	5.32322e-11	1	2.29419e-10	1.00503	992.233	0.0962666	0.0962666
1323	1.6497	0.377209	-1.27249	3.52835e-05	0.999931	0.000152069	1.01335	380.507	0.228653	0.228653
1324	1.05878	0.131212	-0.927563	1.14799e-09	1	4.9476e-09	1.00498	1001.48	0.123928	0.123928
1325	1.12925	0.0024889	-1.12676	5.45528e-22	1	2.35111e-21	1.01365	372.524	0.00220403	0.00220403
1326	2.75291	0.276379	-2.47653	4.88758e-13	1	2.10644e-12	1.008	628.439	0.100395	0.100395
1327	1.47881	0.000115243	-1.4787	5.31191e-06	0.997429	2.28933e-05	1.00812	619.261	7.79296e-05	7.79296e-05
1328	1.59919	0.336312	-1.26287	1.11007e-05	0.999977	4.78421e-05	1.00698	718.355	0.210302	0.210302
1329	1.3073	0.406639	-0.900662	0.00110919	0.998129	0.00478568	1.01002	503.983	0.311053	0.311053
1330	1.21123	0.0476587	-1.16357	1.42881e-13	1	6.15784e-13	1.00774	649.445	0.0393474	0.0393474
1331	1.26706	0.121305	-1.14575	4.27917e-14	1	1.84423e-13	1.01223	414.786	0.0957375	0.0957375
1332	0.870717	0.0786413	-0.792075	8.94411e-07	0.999993	3.85472e-06	1.01245	407.38	0.0903179	0.0903179
1333	1.10293	0.036245	-1.06668	4.20747e-22	1	1.81333e-21	1.00429	1158.32	0.0328625	0.0328625
1334	1.55058	0.146116	-1.40446	2.7783e-13	1	1.19739e-12	1.00675	743.293	0.0942337	0.0942337
1335	0.736492	0.055862	-0.68063	4.53558e-10	1	1.95473e-09	1.00646	776.101	0.0758489	0.0758489
1336	0.626341	0.000486074	-0.625855	5.94659e-16	1	2.56285e-15	1.00837	601.216	0.000776053	0.000776053
1337	2.2235	0.458974	-1.76453	5.56271e-06	0.999989	2.39742e-05	1.01797	285.037	0.206419	0.206419
1338	1.03592	0.400042	-0.635879	0.00100963	0.998118	0.00435569	1.0097	520.059	0.38617	0.38617
1339	0.930941	0.000996218	-0.929945	6.70567e-21	1	2.88999e-20	1.00648	773.212	0.00107012	0.00107012
1340	0.917735	0.333675	-0.58406	0.00246625	0.995332	0.0106553	1.01074	471.027	0.363586	0.363586
1341	0.898613	0.000928003	-0.897685	1.55608e-19	1	6.70634e-19	1.00997	506.622	0.0010327	0.0010327
1342	1.2967	0.00323844	-1.29346	3.34797e-24	1	1.4429e-23	1.03004	173.707	0.00249745	0.00249745
1343	1.43407	0.0358127	-1.39826	1.95903e-22	1	8.443e-22	1.00898	561.329	0.0249728	0.0249728
1344	0.744242	0.00070059	-0.743541	1.91318e-17	1	8.24537e-17	1.01066	474.49	0.000941347	0.000941347
1345	1.18541	0.0359296	-1.14948	1.0131e-17	1	4.36622e-17	1.00771	652.12	0.0303098	0.0303098
1346	1.35968	0.00134432	-1.35833	1.55132e-22	1	6.68586e-22	1.01406	361.981	0.000988707	0.000988707
1347	1.16796	0.0359259	-1.13203	5.8446e-21	1	2.51889e-20	1.00412	1205.28	0.0307595	0.0307595
1348	1.10082	0.000882099	-1.09994	6.38062e-22	1	2.74991e-21	1.00885	569.012	0.000801309	0.000801309
1349	2.31067	0.00105207	-2.30962	2.58898e-27	1	1.11579e-26	1.01328	382.725	0.000455307	0.000455307
1350	1.74861	0.036542	-1.71207	3.85395e-28	1	1.66097e-27	1.10201	56.6079	0.0208977	0.0208977
1351	1.16252	0.0360844	-1.12643	2.46857e-22	1	1.0639e-21	1.00239	2057.92	0.0310398	0.0310398
1352	0.454584	0.0369291	-0.417655	2.13375e-08	0.999999	9.19597e-08	1.0107	472.626	0.081237	0.081237
1353	0.44707	0.0391971	-0.407872	2.22449e-08	0.999999	9.58706e-08	1.00738	680.819	0.0876757	0.0876757
1354	1.02774	0.0365355	-0.991205	3.29754e-18	1	1.42117e-17	1.00684	733.291	0.0355493	0.0355493
1355	1.21443	0.000888433	-1.21354	2.78264e-21	1	1.19926e-20	1.01363	372.926	0.000731565	0.000731565
1356	1.2885	0.0365119	-1.25199	1.47243e-22	1	6.34583e-22	1.01351	376.192	0.0283366	0.0283366
1357	0.819697	0.0470704	-0.772627	9.14787e-12	1	3.94253e-11	1.00579	863.98	0.0574241	0.0574241
1358	1.08237	0.03685	-1.04552	5.2156e-21	1	2.24781e-20	1.00636	787.426	0.0340457	0.0340457
1359	1.2316	0.0359107	-1.19569	5.19954e-19	1	2.24089e-18	1.00861	584.851	0.0291578	0.0291578
1360	1.7772	0.00054134	-1.77666	1.21074e-34	1	5.21801e-34	1.00696	720.935	0.000304602	0.000304602
1361	1.84912	0.126505	-1.72261	2.02368e-16	1	8.72163e-16	1.00989	510.666	0.0684136	0.0684136
1362	1.62299	0.0365073	-1.58649	9.71941e-25	1	4.18885e-24	1.03358	156.217	0.0224938	0.0224938
1363	1.11557	0.00267511	-1.11289	2.16623e-22	1	9.33597e-22	1.01038	486.961	0.00239798	0.00239798
1364	1.31727	0.00284827	-1.31442	2.65412e-23	1	1.14387e-22	1.0276	188.368	0.00216226	0.00216226
1365	0.977279	0.000511945	-0.976767	2.1285e-18	1	9.17337e-18	1.00932	541.126	0.000523848	0.000523848
1366	1.10676	0.0365029	-1.07026	1.22597e-17	1	5.28365e-17	1.0063	795.221	0.0329818	0.0329818
1367	0.558067	0.000222943	-0.557844	1.32101e-11	1	5.69326e-11	1.01023	493.733	0.000399491	0.000399491
1368	1.12591	0.000869292	-1.12504	1.33968e-20	1	5.77371e-20	1.01197	423.546	0.000772078	0.000772078
1369	1.02418	0.000317037	-1.02386	3.05984e-25	1	1.31872e-24	1.01074	470.841	0.000309553	0.000309553
1370	1.0434	0.0358952	-1.0075	2.81235e-22	1	1.21206e-21	1.00512	974.245	0.0344023	0.0344023
1371	0.674383	0.000490026	-0.673893	1.10868e-16	1	4.77816e-16	1.00941	536.006	0.000726629	0.000726629
1372	0.74211	0.000645926	-0.741465	1.15648e-17	1	4.98417e-17	1.01102	459.216	0.000870391	0.000870391
1373	1.1312	0.00275832	-1.12845	2.8837e-22	1	1.24281e-21	1.01338	379.791	0.0024384	0.0024384
1374	0.994191	0.000519752	-0.993671	7.71844e-19	1	3.32647e-18	1.00939	537.22	0.000522789	0.000522789
1375	1.28022	0.0360782	-1.24414	3.80307e-24	1	1.63904e-23	1.00352	1406.14	0.0281813	0.0281813
1376	1.02882	0.00091716	-1.0279	8.05418e-18	1	3.47117e-17	1.00997	506.298	0.000891472	0.000891472
1377	1.09611	0.0809142	-1.01519	9.20547e-14	1	3.96735e-13	1.00617	811.47	0.0738197	0.0738197
1378	1.27066	0.0982025	-1.17246	1.77415e-15	1	7.64618e-15	1.00593	844.277	0.0772845	0.0772845
1379	1.16938	0.0379065	-1.13148	0.00452806	0.991727	0.0196037	1.00862	584.372	0.0324158	0.0324158
1380	1.12768	0.0863564	-1.04132	7.00168e-17	1	3.01757e-16	1.00689	728.449	0.0765791	0.0765791
1381	0.492457	0.0398598	-0.452597	1.64353e-08	1	7.08326e-08	1.00762	659.611	0.0809408	0.0809408
1382	0.911907	0.15422	-0.757687	2.57233e-08	1	1.10862e-07	1.00773	650.56	0.169118	0.169118
1383	20.5164	0.0807047	-20.4357	2.25527e-25	1	9.7197e-25	1.00828	608.032	0.00393367	0.00393367
1384	1.28494	0.0505987	-1.23434	1.91065e-17	1	8.23449e-17	1.00898	561.081	0.0393782	0.0393782
1385	0.940575	0.0548747	-0.8857	4.80147e-12	1	2.06933e-11	1.01122	451.028	0.0583416	0.0583416
1386	1.3257	0.149943	-1.17575	6.8283e-11	1	2.94285e-10	1.00994	508.196	0.113105	0.113105
1387	1.20997	0.346355	-0.863611	0.000521337	0.999052	0.00224802	1.01074	470.725	0.286252	0.286252
1388	1.73286	0.0365841	-1.69627	3.02674e-26	1	1.30446e-25	1.08471	66.5857	0.021112	0.021112
1389	1.15355	0.05739	-1.09616	1.61681e-17	1	6.96809e-17	1.00847	594.267	0.0497509	0.0497509
1390	1.63407	0.496728	-1.13734	0.000848806	0.99865	0.00366128	1.03341	156.95	0.303983	0.303983
1391	1.12003	0.0976187	-1.02241	9.70492e-15	1	4.18261e-14	1.00518	962.776	0.087157	0.087157
1392	1.09	0.00133195	-1.08867	5.76506e-24	1	2.48461e-23	1.00505	987.701	0.00122197	0.00122197
1393	1.20341	0.00116594	-1.20224	8.89466e-21	1	3.8334e-20	1.01382	367.914	0.000968867	0.000968867
1394	1.29044	0.11893	-1.17151	2.45431e-15	1	1.05775e-14	1.01177	430.592	0.0921625	0.0921625
1395	0.851186	0.036024	-0.815162	2.93781e-16	1	1.26613e-15	1.00999	505.44	0.0423221	0.0423221
1396	1.44837	0.0363645	-1.412	1.60999e-23	1	6.93868e-23	1.00941	535.834	0.0251073	0.0251073
1397	0.656227	0.000464092	-0.655763	1.40545e-12	1	6.05716e-12	1.01155	438.67	0.000707213	0.000707213
1398	1.01326	0.00053021	-1.01273	2.4405e-25	1	1.0518e-24	1.00314	1576.16	0.000523273	0.000523273
1399	0.723663	0.0360852	-0.687578	8.59074e-16	1	3.70242e-15	1.01075	470.291	0.0498647	0.0498647
1400	0.947746	0.000206847	-0.947539	3.40935e-19	1	1.46936e-18	1.01264	401.581	0.000218251	0.000218251
1401	1.13234	0.00105939	-1.13128	2.68712e-20	1	1.15809e-19	1.01187	426.941	0.000935574	0.000935574
1402	0.664421	0.000146626	-0.664275	1.80994e-18	1	7.80044e-18	1.00576	867.588	0.000220683	0.000220683
1403	1.11567	0.00130216	-1.11437	9.12316e-23	1	3.93188e-22	1.00552	905.834	0.00116715	0.00116715
1404	1.10312	0.0362361	-1.06689	7.17563e-21	1	3.09254e-20	1.00323	1529.8	0.0328487	0.0328487
1405	1.18836	0.0360692	-1.15229	1.68765e-22	1	7.27342e-22	1.00342	1448.76	0.030352	0.030352
1406	1.78891	0.00425267	-1.78466	1.41154e-29	1	6.0834e-29	1.01905	269.353	0.00237723	0.00237723
1407	1.20019	0.0358856	-1.1643	1.4689e-17	1	6.33062e-17	1.00723	693.887	0.0298999	0.0298999
1408	1.19303	0.000901965	-1.19213	2.01288e-21	1	8.67508e-21	1.01442	353.01	0.00075603	0.00075603
1409	1.37791	0.148122	-1.22978	5.76668e-10	1	2.48531e-09	1.0088	572.626	0.107498	0.107498
1410	0.823224	0.000405125	-0.822819	1.12752e-15	1	4.85935e-15	1.01165	434.863	0.00049212	0.00049212
1411	1.1957	0.0358738	-1.15982	1.22327e-18	1	5.27202e-18	1.00768	654.182	0.0300025	0.0300025
1412	1.48785	0.0405297	-1.44732	1.71402e-21	1	7.38706e-21	1.00403	1234.24	0.0272405	0.0272405
1413	1.20126	0.00278571	-1.19848	1.38107e-22	1	5.95209e-22	1.02477	208.981	0.00231898	0.00231898
1414	1.88024	0.00440091	-1.87584	8.75508e-29	1	3.77324e-28	1.01792	285.772	0.00234061	0.00234061
1415	1.74014	0.0362271	-1.70392	4.27997e-30	1	1.84457e-29	1.06664	82.5518	0.0208184	0.0208184
1416	0.940982	0.00223482	-0.938747	1.24945e-17	1	5.38486e-17	1.00469	1061.9	0.00237499	0.00237499
1417	1.4065	0.208444	-1.19805	1.33123e-08	1	5.73732e-08	1.01106	457.459	0.148201	0.148201
1418	1.1084	0.0693919	-1.03901	1.25535e-11	1	5.4103e-11	1.01404	362.286	0.0626053	0.0626053
1419	0.584952	0.000433314	-0.584519	3.076e-15	1	1.32569e-14	1.00764	657.285	0.000740768	0.000740768
1420	0.932512	0.00101838	-0.931493	1.87968e-20	1	8.101e-20	1.00685	731.783	0.00109209	0.00109209
1421	1.30655	0.0790278	-1.22753	9.03462e-14	1	3.89372e-13	1.0089	566.095	0.0604856	0.0604856
1422	1.23099	0.0371903	-1.1938	1.25799e-21	1	5.42167e-21	1.00357	1388.39	0.0302116	0.0302116
1423	0.919939	0.0405524	-0.879387	4.79992e-14	1	2.06866e-13	1.00788	638.225	0.0440816	0.0440816
1424	1.25514	0.00201902	-1.25312	6.95459e-22	1	2.99727e-21	1.01199	422.895	0.0016086	0.0016086
1425	1.12874	0.0365721	-1.09217	2.63887e-13	1	1.1373e-12	1.00839	599.806	0.0324008	0.0324008
1426	0.821856	0.036974	-0.784882	2.35988e-14	1	1.01706e-13	1.00748	671.189	0.0449884	0.0449884
1427	1.32293	0.115731	-1.20719	6.97304e-11	1	3.00523e-10	1.00467	1066.81	0.0874814	0.0874814
1428	0.65056	0.0394903	-0.611069	1.27057e-09	1	5.47586e-09	1.00849	592.635	0.060702	0.060702
1429	0.644563	0.000501358	-0.644062	4.50395e-16	1	1.9411e-15	1.00874	576.224	0.000777826	0.000777826
1430	1.4684	0.560747	-0.907652	0.00755673	0.988956	0.0328158	1.03037	171.884	0.381876	0.381876
1431	1.98209	0.122443	-1.85965	5.58653e-18	1	2.40767e-17	1.01087	465.213	0.0617747	0.0617747
1432	1.05048	0.00131206	-1.04917	4.82892e-22	1	2.08116e-21	1.00274	1797.91	0.00124901	0.00124901
1433	1.34056	0.622958	-0.7176	0.0227503	0.967826	0.100331	1.0151	337.497	0.464701	0.464701
1434	1.09662	0.429641	-0.666983	0.000493023	0.998996	0.00212587	1.0126	402.779	0.391785	0.391785
1435	1.56651	0.198384	-1.36812	3.35525e-11	1	1.44604e-10	1.00745	673.724	0.126641	0.126641
1436	1.51048	0.147685	-1.36279	1.68472e-13	1	7.26075e-13	1.01626	314.143	0.0977741	0.0977741
1437	1.26477	0.636163	-0.628604	0.0200918	0.970032	0.0883667	1.00914	551.348	0.502989	0.502989
1438	1.27024	0.00204153	-1.26819	4.63085e-21	1	1.9958e-20	1.01043	484.813	0.0016072	0.0016072
1439	1.41089	0.0358635	-1.37503	2.53655e-21	1	1.0932e-20	1.00844	596.117	0.0254191	0.0254191
1440	1.07783	0.0380467	-1.03978	4.76473e-14	1	2.05349e-13	1.00905	557.055	0.0352994	0.0352994
1441	2.00578	0.352945	-1.65284	1.97943e-08	1	8.53091e-08	1.03167	165.178	0.175964	0.175964
1442	1.26871	0.11343	-1.15528	8.7593e-10	1	3.77506e-09	1.00502	993.249	0.0894058	0.0894058
1443	1.2664	0.0373089	-1.22909	1.4544e-21	1	6.26814e-21	1.00264	1864.4	0.0294606	0.0294606
1444	0.996151	0.0850172	-0.911133	4.00323e-13	1	1.7253e-12	1.00555	899.714	0.0853458	0.0853458
1445	1.09452	0.0363636	-1.05816	1.31119e-16	1	5.65093e-16	1.00461	1079.47	0.0332233	0.0332233
1446	1.59527	0.313998	-1.28127	3.8698e-06	0.999991	1.66781e-05	1.00682	735.197	0.196831	0.196831
1447	0.65468	0.00046106	-0.654219	1.48792e-12	1	6.41262e-12	1.01154	438.721	0.000704252	0.000704252
1448	1.23963	0.775764	-0.463861	0.128856	0.836174	0.637484	1.01119	452.354	0.625806	0.625806
1449	1.15857	0.730128	-0.42844	0.113208	0.85454	0.550185	1.00867	580.757	0.630199	0.630199
1450	1.27298	0.753479	-0.519504	0.115257	0.854513	0.561441	1.01226	413.587	0.5919	0.5919
1451	1.31107	0.0359119	-1.27516	1.08776e-19	1	4.68801e-19	1.00867	580.757	0.0273912	0.0273912
1452	1.47576	0.000554641	-1.47521	8.37029e-29	1	3.60741e-28	1.01156	438.121	0.000375833	0.000375833
1453	1.62298	0.000597493	-1.62239	2.17799e-35	1	9.38666e-35	1.00846	594.755	0.000368145	0.000368145
1454	1.11948	0.000855014	-1.11862	2.49165e-25	1	1.07384e-24	1.00625	801.636	0.000763763	0.000763763
1455	1.21903	0.000960446	-1.21806	7.44028e-22	1	3.2066e-21	1.01458	349.29	0.00078788	0.00078788
1456	1.17215	0.00186636	-1.17028	6.50112e-20	1	2.80184e-19	1.00958	526.476	0.00159225	0.00159225
1457	1.3112	0.0530847	-1.25811	1.02913e-19	1	4.43534e-19	1.00807	622.967	0.0404857	0.0404857
1458	1.12044	0.00277109	-1.11767	2.66884e-20	1	1.15021e-19	1.01158	437.591	0.00247321	0.00247321
1459	1.04613	0.0547172	-0.991414	3.95233e-11	1	1.70337e-10	1.01366	372.091	0.0523044	0.0523044
1460	1.21096	0.231806	-0.97915	5.4754e-09	1	2.35978e-08	1.01263	401.776	0.191424	0.191424
1461	0.418025	0.000190973	-0.417834	5.61548e-12	1	2.42015e-11	1.01062	476.071	0.000456846	0.000456846
1462	0.748622	0.000661046	-0.747961	1.29682e-17	1	5.58902e-17	1.01112	455.216	0.000883017	0.000883017
1463	1.06359	0.000798446	-1.06279	4.87949e-25	1	2.10295e-24	1.00262	1881.79	0.000750708	0.000750708
1464	0.488196	0.000356559	-0.487839	3.71562e-13	1	1.60135e-12	1.0075	669.801	0.00073036	0.00073036
1465	1.05451	0.0359919	-1.01852	7.17472e-21	1	3.09215e-20	1.00494	1010.07	0.0341315	0.0341315
1466	1.27281	0.0371378	-1.23567	1.76073e-22	1	7.58834e-22	1.00315	1571.8	0.0291777	0.0291777
1467	1.34262	0.0736503	-1.26897	6.92895e-19	1	2.98622e-18	1.00919	548.615	0.0548557	0.0548557
1468	0.901994	0.451313	-0.450681	0.00536077	0.990495	0.0232282	1.00713	703.782	0.500351	0.500351
1469	0.999838	0.342943	-0.656896	8.81189e-05	0.999787	0.000379807	1.01153	439.097	0.342998	0.342998
1470	3.36418	0.591681	-2.7725	3.16839e-06	0.999994	1.36551e-05	1.016	319.086	0.175877	0.175877
1471	1.44421	0.255726	-1.18848	2.2273e-06	0.999994	9.59919e-06	1.00796	631.677	0.17707	0.17707
1472	1.63543	0.139249	-1.49618	2.52078e-14	1	1.0864e-13	1.01068	473.666	0.0851449	0.0851449
1473	1.42305	0.0378066	-1.38524	0.00247217	0.995427	0.0106809	1.00857	587.842	0.0265673	0.0265673
1474	1.10425	0.265198	-0.839054	7.685e-05	0.999806	0.000331232	1.00844	596.553	0.240161	0.240161
1475	1.19644	0.486878	-0.709564	0.0210598	0.97095	0.0927158	1.01246	407.033	0.406938	0.406938
1476	1.51463	0.210841	-1.30379	1.3725e-10	1	5.91519e-10	1.00702	714.964	0.139203	0.139203
1477	1.48701	0.00215562	-1.48485	0.000104803	0.997379	0.000451724	1.00815	617.491	0.00144964	0.00144964
1478	3.91678	0.75296	-3.16382	1.07775e-05	0.999975	4.64493e-05	1.0068	737.395	0.19224	0.19224
1479	1.54248	0.497904	-1.04458	0.000749604	0.99875	0.00323305	1.03352	156.496	0.322794	0.322794
1480	1.1797	0.0385011	-1.1412	9.54832e-20	1	4.11511e-19	1.00288	1716.41	0.0326364	0.0326364
1481	1.76855	0.480249	-1.2883	1.71189e-06	0.999996	7.37789e-06	1.03481	150.978	0.27155	0.27155
1482	1.96779	0.122276	-1.84551	1.11028e-16	1	4.78507e-16	1.01015	497.587	0.0621387	0.0621387
1483	1.42341	0.449782	-0.973627	0.000714535	0.99875	0.00308169	1.02121	242.681	0.315989	0.315989
1484	2.00452	1.06134	-0.943188	0.021884	0.954198	0.0964252	1.02771	187.649	0.52947	0.52947
1485	1.64802	0.72832	-0.919697	0.0300316	0.959418	0.133437	1.01447	351.75	0.441937	0.441937
1486	1.17252	0.614497	-0.558025	0.012906	0.979436	0.0563495	1.01084	466.738	0.524081	0.524081
1487	1.01002	0.425391	-0.584632	0.00416479	0.992871	0.0180244	1.00658	761.846	0.42117	0.42117
1488	16.0061	0.749471	-15.2567	2.12944e-05	0.999965	9.17763e-05	1.00464	1074.03	0.046824	0.046824
1489	1.57481	0.28678	-1.28803	1.01613e-06	0.999997	4.37928e-06	1.00821	612.552	0.182105	0.182105
1490	1.02928	0.269492	-0.759793	3.42772e-05	0.999915	0.000147732	1.00729	688.216	0.261824	0.261824
1491	1.84441	0.4889	-1.35551	3.31706e-05	0.999937	0.000142963	1.02776	187.324	0.265071	0.265071
1492	2.04976	0.651778	-1.39799	0.00129511	0.997965	0.00558886	1.0109	463.905	0.317977	0.317977
1493	1.71945	0.167388	-1.55206	2.69975e-12	1	1.16353e-11	1.00655	765.512	0.0973498	0.0973498
1494	2.95377	2.11426	-0.839513	0.188439	0.799984	1.0007	1.01051	480.862	0.715782	0.715782
1495	2.95377	2.11426	-0.839513	0.188439	0.799984	1.0007	1.01051	480.862	0.715782	0.715782
1496	1.35703	0.14379	-1.21324	1.20368e-13	1	5.18759e-13	1.00703	713.565	0.10596	0.10596
1497	2.0331	0.783102	-1.25	0.0382672	0.948988	0.171486	1.01956	262.49	0.385177	0.385177
1498	1.50851	0.451245	-1.05727	0.00306773	0.995339	0.0132619	1.01567	325.487	0.299132	0.299132
1499	1.37784	0.326876	-1.05096	1.18703e-06	0.999997	5.11584e-06	1.00612	817.837	0.237238	0.237238
1500	1.88125	0.811409	-1.06984	0.00318203	0.99428	0.0137576	1.01469	346.626	0.431315	0.431315
1501	1.49823	0.806321	-0.691906	0.07117	0.904256	0.330229	1.01498	340.127	0.538183	0.538183
1502	2.95377	2.11426	-0.839513	0.188439	0.799984	1.0007	1.01051	480.862	0.715782	0.715782
1503	6.22192	8.11289	1.89097	0.347132	0.632299	2.29153	1.00661	758.211	1.30392	1.30392
1504	3.42265	0.667521	-2.75513	0.000106247	0.999819	0.000457951	1.01151	439.999	0.195031	0.195031
1505	1.91571	0.963778	-0.951934	0.0335542	0.944348	0.149632	1.01319	385.107	0.503091	0.503091
1506	1.86322	1.07549	-0.787732	0.0421788	0.919465	0.189786	1.0364	144.724	0.577221	0.577221
1507	2.95377	2.11426	-0.839513	0.188439	0.799984	1.0007	1.01051	480.862	0.715782	0.715782
1508	2.95377	2.11426	-0.839513	0.188439	0.799984	1.0007	1.01051	480.862	0.715782	0.715782
1509	3.74776	0.625661	-3.1221	0.0732348	0.91529	0.340567	1.01451	350.851	0.166943	0.166943
1510	1.91291	0.246196	-1.66671	0.00465908	0.994299	0.0201736	1.01209	419.498	0.128702	0.128702
1511	0.616648	1.30409	0.687444	0.824253	0.156907	20.2129	1.01465	347.708	2.11481	2.11481
1512	2.71413	1.69883	-1.01529	0.230998	0.755577	1.2946	1.01288	394.16	0.625922	0.625922
1513	2.92018	1.18074	-1.73945	0.0185766	0.952349	0.0815764	1.01973	260.274	0.404337	0.404337
1514	1.67923	0.978012	-0.701223	0.0474315	0.917711	0.214598	1.01476	345.067	0.582415	0.582415
1515	1.51634	0.724021	-0.79232	0.0559553	0.927017	0.255449	1.01011	499.776	0.477479	0.477479
1516	1.22427	1.33608	0.111812	0.550045	0.346435	5.26847	1.06312	86.7274	1.09133	1.09133
1517	2.45222	0.991861	-1.46036	0.169693	0.789195	0.880808	1.01906	269.105	0.404474	0.404474
1518	1.36952	0.606525	-0.762995	0.167011	0.81172	0.864094	1.01588	321.291	0.442874	0.442874
1519	2.32752	0.688701	-1.63881	0.0268951	0.965382	0.119116	1.00973	518.822	0.295895	0.295895
1520	1.7639	0.53035	-1.23355	0.00107805	0.998358	0.00465119	1.02918	178.607	0.300669	0.300669
1521	2.95377	2.11426	-0.839513	0.188439	0.799984	1.0007	1.01051	480.862	0.715782	0.715782
1522	2.95377	2.11426	-0.839513	0.188439	0.799984	1.0007	1.01051	480.862	0.715782	0.715782
1523	2.95377	2.11426	-0.839513	0.188439	0.799984	1.0007	1.01051	480.862	0.715782	0.715782
1524	2.95377	2.11426	-0.839513	0.188439	0.799984	1.0007	1.01051	480.862	0.715782	0.715782
1525	2.95377	2.11426	-0.839513	0.188439	0.799984	1.0007	1.01051	480.862	0.715782	0.715782
1526	2.95377	2.11426	-0.839513	0.188439	0.799984	1.0007	1.01051	480.862	0.715782	0.715782
1527	1.36317	0.734855	-0.628318	0.0538095	0.927264	0.245095	1.01222	414.984	0.539077	0.539077
1528	1.93194	0.686386	-1.24556	0.000918953	0.998446	0.00396413	1.00883	570.427	0.355283	0.355283
1529	1.78361	0.70134	-1.08227	0.00100716	0.998223	0.00434499	1.01199	422.714	0.393214	0.393214
1530	1.26162	0.7636	-0.498024	0.0868195	0.882075	0.409747	1.00721	696.208	0.605252	0.605252
1531	1.48737	0.145737	-1.34163	4.48672e-11	1	1.93368e-10	1.00917	549.799	0.0979831	0.0979831
1532	0.882447	0.119592	-0.762856	1.04568e-05	0.999953	4.50672e-05	1.00632	792.423	0.135523	0.135523
1533	1.09536	0.0359566	-1.0594	2.88396e-22	1	1.24292e-21	1.00344	1440.5	0.0328263	0.0328263
1534	1.58258	0.153037	-1.42954	1.28466e-14	1	5.53659e-14	1.00646	775.005	0.0967012	0.0967012
1535	1.48234	0.167149	-1.31519	3.28115e-13	1	1.4141e-12	1.0094	536.691	0.11276	0.11276
1536	1.46345	0.125306	-1.33814	9.56674e-12	1	4.12305e-11	1.00646	775.086	0.0856235	0.0856235
1537	1.90576	0.927475	-0.978281	0.015405	0.972957	0.0674307	1.01123	450.656	0.48667	0.48667
1538	1.69713	0.227389	-1.46974	1.88545e-10	1	8.12587e-10	1.00571	874.797	0.133985	0.133985
1539	1.18716	0.0360062	-1.15115	2.42853e-17	1	1.04664e-16	1.00801	627.479	0.0303297	0.0303297
1540	0.97205	0.119645	-0.852405	2.69552e-08	1	1.16171e-07	1.00311	1591.44	0.123086	0.123086
1541	1.77874	0.5518	-1.22694	0.00125811	0.99814	0.00542901	1.03987	132.803	0.31022	0.31022
1542	1.40496	0.435591	-0.969369	0.0016726	0.997254	0.0072206	1.0142	358.311	0.310038	0.310038
1543	1.07375	0.037626	-1.03613	1.67281e-18	1	7.20946e-18	1.00649	772.555	0.0350416	0.0350416
1544	2.76926	0.556488	-2.21278	5.78068e-06	0.99999	2.49136e-05	1.00985	512.385	0.200951	0.200951
1545	2.3657	0.691805	-1.67389	0.000206004	0.999636	0.000888015	1.01248	406.614	0.292431	0.292431
1546	0.988867	0.000683192	-0.988184	1.50523e-18	1	6.48721e-18	1.0116	436.498	0.000690883	0.000690883
1547	1.26654	0.0908623	-1.17567	1.46629e-17	1	6.3194e-17	1.00674	743.385	0.0717408	0.0717408
1548	1.14845	0.611935	-0.53651	0.0216128	0.967618	0.0952042	1.01166	434.501	0.532838	0.532838
1549	1.8689	0.521779	-1.34713	1.56007e-05	0.999972	6.72368e-05	1.03387	154.955	0.27919	0.27919
1550	1.75194	0.189944	-1.56199	7.59337e-13	1	3.27258e-12	1.01013	498.758	0.10842	0.10842
1551	1.6723	0.070551	-1.60175	8.73529e-21	1	3.76472e-20	1.00688	729.343	0.0421881	0.0421881
1552	0.685626	0.237144	-0.448482	0.0720884	0.897509	0.334822	1.00603	829.215	0.34588	0.34588
1553	1.01151	0.00069779	-1.01081	1.04718e-19	1	4.5131e-19	1.01106	457.408	0.000689852	0.000689852
1554	1.48975	0.169021	-1.32073	4.16102e-10	1	1.79331e-09	1.01019	495.981	0.113456	0.113456
1555	1.49334	0.234379	-1.25896	2.058e-09	1	8.86951e-09	1.00622	804.526	0.15695	0.15695
1556	1.66382	0.345737	-1.31808	4.73337e-07	0.999999	2.03998e-06	1.01482	343.772	0.207797	0.207797
1557	1.67405	0.00251088	-1.67154	2.59853e-24	1	1.11991e-23	1.00783	642.097	0.00149988	0.00149988
1558	1.76547	0.29216	-1.47331	1.70044e-09	1	7.32851e-09	1.00861	584.975	0.165486	0.165486
1559	12.5646	0.22756	-12.337	1.34733e-11	1	5.80668e-11	1.00335	1479.44	0.0181113	0.0181113
1560	1.66664	0.154725	-1.51191	2.20613e-16	1	9.50792e-16	1.00725	692.043	0.0928366	0.0928366
1561	1.29681	0.000952838	-1.29586	1.69565e-23	1	7.30787e-23	1.01615	316.158	0.000734756	0.000734756
1562	1.54547	0.301237	-1.24423	5.45912e-05	0.99989	0.000235289	1.01191	425.617	0.194917	0.194917
1563	1.92666	0.188458	-1.7382	8.25759e-07	0.999998	3.55884e-06	1.01047	482.662	0.0978157	0.0978157
1564	1.73922	0.0371328	-1.70208	3.43788e-27	1	1.48165e-26	1.06211	88.0047	0.0213503	0.0213503
1565	1.31884	0.285021	-1.03382	6.84134e-05	0.999853	0.000294867	1.01331	381.855	0.216114	0.216114
1566	1.66573	0.279302	-1.38643	1.15902e-09	1	4.99513e-09	1.00903	558.289	0.167675	0.167675
1567	1.12773	0.39304	-0.734692	0.000611238	0.998832	0.00263591	1.00933	540.325	0.348523	0.348523
1568	0.47344	0.333172	-0.140268	0.134923	0.794517	0.672182	1.0045	1106.58	0.703725	0.703725
1569	0.687786	0.0371619	-0.650625	6.93583e-12	1	2.98919e-11	1.00985	512.405	0.0540312	0.0540312
1570	1.65439	0.00452889	-1.64986	6.1037e-28	1	2.63056e-27	1.01427	356.7	0.0027375	0.0027375
1571	1.61976	0.142189	-1.47758	2.11243e-13	1	9.10409e-13	1.00841	598.832	0.0877837	0.0877837
1572	0.845477	0.143083	-0.702395	1.81316e-07	0.999999	7.81433e-07	1.00515	968.69	0.169233	0.169233
1573	0.918846	0.000980806	-0.917865	5.2886e-20	1	2.27927e-19	1.00848	593.796	0.00106743	0.00106743
1574	1.25719	0.0395036	-1.21769	5.6752e-18	1	2.44588e-17	1.00537	930.741	0.0314221	0.0314221
1575	2.1564	0.194508	-1.96189	0.0225053	0.974393	0.0992258	1.00945	533.668	0.0902005	0.0902005
1576	1.56159	0.0447652	-1.51683	2.48917e-23	1	1.07278e-22	1.00592	845.355	0.0286664	0.0286664
1577	1.79647	0.0360752	-1.7604	3.18088e-21	1	1.37089e-20	1.00572	873.844	0.0200811	0.0200811
1578	1.39534	0.199306	-1.19603	2.97521e-08	1	1.28225e-07	1.00941	535.881	0.142837	0.142837
1579	1.51183	0.255191	-1.25664	1.60898e-07	0.999999	6.93434e-07	1.00971	519.743	0.168796	0.168796
1580	1.63795	0.119469	-1.51848	1.63184e-17	1	7.03287e-17	1.00448	1112.29	0.0729382	0.0729382
1581	1.24145	0.138801	-1.10265	3.27198e-11	1	1.41015e-10	1.0073	688.17	0.111805	0.111805
1582	1.34622	0.35219	-0.994027	0.00012416	0.999742	0.000535167	1.00682	734.761	0.261615	0.261615
1583	1.33772	0.243028	-1.09469	1.71762e-08	1	7.40254e-08	1.0061	820.017	0.181673	0.181673
1584	1.49619	0.370557	-1.12563	2.5673e-05	0.999946	0.000110648	1.00859	586.463	0.247668	0.247668
1585	0.925796	0.295453	-0.630343	6.85562e-05	0.999809	0.000295482	1.00823	611.092	0.319134	0.319134
1586	1.15054	0.0360813	-1.11446	8.55793e-21	1	3.68828e-20	1.00248	1981.96	0.0313604	0.0313604
1587	1.54592	0.122894	-1.42303	8.53513e-16	1	3.67845e-15	1.00705	711.547	0.0794957	0.0794957
1588	1.30171	0.037019	-1.26469	2.92963e-17	1	1.2626e-16	1.00759	662.101	0.0284387	0.0284387
1589	1.04724	0.0466774	-1.00057	6.88231e-12	1	2.96612e-11	1.012	422.585	0.0445717	0.0445717
1590	1.87761	0.268194	-1.60942	9.16451e-13	1	3.9497e-12	1.02088	246.445	0.142838	0.142838
1591	2.53539	0.137898	-2.39749	8.18526e-12	1	3.52767e-11	1.00869	579.884	0.0543892	0.0543892
1592	1.11195	0.035906	-1.07604	1.18129e-14	1	5.09111e-14	1.00944	534.539	0.032291	0.032291
1593	1.00108	0.120607	-0.880472	2.50034e-10	1	1.07759e-09	1.00391	1268.51	0.120477	0.120477
1594	1.74244	0.22232	-1.52012	2.05334e-13	1	8.84945e-13	1.00993	508.349	0.127591	0.127591
1595	1.20062	0.0360405	-1.16458	1.14413e-20	1	4.93094e-20	1.00494	1008.55	0.0300182	0.0300182
1596	1.83664	0.167407	-1.66924	1.87077e-11	1	8.06259e-11	1.01237	410.051	0.0911482	0.0911482
1597	1.24103	0.160131	-1.0809	9.8679e-12	1	4.25285e-11	1.01293	392.813	0.129031	0.129031
1598	1.09469	0.261576	-0.83311	9.82541e-06	0.999974	4.23458e-05	1.00774	649.666	0.238951	0.238951
1599	0.855759	0.197155	-0.658604	1.93266e-05	0.999935	8.32949e-05	1.00521	957.65	0.230386	0.230386
1600	1.21572	0.343647	-0.872073	9.49635e-05	0.999807	0.000409311	1.01011	499.461	0.282669	0.282669
1601	1.02532	0.167944	-0.857371	1.18556e-08	1	5.10949e-08	1.00841	598.831	0.163798	0.163798
1602	1.83526	0.0955993	-1.73967	2.15645e-22	1	9.29382e-22	1.01336	380.361	0.0520902	0.0520902
1603	0.902381	0.000258417	-0.902122	2.77573e-23	1	1.19628e-22	1.01467	347.066	0.000286373	0.000286373
1604	1.08065	0.232608	-0.848043	1.02013e-06	0.999997	4.39652e-06	1.00718	699.429	0.215248	0.215248
1605	1.48245	0.127201	-1.35525	2.38097e-10	1	1.02615e-09	1.00473	1053.07	0.0858044	0.0858044
1606	1.19919	0.0408876	-1.1583	3.7501e-14	1	1.61621e-13	1.01077	469.43	0.0340961	0.0340961
1607	1.14648	0.0363315	-1.11015	1.46255e-15	1	6.30326e-15	1.00796	631.591	0.0316895	0.0316895
1608	1.20322	0.0639693	-1.13925	2.55387e-16	1	1.10066e-15	1.00938	537.896	0.0531652	0.0531652
1609	1.5648	0.0387081	-1.52609	5.89481e-19	1	2.54053e-18	1.00723	694.637	0.0247368	0.0247368
1610	1.58786	0.271555	-1.3163	5.44325e-09	1	2.34592e-08	1.00479	1040.01	0.17102	0.17102
1611	1.27177	0.146393	-1.12538	2.26985e-09	1	9.78256e-09	1.00977	516.628	0.11511	0.11511
1612	1.44836	0.0378806	-1.41048	1.56372e-25	1	6.7393e-25	1.00448	1110.12	0.0261541	0.0261541
1613	1.23571	0.184758	-1.05095	1.51965e-08	1	6.54937e-08	1.01514	336.713	0.149516	0.149516
1614	1.69605	0.353418	-1.34263	1.50397e-07	1	6.48179e-07	1.019	269.988	0.208377	0.208377
1615	1.50559	0.292482	-1.21311	1.61476e-08	1	6.95925e-08	1.00306	1615.42	0.194264	0.194264
1616	1.53888	0.0377549	-1.50112	1.29278e-20	1	5.5716e-20	1.00848	593.53	0.024534	0.024534
1617	1.64932	0.144495	-1.50482	3.85082e-12	1	1.65962e-11	1.01046	483.25	0.0876089	0.0876089
1618	1.27482	0.105387	-1.16943	1.78308e-13	1	7.68469e-13	1.00915	550.784	0.0826686	0.0826686
1619	1.67571	0.153106	-1.52261	6.24464e-13	1	2.6913e-12	1.00942	535.338	0.0913679	0.0913679
1620	1.88604	0.0382526	-1.84778	7.59383e-20	1	3.27277e-19	1.00622	804.747	0.020282	0.020282
1621	1.01545	0.112849	-0.902598	8.49538e-12	1	3.66132e-11	1.007	716.692	0.111133	0.111133
1622	1.23449	0.035939	-1.19855	5.47634e-21	1	2.36018e-20	1.00477	1043.77	0.0291126	0.0291126
1623	1.01288	0.0363135	-0.976566	3.74178e-13	1	1.61262e-12	1.01008	501	0.0358518	0.0358518
1624	1.23527	0.124732	-1.11054	1.87773e-13	1	8.09262e-13	1.00829	606.829	0.100976	0.100976
1625	1.83504	0.108554	-1.72648	3.43083e-19	1	1.47861e-18	1.01459	349.122	0.0591561	0.0591561
1626	1.31373	0.0365357	-1.2772	1.4694e-21	1	6.33281e-21	1.00233	2110.36	0.0278106	0.0278106
1627	1.41851	0.0376754	-1.38084	9.94082e-21	1	4.28427e-20	1.00613	816.572	0.0265598	0.0265598
1628	1.36333	0.03731	-1.32602	7.58714e-18	1	3.26989e-17	1.00948	531.925	0.0273669	0.0273669
1629	0.794841	0.0371249	-0.757716	8.04602e-13	1	3.46766e-12	1.0095	531.027	0.0467074	0.0467074
1630	1.22794	0.035775	-1.19216	1.49033e-21	1	6.42298e-21	1.00741	677.493	0.0291341	0.0291341
1631	1.48701	0.00215562	-1.48485	0.000104803	0.997379	0.000451724	1.00815	617.491	0.00144964	0.00144964
1632	1.2016	0.0863523	-1.11525	2.2385e-15	1	9.64743e-15	1.00636	787.283	0.0718642	0.0718642
1633	1.53099	0.202199	-1.32879	8.75675e-11	1	3.77396e-10	1.00933	540.373	0.132071	0.132071
1634	1.70897	0.125135	-1.58383	4.41537e-18	1	1.90293e-17	1.00722	695.061	0.0732224	0.0732224
1635	1.46595	0.138941	-1.32701	1.13856e-12	1	4.90693e-12	1.0074	678.322	0.0947791	0.0947791
1636	1.50728	0.34426	-1.16302	0.000114891	0.999776	0.000495212	1.00407	1222.13	0.228398	0.228398
1637	1.81873	0.175214	-1.64351	4.45407e-17	1	1.9196e-16	1.00387	1282.43	0.096339	0.096339
1638	1.22191	0.0954587	-1.12645	2.8751e-11	1	1.2391e-10	1.00655	765.219	0.0781225	0.0781225
1639	1.70945	0.229312	-1.48013	2.21324e-11	1	9.53856e-11	1.00942	535.495	0.134144	0.134144
1640	1.66901	0.198699	-1.47031	4.7753e-08	1	2.05805e-07	1.00763	658.616	0.119052	0.119052
1641	1.78667	0.369488	-1.41718	6.61851e-07	0.999998	2.85243e-06	1.02874	181.226	0.206803	0.206803
1642	1.41953	0.00108427	-1.41844	5.94533e-24	1	2.56231e-23	1.01434	354.89	0.000763827	0.000763827
1643	1.25858	0.246775	-1.01181	5.44345e-06	0.999986	2.34602e-05	1.0065	771.152	0.196074	0.196074
1644	1.23771	0.0360767	-1.20163	2.22347e-23	1	9.58264e-23	1.00387	1283.45	0.0291481	0.0291481
1645	1.04501	0.0385127	-1.0065	1.70339e-14	1	7.34122e-14	1.00532	938.569	0.0368539	0.0368539
1646	1.28186	0.261559	-1.0203	5.81825e-06	0.999985	2.50755e-05	1.00758	662.621	0.204047	0.204047
1647	2.95377	2.11426	-0.839513	0.188439	0.799984	1.0007	1.01051	480.862	0.715782	0.715782
1648	2.06684	0.300396	-1.76644	9.23232e-10	1	3.97893e-09	1.0083	606.008	0.145341	0.145341
1649	1.73574	0.492406	-1.24333	0.000194026	0.999668	0.000836372	1.03465	151.62	0.283687	0.283687
1650	1.44824	0.141792	-1.30644	1.32832e-12	1	5.72474e-12	1.00789	637.55	0.0979064	0.0979064
1651	1.25854	0.186656	-1.07189	8.54901e-11	1	3.68443e-10	1.02887	180.445	0.148311	0.148311
1652	1.26411	0.0917386	-1.17237	5.10382e-18	1	2.19963e-17	1.00692	725.113	0.0725719	0.0725719
1653	1.32446	0.203746	-1.12071	7.70106e-08	1	3.31899e-07	1.00928	543.299	0.153834	0.153834
1654	0.988825	0.112948	-0.875877	8.51994e-10	1	3.67191e-09	1.00277	1782.97	0.114224	0.114224
1655	1.1576	0.0392526	-1.11835	2.62741e-16	1	1.13235e-15	1.00647	773.979	0.0339087	0.0339087
1656	1.08406	0.218272	-0.865789	7.32643e-08	1	3.15753e-07	1.01015	497.703	0.201347	0.201347
1657	23.8158	0.263387	-23.5524	2.66853e-12	1	1.15008e-11	1.00849	592.716	0.0110593	0.0110593
1658	1.31677	0.218601	-1.09817	1.8613e-07	0.999999	8.0218e-07	1.01194	424.578	0.166013	0.166013
1659	1.46189	0.0381146	-1.42377	2.91382e-19	1	1.25579e-18	1.00404	1230.9	0.0260721	0.0260721
1660	0.45249	0.000149722	-0.45234	3.48102e-13	1	1.50024e-12	1.01013	498.828	0.000330885	0.000330885
1661	1.03002	0.0367005	-0.993318	1.03163e-19	1	4.44609e-19	1.00527	947.347	0.0356309	0.0356309
1662	1.18644	0.102192	-1.08424	2.9946e-14	1	1.2906e-13	1.00606	825.977	0.0861336	0.0861336
1663	1.01564	0.101872	-0.913768	8.78963e-10	1	3.78814e-09	1.00377	1316.92	0.100303	0.100303
1664	1.7242	0.322975	-1.40122	1.52391e-08	1	6.56773e-08	1.01073	471.233	0.187319	0.187319
1665	1.64316	0.230082	-1.41307	1.04028e-09	1	4.48336e-09	1.00737	680.9	0.140025	0.140025
1666	1.29648	0.234422	-1.06206	8.09922e-08	1	3.49058e-07	1.00721	696.058	0.180814	0.180814
1667	2.2212	0.424031	-1.79717	8.74182e-07	0.999998	3.76754e-06	1.02485	208.316	0.190902	0.190902
1668	1.4444	0.240838	-1.20356	2.63628e-10	1	1.13618e-09	1.00582	858.936	0.16674	0.16674
1669	1.28631	0.491678	-0.794628	0.00109814	0.998008	0.00473795	1.02342	220.548	0.38224	0.38224
1670	2.95377	2.11426	-0.839513	0.188439	0.799984	1.0007	1.01051	480.862	0.715782	0.715782
1671	1.34154	0.238911	-1.10263	3.33654e-07	0.999999	1.43798e-06	1.00787	638.555	0.178087	0.178087
1672	1.52356	0.147709	-1.37585	4.0538e-14	1	1.7471e-13	1.00605	826.931	0.0969503	0.0969503
1673	1.00869	0.0780311	-0.930659	6.01899e-13	1	2.59405e-12	1.00623	803.605	0.0773588	0.0773588
1674	1.84562	0.230327	-1.6153	1.66348e-13	1	7.16922e-13	1.0166	307.88	0.124796	0.124796
1675	0.927229	0.132338	-0.794891	7.55083e-07	0.999996	3.25424e-06	1.00449	1109.03	0.142724	0.142724
1676	1.48172	0.166164	-1.31555	3.02055e-09	1	1.30179e-08	1.00928	543.209	0.112143	0.112143
1677	1.34721	0.0864628	-1.26074	6.69074e-17	1	2.88356e-16	1.00492	1012.64	0.0641793	0.0641793
1678	1.05227	0.140989	-0.911284	1.81969e-09	1	7.84246e-09	1.00598	836.546	0.133985	0.133985
1679	1.19346	0.135819	-1.05764	1.44568e-08	1	6.23055e-08	1.00526	949.724	0.113803	0.113803
1680	1.22117	0.259536	-0.961631	3.36069e-07	0.999999	1.44838e-06	1.00814	617.718	0.212531	0.212531
1681	0.95083	0.137806	-0.813024	3.8159e-09	1	1.64457e-08	1.0061	820.877	0.144932	0.144932
1682	1.37632	0.142859	-1.23346	2.05179e-08	1	8.84275e-08	1.00909	554.686	0.103797	0.103797
1683	0.887686	0.0553232	-0.832362	6.42451e-11	1	2.76882e-10	1.00784	640.877	0.0623229	0.0623229
1684	1.51584	0.0825707	-1.43327	1.8596e-15	1	8.01448e-15	1.00668	750.088	0.0544718	0.0544718
1685	1.84439	0.286256	-1.55813	2.59751e-11	1	1.11947e-10	1.02036	252.537	0.155204	0.155204
1686	0.989107	0.0852069	-0.9039	3.44338e-10	1	1.48402e-09	1.0061	819.911	0.0861452	0.0861452
1687	1.23079	0.218264	-1.01252	2.62109e-07	0.999999	1.12963e-06	1.0102	495.33	0.177337	0.177337
1688	1.46819	0.205687	-1.26251	1.57125e-11	1	6.77176e-11	1.01237	410.209	0.140096	0.140096
1689	1.43728	0.209166	-1.22811	1.19828e-09	1	5.16433e-09	1.01075	470.475	0.145529	0.145529
1690	1.28588	0.132979	-1.1529	1.76645e-10	1	7.61299e-10	1.0083	606.351	0.103415	0.103415
1691	0.993169	0.162679	-0.830489	2.16872e-08	1	9.3467e-08	1.00758	662.488	0.163798	0.163798
1692	1.70378	0.118001	-1.58578	8.36825e-18	1	3.60653e-17	1.00719	698.155	0.069258	0.069258
1693	1.62795	0.287186	-1.34077	1.41474e-06	0.999997	6.0972e-06	1.01243	408.213	0.176409	0.176409
1694	1.02372	0.252565	-0.771151	2.43567e-06	0.999992	1.04972e-05	1.00491	1015.88	0.246714	0.246714
1695	1.31512	0.133215	-1.18191	1.09945e-13	1	4.73838e-13	1.01121	451.516	0.101295	0.101295
1696	1.46149	0.0488608	-1.41263	7.88133e-18	1	3.39668e-17	1.00375	1323.74	0.0334322	0.0334322
1697	2.42436	0.288008	-2.13636	1.70709e-07	1	7.35718e-07	1.00934	539.945	0.118797	0.118797
1698	1.51164	0.183604	-1.32804	9.62076e-13	1	4.14634e-12	1.01155	438.486	0.12146	0.12146
1699	0.925493	0.000271444	-0.925222	1.74207e-24	1	7.50793e-24	1.01471	346.223	0.000293296	0.000293296
1700	1.17168	0.0631214	-1.10856	2.5732e-12	1	1.10899e-11	1.01581	322.757	0.0538726	0.0538726
1701	1.1814	0.0709651	-1.11043	9.8293e-16	1	4.23621e-15	1.00627	798.103	0.0600687	0.0600687
1702	1.05823	0.118545	-0.939689	4.29215e-12	1	1.84982e-11	1.00406	1224.44	0.112021	0.112021
1703	1.5381	0.125533	-1.41257	8.20484e-16	1	3.53611e-15	1.00578	864.407	0.0816154	0.0816154
1704	1.20823	0.0379984	-1.17023	5.98138e-21	1	2.57784e-20	1.00275	1790.42	0.0314497	0.0314497
1705	1.66727	0.215418	-1.45185	2.6174e-10	1	1.12804e-09	1.00857	587.4	0.129204	0.129204
1706	0.96394	0.106994	-0.856945	1.59952e-10	1	6.89356e-10	1.00529	944.239	0.110997	0.110997
1707	1.66716	0.132291	-1.53486	3.228e-15	1	1.39119e-14	1.00696	720.478	0.0793513	0.0793513
1708	1.92251	0.258225	-1.66429	1.54646e-11	1	6.66489e-11	1.01784	287.009	0.134317	0.134317
1709	1.08349	0.126606	-0.956885	1.20277e-10	1	5.18366e-10	1.00539	927.346	0.11685	0.11685
1710	1.61262	0.130242	-1.48238	1.5167e-14	1	6.53665e-14	1.00429	1160.32	0.0807642	0.0807642
1711	1.92906	0.553167	-1.37589	4.19085e-05	0.999923	0.000180624	1.02536	204.323	0.286755	0.286755
1712	2.07932	0.165041	-1.91428	7.56251e-16	1	3.25928e-15	1.00503	990.993	0.0793725	0.0793725
1713	1.68382	0.156959	-1.52686	1.75532e-15	1	7.56502e-15	1.00569	878.452	0.0932159	0.0932159
1714	1.48353	0.126687	-1.35684	1.93413e-12	1	8.33569e-12	1.00668	749.994	0.0853959	0.0853959
1715	1.02319	0.135359	-0.887832	2.97528e-08	1	1.28228e-07	1.00424	1172.41	0.132291	0.132291
1716	0.815013	0.170854	-0.644159	1.46481e-05	0.999942	6.3131e-05	1.00541	923.892	0.209634	0.209634
1717	1.34286	0.311563	-1.0313	1.96375e-06	0.999994	8.46333e-06	1.0055	907.819	0.232015	0.232015
1718	0.859147	0.0359682	-0.823179	8.28811e-15	1	3.57199e-14	1.00957	527.33	0.0418651	0.0418651
1719	0.815881	0.0782518	-0.737629	3.26367e-07	0.999997	1.40657e-06	1.01244	407.937	0.0959108	0.0959108
1720	0.456359	0.000336563	-0.456022	1.5247e-12	1	6.5711e-12	1.00828	607.526	0.000737496	0.000737496
1721	0.842087	0.0462476	-0.795839	4.99486e-12	1	2.15267e-11	1.00603	829.628	0.0549202	0.0549202
1722	1.34246	0.238344	-1.10412	1.05271e-08	1	4.53693e-08	1.00886	568.474	0.177543	0.177543
1723	1.30317	0.0359773	-1.26719	3.63606e-19	1	1.56706e-18	1.00834	603.181	0.0276075	0.0276075
1724	1.21146	0.0809886	-1.13047	1.10627e-16	1	4.7678e-16	1.00784	641.259	0.066852	0.066852
1725	1.67008	0.423469	-1.24661	2.53353e-06	0.999994	1.0919e-05	1.03781	139.597	0.253563	0.253563
1726	1.76922	0.659885	-1.10933	0.00198921	0.996771	0.00859014	1.00759	662.328	0.372981	0.372981
1727	1.26112	0.0934272	-1.1677	2.61448e-15	1	1.12678e-14	1.00478	1042.13	0.0740825	0.0740825
1728	5.4081	0.0380891	-5.37001	2.05551e-06	0.999994	8.8588e-06	1.00674	743.944	0.00704297	0.00704297
1729	1.36517	0.0358907	-1.32928	9.4156e-27	1	4.05791e-26	1.00476	1048.01	0.0262903	0.0262903
1730	1.31307	0.125293	-1.18777	2.34257e-14	1	1.00959e-13	1.00847	594.348	0.0954202	0.0954202
1731	1.25957	0.0360326	-1.22353	1.93458e-21	1	8.33763e-21	1.0071	707.043	0.0286071	0.0286071
1732	1.48701	0.00215562	-1.48485	0.000104803	0.997379	0.000451724	1.00815	617.491	0.00144964	0.00144964
1733	2.76001	0.63898	-2.12103	0.048315	0.948721	0.218798	1.0102	495.523	0.231513	0.231513
1734	1.61896	0.12394	-1.49502	1.77711e-17	1	7.65896e-17	1.00771	651.697	0.0765553	0.0765553
1735	1.29766	0.0360421	-1.26161	3.22392e-20	1	1.38944e-19	1.00797	631.117	0.0277748	0.0277748
1736	1.47881	0.000115243	-1.4787	5.31191e-06	0.997429	2.28933e-05	1.00812	619.261	7.79296e-05	7.79296e-05
1737	1.0662	0.16722	-0.898984	0.00202687	0.995885	0.0087531	1.00953	529.2	0.156837	0.156837
1738	1.3622	0.0566208	-1.30558	3.75341e-17	1	1.61764e-16	1.00791	635.328	0.0415656	0.0415656
1739	1.55124	0.256203	-1.29504	3.97915e-11	1	1.71493e-10	1.00664	755.377	0.16516	0.16516
1740	1.30931	0.0859777	-1.22333	4.99926e-18	1	2.15457e-17	1.00576	867.791	0.0656664	0.0656664
1741	0.999644	0.035949	-0.963695	1.90183e-20	1	8.19646e-20	1.00846	594.911	0.0359618	0.0359618
1742	0.910301	0.163841	-0.746461	1.10768e-06	0.999995	4.77385e-06	1.00628	797.403	0.179985	0.179985
1743	1.16545	0.0358709	-1.12958	1.18703e-24	1	5.11585e-24	1.00316	1565.18	0.0307784	0.0307784
1744	1.29739	0.00207999	-1.29531	1.31282e-20	1	5.65798e-20	1.01096	461.537	0.00160321	0.00160321
1745	1.21668	0.100878	-1.1158	3.45218e-12	1	1.48782e-11	1.00501	996.114	0.0829129	0.0829129
1746	0.752113	0.145249	-0.606864	3.18459e-06	0.999984	1.37249e-05	1.00515	968.321	0.193121	0.193121
1747	1.18194	0.114482	-1.06746	6.28906e-10	1	2.71045e-09	1.00449	1107.92	0.0968591	0.0968591
1748	1.30761	0.104774	-1.20284	7.15389e-14	1	3.08317e-13	1.00427	1164.09	0.080126	0.080126
1749	1.39521	0.26411	-1.1311	7.29136e-07	0.999998	3.14242e-06	1.00591	845.987	0.189298	0.189298
1750	1.34073	0.231863	-1.10887	9.30109e-10	1	4.00856e-09	1.01463	348.095	0.172937	0.172937
1751	1.37667	0.294159	-1.08251	7.68402e-08	1	3.31164e-07	1.00676	741.793	0.213674	0.213674
1752	1.40512	0.238182	-1.16693	4.5522e-08	1	1.9619e-07	1.00756	664.727	0.169511	0.169511
1753	1.36688	0.170924	-1.19595	4.38531e-09	1	1.88997e-08	1.01249	406.242	0.125047	0.125047
1754	1.64295	0.0385985	-1.60435	3.21264e-23	1	1.38458e-22	1.02223	231.902	0.0234934	0.0234934
1755	1.32013	0.0358313	-1.2843	6.98166e-24	1	3.00894e-23	1.01011	499.793	0.0271422	0.0271422
1756	1.61337	0.316289	-1.29708	1.15212e-07	1	4.9654e-07	1.00379	1308.42	0.196043	0.196043
1757	1.65779	0.0605021	-1.59729	3.53067e-19	1	1.52164e-18	1.00593	843.532	0.0364956	0.0364956
1758	1.82143	0.314698	-1.50673	1.06116e-09	1	4.57338e-09	1.00607	824.27	0.172775	0.172775
1759	1.45276	0.039356	-1.4134	4.27456e-24	1	1.84224e-23	1.00547	912.916	0.0270905	0.0270905
1760	1.08591	0.624177	-0.461731	0.083763	0.891654	0.394003	1.01314	386.689	0.574797	0.574797
1761	1.13083	0.00107239	-1.12976	5.56527e-20	1	2.39851e-19	1.01156	438.283	0.00094832	0.00094832
1762	1.67048	0.390936	-1.27955	8.78186e-07	0.999998	3.78479e-06	1.02926	178.143	0.234026	0.234026
1763	1.21496	0.555466	-0.65949	0.0171217	0.975382	0.0750761	1.01896	270.555	0.45719	0.45719
1764	2.42868	0.357172	-2.07151	7.10916e-09	1	3.06389e-08	1.02253	228.983	0.147064	0.147064
1765	1.22915	0.0359326	-1.19322	3.75155e-19	1	1.61684e-18	1.00894	563.684	0.0292336	0.0292336
1766	2.48121	0.285354	-2.19585	2.09877e-13	1	9.04522e-13	1.01266	400.889	0.115006	0.115006
1767	1.42499	0.219494	-1.2055	8.30343e-10	1	3.5786e-09	1.00941	535.757	0.154032	0.154032
1768	1.16195	0.396615	-0.765332	0.000739315	0.998623	0.00318864	1.00893	564.289	0.341337	0.341337
1769	1.55412	0.0997646	-1.45436	4.33844e-16	1	1.86977e-15	1.00737	681.54	0.0641935	0.0641935
1770	1.5467	0.292713	-1.25398	1.49505e-07	1	6.44334e-07	1.00722	695.507	0.189251	0.189251
1771	0.854532	0.000233961	-0.854298	1.34409e-22	1	5.79274e-22	1.01426	357.003	0.000273788	0.000273788
1772	1.13457	0.0359051	-1.09866	3.14049e-23	1	1.35348e-22	1.00393	1263.95	0.0316464	0.0316464
1773	1.48828	0.862859	-0.625418	0.075918	0.892012	0.35407	1.01111	455.35	0.579771	0.579771
1774	1.0664	0.0365985	-1.02981	3.43451e-18	1	1.4802e-17	1.00457	1090.27	0.0343195	0.0343195
1775	1.83413	0.40667	-1.42746	9.08366e-07	0.999998	3.91486e-06	1.03688	142.919	0.221723	0.221723
1776	1.21845	0.0360348	-1.18242	3.50547e-23	1	1.51078e-22	1.00364	1361.23	0.0295742	0.0295742
1777	0.846813	0.000701357	-0.846112	1.3585e-14	1	5.85482e-14	1.0116	436.648	0.000828232	0.000828232
1778	1.26104	0.214328	-1.04671	4.4521e-09	1	1.91876e-08	1.01724	296.634	0.169962	0.169962
1779	1.70785	0.303875	-1.40398	1.30417e-07	1	5.62068e-07	1.00427	1165.91	0.177928	0.177928
1780	1.04264	0.0708763	-0.971765	6.73381e-12	1	2.90212e-11	1.00696	720.252	0.0679776	0.0679776
1781	5.61588	0.173624	-5.44226	1.10785e-14	1	4.77458e-14	1.00468	1064.54	0.0309166	0.0309166
1782	1.57415	0.636979	-0.93717	0.0129036	0.981449	0.0563385	1.00979	515.57	0.40465	0.40465
1783	1.42102	0.831944	-0.589074	0.0788695	0.889621	0.369014	1.01021	494.982	0.585457	0.585457
1784	26.6524	0.135501	-26.5169	2.71143e-21	1	1.16857e-20	1.00758	662.836	0.00508399	0.00508399
1785	1.86976	0.208438	-1.66133	8.26176e-13	1	3.56063e-12	1.01007	501.714	0.111478	0.111478
1786	2.12007	0.683865	-1.4362	0.000688129	0.99886	0.00296773	1.01181	429.031	0.322568	0.322568
1787	1.31111	0.769442	-0.541667	0.0842801	0.887211	0.396659	1.00624	802.34	0.586864	0.586864
1788	1.34467	0.634386	-0.710283	0.0110652	0.982747	0.0482222	1.00956	527.672	0.471779	0.471779
1789	0.99579	0.611121	-0.384668	0.0376623	0.94456	0.168669	1.00999	505.297	0.613705	0.613705
1790	2.95377	2.11426	-0.839513	0.188439	0.799984	1.0007	1.01051	480.862	0.715782	0.715782
1791	1.10895	0.00130435	-1.10765	7.1822e-24	1	3.09537e-23	1.00645	776.477	0.0011762	0.0011762
1792	1.40122	0.00222747	-1.39899	3.42266e-22	1	1.47509e-21	1.0116	436.796	0.00158967	0.00158967
1793	1.84277	0.157096	-1.68568	3.26892e-14	1	1.40883e-13	1.00752	668.387	0.0852497	0.0852497
1794	1.77036	0.797682	-0.972679	0.0139742	0.979031	0.0610793	1.01828	280.286	0.450576	0.450576
1795	1.34785	0.0864878	-1.26136	1.18183e-14	1	5.09343e-14	1.00983	513.365	0.0641671	0.0641671
1796	1.19879	0.0918431	-1.10694	1.54454e-15	1	6.65664e-15	1.00525	951.545	0.0766133	0.0766133
1797	1.61181	0.361423	-1.25039	0.000152463	0.999709	0.000657181	1.00762	659.493	0.224234	0.224234
1798	1.07111	0.193953	-0.877161	1.02315e-08	1	4.40954e-08	1.01166	434.321	0.181076	0.181076
1799	1.17172	0.0993778	-1.07235	3.14231e-15	1	1.35426e-14	1.00497	1003.32	0.0848134	0.0848134
1800	2.03906	0.602783	-1.43628	4.66443e-05	0.999907	0.000201036	1.01065	474.792	0.295618	0.295618
1801	2.1118	0.319005	-1.7928	2.45669e-09	1	1.05878e-08	1.00781	643.69	0.151058	0.151058
1802	1.02158	0.000936543	-1.02064	4.77843e-18	1	2.0594e-17	1.00994	507.788	0.000916761	0.000916761
1803	1.61504	0.206064	-1.40898	3.69956e-12	1	1.59443e-11	1.00435	1143.55	0.127591	0.127591
1804	0.990019	0.0417728	-0.948246	7.55577e-14	1	3.25637e-13	1.00779	645.171	0.0421939	0.0421939
1805	1.14324	0.001096	-1.14214	7.59382e-20	1	3.27277e-19	1.01164	435.37	0.000958685	0.000958685
1806	1.75909	0.545324	-1.21377	0.000200626	0.999641	0.000864828	1.03751	140.654	0.310003	0.310003
1807	1.32696	0.144623	-1.18234	2.81309e-10	1	1.21238e-09	1.00607	824.261	0.108988	0.108988
1808	1.94289	0.506237	-1.43666	5.23175e-06	0.99999	2.25478e-05	1.02792	186.32	0.260558	0.260558
1809	0.974312	0.188957	-0.785354	2.83522e-07	0.999999	1.22192e-06	1.0069	726.789	0.193939	0.193939
1810	2.04547	0.044064	-2.0014	8.55829e-19	1	3.68843e-18	1.00443	1123.54	0.0215423	0.0215423
1811	1.24479	0.000721212	-1.24407	5.60029e-22	1	2.4136e-21	1.01373	370.297	0.000579384	0.000579384
1812	1.43841	0.309415	-1.12899	2.8394e-05	0.999936	0.000122375	1.01011	499.763	0.215109	0.215109
1813	1.23246	0.0766938	-1.15577	7.7673e-13	1	3.34753e-12	1.00705	711.993	0.0622283	0.0622283
1814	1.08239	0.0831791	-0.999216	3.25271e-13	1	1.40184e-12	1.00687	730.051	0.0768472	0.0768472
1815	5.19228	15.1593	9.96707	0.647078	0.324197	7.90194	1.00694	722.799	2.91959	2.91959
1816	2.28544	0.642068	-1.64338	3.73433e-06	0.999992	1.60942e-05	1.00858	586.621	0.280938	0.280938
1817	1.58033	0.305436	-1.27489	1.82138e-08	1	7.84976e-08	1.00221	2223.26	0.193274	0.193274
1818	1.03973	0.19483	-0.844898	4.19966e-07	0.999998	1.80996e-06	1.00843	596.948	0.187385	0.187385
1819	1.54411	0.361697	-1.18242	5.40248e-06	0.999987	2.32836e-05	1.00976	517.401	0.234242	0.234242
1820	1.64774	0.29033	-1.35741	2.3452e-10	1	1.01073e-09	1.00416	1193.73	0.176199	0.176199
1821	1.49217	0.427307	-1.06486	0.000135795	0.999738	0.000585327	1.02059	249.765	0.286366	0.286366
1822	1.32205	0.144594	-1.17745	8.68496e-10	1	3.74303e-09	1.00665	753.351	0.109371	0.109371
1823	1.76888	0.372651	-1.39623	3.06576e-08	1	1.32127e-07	1.04021	131.749	0.210671	0.210671
1824	1.31022	0.249276	-1.06095	2.49403e-07	0.999999	1.07487e-06	1.00601	832.863	0.190255	0.190255
1825	1.36093	0.233858	-1.12707	1.84515e-08	1	7.95218e-08	1.011	459.84	0.171837	0.171837
1826	1.48701	0.00215562	-1.48485	0.000104803	0.997379	0.000451724	1.00815	617.491	0.00144964	0.00144964
1827	0.333114	0.000217146	-0.332897	5.49635e-08	0.999999	2.36881e-07	1.00684	733.172	0.000651866	0.000651866
1828	1.20216	0.000463374	-1.2017	1.36951e-26	1	5.90229e-26	1.0121	419.064	0.00038545	0.00038545
1829	1.10976	0.123101	-0.986655	1.11851e-09	1	4.82054e-09	1.00383	1295.17	0.110926	0.110926
1830	1.61732	0.0360538	-1.58127	1.6956e-28	1	7.30767e-28	1.01746	293.02	0.0222923	0.0222923
1831	1.356	0.18024	-1.17576	2.68284e-09	1	1.15624e-08	1.01195	424.207	0.132921	0.132921
1832	1.01122	0.266471	-0.744746	9.25551e-05	0.999757	0.000398929	1.00652	768.725	0.263515	0.263515
1833	1.06287	0.165999	-0.896868	0.003495	0.993512	0.0151155	1.0108	468.482	0.15618	0.15618
1834	1.5847	0.276925	-1.30777	2.12233e-10	1	9.14679e-10	1.00538	928.103	0.17475	0.17475
1835	1.07264	0.048582	-1.02406	2.89328e-14	1	1.24694e-13	1.00664	755.081	0.0452919	0.0452919
1836	0.942647	0.0381853	-0.904461	4.83062e-15	1	2.08189e-14	1.00802	627.007	0.0405086	0.0405086
1837	1.54155	0.683215	-0.858331	0.00660788	0.989264	0.0286679	1.00465	1071.43	0.443201	0.443201
1838	0.661121	0.0386322	-0.622489	9.16761e-11	1	3.95104e-10	1.00873	577.168	0.0584343	0.0584343
1839	1.23383	0.035819	-1.19802	1.2746e-21	1	5.49325e-21	1.0085	592.293	0.0290307	0.0290307
1840	1.45912	0.324177	-1.13495	4.14609e-07	0.999999	1.78687e-06	1.00313	1577.72	0.222172	0.222172
1841	1.65669	0.374199	-1.28249	9.10187e-06	0.999981	3.92274e-05	1.01965	261.365	0.225871	0.225871
1842	1.15419	0.352577	-0.801612	2.05867e-05	0.999948	8.87261e-05	1.01084	466.809	0.305476	0.305476
1843	2.34127	0.0430478	-2.29823	5.02706e-07	0.999997	2.16655e-06	1.01083	466.863	0.0183865	0.0183865
1844	1.11536	0.377952	-0.73741	0.000973301	0.998261	0.0041988	1.00846	594.963	0.338861	0.338861
1845	1.79351	0.669799	-1.12371	0.000373569	0.999285	0.0016106	1.00499	998.66	0.373458	0.373458
1846	2.04501	0.286946	-1.75807	1.15001e-10	1	4.95629e-10	1.01588	321.307	0.140315	0.140315
1847	1.23685	0.0362151	-1.20063	5.29613e-20	1	2.28251e-19	1.00208	2350.77	0.0292802	0.0292802
1848	1.14194	0.183096	-0.958844	8.32127e-08	1	3.58628e-07	1.01022	494.168	0.160338	0.160338
1849	1.44963	0.350926	-1.0987	3.73873e-06	0.999991	1.61131e-05	1.00432	1152.5	0.24208	0.24208
1850	0.546789	0.188807	-0.357982	0.00273931	0.99227	0.0118383	1.00448	1111.03	0.345301	0.345301
1851	1.96262	0.106714	-1.85591	2.684e-20	1	1.15674e-19	1.01604	318.24	0.054373	0.054373
1852	1.06002	0.106961	-0.953057	7.3623e-12	1	3.17299e-11	1.00533	936.811	0.100905	0.100905
1853	1.03574	0.355551	-0.680192	0.00189798	0.996766	0.00819543	1.01424	357.371	0.343281	0.343281
1854	2.25913	0.343893	-1.91524	5.26305e-08	1	2.26826e-07	1.01796	285.09	0.152223	0.152223
1855	1.58697	0.584491	-1.00248	0.00251093	0.99597	0.0108488	1.0254	204.012	0.368307	0.368307
1856	1.41485	0.491106	-0.923742	0.000350714	0.999333	0.00151203	1.0312	167.536	0.347109	0.347109
1857	1.75587	0.555117	-1.20075	0.000339424	0.999411	0.00146334	1.03449	152.298	0.316149	0.316149
1858	1.86407	0.553523	-1.31054	0.000200394	0.999668	0.000863827	1.03178	164.599	0.296944	0.296944
1859	2.95377	2.11426	-0.839513	0.188439	0.799984	1.0007	1.01051	480.862	0.715782	0.715782
1860	4.70617	7.70742	3.00125	0.485772	0.49051	4.07128	1.0111	456.104	1.63773	1.63773
1861	4.84968	8.82917	3.97949	0.524949	0.449113	4.76247	1.01117	453.16	1.82057	1.82057
1862	1.72351	0.39601	-1.3275	0.00186071	0.997367	0.00803419	1.01207	420.115	0.22977	0.22977
1863	3.24409	0.547459	-2.69663	3.07432e-05	0.999949	0.0001325	1.00657	762.536	0.168756	0.168756
1864	1.95026	0.873125	-1.07714	0.018178	0.971221	0.0797934	1.01297	391.398	0.447696	0.447696
1865	1.37608	0.860283	-0.515796	0.141302	0.816189	0.709193	1.01054	479.459	0.62517	0.62517
1866	3.46387	0.416117	-3.04775	1.01615e-08	1	4.37939e-08	1.00699	717.248	0.120131	0.120131
1867	1.54428	0.793224	-0.751061	0.0480388	0.933803	0.217484	1.01312	387.168	0.513651	0.513651
1868	0.845403	0.536763	-0.30864	0.130135	0.838393	0.644761	1.00408	1216.98	0.63492	0.63492
1869	1.67654	0.840924	-0.835615	0.0496688	0.931395	0.22525	1.01678	304.603	0.501583	0.501583
1870	1.78901	0.549672	-1.23934	0.000342797	0.99943	0.00147788	1.03268	160.285	0.307249	0.307249
1871	1.77781	0.656408	-1.1214	0.00395671	0.994124	0.0171203	1.00687	729.853	0.369224	0.369224
1872	1.66493	0.69889	-0.96604	0.0175728	0.97566	0.0770898	1.0083	606.42	0.419771	0.419771
1873	1.64145	0.947428	-0.694024	0.180923	0.774295	0.951973	1.01924	266.73	0.577189	0.577189
1874	1.71329	0.6183	-1.09499	0.00711664	0.989731	0.030891	1.01416	359.481	0.360886	0.360886
1875	1.84064	0.250246	-1.59039	7.64692e-11	1	3.29565e-10	1.01888	271.621	0.135956	0.135956
1876	2.03709	0.377498	-1.65959	1.49402e-06	0.999997	6.43889e-06	1.03421	153.476	0.185313	0.185313
1877	3.66385	0.505078	-3.15877	4.80932e-06	0.999992	2.07272e-05	1.00921	547.65	0.137854	0.137854
1878	1.9676	0.388148	-1.57945	0.000453831	0.999353	0.0019568	1.01563	326.369	0.19727	0.19727
1879	4.47386	0.757508	-3.71636	0.0117327	0.983941	0.0511654	1.01067	473.751	0.169318	0.169318
1880	5.00743	1.00321	-4.00422	0.140475	0.839834	0.70436	1.01323	384.101	0.200344	0.200344
1881	6.11498	0.434012	-5.68097	0.0308636	0.964273	0.137251	1.01183	428.432	0.0709752	0.0709752
1882	6.35068	23.3443	16.9936	0.826771	0.144436	20.5692	1.00619	808.109	3.67588	3.67588
1883	6.36284	7.97542	1.61258	0.436641	0.537461	3.34037	1.01027	492.018	1.25344	1.25344
1884	3.64037	0.899783	-2.74059	0.237917	0.746432	1.34548	1.01235	410.795	0.247168	0.247168
1885	2.84088	7.71275	4.87188	0.680108	0.292123	9.16283	1.01409	361.043	2.71492	2.71492
1886	4.33939	13.7808	9.44138	0.697932	0.275827	9.9578	1.00818	614.882	3.17574	3.17574
1887	5.60323	5.60529	0.00205547	0.377676	0.598205	2.61552	1.01172	432.389	1.00037	1.00037
1888	2.93126	0.599674	-2.33158	0.0476401	0.947579	0.215589	1.01101	459.74	0.204579	0.204579

## Sheet: FUBAR_197_stats
				0<w<0.5	0.5<w<1.0	w>1.0		stats	0<w<0.5	0.5<w<1.0	w>1.0		Total
1	0.715782			0	1	0			1483	319	86		1888
2	0.715782			0	1	0
3	0.715782			0	1	0			78.5487	16.8962	4.55508		100
4	0.715782			0	1	0
5	0.715782			0	1	0		Approx.	78.55	16.9	4.55		100
6	0.715782			0	1	0
7	0.715782			0	1	0
8	0.715782			0	1	0
9	0.715782			0	1	0
10	0.715782			0	1	0
11	0.480272			1	0	0
12	1.07853			0	0	1
13	0.969546			0	1	0
14	1.30501			0	0	1
15	0.711118			0	1	0
16	1.44028			0	0	1
17	1.23651			0	0	1
18	0.835964			0	1	0
19	1.62303			0	0	1
20	1.9036			0	0	1
21	0.46307			1	0	0
22	0.149102			1	0	0
23	0.349062			1	0	0
24	0.747514			0	1	0
25	0.397251			1	0	0
26	0.499278			1	0	0
27	0.805399			0	1	0
28	0.467276			1	0	0
29	0.25249			1	0	0
30	0.190442			1	0	0
31	0.801474			0	1	0
32	0.834047			0	1	0
33	0.664292			0	1	0
34	0.453969			1	0	0
35	0.726356			0	1	0
36	0.925377			0	1	0
37	0.676611			0	1	0
38	0.824059			0	1	0
39	0.593768			0	1	0
40	0.92944			0	1	0
41	0.649822			0	1	0
42	0.715782			0	1	0
43	0.715782			0	1	0
44	0.715782			0	1	0
45	0.715782			0	1	0
46	0.715782			0	1	0
47	0.715782			0	1	0
48	0.715782			0	1	0
49	0.715782			0	1	0
50	0.715782			0	1	0
51	0.715782			0	1	0
52	0.715782			0	1	0
53	0.715782			0	1	0
54	0.715782			0	1	0
55	0.715782			0	1	0
56	0.715782			0	1	0
57	0.715782			0	1	0
58	0.715782			0	1	0
59	0.715782			0	1	0
60	0.715782			0	1	0
61	0.715782			0	1	0
62	0.715782			0	1	0
63	0.715782			0	1	0
64	0.715782			0	1	0
65	0.715782			0	1	0
66	0.715782			0	1	0
67	0.715782			0	1	0
68	0.715782			0	1	0
69	0.48833			1	0	0
70	0.491481			1	0	0
71	0.42803			1	0	0
72	1.06566			0	0	1
73	0.52834			0	1	0
74	0.997253			0	1	0
75	0.483188			1	0	0
76	0.500401			0	1	0
77	0.484685			1	0	0
78	0.516423			0	1	0
79	0.213791			1	0	0
80	0.864511			0	1	0
81	0.452599			1	0	0
82	0.532857			0	1	0
83	0.920078			0	1	0
84	1.11105			0	0	1
85	0.782109			0	1	0
86	0.126058			1	0	0
87	1.62092			0	0	1
88	1.6442			0	0	1
89	0.757306			0	1	0
90	0.594431			0	1	0
91	1.00103			0	0	1
92	1.85751			0	0	1
93	0.582877			0	1	0
94	1.67243			0	0	1
95	0.741116			0	1	0
96	1.28738			0	0	1
97	1.30603			0	0	1
98	0.530728			0	1	0
99	1.86634			0	0	1
100	1.06797			0	0	1
101	1.38991			0	0	1
102	1.00012			0	0	1
103	0.950607			0	1	0
104	0.750985			0	1	0
105	0.762456			0	1	0
106	0.238201			1	0	0
107	1.47276			0	0	1
108	1.79889			0	0	1
109	0.46297			1	0	0
110	3.55897			0	0	1
111	1.63636			0	0	1
112	2.87726			0	0	1
113	1.5125			0	0	1
114	2.02313			0	0	1
115	4.08919			0	0	1
116	1.03206			0	0	1
117	0.49296			1	0	0
118	0.688689			0	1	0
119	0.425547			1	0	0
120	0.552012			0	1	0
121	0.463989			1	0	0
122	0.545533			0	1	0
123	0.772792			0	1	0
124	1.01856			0	0	1
125	0.365199			1	0	0
126	1.16667			0	0	1
127	0.621684			0	1	0
128	0.994402			0	1	0
129	0.545218			0	1	0
130	0.783307			0	1	0
131	0.617832			0	1	0
132	0.0290104			1	0	0
133	0.435769			1	0	0
134	0.333409			1	0	0
135	0.492317			1	0	0
136	0.546353			0	1	0
137	1.65193			0	0	1
138	2.64983			0	0	1
139	1.89572			0	0	1
140	2.10971			0	0	1
141	2.86651			0	0	1
142	0.199067			1	0	0
143	0.0621872			1	0	0
144	0.395778			1	0	0
145	0.479715			1	0	0
146	0.324619			1	0	0
147	0.521831			0	1	0
148	0.200759			1	0	0
149	0.985521			0	1	0
150	0.491457			1	0	0
151	0.362041			1	0	0
152	0.478603			1	0	0
153	0.110322			1	0	0
154	0.322383			1	0	0
155	0.190425			1	0	0
156	0.285339			1	0	0
157	0.467625			1	0	0
158	0.216781			1	0	0
159	0.140383			1	0	0
160	0.388102			1	0	0
161	0.359128			1	0	0
162	0.83007			0	1	0
163	0.652603			0	1	0
164	0.340004			1	0	0
165	1.85562			0	0	1
166	1.88301			0	0	1
167	0.841567			0	1	0
168	0.40563			1	0	0
169	0.718804			0	1	0
170	0.140743			1	0	0
171	0.897479			0	1	0
172	0.273882			1	0	0
173	0.341968			1	0	0
174	0.251798			1	0	0
175	0.223691			1	0	0
176	0.238612			1	0	0
177	0.299861			1	0	0
178	0.280442			1	0	0
179	0.0485323			1	0	0
180	0.103237			1	0	0
181	0.184098			1	0	0
182	0.140981			1	0	0
183	0.116907			1	0	0
184	0.0806986			1	0	0
185	0.109321			1	0	0
186	0.00908002			1	0	0
187	0.0982831			1	0	0
188	0.0704198			1	0	0
189	0.31789			1	0	0
190	0.102466			1	0	0
191	0.143342			1	0	0
192	0.184376			1	0	0
193	0.868195			0	1	0
194	0.754156			0	1	0
195	1.38645			0	0	1
196	2.66299			0	0	1
197	0.0753138			1	0	0
198	0.271411			1	0	0
199	0.260273			1	0	0
200	0.699675			0	1	0
201	0.30281			1	0	0
202	0.166578			1	0	0
203	0.458065			1	0	0
204	0.188569			1	0	0
205	0.293333			1	0	0
206	0.965145			0	1	0
207	0.829655			0	1	0
208	0.738238			0	1	0
209	0.205051			1	0	0
210	0.21878			1	0	0
211	0.715782			0	1	0
212	0.715782			0	1	0
213	0.715782			0	1	0
214	0.715782			0	1	0
215	0.477512			1	0	0
216	1.98133			0	0	1
217	1.56594			0	0	1
218	0.579927			0	1	0
219	0.943619			0	1	0
220	0.450214			1	0	0
221	0.748777			0	1	0
222	0.258761			1	0	0
223	0.236949			1	0	0
224	0.118755			1	0	0
225	0.357526			1	0	0
226	0.519787			0	1	0
227	1.44376			0	0	1
228	1.59848			0	0	1
229	2.1863			0	0	1
230	1.69954			0	0	1
231	0.136276			1	0	0
232	1.81906			0	0	1
233	1.12995			0	0	1
234	0.456261			1	0	0
235	2.16163			0	0	1
236	0.537525			0	1	0
237	1.45462			0	0	1
238	0.65915			0	1	0
239	0.0360177			1	0	0
240	0.105308			1	0	0
241	0.0789817			1	0	0
242	0.300344			1	0	0
243	0.196498			1	0	0
244	0.0694783			1	0	0
245	0.0960115			1	0	0
246	0.441616			1	0	0
247	0.304379			1	0	0
248	0.162524			1	0	0
249	0.143321			1	0	0
250	0.230687			1	0	0
251	0.179017			1	0	0
252	0.120781			1	0	0
253	0.273725			1	0	0
254	0.134969			1	0	0
255	0.0265515			1	0	0
256	0.0757207			1	0	0
257	0.103948			1	0	0
258	0.169666			1	0	0
259	0.178944			1	0	0
260	0.0428031			1	0	0
261	0.127558			1	0	0
262	0.172083			1	0	0
263	0.0922974			1	0	0
264	0.0883175			1	0	0
265	0.169967			1	0	0
266	0.116552			1	0	0
267	0.0966152			1	0	0
268	0.190439			1	0	0
269	0.0905571			1	0	0
270	0.244477			1	0	0
271	0.117731			1	0	0
272	0.212968			1	0	0
273	0.0376321			1	0	0
274	0.275225			1	0	0
275	0.0279713			1	0	0
276	0.285183			1	0	0
277	0.187078			1	0	0
278	0.270153			1	0	0
279	0.170566			1	0	0
280	0.0043238			1	0	0
281	0.0852599			1	0	0
282	0.276335			1	0	0
283	0.115441			1	0	0
284	0.0927154			1	0	0
285	0.235899			1	0	0
286	0.096703			1	0	0
287	0.172414			1	0	0
288	0.122586			1	0	0
289	0.128311			1	0	0
290	0.190243			1	0	0
291	0.0309189			1	0	0
292	0.529378			0	1	0
293	0.769705			0	1	0
294	0.186728			1	0	0
295	0.190767			1	0	0
296	0.491207			1	0	0
297	0.19033			1	0	0
298	0.458629			1	0	0
299	0.715782			0	1	0
300	0.715782			0	1	0
301	0.715782			0	1	0
302	0.715782			0	1	0
303	0.715782			0	1	0
304	0.715782			0	1	0
305	0.715782			0	1	0
306	0.715782			0	1	0
307	0.715782			0	1	0
308	0.715782			0	1	0
309	0.715782			0	1	0
310	0.715782			0	1	0
311	0.715782			0	1	0
312	0.715782			0	1	0
313	0.715782			0	1	0
314	0.715782			0	1	0
315	0.187729			1	0	0
316	1.22842			0	0	1
317	0.24616			1	0	0
318	0.587532			0	1	0
319	1.39124			0	0	1
320	0.779401			0	1	0
321	0.574067			0	1	0
322	0.816059			0	1	0
323	1.22276			0	0	1
324	0.163649			1	0	0
325	0.715782			0	1	0
326	0.715782			0	1	0
327	0.715782			0	1	0
328	0.715782			0	1	0
329	0.158774			1	0	0
330	0.313706			1	0	0
331	0.339666			1	0	0
332	0.215248			1	0	0
333	0.320213			1	0	0
334	0.360354			1	0	0
335	0.181156			1	0	0
336	0.165626			1	0	0
337	0.115818			1	0	0
338	0.276759			1	0	0
339	1.72368			0	0	1
340	0.170064			1	0	0
341	0.251114			1	0	0
342	1.17121			0	0	1
343	0.715782			0	1	0
344	0.715782			0	1	0
345	0.715782			0	1	0
346	0.715782			0	1	0
347	0.715782			0	1	0
348	0.715782			0	1	0
349	0.715782			0	1	0
350	0.715782			0	1	0
351	0.715782			0	1	0
352	0.715782			0	1	0
353	0.715782			0	1	0
354	0.715782			0	1	0
355	0.715782			0	1	0
356	0.715782			0	1	0
357	0.715782			0	1	0
358	0.715782			0	1	0
359	0.715782			0	1	0
360	0.715782			0	1	0
361	0.715782			0	1	0
362	0.715782			0	1	0
363	0.715782			0	1	0
364	0.715782			0	1	0
365	0.715782			0	1	0
366	0.715782			0	1	0
367	0.715782			0	1	0
368	0.715782			0	1	0
369	0.715782			0	1	0
370	0.715782			0	1	0
371	0.715782			0	1	0
372	0.715782			0	1	0
373	0.715782			0	1	0
374	0.715782			0	1	0
375	0.715782			0	1	0
376	0.715782			0	1	0
377	0.715782			0	1	0
378	0.715782			0	1	0
379	0.715782			0	1	0
380	0.715782			0	1	0
381	0.715782			0	1	0
382	0.715782			0	1	0
383	0.715782			0	1	0
384	0.715782			0	1	0
385	0.715782			0	1	0
386	0.715782			0	1	0
387	0.715782			0	1	0
388	0.715782			0	1	0
389	0.715782			0	1	0
390	0.715782			0	1	0
391	0.715782			0	1	0
392	0.715782			0	1	0
393	0.715782			0	1	0
394	0.715782			0	1	0
395	0.715782			0	1	0
396	0.715782			0	1	0
397	0.715782			0	1	0
398	0.715782			0	1	0
399	0.715782			0	1	0
400	0.715782			0	1	0
401	0.715782			0	1	0
402	0.715782			0	1	0
403	0.715782			0	1	0
404	0.715782			0	1	0
405	0.715782			0	1	0
406	0.715782			0	1	0
407	0.715782			0	1	0
408	0.715782			0	1	0
409	0.715782			0	1	0
410	0.715782			0	1	0
411	0.715782			0	1	0
412	0.715782			0	1	0
413	0.715782			0	1	0
414	0.715782			0	1	0
415	0.715782			0	1	0
416	0.275264			1	0	0
417	0.160982			1	0	0
418	0.214182			1	0	0
419	0.0850092			1	0	0
420	0.26396			1	0	0
421	0.0533751			1	0	0
422	0.120787			1	0	0
423	0.369855			1	0	0
424	0.211614			1	0	0
425	0.350817			1	0	0
426	0.133545			1	0	0
427	0.216126			1	0	0
428	0.142932			1	0	0
429	0.103933			1	0	0
430	0.207632			1	0	0
431	0.0833605			1	0	0
432	0.000919894			1	0	0
433	0.0658078			1	0	0
434	0.0242433			1	0	0
435	0.17154			1	0	0
436	0.00206498			1	0	0
437	0.0272482			1	0	0
438	0.00221909			1	0	0
439	0.00122989			1	0	0
440	0.0330894			1	0	0
441	0.000320136			1	0	0
442	0.00109024			1	0	0
443	0.0548077			1	0	0
444	0.0011669			1	0	0
445	0.0276574			1	0	0
446	0.0329681			1	0	0
447	0.0882293			1	0	0
448	0.0963712			1	0	0
449	0.00241354			1	0	0
450	0.0280242			1	0	0
451	0.182678			1	0	0
452	0.152613			1	0	0
453	0.0985155			1	0	0
454	0.0374903			1	0	0
455	0.0673829			1	0	0
456	0.18541			1	0	0
457	0.230393			1	0	0
458	0.0992951			1	0	0
459	0.0656948			1	0	0
460	0.253899			1	0	0
461	0.0867472			1	0	0
462	0.206229			1	0	0
463	0.179181			1	0	0
464	0.278646			1	0	0
465	0.424699			1	0	0
466	0.0351569			1	0	0
467	0.256387			1	0	0
468	0.153849			1	0	0
469	0.439824			1	0	0
470	0.037673			1	0	0
471	0.0405495			1	0	0
472	0.0961264			1	0	0
473	0.0456939			1	0	0
474	0.172642			1	0	0
475	0.0744681			1	0	0
476	0.375411			1	0	0
477	0.162927			1	0	0
478	0.0298327			1	0	0
479	0.0855542			1	0	0
480	0.0352618			1	0	0
481	0.352715			1	0	0
482	0.11339			1	0	0
483	0.083665			1	0	0
484	0.303148			1	0	0
485	0.0494532			1	0	0
486	0.125182			1	0	0
487	0.0687664			1	0	0
488	0.00116045			1	0	0
489	0.0307622			1	0	0
490	0.0394111			1	0	0
491	0.000764428			1	0	0
492	0.135891			1	0	0
493	0.0250923			1	0	0
494	0.110115			1	0	0
495	0.000217849			1	0	0
496	0.0497564			1	0	0
497	0.000331464			1	0	0
498	0.0803721			1	0	0
499	0.0358087			1	0	0
500	0.0274934			1	0	0
501	0.0303962			1	0	0
502	0.11424			1	0	0
503	0.0346404			1	0	0
504	0.000562815			1	0	0
505	0.0532073			1	0	0
506	0.148395			1	0	0
507	0.0404611			1	0	0
508	0.000753247			1	0	0
509	0.126083			1	0	0
510	0.109562			1	0	0
511	0.0299136			1	0	0
512	0.0247581			1	0	0
513	0.0868205			1	0	0
514	0.0262234			1	0	0
515	0.715782			0	1	0
516	0.341064			1	0	0
517	0.20402			1	0	0
518	0.0349232			1	0	0
519	0.149262			1	0	0
520	0.100948			1	0	0
521	0.0168564			1	0	0
522	0.257942			1	0	0
523	0.176065			1	0	0
524	0.0965477			1	0	0
525	0.126077			1	0	0
526	0.112939			1	0	0
527	0.0636984			1	0	0
528	0.104559			1	0	0
529	0.487678			1	0	0
530	0.318812			1	0	0
531	0.245325			1	0	0
532	0.0658717			1	0	0
533	0.0836682			1	0	0
534	0.0762706			1	0	0
535	0.114032			1	0	0
536	0.0740882			1	0	0
537	0.0405545			1	0	0
538	0.0605835			1	0	0
539	0.0348468			1	0	0
540	0.0259656			1	0	0
541	0.0022939			1	0	0
542	0.101534			1	0	0
543	0.0272803			1	0	0
544	0.0636941			1	0	0
545	0.0889921			1	0	0
546	0.159064			1	0	0
547	0.0323129			1	0	0
548	0.0880857			1	0	0
549	0.0295252			1	0	0
550	0.000745102			1	0	0
551	0.0609728			1	0	0
552	0.033102			1	0	0
553	0.0690727			1	0	0
554	0.0532089			1	0	0
555	0.0293203			1	0	0
556	0.00158546			1	0	0
557	0.049771			1	0	0
558	0.00076597			1	0	0
559	0.00078781			1	0	0
560	0.000736447			1	0	0
561	0.030794			1	0	0
562	0.000744618			1	0	0
563	0.000794414			1	0	0
564	0.00062162			1	0	0
565	0.000915232			1	0	0
566	0.0486818			1	0	0
567	0.0418379			1	0	0
568	0.000753381			1	0	0
569	0.00073969			1	0	0
570	0.000783129			1	0	0
571	0.0298838			1	0	0
572	0.0698724			1	0	0
573	0.0932687			1	0	0
574	0.167298			1	0	0
575	0.0567628			1	0	0
576	0.16507			1	0	0
577	0.0949672			1	0	0
578	0.0395887			1	0	0
579	0.0643234			1	0	0
580	0.0119642			1	0	0
581	0.000559039			1	0	0
582	0.0290375			1	0	0
583	0.037206			1	0	0
584	0.0247926			1	0	0
585	0.000519603			1	0	0
586	0.0328929			1	0	0
587	0.00201551			1	0	0
588	0.00049114			1	0	0
589	0.0776312			1	0	0
590	0.02806			1	0	0
591	0.0283407			1	0	0
592	0.00078661			1	0	0
593	0.0241386			1	0	0
594	0.0306988			1	0	0
595	0.0368373			1	0	0
596	0.0867883			1	0	0
597	0.123617			1	0	0
598	0.0403666			1	0	0
599	0.0455089			1	0	0
600	0.0311718			1	0	0
601	0.127712			1	0	0
602	0.00384071			1	0	0
603	0.0269432			1	0	0
604	0.0420559			1	0	0
605	0.0694503			1	0	0
606	0.1003			1	0	0
607	0.12896			1	0	0
608	0.0805514			1	0	0
609	0.0697648			1	0	0
610	0.0704396			1	0	0
611	0.11026			1	0	0
612	0.104209			1	0	0
613	0.0346448			1	0	0
614	0.139183			1	0	0
615	0.00136778			1	0	0
616	0.00104061			1	0	0
617	0.032648			1	0	0
618	0.199856			1	0	0
619	0.000662082			1	0	0
620	0.146123			1	0	0
621	0.000612345			1	0	0
622	0.0360299			1	0	0
623	0.12124			1	0	0
624	0.165227			1	0	0
625	0.000536538			1	0	0
626	0.000541573			1	0	0
627	0.067924			1	0	0
628	0.0343189			1	0	0
629	0.101861			1	0	0
630	0.0567357			1	0	0
631	0.0208164			1	0	0
632	0.0579794			1	0	0
633	0.268168			1	0	0
634	0.0368214			1	0	0
635	0.062654			1	0	0
636	0.028166			1	0	0
637	0.10303			1	0	0
638	0.0213217			1	0	0
639	0.0976191			1	0	0
640	0.00102852			1	0	0
641	0.184284			1	0	0
642	0.249055			1	0	0
643	0.642914			0	1	0
644	0.233792			1	0	0
645	0.0307212			1	0	0
646	0.0836272			1	0	0
647	0.315729			1	0	0
648	0.0524048			1	0	0
649	0.00055772			1	0	0
650	0.16032			1	0	0
651	0.223527			1	0	0
652	0.00356771			1	0	0
653	0.00132571			1	0	0
654	0.0944239			1	0	0
655	0.35295			1	0	0
656	0.0503611			1	0	0
657	0.0975686			1	0	0
658	0.386237			1	0	0
659	0.000700221			1	0	0
660	0.0373337			1	0	0
661	0.15432			1	0	0
662	0.03292			1	0	0
663	0.0904822			1	0	0
664	0.000778615			1	0	0
665	0.0303436			1	0	0
666	0.00233074			1	0	0
667	0.000611065			1	0	0
668	0.0919151			1	0	0
669	0.128812			1	0	0
670	0.000584788			1	0	0
671	0.0357606			1	0	0
672	0.0920113			1	0	0
673	0.146466			1	0	0
674	0.0358138			1	0	0
675	0.187491			1	0	0
676	0.111171			1	0	0
677	0.715782			0	1	0
678	0.715782			0	1	0
679	0.715782			0	1	0
680	0.715782			0	1	0
681	0.715782			0	1	0
682	0.298133			1	0	0
683	0.208465			1	0	0
684	0.160552			1	0	0
685	0.175831			1	0	0
686	0.0240048			1	0	0
687	0.189603			1	0	0
688	0.0954566			1	0	0
689	0.260188			1	0	0
690	0.112967			1	0	0
691	0.715782			0	1	0
692	1.22929			0	0	1
693	0.0474083			1	0	0
694	0.000292348			1	0	0
695	0.16286			1	0	0
696	0.125857			1	0	0
697	0.100097			1	0	0
698	0.0865937			1	0	0
699	0.0992315			1	0	0
700	0.0259427			1	0	0
701	0.0354698			1	0	0
702	0.515943			0	1	0
703	0.171972			1	0	0
704	0.00144964			1	0	0
705	0.196387			1	0	0
706	0.306554			1	0	0
707	0.00135052			1	0	0
708	0.347687			1	0	0
709	0.0744853			1	0	0
710	0.101935			1	0	0
711	0.646608			0	1	0
712	0.597879			0	1	0
713	0.0382478			1	0	0
714	0.284853			1	0	0
715	0.397203			1	0	0
716	0.173359			1	0	0
717	0.0401184			1	0	0
718	0.418256			1	0	0
719	0.260005			1	0	0
720	0.109691			1	0	0
721	0.180253			1	0	0
722	0.320542			1	0	0
723	0.0626027			1	0	0
724	0.56299			0	1	0
725	0.203223			1	0	0
726	0.0160172			1	0	0
727	0.715782			0	1	0
728	0.715782			0	1	0
729	0.715782			0	1	0
730	0.27986			1	0	0
731	0.139752			1	0	0
732	0.248785			1	0	0
733	0.096495			1	0	0
734	0.136013			1	0	0
735	0.286557			1	0	0
736	0.297653			1	0	0
737	0.0614459			1	0	0
738	0.37002			1	0	0
739	0.446389			1	0	0
740	0.0992435			1	0	0
741	0.0935067			1	0	0
742	0.308696			1	0	0
743	0.202314			1	0	0
744	0.0569943			1	0	0
745	0.0221073			1	0	0
746	0.110412			1	0	0
747	0.0810502			1	0	0
748	0.397844			1	0	0
749	0.233378			1	0	0
750	0.127675			1	0	0
751	0.275745			1	0	0
752	0.181602			1	0	0
753	0.0243562			1	0	0
754	0.143352			1	0	0
755	0.070295			1	0	0
756	0.0589717			1	0	0
757	0.169361			1	0	0
758	0.127352			1	0	0
759	0.13079			1	0	0
760	0.241127			1	0	0
761	0.217154			1	0	0
762	0.000934073			1	0	0
763	0.0882887			1	0	0
764	0.141395			1	0	0
765	0.0416808			1	0	0
766	0.0738456			1	0	0
767	0.0161706			1	0	0
768	0.234278			1	0	0
769	0.000801829			1	0	0
770	0.0671355			1	0	0
771	0.167246			1	0	0
772	0.126691			1	0	0
773	0.10343			1	0	0
774	0.0964493			1	0	0
775	0.179263			1	0	0
776	0.132856			1	0	0
777	0.0429031			1	0	0
778	0.105326			1	0	0
779	0.236631			1	0	0
780	0.0717344			1	0	0
781	0.0234233			1	0	0
782	0.159873			1	0	0
783	0.0689093			1	0	0
784	0.0984474			1	0	0
785	0.227389			1	0	0
786	0.274284			1	0	0
787	0.0959035			1	0	0
788	0.104292			1	0	0
789	0.267668			1	0	0
790	0.303104			1	0	0
791	0.0310256			1	0	0
792	0.173423			1	0	0
793	0.0478686			1	0	0
794	0.168858			1	0	0
795	0.30358			1	0	0
796	0.00113626			1	0	0
797	0.00153486			1	0	0
798	0.061538			1	0	0
799	0.129911			1	0	0
800	0.0803975			1	0	0
801	0.107391			1	0	0
802	0.173305			1	0	0
803	0.0658511			1	0	0
804	0.333396			1	0	0
805	0.366079			1	0	0
806	0.0595883			1	0	0
807	0.337692			1	0	0
808	0.046987			1	0	0
809	0.0609886			1	0	0
810	0.0238634			1	0	0
811	0.113439			1	0	0
812	0.0330591			1	0	0
813	0.184332			1	0	0
814	0.00130383			1	0	0
815	0.202187			1	0	0
816	0.0806029			1	0	0
817	0.0313563			1	0	0
818	0.00151244			1	0	0
819	0.209273			1	0	0
820	0.150951			1	0	0
821	0.0290174			1	0	0
822	0.0912165			1	0	0
823	0.0756616			1	0	0
824	0.148797			1	0	0
825	0.0367023			1	0	0
826	0.00451962			1	0	0
827	0.0821092			1	0	0
828	0.0746657			1	0	0
829	0.0235841			1	0	0
830	0.0903942			1	0	0
831	0.118582			1	0	0
832	0.255627			1	0	0
833	0.195214			1	0	0
834	0.23627			1	0	0
835	0.0259352			1	0	0
836	0.369885			1	0	0
837	0.178151			1	0	0
838	0.0243485			1	0	0
839	0.0986769			1	0	0
840	0.0326057			1	0	0
841	0.0843158			1	0	0
842	0.119846			1	0	0
843	0.0232188			1	0	0
844	0.0350612			1	0	0
845	0.0665518			1	0	0
846	0.279924			1	0	0
847	0.00158987			1	0	0
848	0.0761977			1	0	0
849	0.0811947			1	0	0
850	0.0245875			1	0	0
851	0.0338545			1	0	0
852	0.0287184			1	0	0
853	0.100954			1	0	0
854	0.0229055			1	0	0
855	0.0347942			1	0	0
856	0.0897176			1	0	0
857	0.0964243			1	0	0
858	0.235501			1	0	0
859	0.224304			1	0	0
860	0.132816			1	0	0
861	0.201946			1	0	0
862	0.104467			1	0	0
863	0.171596			1	0	0
864	0.159879			1	0	0
865	0.0477528			1	0	0
866	0.132373			1	0	0
867	0.0625303			1	0	0
868	0.109058			1	0	0
869	0.158784			1	0	0
870	0.162376			1	0	0
871	0.121656			1	0	0
872	0.108355			1	0	0
873	0.501346			0	1	0
874	0.033618			1	0	0
875	0.378462			1	0	0
876	0.104529			1	0	0
877	0.0924345			1	0	0
878	0.122813			1	0	0
879	0.072398			1	0	0
880	0.000337536			1	0	0
881	0.0253147			1	0	0
882	0.164841			1	0	0
883	0.146654			1	0	0
884	0.0772671			1	0	0
885	0.00474854			1	0	0
886	0.156552			1	0	0
887	0.235498			1	0	0
888	0.0554426			1	0	0
889	0.119952			1	0	0
890	0.251045			1	0	0
891	0.0347643			1	0	0
892	0.000544122			1	0	0
893	0.202327			1	0	0
894	0.268989			1	0	0
895	0.161161			1	0	0
896	0.0275407			1	0	0
897	0.0364157			1	0	0
898	0.115633			1	0	0
899	0.18888			1	0	0
900	0.0963183			1	0	0
901	0.218993			1	0	0
902	0.183671			1	0	0
903	0.0744108			1	0	0
904	0.269535			1	0	0
905	0.101257			1	0	0
906	0.130305			1	0	0
907	0.312998			1	0	0
908	0.0973626			1	0	0
909	0.0268242			1	0	0
910	0.152639			1	0	0
911	0.108522			1	0	0
912	0.404435			1	0	0
913	0.108311			1	0	0
914	0.0990664			1	0	0
915	0.225162			1	0	0
916	0.185934			1	0	0
917	0.0879624			1	0	0
918	0.193083			1	0	0
919	0.172967			1	0	0
920	0.222826			1	0	0
921	0.11893			1	0	0
922	0.0232941			1	0	0
923	0.0372244			1	0	0
924	0.0961383			1	0	0
925	0.236224			1	0	0
926	0.215692			1	0	0
927	0.000858318			1	0	0
928	0.180007			1	0	0
929	0.284436			1	0	0
930	0.0169936			1	0	0
931	0.188307			1	0	0
932	0.131542			1	0	0
933	0.12034			1	0	0
934	0.214246			1	0	0
935	0.080485			1	0	0
936	0.0238728			1	0	0
937	0.041733			1	0	0
938	0.0343049			1	0	0
939	0.0506946			1	0	0
940	0.00900144			1	0	0
941	0.0362563			1	0	0
942	0.0358011			1	0	0
943	0.121512			1	0	0
944	0.103665			1	0	0
945	0.110087			1	0	0
946	0.0219056			1	0	0
947	0.0549181			1	0	0
948	0.0809854			1	0	0
949	0.0201533			1	0	0
950	0.0303192			1	0	0
951	0.115192			1	0	0
952	0.00144964			1	0	0
953	0.0378164			1	0	0
954	0.0746667			1	0	0
955	0.0277496			1	0	0
956	0.173658			1	0	0
957	0.0353636			1	0	0
958	0.000316999			1	0	0
959	0.110518			1	0	0
960	0.0554397			1	0	0
961	0.0480944			1	0	0
962	0.129924			1	0	0
963	0.0312334			1	0	0
964	0.000744657			1	0	0
965	0.156784			1	0	0
966	0.0704759			1	0	0
967	0.0705513			1	0	0
968	0.182386			1	0	0
969	0.139216			1	0	0
970	0.0228708			1	0	0
971	0.000418876			1	0	0
972	0.0264633			1	0	0
973	0.0856375			1	0	0
974	0.0601864			1	0	0
975	0.254382			1	0	0
976	0.016828			1	0	0
977	0.234382			1	0	0
978	0.000767346			1	0	0
979	0.275567			1	0	0
980	0.715782			0	1	0
981	0.19759			1	0	0
982	0.0193668			1	0	0
983	0.305608			1	0	0
984	0.0897661			1	0	0
985	0.128971			1	0	0
986	0.00031747			1	0	0
987	0.223348			1	0	0
988	0.0312443			1	0	0
989	0.17654			1	0	0
990	0.225321			1	0	0
991	0.0283265			1	0	0
992	0.143165			1	0	0
993	0.125131			1	0	0
994	0.154523			1	0	0
995	0.48411			1	0	0
996	0.568528			0	1	0
997	0.36977			1	0	0
998	0.269596			1	0	0
999	0.152349			1	0	0
1000	0.112155			1	0	0
1001	0.0683532			1	0	0
1002	0.000704372			1	0	0
1003	0.0741485			1	0	0
1004	0.0297397			1	0	0
1005	0.579372			0	1	0
1006	0.035824			1	0	0
1007	0.0401446			1	0	0
1008	0.196185			1	0	0
1009	1.11768			0	0	1
1010	0.0591673			1	0	0
1011	0.00694452			1	0	0
1012	0.0991036			1	0	0
1013	1.0196			0	0	1
1014	0.0759528			1	0	0
1015	0.221636			1	0	0
1016	0.267498			1	0	0
1017	0.0409089			1	0	0
1018	0.118343			1	0	0
1019	0.218733			1	0	0
1020	0.112388			1	0	0
1021	0.0449069			1	0	0
1022	0.264402			1	0	0
1023	0.000747914			1	0	0
1024	0.02984			1	0	0
1025	0.182743			1	0	0
1026	0.0283162			1	0	0
1027	0.0796687			1	0	0
1028	0.27107			1	0	0
1029	0.275283			1	0	0
1030	0.119907			1	0	0
1031	0.113601			1	0	0
1032	0.0887869			1	0	0
1033	0.027565			1	0	0
1034	0.23925			1	0	0
1035	0.109994			1	0	0
1036	0.263955			1	0	0
1037	0.0250729			1	0	0
1038	0.254435			1	0	0
1039	0.00144964			1	0	0
1040	0.000588469			1	0	0
1041	0.000368217			1	0	0
1042	0.0950972			1	0	0
1043	0.0474816			1	0	0
1044	0.0351844			1	0	0
1045	0.0644437			1	0	0
1046	0.16572			1	0	0
1047	0.173828			1	0	0
1048	0.0329758			1	0	0
1049	0.144876			1	0	0
1050	0.367087			1	0	0
1051	0.104315			1	0	0
1052	0.0722044			1	0	0
1053	0.20694			1	0	0
1054	0.436989			1	0	0
1055	0.181576			1	0	0
1056	0.11719			1	0	0
1057	0.444855			1	0	0
1058	0.295254			1	0	0
1059	0.235128			1	0	0
1060	0.0949853			1	0	0
1061	0.0240148			1	0	0
1062	0.181137			1	0	0
1063	0.103473			1	0	0
1064	0.0951841			1	0	0
1065	0.0747807			1	0	0
1066	0.225297			1	0	0
1067	0.164673			1	0	0
1068	0.288152			1	0	0
1069	0.292114			1	0	0
1070	0.124329			1	0	0
1071	0.0265549			1	0	0
1072	0.16015			1	0	0
1073	0.0233866			1	0	0
1074	0.19076			1	0	0
1075	0.107217			1	0	0
1076	0.0678214			1	0	0
1077	0.0892705			1	0	0
1078	0.715782			0	1	0
1079	0.715782			0	1	0
1080	0.715782			0	1	0
1081	0.715782			0	1	0
1082	0.715782			0	1	0
1083	0.715782			0	1	0
1084	0.715782			0	1	0
1085	0.0891346			1	0	0
1086	0.185903			1	0	0
1087	0.715782			0	1	0
1088	0.86405			0	1	0
1089	0.201265			1	0	0
1090	2.04272			0	0	1
1091	2.24016			0	0	1
1092	0.259881			1	0	0
1093	0.396352			1	0	0
1094	0.276907			1	0	0
1095	0.50927			0	1	0
1096	0.685483			0	1	0
1097	0.426394			1	0	0
1098	0.703568			0	1	0
1099	0.269254			1	0	0
1100	0.506867			0	1	0
1101	0.683337			0	1	0
1102	0.340374			1	0	0
1103	0.342101			1	0	0
1104	0.610067			0	1	0
1105	1.81557			0	0	1
1106	0.538701			0	1	0
1107	0.501184			0	1	0
1108	0.670604			0	1	0
1109	0.0276174			1	0	0
1110	0.181922			1	0	0
1111	0.0500317			1	0	0
1112	0.286648			1	0	0
1113	0.554073			0	1	0
1114	0.935175			0	1	0
1115	0.431548			1	0	0
1116	1.0249			0	0	1
1117	1.90647			0	0	1
1118	0.25862			1	0	0
1119	2.31726			0	0	1
1120	0.283911			1	0	0
1121	0.655443			0	1	0
1122	0.55388			0	1	0
1123	0.603074			0	1	0
1124	0.599584			0	1	0
1125	0.724945			0	1	0
1126	0.336773			1	0	0
1127	0.327708			1	0	0
1128	0.261658			1	0	0
1129	0.252286			1	0	0
1130	0.212984			1	0	0
1131	0.597391			0	1	0
1132	0.45954			1	0	0
1133	1.22113			0	0	1
1134	1.24941			0	0	1
1135	1.06533			0	0	1
1136	1.39711			0	0	1
1137	0.747645			0	1	0
1138	0.572643			0	1	0
1139	0.928112			0	1	0
1140	0.18622			1	0	0
1141	1.17956			0	0	1
1142	0.740935			0	1	0
1143	0.311427			1	0	0
1144	0.304698			1	0	0
1145	0.304005			1	0	0
1146	0.612059			0	1	0
1147	0.467124			1	0	0
1148	0.438587			1	0	0
1149	0.715782			0	1	0
1150	0.715782			0	1	0
1151	0.715782			0	1	0
1152	4.18802			0	0	1
1153	5.07984			0	0	1
1154	7.3329			0	0	1
1155	3.93358			0	0	1
1156	0.183974			1	0	0
1157	0.415553			1	0	0
1158	3.43433			0	0	1
1159	0.925335			0	1	0
1160	1.03411			0	0	1
1161	1.03459			0	0	1
1162	0.955921			0	1	0
1163	0.625929			0	1	0
1164	0.626686			0	1	0
1165	0.388954			1	0	0
1166	0.680402			0	1	0
1167	0.325983			1	0	0
1168	0.553162			0	1	0
1169	0.34554			1	0	0
1170	0.715782			0	1	0
1171	0.715782			0	1	0
1172	0.715782			0	1	0
1173	0.715782			0	1	0
1174	0.715782			0	1	0
1175	0.715782			0	1	0
1176	0.715782			0	1	0
1177	0.715782			0	1	0
1178	0.715782			0	1	0
1179	0.715782			0	1	0
1180	0.715782			0	1	0
1181	0.715782			0	1	0
1182	0.715782			0	1	0
1183	0.715782			0	1	0
1184	0.715782			0	1	0
1185	0.715782			0	1	0
1186	0.376494			1	0	0
1187	0.778478			0	1	0
1188	0.323607			1	0	0
1189	0.749572			0	1	0
1190	0.13164			1	0	0
1191	0.28357			1	0	0
1192	0.272658			1	0	0
1193	0.0465687			1	0	0
1194	0.145627			1	0	0
1195	0.157833			1	0	0
1196	0.177549			1	0	0
1197	0.113245			1	0	0
1198	0.166423			1	0	0
1199	0.024686			1	0	0
1200	0.183242			1	0	0
1201	0.00144964			1	0	0
1202	0.161463			1	0	0
1203	0.169075			1	0	0
1204	0.105077			1	0	0
1205	0.150987			1	0	0
1206	0.0957445			1	0	0
1207	0.107504			1	0	0
1208	0.0409646			1	0	0
1209	0.0811098			1	0	0
1210	0.0925838			1	0	0
1211	0.196366			1	0	0
1212	0.0969303			1	0	0
1213	0.240581			1	0	0
1214	0.250187			1	0	0
1215	0.0589676			1	0	0
1216	0.408037			1	0	0
1217	0.0364443			1	0	0
1218	0.00209322			1	0	0
1219	0.00232698			1	0	0
1220	0.06946			1	0	0
1221	0.256178			1	0	0
1222	0.0961596			1	0	0
1223	0.122007			1	0	0
1224	0.00115175			1	0	0
1225	0.0822899			1	0	0
1226	0.0774523			1	0	0
1227	0.134651			1	0	0
1228	0.000332377			1	0	0
1229	0.00105518			1	0	0
1230	0.0301456			1	0	0
1231	0.101384			1	0	0
1232	0.0227328			1	0	0
1233	0.000795015			1	0	0
1234	0.00236982			1	0	0
1235	0.0356268			1	0	0
1236	0.00079377			1	0	0
1237	0.0316709			1	0	0
1238	0.0359386			1	0	0
1239	0.000744748			1	0	0
1240	0.000725562			1	0	0
1241	0.000992918			1	0	0
1242	0.000780404			1	0	0
1243	0.000541099			1	0	0
1244	0.000567214			1	0	0
1245	0.0023198			1	0	0
1246	0.00235084			1	0	0
1247	0.000348307			1	0	0
1248	0.0873803			1	0	0
1249	0.00227897			1	0	0
1250	0.0344388			1	0	0
1251	0.043658			1	0	0
1252	0.000785811			1	0	0
1253	0.16307			1	0	0
1254	0.0989189			1	0	0
1255	0.126279			1	0	0
1256	0.000882746			1	0	0
1257	0.106916			1	0	0
1258	0.12606			1	0	0
1259	0.715782			0	1	0
1260	0.0468597			1	0	0
1261	0.000730005			1	0	0
1262	0.0413979			1	0	0
1263	0.0079794			1	0	0
1264	0.0414084			1	0	0
1265	0.0398768			1	0	0
1266	0.0440117			1	0	0
1267	0.0441377			1	0	0
1268	0.182337			1	0	0
1269	0.0891319			1	0	0
1270	0.0921002			1	0	0
1271	0.0435253			1	0	0
1272	0.231106			1	0	0
1273	0.115096			1	0	0
1274	0.0273382			1	0	0
1275	0.108456			1	0	0
1276	0.0315721			1	0	0
1277	0.0649868			1	0	0
1278	0.036145			1	0	0
1279	0.000994726			1	0	0
1280	0.00153202			1	0	0
1281	0.00122948			1	0	0
1282	0.000959196			1	0	0
1283	0.000809447			1	0	0
1284	0.00104254			1	0	0
1285	0.000418373			1	0	0
1286	0.0950767			1	0	0
1287	0.000241802			1	0	0
1288	0.131753			1	0	0
1289	0.127691			1	0	0
1290	0.0292197			1	0	0
1291	0.072884			1	0	0
1292	0.0331773			1	0	0
1293	0.001185			1	0	0
1294	0.0361321			1	0	0
1295	0.000721352			1	0	0
1296	0.0274817			1	0	0
1297	0.0316147			1	0	0
1298	0.120031			1	0	0
1299	0.000528333			1	0	0
1300	0.0795171			1	0	0
1301	0.0330802			1	0	0
1302	0.0234553			1	0	0
1303	0.0845261			1	0	0
1304	0.000597943			1	0	0
1305	0.0315788			1	0	0
1306	0.12216			1	0	0
1307	0.254461			1	0	0
1308	0.415152			1	0	0
1309	0.166195			1	0	0
1310	0.105926			1	0	0
1311	0.063099			1	0	0
1312	0.322747			1	0	0
1313	0.000713556			1	0	0
1314	0.000738369			1	0	0
1315	0.182724			1	0	0
1316	0.133316			1	0	0
1317	0.0542957			1	0	0
1318	0.0339157			1	0	0
1319	0.0619319			1	0	0
1320	0.129471			1	0	0
1321	0.0659313			1	0	0
1322	0.0962666			1	0	0
1323	0.228653			1	0	0
1324	0.123928			1	0	0
1325	0.00220403			1	0	0
1326	0.100395			1	0	0
1327	7.79296e-05			1	0	0
1328	0.210302			1	0	0
1329	0.311053			1	0	0
1330	0.0393474			1	0	0
1331	0.0957375			1	0	0
1332	0.0903179			1	0	0
1333	0.0328625			1	0	0
1334	0.0942337			1	0	0
1335	0.0758489			1	0	0
1336	0.000776053			1	0	0
1337	0.206419			1	0	0
1338	0.38617			1	0	0
1339	0.00107012			1	0	0
1340	0.363586			1	0	0
1341	0.0010327			1	0	0
1342	0.00249745			1	0	0
1343	0.0249728			1	0	0
1344	0.000941347			1	0	0
1345	0.0303098			1	0	0
1346	0.000988707			1	0	0
1347	0.0307595			1	0	0
1348	0.000801309			1	0	0
1349	0.000455307			1	0	0
1350	0.0208977			1	0	0
1351	0.0310398			1	0	0
1352	0.081237			1	0	0
1353	0.0876757			1	0	0
1354	0.0355493			1	0	0
1355	0.000731565			1	0	0
1356	0.0283366			1	0	0
1357	0.0574241			1	0	0
1358	0.0340457			1	0	0
1359	0.0291578			1	0	0
1360	0.000304602			1	0	0
1361	0.0684136			1	0	0
1362	0.0224938			1	0	0
1363	0.00239798			1	0	0
1364	0.00216226			1	0	0
1365	0.000523848			1	0	0
1366	0.0329818			1	0	0
1367	0.000399491			1	0	0
1368	0.000772078			1	0	0
1369	0.000309553			1	0	0
1370	0.0344023			1	0	0
1371	0.000726629			1	0	0
1372	0.000870391			1	0	0
1373	0.0024384			1	0	0
1374	0.000522789			1	0	0
1375	0.0281813			1	0	0
1376	0.000891472			1	0	0
1377	0.0738197			1	0	0
1378	0.0772845			1	0	0
1379	0.0324158			1	0	0
1380	0.0765791			1	0	0
1381	0.0809408			1	0	0
1382	0.169118			1	0	0
1383	0.00393367			1	0	0
1384	0.0393782			1	0	0
1385	0.0583416			1	0	0
1386	0.113105			1	0	0
1387	0.286252			1	0	0
1388	0.021112			1	0	0
1389	0.0497509			1	0	0
1390	0.303983			1	0	0
1391	0.087157			1	0	0
1392	0.00122197			1	0	0
1393	0.000968867			1	0	0
1394	0.0921625			1	0	0
1395	0.0423221			1	0	0
1396	0.0251073			1	0	0
1397	0.000707213			1	0	0
1398	0.000523273			1	0	0
1399	0.0498647			1	0	0
1400	0.000218251			1	0	0
1401	0.000935574			1	0	0
1402	0.000220683			1	0	0
1403	0.00116715			1	0	0
1404	0.0328487			1	0	0
1405	0.030352			1	0	0
1406	0.00237723			1	0	0
1407	0.0298999			1	0	0
1408	0.00075603			1	0	0
1409	0.107498			1	0	0
1410	0.00049212			1	0	0
1411	0.0300025			1	0	0
1412	0.0272405			1	0	0
1413	0.00231898			1	0	0
1414	0.00234061			1	0	0
1415	0.0208184			1	0	0
1416	0.00237499			1	0	0
1417	0.148201			1	0	0
1418	0.0626053			1	0	0
1419	0.000740768			1	0	0
1420	0.00109209			1	0	0
1421	0.0604856			1	0	0
1422	0.0302116			1	0	0
1423	0.0440816			1	0	0
1424	0.0016086			1	0	0
1425	0.0324008			1	0	0
1426	0.0449884			1	0	0
1427	0.0874814			1	0	0
1428	0.060702			1	0	0
1429	0.000777826			1	0	0
1430	0.381876			1	0	0
1431	0.0617747			1	0	0
1432	0.00124901			1	0	0
1433	0.464701			1	0	0
1434	0.391785			1	0	0
1435	0.126641			1	0	0
1436	0.0977741			1	0	0
1437	0.502989			0	1	0
1438	0.0016072			1	0	0
1439	0.0254191			1	0	0
1440	0.0352994			1	0	0
1441	0.175964			1	0	0
1442	0.0894058			1	0	0
1443	0.0294606			1	0	0
1444	0.0853458			1	0	0
1445	0.0332233			1	0	0
1446	0.196831			1	0	0
1447	0.000704252			1	0	0
1448	0.625806			0	1	0
1449	0.630199			0	1	0
1450	0.5919			0	1	0
1451	0.0273912			1	0	0
1452	0.000375833			1	0	0
1453	0.000368145			1	0	0
1454	0.000763763			1	0	0
1455	0.00078788			1	0	0
1456	0.00159225			1	0	0
1457	0.0404857			1	0	0
1458	0.00247321			1	0	0
1459	0.0523044			1	0	0
1460	0.191424			1	0	0
1461	0.000456846			1	0	0
1462	0.000883017			1	0	0
1463	0.000750708			1	0	0
1464	0.00073036			1	0	0
1465	0.0341315			1	0	0
1466	0.0291777			1	0	0
1467	0.0548557			1	0	0
1468	0.500351			0	1	0
1469	0.342998			1	0	0
1470	0.175877			1	0	0
1471	0.17707			1	0	0
1472	0.0851449			1	0	0
1473	0.0265673			1	0	0
1474	0.240161			1	0	0
1475	0.406938			1	0	0
1476	0.139203			1	0	0
1477	0.00144964			1	0	0
1478	0.19224			1	0	0
1479	0.322794			1	0	0
1480	0.0326364			1	0	0
1481	0.27155			1	0	0
1482	0.0621387			1	0	0
1483	0.315989			1	0	0
1484	0.52947			0	1	0
1485	0.441937			1	0	0
1486	0.524081			0	1	0
1487	0.42117			1	0	0
1488	0.046824			1	0	0
1489	0.182105			1	0	0
1490	0.261824			1	0	0
1491	0.265071			1	0	0
1492	0.317977			1	0	0
1493	0.0973498			1	0	0
1494	0.715782			0	1	0
1495	0.715782			0	1	0
1496	0.10596			1	0	0
1497	0.385177			1	0	0
1498	0.299132			1	0	0
1499	0.237238			1	0	0
1500	0.431315			1	0	0
1501	0.538183			0	1	0
1502	0.715782			0	1	0
1503	1.30392			0	0	1
1504	0.195031			1	0	0
1505	0.503091			0	1	0
1506	0.577221			0	1	0
1507	0.715782			0	1	0
1508	0.715782			0	1	0
1509	0.166943			1	0	0
1510	0.128702			1	0	0
1511	2.11481			0	0	1
1512	0.625922			0	1	0
1513	0.404337			1	0	0
1514	0.582415			0	1	0
1515	0.477479			1	0	0
1516	1.09133			0	0	1
1517	0.404474			1	0	0
1518	0.442874			1	0	0
1519	0.295895			1	0	0
1520	0.300669			1	0	0
1521	0.715782			0	1	0
1522	0.715782			0	1	0
1523	0.715782			0	1	0
1524	0.715782			0	1	0
1525	0.715782			0	1	0
1526	0.715782			0	1	0
1527	0.539077			0	1	0
1528	0.355283			1	0	0
1529	0.393214			1	0	0
1530	0.605252			0	1	0
1531	0.0979831			1	0	0
1532	0.135523			1	0	0
1533	0.0328263			1	0	0
1534	0.0967012			1	0	0
1535	0.11276			1	0	0
1536	0.0856235			1	0	0
1537	0.48667			1	0	0
1538	0.133985			1	0	0
1539	0.0303297			1	0	0
1540	0.123086			1	0	0
1541	0.31022			1	0	0
1542	0.310038			1	0	0
1543	0.0350416			1	0	0
1544	0.200951			1	0	0
1545	0.292431			1	0	0
1546	0.000690883			1	0	0
1547	0.0717408			1	0	0
1548	0.532838			0	1	0
1549	0.27919			1	0	0
1550	0.10842			1	0	0
1551	0.0421881			1	0	0
1552	0.34588			1	0	0
1553	0.000689852			1	0	0
1554	0.113456			1	0	0
1555	0.15695			1	0	0
1556	0.207797			1	0	0
1557	0.00149988			1	0	0
1558	0.165486			1	0	0
1559	0.0181113			1	0	0
1560	0.0928366			1	0	0
1561	0.000734756			1	0	0
1562	0.194917			1	0	0
1563	0.0978157			1	0	0
1564	0.0213503			1	0	0
1565	0.216114			1	0	0
1566	0.167675			1	0	0
1567	0.348523			1	0	0
1568	0.703725			0	1	0
1569	0.0540312			1	0	0
1570	0.0027375			1	0	0
1571	0.0877837			1	0	0
1572	0.169233			1	0	0
1573	0.00106743			1	0	0
1574	0.0314221			1	0	0
1575	0.0902005			1	0	0
1576	0.0286664			1	0	0
1577	0.0200811			1	0	0
1578	0.142837			1	0	0
1579	0.168796			1	0	0
1580	0.0729382			1	0	0
1581	0.111805			1	0	0
1582	0.261615			1	0	0
1583	0.181673			1	0	0
1584	0.247668			1	0	0
1585	0.319134			1	0	0
1586	0.0313604			1	0	0
1587	0.0794957			1	0	0
1588	0.0284387			1	0	0
1589	0.0445717			1	0	0
1590	0.142838			1	0	0
1591	0.0543892			1	0	0
1592	0.032291			1	0	0
1593	0.120477			1	0	0
1594	0.127591			1	0	0
1595	0.0300182			1	0	0
1596	0.0911482			1	0	0
1597	0.129031			1	0	0
1598	0.238951			1	0	0
1599	0.230386			1	0	0
1600	0.282669			1	0	0
1601	0.163798			1	0	0
1602	0.0520902			1	0	0
1603	0.000286373			1	0	0
1604	0.215248			1	0	0
1605	0.0858044			1	0	0
1606	0.0340961			1	0	0
1607	0.0316895			1	0	0
1608	0.0531652			1	0	0
1609	0.0247368			1	0	0
1610	0.17102			1	0	0
1611	0.11511			1	0	0
1612	0.0261541			1	0	0
1613	0.149516			1	0	0
1614	0.208377			1	0	0
1615	0.194264			1	0	0
1616	0.024534			1	0	0
1617	0.0876089			1	0	0
1618	0.0826686			1	0	0
1619	0.0913679			1	0	0
1620	0.020282			1	0	0
1621	0.111133			1	0	0
1622	0.0291126			1	0	0
1623	0.0358518			1	0	0
1624	0.100976			1	0	0
1625	0.0591561			1	0	0
1626	0.0278106			1	0	0
1627	0.0265598			1	0	0
1628	0.0273669			1	0	0
1629	0.0467074			1	0	0
1630	0.0291341			1	0	0
1631	0.00144964			1	0	0
1632	0.0718642			1	0	0
1633	0.132071			1	0	0
1634	0.0732224			1	0	0
1635	0.0947791			1	0	0
1636	0.228398			1	0	0
1637	0.096339			1	0	0
1638	0.0781225			1	0	0
1639	0.134144			1	0	0
1640	0.119052			1	0	0
1641	0.206803			1	0	0
1642	0.000763827			1	0	0
1643	0.196074			1	0	0
1644	0.0291481			1	0	0
1645	0.0368539			1	0	0
1646	0.204047			1	0	0
1647	0.715782			0	1	0
1648	0.145341			1	0	0
1649	0.283687			1	0	0
1650	0.0979064			1	0	0
1651	0.148311			1	0	0
1652	0.0725719			1	0	0
1653	0.153834			1	0	0
1654	0.114224			1	0	0
1655	0.0339087			1	0	0
1656	0.201347			1	0	0
1657	0.0110593			1	0	0
1658	0.166013			1	0	0
1659	0.0260721			1	0	0
1660	0.000330885			1	0	0
1661	0.0356309			1	0	0
1662	0.0861336			1	0	0
1663	0.100303			1	0	0
1664	0.187319			1	0	0
1665	0.140025			1	0	0
1666	0.180814			1	0	0
1667	0.190902			1	0	0
1668	0.16674			1	0	0
1669	0.38224			1	0	0
1670	0.715782			0	1	0
1671	0.178087			1	0	0
1672	0.0969503			1	0	0
1673	0.0773588			1	0	0
1674	0.124796			1	0	0
1675	0.142724			1	0	0
1676	0.112143			1	0	0
1677	0.0641793			1	0	0
1678	0.133985			1	0	0
1679	0.113803			1	0	0
1680	0.212531			1	0	0
1681	0.144932			1	0	0
1682	0.103797			1	0	0
1683	0.0623229			1	0	0
1684	0.0544718			1	0	0
1685	0.155204			1	0	0
1686	0.0861452			1	0	0
1687	0.177337			1	0	0
1688	0.140096			1	0	0
1689	0.145529			1	0	0
1690	0.103415			1	0	0
1691	0.163798			1	0	0
1692	0.069258			1	0	0
1693	0.176409			1	0	0
1694	0.246714			1	0	0
1695	0.101295			1	0	0
1696	0.0334322			1	0	0
1697	0.118797			1	0	0
1698	0.12146			1	0	0
1699	0.000293296			1	0	0
1700	0.0538726			1	0	0
1701	0.0600687			1	0	0
1702	0.112021			1	0	0
1703	0.0816154			1	0	0
1704	0.0314497			1	0	0
1705	0.129204			1	0	0
1706	0.110997			1	0	0
1707	0.0793513			1	0	0
1708	0.134317			1	0	0
1709	0.11685			1	0	0
1710	0.0807642			1	0	0
1711	0.286755			1	0	0
1712	0.0793725			1	0	0
1713	0.0932159			1	0	0
1714	0.0853959			1	0	0
1715	0.132291			1	0	0
1716	0.209634			1	0	0
1717	0.232015			1	0	0
1718	0.0418651			1	0	0
1719	0.0959108			1	0	0
1720	0.000737496			1	0	0
1721	0.0549202			1	0	0
1722	0.177543			1	0	0
1723	0.0276075			1	0	0
1724	0.066852			1	0	0
1725	0.253563			1	0	0
1726	0.372981			1	0	0
1727	0.0740825			1	0	0
1728	0.00704297			1	0	0
1729	0.0262903			1	0	0
1730	0.0954202			1	0	0
1731	0.0286071			1	0	0
1732	0.00144964			1	0	0
1733	0.231513			1	0	0
1734	0.0765553			1	0	0
1735	0.0277748			1	0	0
1736	7.79296e-05			1	0	0
1737	0.156837			1	0	0
1738	0.0415656			1	0	0
1739	0.16516			1	0	0
1740	0.0656664			1	0	0
1741	0.0359618			1	0	0
1742	0.179985			1	0	0
1743	0.0307784			1	0	0
1744	0.00160321			1	0	0
1745	0.0829129			1	0	0
1746	0.193121			1	0	0
1747	0.0968591			1	0	0
1748	0.080126			1	0	0
1749	0.189298			1	0	0
1750	0.172937			1	0	0
1751	0.213674			1	0	0
1752	0.169511			1	0	0
1753	0.125047			1	0	0
1754	0.0234934			1	0	0
1755	0.0271422			1	0	0
1756	0.196043			1	0	0
1757	0.0364956			1	0	0
1758	0.172775			1	0	0
1759	0.0270905			1	0	0
1760	0.574797			0	1	0
1761	0.00094832			1	0	0
1762	0.234026			1	0	0
1763	0.45719			1	0	0
1764	0.147064			1	0	0
1765	0.0292336			1	0	0
1766	0.115006			1	0	0
1767	0.154032			1	0	0
1768	0.341337			1	0	0
1769	0.0641935			1	0	0
1770	0.189251			1	0	0
1771	0.000273788			1	0	0
1772	0.0316464			1	0	0
1773	0.579771			0	1	0
1774	0.0343195			1	0	0
1775	0.221723			1	0	0
1776	0.0295742			1	0	0
1777	0.000828232			1	0	0
1778	0.169962			1	0	0
1779	0.177928			1	0	0
1780	0.0679776			1	0	0
1781	0.0309166			1	0	0
1782	0.40465			1	0	0
1783	0.585457			0	1	0
1784	0.00508399			1	0	0
1785	0.111478			1	0	0
1786	0.322568			1	0	0
1787	0.586864			0	1	0
1788	0.471779			1	0	0
1789	0.613705			0	1	0
1790	0.715782			0	1	0
1791	0.0011762			1	0	0
1792	0.00158967			1	0	0
1793	0.0852497			1	0	0
1794	0.450576			1	0	0
1795	0.0641671			1	0	0
1796	0.0766133			1	0	0
1797	0.224234			1	0	0
1798	0.181076			1	0	0
1799	0.0848134			1	0	0
1800	0.295618			1	0	0
1801	0.151058			1	0	0
1802	0.000916761			1	0	0
1803	0.127591			1	0	0
1804	0.0421939			1	0	0
1805	0.000958685			1	0	0
1806	0.310003			1	0	0
1807	0.108988			1	0	0
1808	0.260558			1	0	0
1809	0.193939			1	0	0
1810	0.0215423			1	0	0
1811	0.000579384			1	0	0
1812	0.215109			1	0	0
1813	0.0622283			1	0	0
1814	0.0768472			1	0	0
1815	2.91959			0	0	1
1816	0.280938			1	0	0
1817	0.193274			1	0	0
1818	0.187385			1	0	0
1819	0.234242			1	0	0
1820	0.176199			1	0	0
1821	0.286366			1	0	0
1822	0.109371			1	0	0
1823	0.210671			1	0	0
1824	0.190255			1	0	0
1825	0.171837			1	0	0
1826	0.00144964			1	0	0
1827	0.000651866			1	0	0
1828	0.00038545			1	0	0
1829	0.110926			1	0	0
1830	0.0222923			1	0	0
1831	0.132921			1	0	0
1832	0.263515			1	0	0
1833	0.15618			1	0	0
1834	0.17475			1	0	0
1835	0.0452919			1	0	0
1836	0.0405086			1	0	0
1837	0.443201			1	0	0
1838	0.0584343			1	0	0
1839	0.0290307			1	0	0
1840	0.222172			1	0	0
1841	0.225871			1	0	0
1842	0.305476			1	0	0
1843	0.0183865			1	0	0
1844	0.338861			1	0	0
1845	0.373458			1	0	0
1846	0.140315			1	0	0
1847	0.0292802			1	0	0
1848	0.160338			1	0	0
1849	0.24208			1	0	0
1850	0.345301			1	0	0
1851	0.054373			1	0	0
1852	0.100905			1	0	0
1853	0.343281			1	0	0
1854	0.152223			1	0	0
1855	0.368307			1	0	0
1856	0.347109			1	0	0
1857	0.316149			1	0	0
1858	0.296944			1	0	0
1859	0.715782			0	1	0
1860	1.63773			0	0	1
1861	1.82057			0	0	1
1862	0.22977			1	0	0
1863	0.168756			1	0	0
1864	0.447696			1	0	0
1865	0.62517			0	1	0
1866	0.120131			1	0	0
1867	0.513651			0	1	0
1868	0.63492			0	1	0
1869	0.501583			0	1	0
1870	0.307249			1	0	0
1871	0.369224			1	0	0
1872	0.419771			1	0	0
1873	0.577189			0	1	0
1874	0.360886			1	0	0
1875	0.135956			1	0	0
1876	0.185313			1	0	0
1877	0.137854			1	0	0
1878	0.19727			1	0	0
1879	0.169318			1	0	0
1880	0.200344			1	0	0
1881	0.0709752			1	0	0
1882	3.67588			0	0	1
1883	1.25344			0	0	1
1884	0.247168			1	0	0
1885	2.71492			0	0	1
1886	3.17574			0	0	1
1887	1.00037			0	0	1
1888	0.204579			1	0	0
				1483	319	86		1888
