# Supplementary material for: Molecular evolution of the members of the Snq2/Pdr18 subfamily of Pdr transporters in the Hemiascomycete yeasts
Source: FEMS Yeast Res. 2025 May 27;25:foaf026. doi: 10.1093/femsyr/foaf026 (PMC12202755; doi:10.1093/femsyr/foaf026)
Supplement: foaf026_Supplemental_Files [file foaf026_supplemental_files.zip › Supplementary Data A25.tre]

(teph_1_a04220:0.6629658604297334,vapo_1_1037.47:0.5729993855269092,(tebl_1_i01760:0.5626960568747091,((((sami_1_17.26:0.1689621335368391,((sauv_1_7.3:0.04665616979896464,saeu_1_2_b00130:0.06008284748537826)Node11:0.0862225521356126,(saar_1_8_h03780:0.1482505000524027,(saku_1_14.404:0.1073648689270941,(sami_1_14.399:0.135202929832385,(((sapa_18_8_3730:0.008270450309198802,(sapa_3_8_h03890:0.002176247660623111,sapa_16_8_h03890:0.0009558593702292203,sapa_17_8_3730:0.0007157625989956715,sapa_2_8_h03860:0,sapa_7_8_3740:0.0002382917654239985,sapa_23_8_h03850:0.0002383160933242672)Node24:0.007156497589153778)Node22:0.0120368357454958,((sapa_13_8_h03820:0.0002401913040491701,sapa_8_8_3750:0)Node32:0.004570140384882318,(sapa_10_8_3760:0.0002402843261535031,(sapa_11_8_h03830:0.0006233670485892203,sapa_5_8_3700:9.031187453980136e-05,(sapa_19_8_h03900:0.0002402604792127623,sapa_24_8_h03850:0)Node40:0.0002402153211435006,(sapa_1_8_h03820:0.0002402494756695439,sapa_21_8_h03870:0.0002404992547379416)Node43:0.0002404686042315028,sapa_4_8_h03850:0.00072118321295376,sapa_20_8_h03860:0,sapa_22_8_h03900:0.0002402129475914515,sapa_25_8_h03870:0.0004804794005487283,sapa_6_8_3750:0.0002402462062931137,sapa_9_8_3720:0.0002401764062617367)Node37:0.002577001292162578)Node35:0.001605749155898047)Node31:0.004903139161009581)Node21:0.03171358663122986,((((sace_14_7_g00150:0.001014179167429847,(((sace_19_7_3840:0.0002455179572346242,sace_2_8_h03860:0.0002478086810852766)Node59:0.000491263957953334,sace_6_169_fm00160:0.0002456379077591751)Node58:0.0004905151404566027,sace_40_8_h03830:0.0002452226237352532,sace_24_8_3780:0)Node57:0.0004906525532612505,sace_53_29_ac00130:0.000496152133931139,sace_1_ynr070w:0.0002567179838232705,sace_15_7_g03870:0)Node55:0.0002447902129021362,(sace_4_8_h03690:0.008850900231509499,sace_5_78_bz00120:0)Node68:0.0004919029128484959)Node54:0.0007376387115430668,sace_32_7_3770:0,sace_7_7_g03880:0)Node53:0.0007210356603744871,sace_21_7_3790:0.005542748460163823,sace_59_336_lx00100:0.001439803475959767,(sace_46_8_h03910:0.002155793063315819,sace_45_7_g03890:0.001435287655217218,sace_25_7_g03880:0)Node75:0.000952036877678679,((sace_37_7_g03850:0.0002838030515038791,(sace_9_7_g00180:0.0002388145051878305,sace_60_6_f03350:0.0004777842763061759)Node82:0.0004327187953413823)Node80:0.000478353738858609,sace_17_7_g03930:0.0009105835135244486)Node79:0.0005278370659524771,((sace_23_7_3860:0.001914184069112676,sace_43_7_g03870:0.00023805061642237)Node87:0.0004773985288688857,sace_35_7_3840:0)Node86:0.001912760619438537,sace_31_7_3780:0.001191016064829497,sace_58_71_bs00120_AND_sace_58_71_bs00110:0.0007130669951399626,sace_34_8_3770:0.00167191240407843,sace_57_8_h03900:0.001199708205840393,sace_56_17_q01110:0.0004950013531369929,sace_49_8_h03830:0,sace_8_73_bu00100:0)Node52:0.07706326860551485)Node20:0.05042982922751132)Node18:0.05087232965145883)Node16:0.03191589494740753)Node14:0.05179098700059185)Node10:0.0966498995323497)Node8:0.3694131443468453,((saba_1_58_bf00280:0.06801499896271088,saeu_1_4_d02400:0.06567173422094062)Node99:0.06311921406414465,((saar_1_2_b02590:0.12758170415007,(sami_1_4.244:0.08159852778572683,((sace_5_33_ag00510:0,sace_4_1_a02360:0.002515487495129244,(sace_31_1_2300:0.003655627398710078,(sace_17_1_a02410:0.002053936676942251,sace_6_120_dp00100:0.0009120279217136137)Node113:0.0006815103879652709,sace_21_1_2310:0.001364789998641997,sace_23_1_2290:0.000910427457678424,sace_22_1_2300:0,sace_29_1_2290:0.0002271677641294273,sace_34_1_2320:0.0004546073432033769,sace_58_25_y00780:0.0006820198861150587,((sace_37_1_a02430:0.001137542947940241,sace_15_1_a02420:0)Node123:0,sace_9_1_a02440:0.0009094849902636804)Node122:0.001592753149388432)Node111:0.001593758727107372,sace_50_1_a02410_AND_sace_50_1_a02420:0.0002274543192613457,sace_49_1_a02460:0,sace_8_2_b02430:0.0004552854550552373,sace_2_1_a02390:0.002509761970427904,sace_57_1_a02410:0.003887090185509783,sace_46_1_a02400:0.0006819109257763348,sace_56_1_a02020:0.001137116405096755,sace_24_1_2300:0.0004544924020208583,sace_40_1_a02390:0.0004544334949412336,sace_59_110_df00100:0.002051987747852737,sace_47_1_a02400:0.0006822959025282656,sace_7_1_a02410:0.0002271973690715138,sace_52_1_a02400_AND_sace_52_1_a02410:0.00296752449441984,sace_25_1_a02400:0.002736808021992934,sace_1_ydr011w:0.00250724957881909,sace_16_1_a02380:0.0006821595109968787,sace_45_1_a02420:0.002507542697859436,sace_48_1_a02380:0.001137372777852387,sace_60_4_d02440:0.002506992892463402)Node108:0.06105299483598698,(((sapa_14_1_a02440:0.000452427637555856,sapa_8_1_2350:0)Node148:0.003482859997606799,(sapa_11_1_a02470:0.0004522181175883042,sapa_25_1_a02460:0.0004520475288159681,sapa_4_1_a02470:0.0002260112552045654,sapa_5_1_2350:0.0002260112575179912,sapa_9_1_2360:0)Node151:0.002215544862483481)Node147:0.00511863216165501,(sapa_18_1_2390:0.008358576347150141,((sapa_2_1_a02460:0.0002246529119108724,sapa_23_1_a02480:0.0002246436662681131,sapa_3_1_a02470:0)Node160:0.0002273180962340962,sapa_17_1_2380:0.001123780724694264,sapa_7_1_2370:0.0006780825122780718)Node159:0.007803375990080756)Node157:0.009742580500205862)Node146:0.03045691377423224)Node107:0.03777688065413252)Node105:0.02875782406182802)Node103:0.01165788211216437,saku_1_4.262:0.08874345507122199)Node102:0.02756159659020672)Node98:0.2087640272305989)Node7:0.0403014680386212,(((nada_1_g01840:0.3874710020622559,naca_1_e01630:0.2949844500881281)Node169:0.1095914171480029,((naca_1_e01650:0.2879846028398425,naca_1_e01640:0.1420615778650229)Node173:0.07944779114147825,nada_1_g01850:0.3152757138609611)Node172:0.04507142329155151)Node168:0.08567912803000326,(kaaf_1_c00820:0.373084812451963,kaaf_1_c00830:0.2723988466619641)Node177:0.1181496437373287)Node167:0.02390303143507325)Node6:0.05619677970178808,(cagl_1_i04862g:0.3277728063007377,kana_1_k01350:0.2939248785731376)Node180:0.0837815280832936)Node5:0.169335113663817)Node3:0.2788966160734599)
<<<<<<<<<<<<<<<<<<<<<<<<
Site,Branch,PosteriorProbability,EmpiricalBayesFactor,SynSubs,NonsynSubs
2,teph_1_a04220,0.999999999,1.000000039814375,0,0
2,vapo_1_1037.47,0.999999999,1.000000039814375,0,0
2,tebl_1_i01760,0.9999999991233653,1.140726079410759,0,2
2,sami_1_17.26,0.999999999,1.000000039814375,0,0
2,sauv_1_7.3,0.999999999,1.000000039814375,0,0
2,saeu_1_2_b00130,0.999999999,1.000000039814375,0,0
2,Node11,0.999999999,1.000000039814375,0,0
2,saar_1_8_h03780,0.999999999,1.000000039814375,0,0
2,saku_1_14.404,0.999999999,1.000000039814375,0,0
2,sami_1_14.399,0.999999999,1.000000039814375,0,0
2,sapa_18_8_3730,0.999999999,1.000000039814375,0,0
2,sapa_3_8_h03890,0.999999999,1.000000039814375,0,0
2,sapa_16_8_h03890,0.999999999,1.000000039814375,0,0
2,sapa_17_8_3730,0.999999999,1.000000039814375,0,0
2,sapa_2_8_h03860,0.999999999,1.000000039814375,0,0
2,sapa_7_8_3740,0.999999999,1.000000039814375,0,0
2,sapa_23_8_h03850,0.999999999,1.000000039814375,0,0
2,Node24,0.999999999,1.000000039814375,0,0
2,Node22,0.999999999,1.000000039814375,0,0
2,sapa_13_8_h03820,0.999999999,1.000000039814375,0,0
2,sapa_8_8_3750,0.999999999,1.000000039814375,0,0
2,Node32,0.999999999,1.000000039814375,0,0
2,sapa_10_8_3760,0.999999999,1.000000039814375,0,0
2,sapa_11_8_h03830,0.999999999,1.000000039814375,0,0
2,sapa_5_8_3700,0.999999999,1.000000039814375,0,0
2,sapa_19_8_h03900,0.999999999,1.000000039814375,0,0
2,sapa_24_8_h03850,0.999999999,1.000000039814375,0,0
2,Node40,0.999999999,1.000000039814375,0,0
2,sapa_1_8_h03820,0.999999999,1.000000039814375,0,0
2,sapa_21_8_h03870,0.999999999,1.000000039814375,0,0
2,Node43,0.999999999,1.000000039814375,0,0
2,sapa_4_8_h03850,0.999999999,1.000000039814375,0,0
2,sapa_20_8_h03860,0.999999999,1.000000039814375,0,0
2,sapa_22_8_h03900,0.999999999,1.000000039814375,0,0
2,sapa_25_8_h03870,0.999999999,1.000000039814375,0,0
2,sapa_6_8_3750,0.999999999,1.000000039814375,0,0
2,sapa_9_8_3720,0.999999999,1.000000039814375,0,0
2,Node37,0.999999999,1.000000039814375,0,0
2,Node35,0.999999999,1.000000039814375,0,0
2,Node31,0.999999999,1.000000039814375,0,0
2,Node21,0.999999999,1.000000039814375,0,0
2,sace_14_7_g00150,0.999999999,1.000000039814375,0,0
2,sace_19_7_3840,0.999999999,1.000000039814375,0,0
2,sace_2_8_h03860,0.999999999,1.000000039814375,0,0
2,Node59,0.999999999,1.000000039814375,0,0
2,sace_6_169_fm00160,0.999999999,1.000000039814375,0,0
2,Node58,0.999999999,1.000000039814375,0,0
2,sace_40_8_h03830,0.999999999,1.000000039814375,0,0
2,sace_24_8_3780,0.999999999,1.000000039814375,0,0
2,Node57,0.999999999,1.000000039814375,0,0
2,sace_53_29_ac00130,0.999999999,1.000000039814375,0,0
2,sace_1_ynr070w,0.999999999,1.000000039814375,0,0
2,sace_15_7_g03870,0.999999999,1.000000039814375,0,0
2,Node55,0.999999999,1.000000039814375,0,0
2,sace_4_8_h03690,0.999999999,1.000000039814375,0,0
2,sace_5_78_bz00120,0.999999999,1.000000039814375,0,0
2,Node68,0.999999999,1.000000039814375,0,0
2,Node54,0.999999999,1.000000039814375,0,0
2,sace_32_7_3770,0.999999999,1.000000039814375,0,0
2,sace_7_7_g03880,0.999999999,1.000000039814375,0,0
2,Node53,0.999999999,1.000000039814375,0,0
2,sace_21_7_3790,0.999999999,1.000000039814375,0,0
2,sace_59_336_lx00100,0.999999999,1.000000039814375,0,0
2,sace_46_8_h03910,0.999999999,1.000000039814375,0,0
2,sace_45_7_g03890,0.999999999,1.000000039814375,0,0
2,sace_25_7_g03880,0.999999999,1.000000039814375,0,0
2,Node75,0.999999999,1.000000039814375,0,0
2,sace_37_7_g03850,0.999999999,1.000000039814375,0,0
2,sace_9_7_g00180,0.999999999,1.000000039814375,0,0
2,sace_60_6_f03350,0.999999999,1.000000039814375,0,0
2,Node82,0.999999999,1.000000039814375,0,0
2,Node80,0.999999999,1.000000039814375,0,0
2,sace_17_7_g03930,0.999999999,1.000000039814375,0,0
2,Node79,0.999999999,1.000000039814375,0,0
2,sace_23_7_3860,0.999999999,1.000000039814375,0,0
2,sace_43_7_g03870,0.999999999,1.000000039814375,0,0
2,Node87,0.999999999,1.000000039814375,0,0
2,sace_35_7_3840,0.999999999,1.000000039814375,0,0
2,Node86,0.999999999,1.000000039814375,0,0
2,sace_31_7_3780,0.999999999,1.000000039814375,0,0
2,sace_58_71_bs00120_AND_sace_58_71_bs00110,0.999999999,1.000000039814375,0,0
2,sace_34_8_3770,0.999999999,1.000000039814375,0,0
2,sace_57_8_h03900,0.999999999,1.000000039814375,0,0
2,sace_56_17_q01110,0.999999999,1.000000039814375,0,0
2,sace_49_8_h03830,0.999999999,1.000000039814375,0,0
2,sace_8_73_bu00100,0.999999999,1.000000039814375,0,0
2,Node52,0.999999999,1.000000039814375,0,0
2,Node20,0.999999999,1.000000039814375,0,0
2,Node18,0.999999999,1.000000039814375,0,0
2,Node16,0.999999999,1.000000039814375,0,0
2,Node14,0.999999999,1.000000039814375,0,0
2,Node10,0.999999999,1.000000039814375,0,0
2,Node8,0.999999999,1.000000039814375,0,0
2,saba_1_58_bf00280,0.999999999,1.000000039814375,0,0
2,saeu_1_4_d02400,0.999999999,1.000000039814375,0,0
2,Node99,0.999999999,1.000000039814375,0,0
2,saar_1_2_b02590,0.999999999,1.000000039814375,0,0
2,sami_1_4.244,0.999999999,1.000000039814375,0,0
2,sace_5_33_ag00510,0.999999999,1.000000039814375,0,0
2,sace_4_1_a02360,0.999999999,1.000000039814375,0,0
2,sace_31_1_2300,0.999999999,1.000000039814375,0,0
2,sace_17_1_a02410,0.999999999,1.000000039814375,0,0
2,sace_6_120_dp00100,0.999999999,1.000000039814375,0,0
2,Node113,0.999999999,1.000000039814375,0,0
2,sace_21_1_2310,0.999999999,1.000000039814375,0,0
2,sace_23_1_2290,0.999999999,1.000000039814375,0,0
2,sace_22_1_2300,0.999999999,1.000000039814375,0,0
2,sace_29_1_2290,0.999999999,1.000000039814375,0,0
2,sace_34_1_2320,0.999999999,1.000000039814375,0,0
2,sace_58_25_y00780,0.999999999,1.000000039814375,0,0
2,sace_37_1_a02430,0.999999999,1.000000039814375,0,0
2,sace_15_1_a02420,0.999999999,1.000000039814375,0,0
2,Node123,0.999999999,1.000000039814375,0,0
2,sace_9_1_a02440,0.999999999,1.000000039814375,0,0
2,Node122,0.999999999,1.000000039814375,0,0
2,Node111,0.999999999,1.000000039814375,0,0
2,sace_50_1_a02410_AND_sace_50_1_a02420,0.999999999,1.000000039814375,0,0
2,sace_49_1_a02460,0.999999999,1.000000039814375,0,0
2,sace_8_2_b02430,0.999999999,1.000000039814375,0,0
2,sace_2_1_a02390,0.999999999,1.000000039814375,0,0
2,sace_57_1_a02410,0.999999999,1.000000039814375,0,0
2,sace_46_1_a02400,0.999999999,1.000000039814375,0,0
2,sace_56_1_a02020,0.999999999,1.000000039814375,0,0
2,sace_24_1_2300,0.999999999,1.000000039814375,0,0
2,sace_40_1_a02390,0.999999999,1.000000039814375,0,0
2,sace_59_110_df00100,0.999999999,1.000000039814375,0,0
2,sace_47_1_a02400,0.999999999,1.000000039814375,0,0
2,sace_7_1_a02410,0.999999999,1.000000039814375,0,0
2,sace_52_1_a02400_AND_sace_52_1_a02410,0.999999999,1.000000039814375,0,0
2,sace_25_1_a02400,0.999999999,1.000000039814375,0,0
2,sace_1_ydr011w,0.999999999,1.000000039814375,0,0
2,sace_16_1_a02380,0.999999999,1.000000039814375,0,0
2,sace_45_1_a02420,0.999999999,1.000000039814375,0,0
2,sace_48_1_a02380,0.999999999,1.000000039814375,0,0
2,sace_60_4_d02440,0.999999999,1.000000039814375,0,0
2,Node108,0.999999999,1.000000039814375,0,0
2,sapa_14_1_a02440,0.999999999,1.000000039814375,0,0
2,sapa_8_1_2350,0.999999999,1.000000039814375,0,0
2,Node148,0.999999999,1.000000039814375,0,0
2,sapa_11_1_a02470,0.999999999,1.000000039814375,0,0
2,sapa_25_1_a02460,0.999999999,1.000000039814375,0,0
2,sapa_4_1_a02470,0.999999999,1.000000039814375,0,0
2,sapa_5_1_2350,0.999999999,1.000000039814375,0,0
2,sapa_9_1_2360,0.999999999,1.000000039814375,0,0
2,Node151,0.999999999,1.000000039814375,0,0
2,Node147,0.999999999,1.000000039814375,0,0
2,sapa_18_1_2390,0.999999999,1.000000039814375,0,0
2,sapa_2_1_a02460,0.999999999,1.000000039814375,0,0
2,sapa_23_1_a02480,0.999999999,1.000000039814375,0,0
2,sapa_3_1_a02470,0.999999999,1.000000039814375,0,0
2,Node160,0.999999999,1.000000039814375,0,0
2,sapa_17_1_2380,0.999999999,1.000000039814375,0,0
2,sapa_7_1_2370,0.999999999,1.000000039814375,0,0
2,Node159,0.999999999,1.000000039814375,0,0
2,Node157,0.999999999,1.000000039814375,0,0
2,Node146,0.999999999,1.000000039814375,0,0
2,Node107,0.999999999,1.000000039814375,0,0
2,Node105,0.999999999,1.000000039814375,0,0
2,Node103,0.999999999,1.000000039814375,0,0
2,saku_1_4.262,0.999999999,1.000000039814375,0,0
2,Node102,0.999999999,1.000000039814375,0,0
2,Node98,0.999999999,1.000000039814375,0,0
2,Node7,0.999999999,1.000000039814375,0,0
2,nada_1_g01840,0.999999999,1.000000039814375,0,0
2,naca_1_e01630,0.9999999990250114,1.025652982013071,0,0
2,Node169,0.9999999990028147,1.002822621966434,0,0
2,naca_1_e01650,0.999999999,1.000000039814375,0,0
2,naca_1_e01640,0.999999999,1.000000039814375,0,0
2,Node173,0.999999999,1.000000039814375,0,0
2,nada_1_g01850,0.999999999,1.000000039814375,0,0
2,Node172,0.999999999,1.000000039814375,0,0
2,Node168,0.9999999990016769,1.001679737439507,0,0
2,kaaf_1_c00820,0.999999999,1.000000039814375,0,0
2,kaaf_1_c00830,0.999999999,1.000000039814375,0,0
2,Node177,0.999999999,1.000000039814375,0,0
2,Node167,0.9999999990001222,1.000122179271747,0,0
2,Node6,0.999999999000699,1.000699525216781,0,0
2,cagl_1_i04862g,0.999999999,1.000000039814375,0,0
2,kana_1_k01350,0.999999999,1.000000039814375,0,0
2,Node180,0.999999999,1.000000039814375,0,0
2,Node5,0.9999999990071703,1.007222088693361,0,0
2,Node3,0.999999999,1.000000039814375,0,0
3,teph_1_a04220,0.9999999989999943,1.000000051690744,0,0
3,vapo_1_1037.47,0.9999999989999943,1.000000051690744,0,0
3,tebl_1_i01760,0.9999999991591474,1.189275962419168,0,2
3,sami_1_17.26,0.9999999989999943,1.000000051690744,0,0
3,sauv_1_7.3,0.9999999989999943,1.000000051690744,0,0
3,saeu_1_2_b00130,0.9999999989999943,1.000000051690744,0,0
3,Node11,0.9999999989999943,1.000000051690744,0,0
3,saar_1_8_h03780,0.9999999989999943,1.000000051690744,0,0
3,saku_1_14.404,0.9999999989999943,1.000000051690744,0,0
3,sami_1_14.399,0.9999999989999943,1.000000051690744,0,0
3,sapa_18_8_3730,0.9999999989999943,1.000000051690744,0,0
3,sapa_3_8_h03890,0.9999999989999943,1.000000051690744,0,0
3,sapa_16_8_h03890,0.9999999989999943,1.000000051690744,0,0
3,sapa_17_8_3730,0.9999999989999943,1.000000051690744,0,0
3,sapa_2_8_h03860,0.9999999989999943,1.000000051690744,0,0
3,sapa_7_8_3740,0.9999999989999943,1.000000051690744,0,0
3,sapa_23_8_h03850,0.9999999989999943,1.000000051690744,0,0
3,Node24,0.9999999989999943,1.000000051690744,0,0
3,Node22,0.9999999989999943,1.000000051690744,0,0
3,sapa_13_8_h03820,0.9999999989999943,1.000000051690744,0,0
3,sapa_8_8_3750,0.9999999989999943,1.000000051690744,0,0
3,Node32,0.9999999989999943,1.000000051690744,0,0
3,sapa_10_8_3760,0.9999999989999943,1.000000051690744,0,0
3,sapa_11_8_h03830,0.9999999989999943,1.000000051690744,0,0
3,sapa_5_8_3700,0.9999999989999943,1.000000051690744,0,0
3,sapa_19_8_h03900,0.9999999989999943,1.000000051690744,0,0
3,sapa_24_8_h03850,0.9999999989999943,1.000000051690744,0,0
3,Node40,0.9999999989999943,1.000000051690744,0,0
3,sapa_1_8_h03820,0.9999999989999943,1.000000051690744,0,0
3,sapa_21_8_h03870,0.9999999989999943,1.000000051690744,0,0
3,Node43,0.9999999989999943,1.000000051690744,0,0
3,sapa_4_8_h03850,0.9999999989999943,1.000000051690744,0,0
3,sapa_20_8_h03860,0.9999999989999943,1.000000051690744,0,0
3,sapa_22_8_h03900,0.9999999989999943,1.000000051690744,0,0
3,sapa_25_8_h03870,0.9999999989999943,1.000000051690744,0,0
3,sapa_6_8_3750,0.9999999989999943,1.000000051690744,0,0
3,sapa_9_8_3720,0.9999999989999943,1.000000051690744,0,0
3,Node37,0.9999999989999943,1.000000051690744,0,0
3,Node35,0.9999999989999943,1.000000051690744,0,0
3,Node31,0.9999999989999943,1.000000051690744,0,0
3,Node21,0.9999999989999943,1.000000051690744,0,0
3,sace_14_7_g00150,0.9999999989999943,1.000000051690744,0,0
3,sace_19_7_3840,0.9999999989999943,1.000000051690744,0,0
3,sace_2_8_h03860,0.9999999989999943,1.000000051690744,0,0
3,Node59,0.9999999989999943,1.000000051690744,0,0
3,sace_6_169_fm00160,0.9999999989999943,1.000000051690744,0,0
3,Node58,0.9999999989999943,1.000000051690744,0,0
3,sace_40_8_h03830,0.9999999989999943,1.000000051690744,0,0
3,sace_24_8_3780,0.9999999989999943,1.000000051690744,0,0
3,Node57,0.9999999989999943,1.000000051690744,0,0
3,sace_53_29_ac00130,0.9999999989999943,1.000000051690744,0,0
3,sace_1_ynr070w,0.9999999989999943,1.000000051690744,0,0
3,sace_15_7_g03870,0.9999999989999943,1.000000051690744,0,0
3,Node55,0.9999999989999943,1.000000051690744,0,0
3,sace_4_8_h03690,0.9999999989999943,1.000000051690744,0,0
3,sace_5_78_bz00120,0.9999999989999943,1.000000051690744,0,0
3,Node68,0.9999999989999943,1.000000051690744,0,0
3,Node54,0.9999999989999943,1.000000051690744,0,0
3,sace_32_7_3770,0.9999999989999943,1.000000051690744,0,0
3,sace_7_7_g03880,0.9999999989999943,1.000000051690744,0,0
3,Node53,0.9999999989999943,1.000000051690744,0,0
3,sace_21_7_3790,0.9999999989999943,1.000000051690744,0,0
3,sace_59_336_lx00100,0.9999999989999943,1.000000051690744,0,0
3,sace_46_8_h03910,0.9999999989999943,1.000000051690744,0,0
3,sace_45_7_g03890,0.9999999989999943,1.000000051690744,0,0
3,sace_25_7_g03880,0.9999999989999943,1.000000051690744,0,0
3,Node75,0.9999999989999943,1.000000051690744,0,0
3,sace_37_7_g03850,0.9999999989999943,1.000000051690744,0,0
3,sace_9_7_g00180,0.9999999989999943,1.000000051690744,0,0
3,sace_60_6_f03350,0.9999999989999943,1.000000051690744,0,0
3,Node82,0.9999999989999943,1.000000051690744,0,0
3,Node80,0.9999999989999943,1.000000051690744,0,0
3,sace_17_7_g03930,0.9999999989999943,1.000000051690744,0,0
3,Node79,0.9999999989999943,1.000000051690744,0,0
3,sace_23_7_3860,0.9999999989999943,1.000000051690744,0,0
3,sace_43_7_g03870,0.9999999989999943,1.000000051690744,0,0
3,Node87,0.9999999989999943,1.000000051690744,0,0
3,sace_35_7_3840,0.9999999989999943,1.000000051690744,0,0
3,Node86,0.9999999989999943,1.000000051690744,0,0
3,sace_31_7_3780,0.9999999989999943,1.000000051690744,0,0
3,sace_58_71_bs00120_AND_sace_58_71_bs00110,0.9999999989999943,1.000000051690744,0,0
3,sace_34_8_3770,0.9999999989999943,1.000000051690744,0,0
3,sace_57_8_h03900,0.9999999989999943,1.000000051690744,0,0
3,sace_56_17_q01110,0.9999999989999943,1.000000051690744,0,0
3,sace_49_8_h03830,0.9999999989999943,1.000000051690744,0,0
3,sace_8_73_bu00100,0.9999999989999943,1.000000051690744,0,0
3,Node52,0.9999999989999943,1.000000051690744,0,0
3,Node20,0.9999999989999943,1.000000051690744,0,0
3,Node18,0.9999999989999943,1.000000051690744,0,0
3,Node16,0.9999999989999943,1.000000051690744,0,0
3,Node14,0.9999999989999943,1.000000051690744,0,0
3,Node10,0.9999999989999943,1.000000051690744,0,0
3,Node8,0.9999999989999943,1.000000051690744,0,0
3,saba_1_58_bf00280,0.9999999989999943,1.000000051690744,0,0
3,saeu_1_4_d02400,0.9999999989999943,1.000000051690744,0,0
3,Node99,0.9999999989999943,1.000000051690744,0,0
3,saar_1_2_b02590,0.9999999989999943,1.000000051690744,0,0
3,sami_1_4.244,0.9999999989999943,1.000000051690744,0,0
3,sace_5_33_ag00510,0.9999999989999943,1.000000051690744,0,0
3,sace_4_1_a02360,0.9999999989999943,1.000000051690744,0,0
3,sace_31_1_2300,0.9999999989999943,1.000000051690744,0,0
3,sace_17_1_a02410,0.9999999989999943,1.000000051690744,0,0
3,sace_6_120_dp00100,0.9999999989999943,1.000000051690744,0,0
3,Node113,0.9999999989999943,1.000000051690744,0,0
3,sace_21_1_2310,0.9999999989999943,1.000000051690744,0,0
3,sace_23_1_2290,0.9999999989999943,1.000000051690744,0,0
3,sace_22_1_2300,0.9999999989999943,1.000000051690744,0,0
3,sace_29_1_2290,0.9999999989999943,1.000000051690744,0,0
3,sace_34_1_2320,0.9999999989999943,1.000000051690744,0,0
3,sace_58_25_y00780,0.9999999989999943,1.000000051690744,0,0
3,sace_37_1_a02430,0.9999999989999943,1.000000051690744,0,0
3,sace_15_1_a02420,0.9999999989999943,1.000000051690744,0,0
3,Node123,0.9999999989999943,1.000000051690744,0,0
3,sace_9_1_a02440,0.9999999989999943,1.000000051690744,0,0
3,Node122,0.9999999989999943,1.000000051690744,0,0
3,Node111,0.9999999989999943,1.000000051690744,0,0
3,sace_50_1_a02410_AND_sace_50_1_a02420,0.9999999989999943,1.000000051690744,0,0
3,sace_49_1_a02460,0.9999999989999943,1.000000051690744,0,0
3,sace_8_2_b02430,0.9999999989999943,1.000000051690744,0,0
3,sace_2_1_a02390,0.9999999989999943,1.000000051690744,0,0
3,sace_57_1_a02410,0.9999999989999943,1.000000051690744,0,0
3,sace_46_1_a02400,0.9999999989999943,1.000000051690744,0,0
3,sace_56_1_a02020,0.9999999989999943,1.000000051690744,0,0
3,sace_24_1_2300,0.9999999989999943,1.000000051690744,0,0
3,sace_40_1_a02390,0.9999999989999943,1.000000051690744,0,0
3,sace_59_110_df00100,0.9999999989999943,1.000000051690744,0,0
3,sace_47_1_a02400,0.9999999989999943,1.000000051690744,0,0
3,sace_7_1_a02410,0.9999999989999943,1.000000051690744,0,0
3,sace_52_1_a02400_AND_sace_52_1_a02410,0.9999999989999943,1.000000051690744,0,0
3,sace_25_1_a02400,0.9999999989999943,1.000000051690744,0,0
3,sace_1_ydr011w,0.9999999989999943,1.000000051690744,0,0
3,sace_16_1_a02380,0.9999999989999943,1.000000051690744,0,0
3,sace_45_1_a02420,0.9999999989999943,1.000000051690744,0,0
3,sace_48_1_a02380,0.9999999989999943,1.000000051690744,0,0
3,sace_60_4_d02440,0.9999999989999943,1.000000051690744,0,0
3,Node108,0.9999999989999943,1.000000051690744,0,0
3,sapa_14_1_a02440,0.9999999989999943,1.000000051690744,0,0
3,sapa_8_1_2350,0.9999999989999943,1.000000051690744,0,0
3,Node148,0.9999999989999943,1.000000051690744,0,0
3,sapa_11_1_a02470,0.9999999989999943,1.000000051690744,0,0
3,sapa_25_1_a02460,0.9999999989999943,1.000000051690744,0,0
3,sapa_4_1_a02470,0.9999999989999943,1.000000051690744,0,0
3,sapa_5_1_2350,0.9999999989999943,1.000000051690744,0,0
3,sapa_9_1_2360,0.9999999989999943,1.000000051690744,0,0
3,Node151,0.9999999989999943,1.000000051690744,0,0
3,Node147,0.9999999989999943,1.000000051690744,0,0
3,sapa_18_1_2390,0.9999999989999943,1.000000051690744,0,0
3,sapa_2_1_a02460,0.9999999989999943,1.000000051690744,0,0
3,sapa_23_1_a02480,0.9999999989999943,1.000000051690744,0,0
3,sapa_3_1_a02470,0.9999999989999943,1.000000051690744,0,0
3,Node160,0.9999999989999943,1.000000051690744,0,0
3,sapa_17_1_2380,0.9999999989999943,1.000000051690744,0,0
3,sapa_7_1_2370,0.9999999989999943,1.000000051690744,0,0
3,Node159,0.9999999989999943,1.000000051690744,0,0
3,Node157,0.9999999989999943,1.000000051690744,0,0
3,Node146,0.9999999989999943,1.000000051690744,0,0
3,Node107,0.9999999989999943,1.000000051690744,0,0
3,Node105,0.9999999989999943,1.000000051690744,0,0
3,Node103,0.9999999989999943,1.000000051690744,0,0
3,saku_1_4.262,0.9999999989999943,1.000000051690744,0,0
3,Node102,0.9999999989999943,1.000000051690744,0,0
3,Node98,0.9999999989999943,1.000000051690744,0,0
3,Node7,0.9999999989999943,1.000000051690744,0,0
3,nada_1_g01840,0.9999999989999943,1.000000051690744,0,0
3,naca_1_e01630,0.9999999990357521,1.037083713348437,0,0
3,Node169,0.9999999990042688,1.004292958318937,0,0
3,naca_1_e01650,0.9999999989999943,1.000000051690744,0,0
3,naca_1_e01640,0.9999999989999943,1.000000051690744,0,0
3,Node173,0.9999999989999943,1.000000051690744,0,0
3,nada_1_g01850,0.9999999989999943,1.000000051690744,0,0
3,Node172,0.9999999989999943,1.000000051690744,0,0
3,Node168,0.9999999990025589,1.002571246366474,0,0
3,kaaf_1_c00820,0.9999999989999943,1.000000051690744,0,0
3,kaaf_1_c00830,0.9999999989999943,1.000000051690744,0,0
3,Node177,0.9999999989999943,1.000000051690744,0,0
3,Node167,0.9999999990001845,1.000190379051601,0,0
3,Node6,0.9999999990010725,1.001079458016378,0,0
3,cagl_1_i04862g,0.9999999989999943,1.000000051690744,0,0
3,kana_1_k01350,0.9999999989999943,1.000000051690744,0,0
3,Node180,0.9999999989999943,1.000000051690744,0,0
3,Node5,0.999999999010685,1.010806298996595,0,0
3,Node3,0.9999999989999943,1.000000051690744,0,0
5,teph_1_a04220,0.9999989990000306,1.000000000054589,0,0
5,vapo_1_1037.47,0.9999989990000306,1.000000000054589,0,0
5,tebl_1_i01760,0.9999990130910114,1.014277907119575,0.6666666666666666,2.333333333333333
5,sami_1_17.26,0.9999989990000306,1.000000000054589,0,0
5,sauv_1_7.3,0.9999989990000306,1.000000000054589,0,0
5,saeu_1_2_b00130,0.9999989990000306,1.000000000054589,0,0
5,Node11,0.9999989990000306,1.000000000054589,0,0
5,saar_1_8_h03780,0.9999989990000306,1.000000000054589,0,0
5,saku_1_14.404,0.9999989990000306,1.000000000054589,0,0
5,sami_1_14.399,0.9999989990000306,1.000000000054589,0,0
5,sapa_18_8_3730,0.9999989990000306,1.000000000054589,0,0
5,sapa_3_8_h03890,0.9999989990000306,1.000000000054589,0,0
5,sapa_16_8_h03890,0.9999989990000306,1.000000000054589,0,0
5,sapa_17_8_3730,0.9999989990000306,1.000000000054589,0,0
5,sapa_2_8_h03860,0.9999989990000306,1.000000000054589,0,0
5,sapa_7_8_3740,0.9999989990000306,1.000000000054589,0,0
5,sapa_23_8_h03850,0.9999989990000306,1.000000000054589,0,0
5,Node24,0.9999989990000306,1.000000000054589,0,0
5,Node22,0.9999989990000306,1.000000000054589,0,0
5,sapa_13_8_h03820,0.9999989990000306,1.000000000054589,0,0
5,sapa_8_8_3750,0.9999989990000306,1.000000000054589,0,0
5,Node32,0.9999989990000306,1.000000000054589,0,0
5,sapa_10_8_3760,0.9999989990000306,1.000000000054589,0,0
5,sapa_11_8_h03830,0.9999989990000306,1.000000000054589,0,0
5,sapa_5_8_3700,0.9999989990000306,1.000000000054589,0,0
5,sapa_19_8_h03900,0.9999989990000306,1.000000000054589,0,0
5,sapa_24_8_h03850,0.9999989990000306,1.000000000054589,0,0
5,Node40,0.9999989990000306,1.000000000054589,0,0
5,sapa_1_8_h03820,0.9999989990000306,1.000000000054589,0,0
5,sapa_21_8_h03870,0.9999989990000306,1.000000000054589,0,0
5,Node43,0.9999989990000306,1.000000000054589,0,0
5,sapa_4_8_h03850,0.9999989990000306,1.000000000054589,0,0
5,sapa_20_8_h03860,0.9999989990000306,1.000000000054589,0,0
5,sapa_22_8_h03900,0.9999989990000306,1.000000000054589,0,0
5,sapa_25_8_h03870,0.9999989990000306,1.000000000054589,0,0
5,sapa_6_8_3750,0.9999989990000306,1.000000000054589,0,0
5,sapa_9_8_3720,0.9999989990000306,1.000000000054589,0,0
5,Node37,0.9999989990000306,1.000000000054589,0,0
5,Node35,0.9999989990000306,1.000000000054589,0,0
5,Node31,0.9999989990000306,1.000000000054589,0,0
5,Node21,0.9999989990000306,1.000000000054589,0,0
5,sace_14_7_g00150,0.9999989990000306,1.000000000054589,0,0
5,sace_19_7_3840,0.9999989990000306,1.000000000054589,0,0
5,sace_2_8_h03860,0.9999989990000306,1.000000000054589,0,0
5,Node59,0.9999989990000306,1.000000000054589,0,0
5,sace_6_169_fm00160,0.9999989990000306,1.000000000054589,0,0
5,Node58,0.9999989990000306,1.000000000054589,0,0
5,sace_40_8_h03830,0.9999989990000306,1.000000000054589,0,0
5,sace_24_8_3780,0.9999989990000306,1.000000000054589,0,0
5,Node57,0.9999989990000306,1.000000000054589,0,0
5,sace_53_29_ac00130,0.9999989990000306,1.000000000054589,0,0
5,sace_1_ynr070w,0.9999989990000306,1.000000000054589,0,0
5,sace_15_7_g03870,0.9999989990000306,1.000000000054589,0,0
5,Node55,0.9999989990000306,1.000000000054589,0,0
5,sace_4_8_h03690,0.9999989990000306,1.000000000054589,0,0
5,sace_5_78_bz00120,0.9999989990000306,1.000000000054589,0,0
5,Node68,0.9999989990000306,1.000000000054589,0,0
5,Node54,0.9999989990000306,1.000000000054589,0,0
5,sace_32_7_3770,0.9999989990000306,1.000000000054589,0,0
5,sace_7_7_g03880,0.9999989990000306,1.000000000054589,0,0
5,Node53,0.9999989990000306,1.000000000054589,0,0
5,sace_21_7_3790,0.9999989990000306,1.000000000054589,0,0
5,sace_59_336_lx00100,0.9999989990000306,1.000000000054589,0,0
5,sace_46_8_h03910,0.9999989990000306,1.000000000054589,0,0
5,sace_45_7_g03890,0.9999989990000306,1.000000000054589,0,0
5,sace_25_7_g03880,0.9999989990000306,1.000000000054589,0,0
5,Node75,0.9999989990000306,1.000000000054589,0,0
5,sace_37_7_g03850,0.9999989990000306,1.000000000054589,0,0
5,sace_9_7_g00180,0.9999989990000306,1.000000000054589,0,0
5,sace_60_6_f03350,0.9999989990000306,1.000000000054589,0,0
5,Node82,0.9999989990000306,1.000000000054589,0,0
5,Node80,0.9999989990000306,1.000000000054589,0,0
5,sace_17_7_g03930,0.9999989990000306,1.000000000054589,0,0
5,Node79,0.9999989990000306,1.000000000054589,0,0
5,sace_23_7_3860,0.9999989990000306,1.000000000054589,0,0
5,sace_43_7_g03870,0.9999989990000306,1.000000000054589,0,0
5,Node87,0.9999989990000306,1.000000000054589,0,0
5,sace_35_7_3840,0.9999989990000306,1.000000000054589,0,0
5,Node86,0.9999989990000306,1.000000000054589,0,0
5,sace_31_7_3780,0.9999989990000306,1.000000000054589,0,0
5,sace_58_71_bs00120_AND_sace_58_71_bs00110,0.9999989990000306,1.000000000054589,0,0
5,sace_34_8_3770,0.9999989990000306,1.000000000054589,0,0
5,sace_57_8_h03900,0.9999989990000306,1.000000000054589,0,0
5,sace_56_17_q01110,0.9999989990000306,1.000000000054589,0,0
5,sace_49_8_h03830,0.9999989990000306,1.000000000054589,0,0
5,sace_8_73_bu00100,0.9999989990000306,1.000000000054589,0,0
5,Node52,0.9999989990000306,1.000000000054589,0,0
5,Node20,0.9999989990000306,1.000000000054589,0,0
5,Node18,0.9999989990000306,1.000000000054589,0,0
5,Node16,0.9999989990000306,1.000000000054589,0,0
5,Node14,0.9999989990000306,1.000000000054589,0,0
5,Node10,0.9999989990000306,1.000000000054589,0,0
5,Node8,0.9999989990000306,1.000000000054589,0,0
5,saba_1_58_bf00280,0.9999989990000306,1.000000000054589,0,0
5,saeu_1_4_d02400,0.9999989990000306,1.000000000054589,0,0
5,Node99,0.9999989990000306,1.000000000054589,0,0
5,saar_1_2_b02590,0.9999989990000306,1.000000000054589,0,0
5,sami_1_4.244,0.9999989990000306,1.000000000054589,0,0
5,sace_5_33_ag00510,0.9999989990000306,1.000000000054589,0,0
5,sace_4_1_a02360,0.9999989990000306,1.000000000054589,0,0
5,sace_31_1_2300,0.9999989990000306,1.000000000054589,0,0
5,sace_17_1_a02410,0.9999989990000306,1.000000000054589,0,0
5,sace_6_120_dp00100,0.9999989990000306,1.000000000054589,0,0
5,Node113,0.9999989990000306,1.000000000054589,0,0
5,sace_21_1_2310,0.9999989990000306,1.000000000054589,0,0
5,sace_23_1_2290,0.9999989990000306,1.000000000054589,0,0
5,sace_22_1_2300,0.9999989990000306,1.000000000054589,0,0
5,sace_29_1_2290,0.9999989990000306,1.000000000054589,0,0
5,sace_34_1_2320,0.9999989990000306,1.000000000054589,0,0
5,sace_58_25_y00780,0.9999989990000306,1.000000000054589,0,0
5,sace_37_1_a02430,0.9999989990000306,1.000000000054589,0,0
5,sace_15_1_a02420,0.9999989990000306,1.000000000054589,0,0
5,Node123,0.9999989990000306,1.000000000054589,0,0
5,sace_9_1_a02440,0.9999989990000306,1.000000000054589,0,0
5,Node122,0.9999989990000306,1.000000000054589,0,0
5,Node111,0.9999989990000306,1.000000000054589,0,0
5,sace_50_1_a02410_AND_sace_50_1_a02420,0.9999989990000306,1.000000000054589,0,0
5,sace_49_1_a02460,0.9999989990000306,1.000000000054589,0,0
5,sace_8_2_b02430,0.9999989990000306,1.000000000054589,0,0
5,sace_2_1_a02390,0.9999989990000306,1.000000000054589,0,0
5,sace_57_1_a02410,0.9999989990000306,1.000000000054589,0,0
5,sace_46_1_a02400,0.9999989990000306,1.000000000054589,0,0
5,sace_56_1_a02020,0.9999989990000306,1.000000000054589,0,0
5,sace_24_1_2300,0.9999989990000306,1.000000000054589,0,0
5,sace_40_1_a02390,0.9999989990000306,1.000000000054589,0,0
5,sace_59_110_df00100,0.9999989990000306,1.000000000054589,0,0
5,sace_47_1_a02400,0.9999989990000306,1.000000000054589,0,0
5,sace_7_1_a02410,0.9999989990000306,1.000000000054589,0,0
5,sace_52_1_a02400_AND_sace_52_1_a02410,0.9999989990000306,1.000000000054589,0,0
5,sace_25_1_a02400,0.9999989990000306,1.000000000054589,0,0
5,sace_1_ydr011w,0.9999989990000306,1.000000000054589,0,0
5,sace_16_1_a02380,0.9999989990000306,1.000000000054589,0,0
5,sace_45_1_a02420,0.9999989990000306,1.000000000054589,0,0
5,sace_48_1_a02380,0.9999989990000306,1.000000000054589,0,0
5,sace_60_4_d02440,0.9999989990000306,1.000000000054589,0,0
5,Node108,0.9999989990000306,1.000000000054589,0,0
5,sapa_14_1_a02440,0.9999989990000306,1.000000000054589,0,0
5,sapa_8_1_2350,0.9999989990000306,1.000000000054589,0,0
5,Node148,0.9999989990000306,1.000000000054589,0,0
5,sapa_11_1_a02470,0.9999989990000306,1.000000000054589,0,0
5,sapa_25_1_a02460,0.9999989990000306,1.000000000054589,0,0
5,sapa_4_1_a02470,0.9999989990000306,1.000000000054589,0,0
5,sapa_5_1_2350,0.9999989990000306,1.000000000054589,0,0
5,sapa_9_1_2360,0.9999989990000306,1.000000000054589,0,0
5,Node151,0.9999989990000306,1.000000000054589,0,0
5,Node147,0.9999989990000306,1.000000000054589,0,0
5,sapa_18_1_2390,0.9999989990000306,1.000000000054589,0,0
5,sapa_2_1_a02460,0.9999989990000306,1.000000000054589,0,0
5,sapa_23_1_a02480,0.9999989990000306,1.000000000054589,0,0
5,sapa_3_1_a02470,0.9999989990000306,1.000000000054589,0,0
5,Node160,0.9999989990000306,1.000000000054589,0,0
5,sapa_17_1_2380,0.9999989990000306,1.000000000054589,0,0
5,sapa_7_1_2370,0.9999989990000306,1.000000000054589,0,0
5,Node159,0.9999989990000306,1.000000000054589,0,0
5,Node157,0.9999989990000306,1.000000000054589,0,0
5,Node146,0.9999989990000306,1.000000000054589,0,0
5,Node107,0.9999989990000306,1.000000000054589,0,0
5,Node105,0.9999989990000306,1.000000000054589,0,0
5,Node103,0.9999989990000306,1.000000000054589,0,0
5,saku_1_4.262,0.9999989990000306,1.000000000054589,0,0
5,Node102,0.9999989990000306,1.000000000054589,0,0
5,Node98,0.9999989990000306,1.000000000054589,0,0
5,Node7,0.9999989990000306,1.000000000054589,0,0
5,nada_1_g01840,0.9999989990000306,1.000000000054589,0,0
5,naca_1_e01630,0.9999989977433947,0.9987461922394991,0,0
5,Node169,0.9999989981302705,0.999131862214062,0,0
5,naca_1_e01650,0.9999989990000306,1.000000000054589,0,0
5,naca_1_e01640,0.9999989990000306,1.000000000054589,0,0
5,Node173,0.9999989990000306,1.000000000054589,0,0
5,nada_1_g01850,0.9999989990000306,1.000000000054589,0,0
5,Node172,0.9999989990000306,1.000000000054589,0,0
5,Node168,0.9999989983108009,0.9993119318644718,0,0
5,kaaf_1_c00820,0.9999989990000306,1.000000000054589,0,0
5,kaaf_1_c00830,0.9999989990000306,1.000000000054589,0,0
5,Node177,0.9999989990000306,1.000000000054589,0,0
5,Node167,0.9999989987961279,0.9997963422448877,0,0
5,Node6,0.999998998564363,0.9995649565698751,0,0
5,cagl_1_i04862g,0.9999989990000306,1.000000000054589,0,0
5,kana_1_k01350,0.9999989990000306,1.000000000054589,0,0
5,Node180,0.9999989990000306,1.000000000054589,0,0
5,Node5,0.9999989982394495,0.9992407548291611,0,0
5,Node3,0.9999989990000306,1.000000000054589,0,0
6,teph_1_a04220,0.9999999989999964,1.000000005046055,0,0
6,vapo_1_1037.47,0.9999999989999964,1.000000005046055,0,0
6,tebl_1_i01760,0.9999999991652571,1.197977953482829,0,2
6,sami_1_17.26,0.9999999989999964,1.000000005046055,0,0
6,sauv_1_7.3,0.9999999989999964,1.000000005046055,0,0
6,saeu_1_2_b00130,0.9999999989999964,1.000000005046055,0,0
6,Node11,0.9999999989999964,1.000000005046055,0,0
6,saar_1_8_h03780,0.9999999989999964,1.000000005046055,0,0
6,saku_1_14.404,0.9999999989999964,1.000000005046055,0,0
6,sami_1_14.399,0.9999999989999964,1.000000005046055,0,0
6,sapa_18_8_3730,0.9999999989999964,1.000000005046055,0,0
6,sapa_3_8_h03890,0.9999999989999964,1.000000005046055,0,0
6,sapa_16_8_h03890,0.9999999989999964,1.000000005046055,0,0
6,sapa_17_8_3730,0.9999999989999964,1.000000005046055,0,0
6,sapa_2_8_h03860,0.9999999989999964,1.000000005046055,0,0
6,sapa_7_8_3740,0.9999999989999964,1.000000005046055,0,0
6,sapa_23_8_h03850,0.9999999989999964,1.000000005046055,0,0
6,Node24,0.9999999989999964,1.000000005046055,0,0
6,Node22,0.9999999989999964,1.000000005046055,0,0
6,sapa_13_8_h03820,0.9999999989999964,1.000000005046055,0,0
6,sapa_8_8_3750,0.9999999989999964,1.000000005046055,0,0
6,Node32,0.9999999989999964,1.000000005046055,0,0
6,sapa_10_8_3760,0.9999999989999964,1.000000005046055,0,0
6,sapa_11_8_h03830,0.9999999989999964,1.000000005046055,0,0
6,sapa_5_8_3700,0.9999999989999964,1.000000005046055,0,0
6,sapa_19_8_h03900,0.9999999989999964,1.000000005046055,0,0
6,sapa_24_8_h03850,0.9999999989999964,1.000000005046055,0,0
6,Node40,0.9999999989999964,1.000000005046055,0,0
6,sapa_1_8_h03820,0.9999999989999964,1.000000005046055,0,0
6,sapa_21_8_h03870,0.9999999989999964,1.000000005046055,0,0
6,Node43,0.9999999989999964,1.000000005046055,0,0
6,sapa_4_8_h03850,0.9999999989999964,1.000000005046055,0,0
6,sapa_20_8_h03860,0.9999999989999964,1.000000005046055,0,0
6,sapa_22_8_h03900,0.9999999989999964,1.000000005046055,0,0
6,sapa_25_8_h03870,0.9999999989999964,1.000000005046055,0,0
6,sapa_6_8_3750,0.9999999989999964,1.000000005046055,0,0
6,sapa_9_8_3720,0.9999999989999964,1.000000005046055,0,0
6,Node37,0.9999999989999964,1.000000005046055,0,0
6,Node35,0.9999999989999964,1.000000005046055,0,0
6,Node31,0.9999999989999964,1.000000005046055,0,0
6,Node21,0.9999999989999964,1.000000005046055,0,0
6,sace_14_7_g00150,0.9999999989999964,1.000000005046055,0,0
6,sace_19_7_3840,0.9999999989999964,1.000000005046055,0,0
6,sace_2_8_h03860,0.9999999989999964,1.000000005046055,0,0
6,Node59,0.9999999989999964,1.000000005046055,0,0
6,sace_6_169_fm00160,0.9999999989999964,1.000000005046055,0,0
6,Node58,0.9999999989999964,1.000000005046055,0,0
6,sace_40_8_h03830,0.9999999989999964,1.000000005046055,0,0
6,sace_24_8_3780,0.9999999989999964,1.000000005046055,0,0
6,Node57,0.9999999989999964,1.000000005046055,0,0
6,sace_53_29_ac00130,0.9999999989999964,1.000000005046055,0,0
6,sace_1_ynr070w,0.9999999989999964,1.000000005046055,0,0
6,sace_15_7_g03870,0.9999999989999964,1.000000005046055,0,0
6,Node55,0.9999999989999964,1.000000005046055,0,0
6,sace_4_8_h03690,0.9999999989999964,1.000000005046055,0,0
6,sace_5_78_bz00120,0.9999999989999964,1.000000005046055,0,0
6,Node68,0.9999999989999964,1.000000005046055,0,0
6,Node54,0.9999999989999964,1.000000005046055,0,0
6,sace_32_7_3770,0.9999999989999964,1.000000005046055,0,0
6,sace_7_7_g03880,0.9999999989999964,1.000000005046055,0,0
6,Node53,0.9999999989999964,1.000000005046055,0,0
6,sace_21_7_3790,0.9999999989999964,1.000000005046055,0,0
6,sace_59_336_lx00100,0.9999999989999964,1.000000005046055,0,0
6,sace_46_8_h03910,0.9999999989999964,1.000000005046055,0,0
6,sace_45_7_g03890,0.9999999989999964,1.000000005046055,0,0
6,sace_25_7_g03880,0.9999999989999964,1.000000005046055,0,0
6,Node75,0.9999999989999964,1.000000005046055,0,0
6,sace_37_7_g03850,0.9999999989999964,1.000000005046055,0,0
6,sace_9_7_g00180,0.9999999989999964,1.000000005046055,0,0
6,sace_60_6_f03350,0.9999999989999964,1.000000005046055,0,0
6,Node82,0.9999999989999964,1.000000005046055,0,0
6,Node80,0.9999999989999964,1.000000005046055,0,0
6,sace_17_7_g03930,0.9999999989999964,1.000000005046055,0,0
6,Node79,0.9999999989999964,1.000000005046055,0,0
6,sace_23_7_3860,0.9999999989999964,1.000000005046055,0,0
6,sace_43_7_g03870,0.9999999989999964,1.000000005046055,0,0
6,Node87,0.9999999989999964,1.000000005046055,0,0
6,sace_35_7_3840,0.9999999989999964,1.000000005046055,0,0
6,Node86,0.9999999989999964,1.000000005046055,0,0
6,sace_31_7_3780,0.9999999989999964,1.000000005046055,0,0
6,sace_58_71_bs00120_AND_sace_58_71_bs00110,0.9999999989999964,1.000000005046055,0,0
6,sace_34_8_3770,0.9999999989999964,1.000000005046055,0,0
6,sace_57_8_h03900,0.9999999989999964,1.000000005046055,0,0
6,sace_56_17_q01110,0.9999999989999964,1.000000005046055,0,0
6,sace_49_8_h03830,0.9999999989999964,1.000000005046055,0,0
6,sace_8_73_bu00100,0.9999999989999964,1.000000005046055,0,0
6,Node52,0.9999999989999964,1.000000005046055,0,0
6,Node20,0.9999999989999964,1.000000005046055,0,0
6,Node18,0.9999999989999964,1.000000005046055,0,0
6,Node16,0.9999999989999964,1.000000005046055,0,0
6,Node14,0.9999999989999964,1.000000005046055,0,0
6,Node10,0.9999999989999964,1.000000005046055,0,0
6,Node8,0.9999999989999964,1.000000005046055,0,0
6,saba_1_58_bf00280,0.9999999989999964,1.000000005046055,0,0
6,saeu_1_4_d02400,0.9999999989999964,1.000000005046055,0,0
6,Node99,0.9999999989999964,1.000000005046055,0,0
6,saar_1_2_b02590,0.9999999989999964,1.000000005046055,0,0
6,sami_1_4.244,0.9999999989999964,1.000000005046055,0,0
6,sace_5_33_ag00510,0.9999999989999964,1.000000005046055,0,0
6,sace_4_1_a02360,0.9999999989999964,1.000000005046055,0,0
6,sace_31_1_2300,0.9999999989999964,1.000000005046055,0,0
6,sace_17_1_a02410,0.9999999989999964,1.000000005046055,0,0
6,sace_6_120_dp00100,0.9999999989999964,1.000000005046055,0,0
6,Node113,0.9999999989999964,1.000000005046055,0,0
6,sace_21_1_2310,0.9999999989999964,1.000000005046055,0,0
6,sace_23_1_2290,0.9999999989999964,1.000000005046055,0,0
6,sace_22_1_2300,0.9999999989999964,1.000000005046055,0,0
6,sace_29_1_2290,0.9999999989999964,1.000000005046055,0,0
6,sace_34_1_2320,0.9999999989999964,1.000000005046055,0,0
6,sace_58_25_y00780,0.9999999989999964,1.000000005046055,0,0
6,sace_37_1_a02430,0.9999999989999964,1.000000005046055,0,0
6,sace_15_1_a02420,0.9999999989999964,1.000000005046055,0,0
6,Node123,0.9999999989999964,1.000000005046055,0,0
6,sace_9_1_a02440,0.9999999989999964,1.000000005046055,0,0
6,Node122,0.9999999989999964,1.000000005046055,0,0
6,Node111,0.9999999989999964,1.000000005046055,0,0
6,sace_50_1_a02410_AND_sace_50_1_a02420,0.9999999989999964,1.000000005046055,0,0
6,sace_49_1_a02460,0.9999999989999964,1.000000005046055,0,0
6,sace_8_2_b02430,0.9999999989999964,1.000000005046055,0,0
6,sace_2_1_a02390,0.9999999989999964,1.000000005046055,0,0
6,sace_57_1_a02410,0.9999999989999964,1.000000005046055,0,0
6,sace_46_1_a02400,0.9999999989999964,1.000000005046055,0,0
6,sace_56_1_a02020,0.9999999989999964,1.000000005046055,0,0
6,sace_24_1_2300,0.9999999989999964,1.000000005046055,0,0
6,sace_40_1_a02390,0.9999999989999964,1.000000005046055,0,0
6,sace_59_110_df00100,0.9999999989999964,1.000000005046055,0,0
6,sace_47_1_a02400,0.9999999989999964,1.000000005046055,0,0
6,sace_7_1_a02410,0.9999999989999964,1.000000005046055,0,0
6,sace_52_1_a02400_AND_sace_52_1_a02410,0.9999999989999964,1.000000005046055,0,0
6,sace_25_1_a02400,0.9999999989999964,1.000000005046055,0,0
6,sace_1_ydr011w,0.9999999989999964,1.000000005046055,0,0
6,sace_16_1_a02380,0.9999999989999964,1.000000005046055,0,0
6,sace_45_1_a02420,0.9999999989999964,1.000000005046055,0,0
6,sace_48_1_a02380,0.9999999989999964,1.000000005046055,0,0
6,sace_60_4_d02440,0.9999999989999964,1.000000005046055,0,0
6,Node108,0.9999999989999964,1.000000005046055,0,0
6,sapa_14_1_a02440,0.9999999989999964,1.000000005046055,0,0
6,sapa_8_1_2350,0.9999999989999964,1.000000005046055,0,0
6,Node148,0.9999999989999964,1.000000005046055,0,0
6,sapa_11_1_a02470,0.9999999989999964,1.000000005046055,0,0
6,sapa_25_1_a02460,0.9999999989999964,1.000000005046055,0,0
6,sapa_4_1_a02470,0.9999999989999964,1.000000005046055,0,0
6,sapa_5_1_2350,0.9999999989999964,1.000000005046055,0,0
6,sapa_9_1_2360,0.9999999989999964,1.000000005046055,0,0
6,Node151,0.9999999989999964,1.000000005046055,0,0
6,Node147,0.9999999989999964,1.000000005046055,0,0
6,sapa_18_1_2390,0.9999999989999964,1.000000005046055,0,0
6,sapa_2_1_a02460,0.9999999989999964,1.000000005046055,0,0
6,sapa_23_1_a02480,0.9999999989999964,1.000000005046055,0,0
6,sapa_3_1_a02470,0.9999999989999964,1.000000005046055,0,0
6,Node160,0.9999999989999964,1.000000005046055,0,0
6,sapa_17_1_2380,0.9999999989999964,1.000000005046055,0,0
6,sapa_7_1_2370,0.9999999989999964,1.000000005046055,0,0
6,Node159,0.9999999989999964,1.000000005046055,0,0
6,Node157,0.9999999989999964,1.000000005046055,0,0
6,Node146,0.9999999989999964,1.000000005046055,0,0
6,Node107,0.9999999989999964,1.000000005046055,0,0
6,Node105,0.9999999989999964,1.000000005046055,0,0
6,Node103,0.9999999989999964,1.000000005046055,0,0
6,saku_1_4.262,0.9999999989999964,1.000000005046055,0,0
6,Node102,0.9999999989999964,1.000000005046055,0,0
6,Node98,0.9999999989999964,1.000000005046055,0,0
6,Node7,0.9999999989999964,1.000000005046055,0,0
6,nada_1_g01840,0.9999999989999964,1.000000005046055,0,0
6,naca_1_e01630,0.9999999990363884,1.037766257989716,0,0
6,Node169,0.9999999990042667,1.004288665454325,0,0
6,naca_1_e01650,0.9999999989999964,1.000000005046055,0,0
6,naca_1_e01640,0.9999999989999964,1.000000005046055,0,0
6,Node173,0.9999999989999964,1.000000005046055,0,0
6,nada_1_g01850,0.9999999989999964,1.000000005046055,0,0
6,Node172,0.9999999989999964,1.000000005046055,0,0
6,Node168,0.9999999990025519,1.002562054451731,0,0
6,kaaf_1_c00820,0.9999999989999964,1.000000005046055,0,0
6,kaaf_1_c00830,0.9999999989999964,1.000000005046055,0,0
6,Node177,0.9999999989999964,1.000000005046055,0,0
6,Node167,0.9999999990001847,1.000188333648623,0,0
6,Node6,0.9999999990010675,1.001072292902254,0,0
6,cagl_1_i04862g,0.9999999989999964,1.000000005046055,0,0
6,kana_1_k01350,0.9999999989999964,1.000000005046055,0,0
6,Node180,0.9999999989999964,1.000000005046055,0,0
6,Node5,0.9999999990107431,1.010863449024794,0,0
6,Node3,0.9999999989999964,1.000000005046055,0,0
7,teph_1_a04220,0.7814139410650351,0.9999999999999988,0,0
7,vapo_1_1037.47,0.7814139410650357,1.000000000000002,0,0
7,tebl_1_i01760,0.7805388438307106,0.9948970948810741,0,2
7,sami_1_17.26,0.7814139410650354,1,0,0
7,sauv_1_7.3,0.7814139410650354,1,0,0
7,saeu_1_2_b00130,0.7814139410650356,1.000000000000001,0,0
7,Node11,0.7814139410650354,1,0,0
7,saar_1_8_h03780,0.7814139410650354,1,0,0
7,saku_1_14.404,0.7814139410650354,1,0,0
7,sami_1_14.399,0.7814139410650356,1.000000000000001,0,0
7,sapa_18_8_3730,0.7814139410650354,1,0,0
7,sapa_3_8_h03890,0.7814139410650354,1,0,0
7,sapa_16_8_h03890,0.7814139410650354,1,0,0
7,sapa_17_8_3730,0.7814139410650354,1,0,0
7,sapa_2_8_h03860,0.7814139410650354,1,0,0
7,sapa_7_8_3740,0.7814139410650356,1.000000000000001,0,0
7,sapa_23_8_h03850,0.7814139410650354,1,0,0
7,Node24,0.7814139410650356,1.000000000000001,0,0
7,Node22,0.7814139410650354,1,0,0
7,sapa_13_8_h03820,0.7814139410650354,1,0,0
7,sapa_8_8_3750,0.7814139410650354,1,0,0
7,Node32,0.7814139410650356,1.000000000000001,0,0
7,sapa_10_8_3760,0.7814139410650354,1,0,0
7,sapa_11_8_h03830,0.7814139410650356,1.000000000000001,0,0
7,sapa_5_8_3700,0.7814139410650356,1.000000000000001,0,0
7,sapa_19_8_h03900,0.7814139410650354,1,0,0
7,sapa_24_8_h03850,0.7814139410650354,1,0,0
7,Node40,0.7814139410650354,1,0,0
7,sapa_1_8_h03820,0.7814139410650356,1.000000000000001,0,0
7,sapa_21_8_h03870,0.7814139410650354,1,0,0
7,Node43,0.7814139410650354,1,0,0
7,sapa_4_8_h03850,0.7814139410650354,1,0,0
7,sapa_20_8_h03860,0.7814139410650354,1,0,0
7,sapa_22_8_h03900,0.7814139410650356,1.000000000000001,0,0
7,sapa_25_8_h03870,0.7814139410650354,1,0,0
7,sapa_6_8_3750,0.7814139410650354,1,0,0
7,sapa_9_8_3720,0.7814139410650356,1.000000000000001,0,0
7,Node37,0.7814139410650354,1,0,0
7,Node35,0.7814139410650354,1,0,0
7,Node31,0.7814139410650354,1,0,0
7,Node21,0.7814139410650354,1,0,0
7,sace_14_7_g00150,0.7814139410650356,1.000000000000001,0,0
7,sace_19_7_3840,0.7814139410650354,1,0,0
7,sace_2_8_h03860,0.7814139410650354,1,0,0
7,Node59,0.7814139410650354,1,0,0
7,sace_6_169_fm00160,0.7814139410650354,1,0,0
7,Node58,0.7814139410650354,1,0,0
7,sace_40_8_h03830,0.7814139410650354,1,0,0
7,sace_24_8_3780,0.7814139410650354,1,0,0
7,Node57,0.7814139410650354,1,0,0
7,sace_53_29_ac00130,0.7814139410650356,1.000000000000001,0,0
7,sace_1_ynr070w,0.7814139410650356,1.000000000000001,0,0
7,sace_15_7_g03870,0.7814139410650354,1,0,0
7,Node55,0.7814139410650356,1.000000000000001,0,0
7,sace_4_8_h03690,0.7814139410650354,1,0,0
7,sace_5_78_bz00120,0.7814139410650354,1,0,0
7,Node68,0.7814139410650354,1,0,0
7,Node54,0.7814139410650354,1,0,0
7,sace_32_7_3770,0.7814139410650354,1,0,0
7,sace_7_7_g03880,0.7814139410650354,1,0,0
7,Node53,0.7814139410650354,1,0,0
7,sace_21_7_3790,0.7814139410650354,1,0,0
7,sace_59_336_lx00100,0.7814139410650354,1,0,0
7,sace_46_8_h03910,0.7814139410650354,1,0,0
7,sace_45_7_g03890,0.7814139410650354,1,0,0
7,sace_25_7_g03880,0.7814139410650354,1,0,0
7,Node75,0.7814139410650354,1,0,0
7,sace_37_7_g03850,0.7814139410650354,1,0,0
7,sace_9_7_g00180,0.7814139410650354,1,0,0
7,sace_60_6_f03350,0.7814139410650354,1,0,0
7,Node82,0.7814139410650354,1,0,0
7,Node80,0.7814139410650354,1,0,0
7,sace_17_7_g03930,0.7814139410650354,1,0,0
7,Node79,0.7814139410650354,1,0,0
7,sace_23_7_3860,0.7814139410650354,1,0,0
7,sace_43_7_g03870,0.7814139410650354,1,0,0
7,Node87,0.7814139410650354,1,0,0
7,sace_35_7_3840,0.7814139410650354,1,0,0
7,Node86,0.7814139410650356,1.000000000000001,0,0
7,sace_31_7_3780,0.7814139410650354,1,0,0
7,sace_58_71_bs00120_AND_sace_58_71_bs00110,0.7814139410650354,1,0,0
7,sace_34_8_3770,0.7814139410650354,1,0,0
7,sace_57_8_h03900,0.7814139410650356,1.000000000000001,0,0
7,sace_56_17_q01110,0.7814139410650356,1.000000000000001,0,0
7,sace_49_8_h03830,0.7814139410650354,1,0,0
7,sace_8_73_bu00100,0.7814139410650354,1,0,0
7,Node52,0.7814139410650354,1,0,0
7,Node20,0.7814139410650354,1,0,0
7,Node18,0.7814139410650356,1.000000000000001,0,0
7,Node16,0.7814139410650354,1,0,0
7,Node14,0.7814139410650354,1,0,0
7,Node10,0.7814139410650354,1,0,0
7,Node8,0.7814139410650356,1.000000000000001,0,0
7,saba_1_58_bf00280,0.7814139410650356,1.000000000000001,0,0
7,saeu_1_4_d02400,0.7814139410650356,1.000000000000001,0,0
7,Node99,0.7814139410650356,1.000000000000001,0,0
7,saar_1_2_b02590,0.7814139410650354,1,0,0
7,sami_1_4.244,0.7814139410650354,1,0,0
7,sace_5_33_ag00510,0.7814139410650354,1,0,0
7,sace_4_1_a02360,0.7814139410650354,1,0,0
7,sace_31_1_2300,0.7814139410650356,1.000000000000001,0,0
7,sace_17_1_a02410,0.7814139410650354,1,0,0
7,sace_6_120_dp00100,0.7814139410650354,1,0,0
7,Node113,0.7814139410650354,1,0,0
7,sace_21_1_2310,0.7814139410650354,1,0,0
7,sace_23_1_2290,0.7814139410650356,1.000000000000001,0,0
7,sace_22_1_2300,0.7814139410650354,1,0,0
7,sace_29_1_2290,0.7814139410650356,1.000000000000001,0,0
7,sace_34_1_2320,0.7814139410650354,1,0,0
7,sace_58_25_y00780,0.7814139410650356,1.000000000000001,0,0
7,sace_37_1_a02430,0.7814139410650354,1,0,0
7,sace_15_1_a02420,0.7814139410650354,1,0,0
7,Node123,0.7814139410650354,1,0,0
7,sace_9_1_a02440,0.7814139410650356,1.000000000000001,0,0
7,Node122,0.7814139410650354,1,0,0
7,Node111,0.7814139410650354,1,0,0
7,sace_50_1_a02410_AND_sace_50_1_a02420,0.7814139410650354,1,0,0
7,sace_49_1_a02460,0.7814139410650354,1,0,0
7,sace_8_2_b02430,0.7814139410650356,1.000000000000001,0,0
7,sace_2_1_a02390,0.7814139410650354,1,0,0
7,sace_57_1_a02410,0.7814139410650356,1.000000000000001,0,0
7,sace_46_1_a02400,0.7814139410650356,1.000000000000001,0,0
7,sace_56_1_a02020,0.7814139410650354,1,0,0
7,sace_24_1_2300,0.7814139410650354,1,0,0
7,sace_40_1_a02390,0.7814139410650354,1,0,0
7,sace_59_110_df00100,0.7814139410650354,1,0,0
7,sace_47_1_a02400,0.7814139410650356,1.000000000000001,0,0
7,sace_7_1_a02410,0.7814139410650354,1,0,0
7,sace_52_1_a02400_AND_sace_52_1_a02410,0.7814139410650356,1.000000000000001,0,0
7,sace_25_1_a02400,0.7814139410650354,1,0,0
7,sace_1_ydr011w,0.7814139410650354,1,0,0
7,sace_16_1_a02380,0.7814139410650354,1,0,0
7,sace_45_1_a02420,0.7814139410650354,1,0,0
7,sace_48_1_a02380,0.7814139410650356,1.000000000000001,0,0
7,sace_60_4_d02440,0.7814139410650354,1,0,0
7,Node108,0.7814139410650356,1.000000000000001,0,0
7,sapa_14_1_a02440,0.7814139410650354,1,0,0
7,sapa_8_1_2350,0.7814139410650354,1,0,0
7,Node148,0.7814139410650356,1.000000000000001,0,0
7,sapa_11_1_a02470,0.7814139410650356,1.000000000000001,0,0
7,sapa_25_1_a02460,0.7814139410650356,1.000000000000001,0,0
7,sapa_4_1_a02470,0.7814139410650356,1.000000000000001,0,0
7,sapa_5_1_2350,0.7814139410650356,1.000000000000001,0,0
7,sapa_9_1_2360,0.7814139410650354,1,0,0
7,Node151,0.7814139410650356,1.000000000000001,0,0
7,Node147,0.7814139410650356,1.000000000000001,0,0
7,sapa_18_1_2390,0.7814139410650354,1,0,0
7,sapa_2_1_a02460,0.7814139410650354,1,0,0
7,sapa_23_1_a02480,0.7814139410650356,1.000000000000001,0,0
7,sapa_3_1_a02470,0.7814139410650354,1,0,0
7,Node160,0.7814139410650354,1,0,0
7,sapa_17_1_2380,0.7814139410650354,1,0,0
7,sapa_7_1_2370,0.7814139410650354,1,0,0
7,Node159,0.7814139410650354,1,0,0
7,Node157,0.7814139410650356,1.000000000000001,0,0
7,Node146,0.7814139410650356,1.000000000000001,0,0
7,Node107,0.7814139410650354,1,0,0
7,Node105,0.7814139410650354,1,0,0
7,Node103,0.7814139410650356,1.000000000000001,0,0
7,saku_1_4.262,0.7814139410650356,1.000000000000001,0,0
7,Node102,0.7814139410650354,1,0,0
7,Node98,0.7814139410650354,1,0,0
7,Node7,0.7814139410650354,1,0,0
7,nada_1_g01840,0.7814139410650354,1,0,0
7,naca_1_e01630,0.7822363714110012,1.004833176184448,1,0
7,Node169,0.7815595191232606,1.000852867653314,0,0
7,naca_1_e01650,0.7814139410650357,1.000000000000002,0,0
7,naca_1_e01640,0.7814139410650356,1.000000000000001,0,0
7,Node173,0.7814139410650356,1.000000000000001,0,0
7,nada_1_g01850,0.7814139410650354,1,0,0
7,Node172,0.7814139410650354,1,0,0
7,Node168,0.7814959180391492,1.000480121521957,0,0
7,kaaf_1_c00820,0.7814139410650356,1.000000000000001,0,0
7,kaaf_1_c00830,0.7814139410650354,1,0,0
7,Node177,0.7814139410650354,1,0,0
7,Node167,0.7814311533429126,1.000100778742048,0,0
7,Node6,0.781448985747396,1.000205205098277,0,0
7,cagl_1_i04862g,0.7814139410650354,1,0,0
7,kana_1_k01350,0.7814139410650356,1.000000000000001,0,0
7,Node180,0.7814139410650354,1,0,0
7,Node5,0.7814713862385586,1.000336406268489,0,0
7,Node3,0.7814139410650356,1.000000000000001,0,0
8,teph_1_a04220,0.9999989989999533,1.000000000033865,0,0
8,vapo_1_1037.47,0.9999989989999533,1.000000000033865,0,0
8,tebl_1_i01760,0.9999990007613998,1.001762790529651,0,1
8,sami_1_17.26,0.9999989989999533,1.000000000033865,0,0
8,sauv_1_7.3,0.9999989989999533,1.000000000033865,0,0
8,saeu_1_2_b00130,0.9999989989999533,1.000000000033865,0,0
8,Node11,0.9999989989999533,1.000000000033865,0,0
8,saar_1_8_h03780,0.9999989989999533,1.000000000033865,0,0
8,saku_1_14.404,0.9999989989999533,1.000000000033865,0,0
8,sami_1_14.399,0.9999989989999533,1.000000000033865,0,0
8,sapa_18_8_3730,0.9999989989999533,1.000000000033865,0,0
8,sapa_3_8_h03890,0.9999989989999533,1.000000000033865,0,0
8,sapa_16_8_h03890,0.9999989989999533,1.000000000033865,0,0
8,sapa_17_8_3730,0.9999989989999533,1.000000000033865,0,0
8,sapa_2_8_h03860,0.9999989989999533,1.000000000033865,0,0
8,sapa_7_8_3740,0.9999989989999533,1.000000000033865,0,0
8,sapa_23_8_h03850,0.9999989989999533,1.000000000033865,0,0
8,Node24,0.9999989989999533,1.000000000033865,0,0
8,Node22,0.9999989989999533,1.000000000033865,0,0
8,sapa_13_8_h03820,0.9999989989999533,1.000000000033865,0,0
8,sapa_8_8_3750,0.9999989989999533,1.000000000033865,0,0
8,Node32,0.9999989989999533,1.000000000033865,0,0
8,sapa_10_8_3760,0.9999989989999533,1.000000000033865,0,0
8,sapa_11_8_h03830,0.9999989989999533,1.000000000033865,0,0
8,sapa_5_8_3700,0.9999989989999533,1.000000000033865,0,0
8,sapa_19_8_h03900,0.9999989989999533,1.000000000033865,0,0
8,sapa_24_8_h03850,0.9999989989999533,1.000000000033865,0,0
8,Node40,0.9999989989999533,1.000000000033865,0,0
8,sapa_1_8_h03820,0.9999989989999533,1.000000000033865,0,0
8,sapa_21_8_h03870,0.9999989989999533,1.000000000033865,0,0
8,Node43,0.9999989989999533,1.000000000033865,0,0
8,sapa_4_8_h03850,0.9999989989999533,1.000000000033865,0,0
8,sapa_20_8_h03860,0.9999989989999533,1.000000000033865,0,0
8,sapa_22_8_h03900,0.9999989989999533,1.000000000033865,0,0
8,sapa_25_8_h03870,0.9999989989999533,1.000000000033865,0,0
8,sapa_6_8_3750,0.9999989989999533,1.000000000033865,0,0
8,sapa_9_8_3720,0.9999989989999533,1.000000000033865,0,0
8,Node37,0.9999989989999533,1.000000000033865,0,0
8,Node35,0.9999989989999533,1.000000000033865,0,0
8,Node31,0.9999989989999533,1.000000000033865,0,0
8,Node21,0.9999989989999533,1.000000000033865,0,0
8,sace_14_7_g00150,0.9999989989999533,1.000000000033865,0,0
8,sace_19_7_3840,0.9999989989999533,1.000000000033865,0,0
8,sace_2_8_h03860,0.9999989989999533,1.000000000033865,0,0
8,Node59,0.9999989989999533,1.000000000033865,0,0
8,sace_6_169_fm00160,0.9999989989999533,1.000000000033865,0,0
8,Node58,0.9999989989999533,1.000000000033865,0,0
8,sace_40_8_h03830,0.9999989989999533,1.000000000033865,0,0
8,sace_24_8_3780,0.9999989989999533,1.000000000033865,0,0
8,Node57,0.9999989989999533,1.000000000033865,0,0
8,sace_53_29_ac00130,0.9999989989999533,1.000000000033865,0,0
8,sace_1_ynr070w,0.9999989989999533,1.000000000033865,0,0
8,sace_15_7_g03870,0.9999989989999533,1.000000000033865,0,0
8,Node55,0.9999989989999533,1.000000000033865,0,0
8,sace_4_8_h03690,0.9999989989999533,1.000000000033865,0,0
8,sace_5_78_bz00120,0.9999989989999533,1.000000000033865,0,0
8,Node68,0.9999989989999533,1.000000000033865,0,0
8,Node54,0.9999989989999533,1.000000000033865,0,0
8,sace_32_7_3770,0.9999989989999533,1.000000000033865,0,0
8,sace_7_7_g03880,0.9999989989999533,1.000000000033865,0,0
8,Node53,0.9999989989999533,1.000000000033865,0,0
8,sace_21_7_3790,0.9999989989999533,1.000000000033865,0,0
8,sace_59_336_lx00100,0.9999989989999533,1.000000000033865,0,0
8,sace_46_8_h03910,0.9999989989999533,1.000000000033865,0,0
8,sace_45_7_g03890,0.9999989989999533,1.000000000033865,0,0
8,sace_25_7_g03880,0.9999989989999533,1.000000000033865,0,0
8,Node75,0.9999989989999533,1.000000000033865,0,0
8,sace_37_7_g03850,0.9999989989999533,1.000000000033865,0,0
8,sace_9_7_g00180,0.9999989989999533,1.000000000033865,0,0
8,sace_60_6_f03350,0.9999989989999533,1.000000000033865,0,0
8,Node82,0.9999989989999533,1.000000000033865,0,0
8,Node80,0.9999989989999533,1.000000000033865,0,0
8,sace_17_7_g03930,0.9999989989999533,1.000000000033865,0,0
8,Node79,0.9999989989999533,1.000000000033865,0,0
8,sace_23_7_3860,0.9999989989999533,1.000000000033865,0,0
8,sace_43_7_g03870,0.9999989989999533,1.000000000033865,0,0
8,Node87,0.9999989989999533,1.000000000033865,0,0
8,sace_35_7_3840,0.9999989989999533,1.000000000033865,0,0
8,Node86,0.9999989989999533,1.000000000033865,0,0
8,sace_31_7_3780,0.9999989989999533,1.000000000033865,0,0
8,sace_58_71_bs00120_AND_sace_58_71_bs00110,0.9999989989999533,1.000000000033865,0,0
8,sace_34_8_3770,0.9999989989999533,1.000000000033865,0,0
8,sace_57_8_h03900,0.9999989989999533,1.000000000033865,0,0
8,sace_56_17_q01110,0.9999989989999533,1.000000000033865,0,0
8,sace_49_8_h03830,0.9999989989999533,1.000000000033865,0,0
8,sace_8_73_bu00100,0.9999989989999533,1.000000000033865,0,0
8,Node52,0.9999989989999533,1.000000000033865,0,0
8,Node20,0.9999989989999533,1.000000000033865,0,0
8,Node18,0.9999989989999533,1.000000000033865,0,0
8,Node16,0.9999989989999533,1.000000000033865,0,0
8,Node14,0.9999989989999533,1.000000000033865,0,0
8,Node10,0.9999989989999533,1.000000000033865,0,0
8,Node8,0.9999989989999533,1.000000000033865,0,0
8,saba_1_58_bf00280,0.9999989989999533,1.000000000033865,0,0
8,saeu_1_4_d02400,0.9999989989999533,1.000000000033865,0,0
8,Node99,0.9999989989999533,1.000000000033865,0,0
8,saar_1_2_b02590,0.9999989989999533,1.000000000033865,0,0
8,sami_1_4.244,0.9999989989999533,1.000000000033865,0,0
8,sace_5_33_ag00510,0.9999989989999533,1.000000000033865,0,0
8,sace_4_1_a02360,0.9999989989999533,1.000000000033865,0,0
8,sace_31_1_2300,0.9999989989999533,1.000000000033865,0,0
8,sace_17_1_a02410,0.9999989989999533,1.000000000033865,0,0
8,sace_6_120_dp00100,0.9999989989999533,1.000000000033865,0,0
8,Node113,0.9999989989999533,1.000000000033865,0,0
8,sace_21_1_2310,0.9999989989999533,1.000000000033865,0,0
8,sace_23_1_2290,0.9999989989999533,1.000000000033865,0,0
8,sace_22_1_2300,0.9999989989999533,1.000000000033865,0,0
8,sace_29_1_2290,0.9999989989999533,1.000000000033865,0,0
8,sace_34_1_2320,0.9999989989999533,1.000000000033865,0,0
8,sace_58_25_y00780,0.9999989989999533,1.000000000033865,0,0
8,sace_37_1_a02430,0.9999989989999533,1.000000000033865,0,0
8,sace_15_1_a02420,0.9999989989999533,1.000000000033865,0,0
8,Node123,0.9999989989999533,1.000000000033865,0,0
8,sace_9_1_a02440,0.9999989989999533,1.000000000033865,0,0
8,Node122,0.9999989989999533,1.000000000033865,0,0
8,Node111,0.9999989989999533,1.000000000033865,0,0
8,sace_50_1_a02410_AND_sace_50_1_a02420,0.9999989989999533,1.000000000033865,0,0
8,sace_49_1_a02460,0.9999989989999533,1.000000000033865,0,0
8,sace_8_2_b02430,0.9999989989999533,1.000000000033865,0,0
8,sace_2_1_a02390,0.9999989989999533,1.000000000033865,0,0
8,sace_57_1_a02410,0.9999989989999533,1.000000000033865,0,0
8,sace_46_1_a02400,0.9999989989999533,1.000000000033865,0,0
8,sace_56_1_a02020,0.9999989989999533,1.000000000033865,0,0
8,sace_24_1_2300,0.9999989989999533,1.000000000033865,0,0
8,sace_40_1_a02390,0.9999989989999533,1.000000000033865,0,0
8,sace_59_110_df00100,0.9999989989999533,1.000000000033865,0,0
8,sace_47_1_a02400,0.9999989989999533,1.000000000033865,0,0
8,sace_7_1_a02410,0.9999989989999533,1.000000000033865,0,0
8,sace_52_1_a02400_AND_sace_52_1_a02410,0.9999989989999533,1.000000000033865,0,0
8,sace_25_1_a02400,0.9999989989999533,1.000000000033865,0,0
8,sace_1_ydr011w,0.9999989989999533,1.000000000033865,0,0
8,sace_16_1_a02380,0.9999989989999533,1.000000000033865,0,0
8,sace_45_1_a02420,0.9999989989999533,1.000000000033865,0,0
8,sace_48_1_a02380,0.9999989989999533,1.000000000033865,0,0
8,sace_60_4_d02440,0.9999989989999533,1.000000000033865,0,0
8,Node108,0.9999989989999533,1.000000000033865,0,0
8,sapa_14_1_a02440,0.9999989989999533,1.000000000033865,0,0
8,sapa_8_1_2350,0.9999989989999533,1.000000000033865,0,0
8,Node148,0.9999989989999533,1.000000000033865,0,0
8,sapa_11_1_a02470,0.9999989989999533,1.000000000033865,0,0
8,sapa_25_1_a02460,0.9999989989999533,1.000000000033865,0,0
8,sapa_4_1_a02470,0.9999989989999533,1.000000000033865,0,0
8,sapa_5_1_2350,0.9999989989999533,1.000000000033865,0,0
8,sapa_9_1_2360,0.9999989989999533,1.000000000033865,0,0
8,Node151,0.9999989989999533,1.000000000033865,0,0
8,Node147,0.9999989989999533,1.000000000033865,0,0
8,sapa_18_1_2390,0.9999989989999533,1.000000000033865,0,0
8,sapa_2_1_a02460,0.9999989989999533,1.000000000033865,0,0
8,sapa_23_1_a02480,0.9999989989999533,1.000000000033865,0,0
8,sapa_3_1_a02470,0.9999989989999533,1.000000000033865,0,0
8,Node160,0.9999989989999533,1.000000000033865,0,0
8,sapa_17_1_2380,0.9999989989999533,1.000000000033865,0,0
8,sapa_7_1_2370,0.9999989989999533,1.000000000033865,0,0
8,Node159,0.9999989989999533,1.000000000033865,0,0
8,Node157,0.9999989989999533,1.000000000033865,0,0
8,Node146,0.9999989989999533,1.000000000033865,0,0
8,Node107,0.9999989989999533,1.000000000033865,0,0
8,Node105,0.9999989989999533,1.000000000033865,0,0
8,Node103,0.9999989989999533,1.000000000033865,0,0
8,saku_1_4.262,0.9999989989999533,1.000000000033865,0,0
8,Node102,0.9999989989999533,1.000000000033865,0,0
8,Node98,0.9999989989999533,1.000000000033865,0,0
8,Node7,0.9999989989999533,1.000000000033865,0,0
8,nada_1_g01840,0.9999989989999533,1.000000000033865,0,0
8,naca_1_e01630,0.9999989992662456,1.000266097371862,1,1
8,Node169,0.9999989991610798,1.000160991692548,0,0
8,naca_1_e01650,0.9999989989999533,1.000000000033865,0,0
8,naca_1_e01640,0.9999989989999533,1.000000000033865,0,0
8,Node173,0.9999989989999533,1.000000000033865,0,0
8,nada_1_g01850,0.9999989989999533,1.000000000033865,0,0
8,Node172,0.9999989989999533,1.000000000033865,0,0
8,Node168,0.999998999095389,1.000095349645493,0,0
8,kaaf_1_c00820,0.9999989989999533,1.000000000033865,0,0
8,kaaf_1_c00830,0.9999989989999533,1.000000000033865,0,0
8,Node177,0.9999989989999533,1.000000000033865,0,0
8,Node167,0.9999989990156685,1.000015699802733,0,0
8,Node6,0.9999989990456047,1.000045608034099,0,0
8,cagl_1_i04862g,0.9999989989999533,1.000000000033865,0,0
8,kana_1_k01350,0.9999989989999533,1.000000000033865,0,0
8,Node180,0.9999989989999533,1.000000000033865,0,0
8,Node5,0.9999989992621755,1.000262029208733,0,0
8,Node3,0.9999989989999533,1.000000000033865,0,0
10,teph_1_a04220,0.9999999989999943,1.000000051690744,0,0
10,vapo_1_1037.47,0.9999999989999943,1.000000051690744,0,0
10,tebl_1_i01760,0.999999999164389,1.196736001598649,0,1
10,sami_1_17.26,0.9999999989999943,1.000000051690744,0,0
10,sauv_1_7.3,0.9999999989999943,1.000000051690744,0,0
10,saeu_1_2_b00130,0.9999999989999943,1.000000051690744,0,0
10,Node11,0.9999999989999943,1.000000051690744,0,0
10,saar_1_8_h03780,0.9999999989999943,1.000000051690744,0,0
10,saku_1_14.404,0.9999999989999943,1.000000051690744,0,0
10,sami_1_14.399,0.9999999989999943,1.000000051690744,0,0
10,sapa_18_8_3730,0.9999999989999943,1.000000051690744,0,0
10,sapa_3_8_h03890,0.9999999989999943,1.000000051690744,0,0
10,sapa_16_8_h03890,0.9999999989999943,1.000000051690744,0,0
10,sapa_17_8_3730,0.9999999989999943,1.000000051690744,0,0
10,sapa_2_8_h03860,0.9999999989999943,1.000000051690744,0,0
10,sapa_7_8_3740,0.9999999989999943,1.000000051690744,0,0
10,sapa_23_8_h03850,0.9999999989999943,1.000000051690744,0,0
10,Node24,0.9999999989999943,1.000000051690744,0,0
10,Node22,0.9999999989999943,1.000000051690744,0,0
10,sapa_13_8_h03820,0.9999999989999943,1.000000051690744,0,0
10,sapa_8_8_3750,0.9999999989999943,1.000000051690744,0,0
10,Node32,0.9999999989999943,1.000000051690744,0,0
10,sapa_10_8_3760,0.9999999989999943,1.000000051690744,0,0
10,sapa_11_8_h03830,0.9999999989999943,1.000000051690744,0,0
10,sapa_5_8_3700,0.9999999989999943,1.000000051690744,0,0
10,sapa_19_8_h03900,0.9999999989999943,1.000000051690744,0,0
10,sapa_24_8_h03850,0.9999999989999943,1.000000051690744,0,0
10,Node40,0.9999999989999943,1.000000051690744,0,0
10,sapa_1_8_h03820,0.9999999989999943,1.000000051690744,0,0
10,sapa_21_8_h03870,0.9999999989999943,1.000000051690744,0,0
10,Node43,0.9999999989999943,1.000000051690744,0,0
10,sapa_4_8_h03850,0.9999999989999943,1.000000051690744,0,0
10,sapa_20_8_h03860,0.9999999989999943,1.000000051690744,0,0
10,sapa_22_8_h03900,0.9999999989999943,1.000000051690744,0,0
10,sapa_25_8_h03870,0.9999999989999943,1.000000051690744,0,0
10,sapa_6_8_3750,0.9999999989999943,1.000000051690744,0,0
10,sapa_9_8_3720,0.9999999989999943,1.000000051690744,0,0
10,Node37,0.9999999989999943,1.000000051690744,0,0
10,Node35,0.9999999989999943,1.000000051690744,0,0
10,Node31,0.9999999989999943,1.000000051690744,0,0
10,Node21,0.9999999989999943,1.000000051690744,0,0
10,sace_14_7_g00150,0.9999999989999943,1.000000051690744,0,0
10,sace_19_7_3840,0.9999999989999943,1.000000051690744,0,0
10,sace_2_8_h03860,0.9999999989999943,1.000000051690744,0,0
10,Node59,0.9999999989999943,1.000000051690744,0,0
10,sace_6_169_fm00160,0.9999999989999943,1.000000051690744,0,0
10,Node58,0.9999999989999943,1.000000051690744,0,0
10,sace_40_8_h03830,0.9999999989999943,1.000000051690744,0,0
10,sace_24_8_3780,0.9999999989999943,1.000000051690744,0,0
10,Node57,0.9999999989999943,1.000000051690744,0,0
10,sace_53_29_ac00130,0.9999999989999943,1.000000051690744,0,0
10,sace_1_ynr070w,0.9999999989999943,1.000000051690744,0,0
10,sace_15_7_g03870,0.9999999989999943,1.000000051690744,0,0
10,Node55,0.9999999989999943,1.000000051690744,0,0
10,sace_4_8_h03690,0.9999999989999943,1.000000051690744,0,0
10,sace_5_78_bz00120,0.9999999989999943,1.000000051690744,0,0
10,Node68,0.9999999989999943,1.000000051690744,0,0
10,Node54,0.9999999989999943,1.000000051690744,0,0
10,sace_32_7_3770,0.9999999989999943,1.000000051690744,0,0
10,sace_7_7_g03880,0.9999999989999943,1.000000051690744,0,0
10,Node53,0.9999999989999943,1.000000051690744,0,0
10,sace_21_7_3790,0.9999999989999943,1.000000051690744,0,0
10,sace_59_336_lx00100,0.9999999989999943,1.000000051690744,0,0
10,sace_46_8_h03910,0.9999999989999943,1.000000051690744,0,0
10,sace_45_7_g03890,0.9999999989999943,1.000000051690744,0,0
10,sace_25_7_g03880,0.9999999989999943,1.000000051690744,0,0
10,Node75,0.9999999989999943,1.000000051690744,0,0
10,sace_37_7_g03850,0.9999999989999943,1.000000051690744,0,0
10,sace_9_7_g00180,0.9999999989999943,1.000000051690744,0,0
10,sace_60_6_f03350,0.9999999989999943,1.000000051690744,0,0
10,Node82,0.9999999989999943,1.000000051690744,0,0
10,Node80,0.9999999989999943,1.000000051690744,0,0
10,sace_17_7_g03930,0.9999999989999943,1.000000051690744,0,0
10,Node79,0.9999999989999943,1.000000051690744,0,0
10,sace_23_7_3860,0.9999999989999943,1.000000051690744,0,0
10,sace_43_7_g03870,0.9999999989999943,1.000000051690744,0,0
10,Node87,0.9999999989999943,1.000000051690744,0,0
10,sace_35_7_3840,0.9999999989999943,1.000000051690744,0,0
10,Node86,0.9999999989999943,1.000000051690744,0,0
10,sace_31_7_3780,0.9999999989999943,1.000000051690744,0,0
10,sace_58_71_bs00120_AND_sace_58_71_bs00110,0.9999999989999943,1.000000051690744,0,0
10,sace_34_8_3770,0.9999999989999943,1.000000051690744,0,0
10,sace_57_8_h03900,0.9999999989999943,1.000000051690744,0,0
10,sace_56_17_q01110,0.9999999989999943,1.000000051690744,0,0
10,sace_49_8_h03830,0.9999999989999943,1.000000051690744,0,0
10,sace_8_73_bu00100,0.9999999989999943,1.000000051690744,0,0
10,Node52,0.9999999989999943,1.000000051690744,0,0
10,Node20,0.9999999989999943,1.000000051690744,0,0
10,Node18,0.9999999989999943,1.000000051690744,0,0
10,Node16,0.9999999989999943,1.000000051690744,0,0
10,Node14,0.9999999989999943,1.000000051690744,0,0
10,Node10,0.9999999989999943,1.000000051690744,0,0
10,Node8,0.9999999989999943,1.000000051690744,0,0
10,saba_1_58_bf00280,0.9999999989999943,1.000000051690744,0,0
10,saeu_1_4_d02400,0.9999999989999943,1.000000051690744,0,0
10,Node99,0.9999999989999943,1.000000051690744,0,0
10,saar_1_2_b02590,0.9999999989999943,1.000000051690744,0,0
10,sami_1_4.244,0.9999999989999943,1.000000051690744,0,0
10,sace_5_33_ag00510,0.9999999989999943,1.000000051690744,0,0
10,sace_4_1_a02360,0.9999999989999943,1.000000051690744,0,0
10,sace_31_1_2300,0.9999999989999943,1.000000051690744,0,0
10,sace_17_1_a02410,0.9999999989999943,1.000000051690744,0,0
10,sace_6_120_dp00100,0.9999999989999943,1.000000051690744,0,0
10,Node113,0.9999999989999943,1.000000051690744,0,0
10,sace_21_1_2310,0.9999999989999943,1.000000051690744,0,0
10,sace_23_1_2290,0.9999999989999943,1.000000051690744,0,0
10,sace_22_1_2300,0.9999999989999943,1.000000051690744,0,0
10,sace_29_1_2290,0.9999999989999943,1.000000051690744,0,0
10,sace_34_1_2320,0.9999999989999943,1.000000051690744,0,0
10,sace_58_25_y00780,0.9999999989999943,1.000000051690744,0,0
10,sace_37_1_a02430,0.9999999989999943,1.000000051690744,0,0
10,sace_15_1_a02420,0.9999999989999943,1.000000051690744,0,0
10,Node123,0.9999999989999943,1.000000051690744,0,0
10,sace_9_1_a02440,0.9999999989999943,1.000000051690744,0,0
10,Node122,0.9999999989999943,1.000000051690744,0,0
10,Node111,0.9999999989999943,1.000000051690744,0,0
10,sace_50_1_a02410_AND_sace_50_1_a02420,0.9999999989999943,1.000000051690744,0,0
10,sace_49_1_a02460,0.9999999989999943,1.000000051690744,0,0
10,sace_8_2_b02430,0.9999999989999943,1.000000051690744,0,0
10,sace_2_1_a02390,0.9999999989999943,1.000000051690744,0,0
10,sace_57_1_a02410,0.9999999989999943,1.000000051690744,0,0
10,sace_46_1_a02400,0.9999999989999943,1.000000051690744,0,0
10,sace_56_1_a02020,0.9999999989999943,1.000000051690744,0,0
10,sace_24_1_2300,0.9999999989999943,1.000000051690744,0,0
10,sace_40_1_a02390,0.9999999989999943,1.000000051690744,0,0
10,sace_59_110_df00100,0.9999999989999943,1.000000051690744,0,0
10,sace_47_1_a02400,0.9999999989999943,1.000000051690744,0,0
10,sace_7_1_a02410,0.9999999989999943,1.000000051690744,0,0
10,sace_52_1_a02400_AND_sace_52_1_a02410,0.9999999989999943,1.000000051690744,0,0
10,sace_25_1_a02400,0.9999999989999943,1.000000051690744,0,0
10,sace_1_ydr011w,0.9999999989999943,1.000000051690744,0,0
10,sace_16_1_a02380,0.9999999989999943,1.000000051690744,0,0
10,sace_45_1_a02420,0.9999999989999943,1.000000051690744,0,0
10,sace_48_1_a02380,0.9999999989999943,1.000000051690744,0,0
10,sace_60_4_d02440,0.9999999989999943,1.000000051690744,0,0
10,Node108,0.9999999989999943,1.000000051690744,0,0
10,sapa_14_1_a02440,0.9999999989999943,1.000000051690744,0,0
10,sapa_8_1_2350,0.9999999989999943,1.000000051690744,0,0
10,Node148,0.9999999989999943,1.000000051690744,0,0
10,sapa_11_1_a02470,0.9999999989999943,1.000000051690744,0,0
10,sapa_25_1_a02460,0.9999999989999943,1.000000051690744,0,0
10,sapa_4_1_a02470,0.9999999989999943,1.000000051690744,0,0
10,sapa_5_1_2350,0.9999999989999943,1.000000051690744,0,0
10,sapa_9_1_2360,0.9999999989999943,1.000000051690744,0,0
10,Node151,0.9999999989999943,1.000000051690744,0,0
10,Node147,0.9999999989999943,1.000000051690744,0,0
10,sapa_18_1_2390,0.9999999989999943,1.000000051690744,0,0
10,sapa_2_1_a02460,0.9999999989999943,1.000000051690744,0,0
10,sapa_23_1_a02480,0.9999999989999943,1.000000051690744,0,0
10,sapa_3_1_a02470,0.9999999989999943,1.000000051690744,0,0
10,Node160,0.9999999989999943,1.000000051690744,0,0
10,sapa_17_1_2380,0.9999999989999943,1.000000051690744,0,0
10,sapa_7_1_2370,0.9999999989999943,1.000000051690744,0,0
10,Node159,0.9999999989999943,1.000000051690744,0,0
10,Node157,0.9999999989999943,1.000000051690744,0,0
10,Node146,0.9999999989999943,1.000000051690744,0,0
10,Node107,0.9999999989999943,1.000000051690744,0,0
10,Node105,0.9999999989999943,1.000000051690744,0,0
10,Node103,0.9999999989999943,1.000000051690744,0,0
10,saku_1_4.262,0.9999999989999943,1.000000051690744,0,0
10,Node102,0.9999999989999943,1.000000051690744,0,0
10,Node98,0.9999999989999943,1.000000051690744,0,0
10,Node7,0.9999999989999943,1.000000051690744,0,0
10,nada_1_g01840,0.9999999989999943,1.000000051690744,0,0
10,naca_1_e01630,0.9999999990360954,1.037453056003126,0,2
10,Node169,0.9999999990042331,1.004256903042655,0,0
10,naca_1_e01650,0.9999999989999943,1.000000051690744,0,0
10,naca_1_e01640,0.9999999989999943,1.000000051690744,0,0
10,Node173,0.9999999989999943,1.000000051690744,0,0
10,nada_1_g01850,0.9999999989999943,1.000000051690744,0,0
10,Node172,0.9999999989999943,1.000000051690744,0,0
10,Node168,0.9999999990025316,1.00254379516114,0,0
10,kaaf_1_c00820,0.9999999989999943,1.000000051690744,0,0
10,kaaf_1_c00830,0.9999999989999943,1.000000051690744,0,0
10,Node177,0.9999999989999943,1.000000051690744,0,0
10,Node167,0.9999999990001814,1.000187269271078,0,0
10,Node6,0.9999999990010581,1.001064994233628,0,0
10,cagl_1_i04862g,0.9999999989999943,1.000000051690744,0,0
10,kana_1_k01350,0.9999999989999943,1.000000051690744,0,0
10,Node180,0.9999999989999943,1.000000051690744,0,0
10,Node5,0.9999999990106571,1.010777714414234,0,0
10,Node3,0.9999999989999943,1.000000051690744,0,0
11,teph_1_a04220,0.9999999989995473,1.00000005398466,0,0
11,vapo_1_1037.47,0.9999999989995473,1.00000005398466,0,0
11,tebl_1_i01760,0.99999999901665,1.017392401915412,1,2
11,sami_1_17.26,0.9999999989995473,1.00000005398466,0,0
11,sauv_1_7.3,0.9999999989995473,1.00000005398466,0,0
11,saeu_1_2_b00130,0.9999999989995473,1.00000005398466,0,0
11,Node11,0.9999999989995473,1.00000005398466,0,0
11,saar_1_8_h03780,0.9999999989995473,1.00000005398466,0,0
11,saku_1_14.404,0.9999999989995473,1.00000005398466,0,0
11,sami_1_14.399,0.9999999989995473,1.00000005398466,0,0
11,sapa_18_8_3730,0.9999999989995473,1.00000005398466,0,0
11,sapa_3_8_h03890,0.9999999989995473,1.00000005398466,0,0
11,sapa_16_8_h03890,0.9999999989995473,1.00000005398466,0,0
11,sapa_17_8_3730,0.9999999989995473,1.00000005398466,0,0
11,sapa_2_8_h03860,0.9999999989995473,1.00000005398466,0,0
11,sapa_7_8_3740,0.9999999989995473,1.00000005398466,0,0
11,sapa_23_8_h03850,0.9999999989995473,1.00000005398466,0,0
11,Node24,0.9999999989995473,1.00000005398466,0,0
11,Node22,0.9999999989995473,1.00000005398466,0,0
11,sapa_13_8_h03820,0.9999999989995473,1.00000005398466,0,0
11,sapa_8_8_3750,0.9999999989995473,1.00000005398466,0,0
11,Node32,0.9999999989995473,1.00000005398466,0,0
11,sapa_10_8_3760,0.9999999989995473,1.00000005398466,0,0
11,sapa_11_8_h03830,0.9999999989995473,1.00000005398466,0,0
11,sapa_5_8_3700,0.9999999989995473,1.00000005398466,0,0
11,sapa_19_8_h03900,0.9999999989995473,1.00000005398466,0,0
11,sapa_24_8_h03850,0.9999999989995473,1.00000005398466,0,0
11,Node40,0.9999999989995473,1.00000005398466,0,0
11,sapa_1_8_h03820,0.9999999989995473,1.00000005398466,0,0
11,sapa_21_8_h03870,0.9999999989995473,1.00000005398466,0,0
11,Node43,0.9999999989995473,1.00000005398466,0,0
11,sapa_4_8_h03850,0.9999999989995473,1.00000005398466,0,0
11,sapa_20_8_h03860,0.9999999989995473,1.00000005398466,0,0
11,sapa_22_8_h03900,0.9999999989995473,1.00000005398466,0,0
11,sapa_25_8_h03870,0.9999999989995473,1.00000005398466,0,0
11,sapa_6_8_3750,0.9999999989995473,1.00000005398466,0,0
11,sapa_9_8_3720,0.9999999989995473,1.00000005398466,0,0
11,Node37,0.9999999989995473,1.00000005398466,0,0
11,Node35,0.9999999989995473,1.00000005398466,0,0
11,Node31,0.9999999989995473,1.00000005398466,0,0
11,Node21,0.9999999989995473,1.00000005398466,0,0
11,sace_14_7_g00150,0.9999999989995473,1.00000005398466,0,0
11,sace_19_7_3840,0.9999999989995473,1.00000005398466,0,0
11,sace_2_8_h03860,0.9999999989995473,1.00000005398466,0,0
11,Node59,0.9999999989995473,1.00000005398466,0,0
11,sace_6_169_fm00160,0.9999999989995473,1.00000005398466,0,0
11,Node58,0.9999999989995473,1.00000005398466,0,0
11,sace_40_8_h03830,0.9999999989995473,1.00000005398466,0,0
11,sace_24_8_3780,0.9999999989995473,1.00000005398466,0,0
11,Node57,0.9999999989995473,1.00000005398466,0,0
11,sace_53_29_ac00130,0.9999999989995473,1.00000005398466,0,0
11,sace_1_ynr070w,0.9999999989995473,1.00000005398466,0,0
11,sace_15_7_g03870,0.9999999989995473,1.00000005398466,0,0
11,Node55,0.9999999989995473,1.00000005398466,0,0
11,sace_4_8_h03690,0.9999999989995473,1.00000005398466,0,0
11,sace_5_78_bz00120,0.9999999989995473,1.00000005398466,0,0
11,Node68,0.9999999989995473,1.00000005398466,0,0
11,Node54,0.9999999989995473,1.00000005398466,0,0
11,sace_32_7_3770,0.9999999989995473,1.00000005398466,0,0
11,sace_7_7_g03880,0.9999999989995473,1.00000005398466,0,0
11,Node53,0.9999999989995473,1.00000005398466,0,0
11,sace_21_7_3790,0.9999999989995473,1.00000005398466,0,0
11,sace_59_336_lx00100,0.9999999989995473,1.00000005398466,0,0
11,sace_46_8_h03910,0.9999999989995473,1.00000005398466,0,0
11,sace_45_7_g03890,0.9999999989995473,1.00000005398466,0,0
11,sace_25_7_g03880,0.9999999989995473,1.00000005398466,0,0
11,Node75,0.9999999989995473,1.00000005398466,0,0
11,sace_37_7_g03850,0.9999999989995473,1.00000005398466,0,0
11,sace_9_7_g00180,0.9999999989995473,1.00000005398466,0,0
11,sace_60_6_f03350,0.9999999989995473,1.00000005398466,0,0
11,Node82,0.9999999989995473,1.00000005398466,0,0
11,Node80,0.9999999989995473,1.00000005398466,0,0
11,sace_17_7_g03930,0.9999999989995473,1.00000005398466,0,0
11,Node79,0.9999999989995473,1.00000005398466,0,0
11,sace_23_7_3860,0.9999999989995473,1.00000005398466,0,0
11,sace_43_7_g03870,0.9999999989995473,1.00000005398466,0,0
11,Node87,0.9999999989995473,1.00000005398466,0,0
11,sace_35_7_3840,0.9999999989995473,1.00000005398466,0,0
11,Node86,0.9999999989995473,1.00000005398466,0,0
11,sace_31_7_3780,0.9999999989995473,1.00000005398466,0,0
11,sace_58_71_bs00120_AND_sace_58_71_bs00110,0.9999999989995473,1.00000005398466,0,0
11,sace_34_8_3770,0.9999999989995473,1.00000005398466,0,0
11,sace_57_8_h03900,0.9999999989995473,1.00000005398466,0,0
11,sace_56_17_q01110,0.9999999989995473,1.00000005398466,0,0
11,sace_49_8_h03830,0.9999999989995473,1.00000005398466,0,0
11,sace_8_73_bu00100,0.9999999989995473,1.00000005398466,0,0
11,Node52,0.9999999989995473,1.00000005398466,0,0
11,Node20,0.9999999989995473,1.00000005398466,0,0
11,Node18,0.9999999989995473,1.00000005398466,0,0
11,Node16,0.9999999989995473,1.00000005398466,0,0
11,Node14,0.9999999989995473,1.00000005398466,0,0
11,Node10,0.9999999989995473,1.00000005398466,0,0
11,Node8,0.9999999989995473,1.00000005398466,0,0
11,saba_1_58_bf00280,0.9999999989995473,1.00000005398466,0,0
11,saeu_1_4_d02400,0.9999999989995473,1.00000005398466,0,0
11,Node99,0.9999999989995473,1.00000005398466,0,0
11,saar_1_2_b02590,0.9999999989995473,1.00000005398466,0,0
11,sami_1_4.244,0.9999999989995473,1.00000005398466,0,0
11,sace_5_33_ag00510,0.9999999989995473,1.00000005398466,0,0
11,sace_4_1_a02360,0.9999999989995473,1.00000005398466,0,0
11,sace_31_1_2300,0.9999999989995473,1.00000005398466,0,0
11,sace_17_1_a02410,0.9999999989995473,1.00000005398466,0,0
11,sace_6_120_dp00100,0.9999999989995473,1.00000005398466,0,0
11,Node113,0.9999999989995473,1.00000005398466,0,0
11,sace_21_1_2310,0.9999999989995473,1.00000005398466,0,0
11,sace_23_1_2290,0.9999999989995473,1.00000005398466,0,0
11,sace_22_1_2300,0.9999999989995473,1.00000005398466,0,0
11,sace_29_1_2290,0.9999999989995473,1.00000005398466,0,0
11,sace_34_1_2320,0.9999999989995473,1.00000005398466,0,0
11,sace_58_25_y00780,0.9999999989995473,1.00000005398466,0,0
11,sace_37_1_a02430,0.9999999989995473,1.00000005398466,0,0
11,sace_15_1_a02420,0.9999999989995473,1.00000005398466,0,0
11,Node123,0.9999999989995473,1.00000005398466,0,0
11,sace_9_1_a02440,0.9999999989995473,1.00000005398466,0,0
11,Node122,0.9999999989995473,1.00000005398466,0,0
11,Node111,0.9999999989995473,1.00000005398466,0,0
11,sace_50_1_a02410_AND_sace_50_1_a02420,0.9999999989995473,1.00000005398466,0,0
11,sace_49_1_a02460,0.9999999989995473,1.00000005398466,0,0
11,sace_8_2_b02430,0.9999999989995473,1.00000005398466,0,0
11,sace_2_1_a02390,0.9999999989995473,1.00000005398466,0,0
11,sace_57_1_a02410,0.9999999989995473,1.00000005398466,0,0
11,sace_46_1_a02400,0.9999999989995473,1.00000005398466,0,0
11,sace_56_1_a02020,0.9999999989995473,1.00000005398466,0,0
11,sace_24_1_2300,0.9999999989995473,1.00000005398466,0,0
11,sace_40_1_a02390,0.9999999989995473,1.00000005398466,0,0
11,sace_59_110_df00100,0.9999999989995473,1.00000005398466,0,0
11,sace_47_1_a02400,0.9999999989995473,1.00000005398466,0,0
11,sace_7_1_a02410,0.9999999989995473,1.00000005398466,0,0
11,sace_52_1_a02400_AND_sace_52_1_a02410,0.9999999989995473,1.00000005398466,0,0
11,sace_25_1_a02400,0.9999999989995473,1.00000005398466,0,0
11,sace_1_ydr011w,0.9999999989995473,1.00000005398466,0,0
11,sace_16_1_a02380,0.9999999989995473,1.00000005398466,0,0
11,sace_45_1_a02420,0.9999999989995473,1.00000005398466,0,0
11,sace_48_1_a02380,0.9999999989995473,1.00000005398466,0,0
11,sace_60_4_d02440,0.9999999989995473,1.00000005398466,0,0
11,Node108,0.9999999989995473,1.00000005398466,0,0
11,sapa_14_1_a02440,0.9999999989995473,1.00000005398466,0,0
11,sapa_8_1_2350,0.9999999989995473,1.00000005398466,0,0
11,Node148,0.9999999989995473,1.00000005398466,0,0
11,sapa_11_1_a02470,0.9999999989995473,1.00000005398466,0,0
11,sapa_25_1_a02460,0.9999999989995473,1.00000005398466,0,0
11,sapa_4_1_a02470,0.9999999989995473,1.00000005398466,0,0
11,sapa_5_1_2350,0.9999999989995473,1.00000005398466,0,0
11,sapa_9_1_2360,0.9999999989995473,1.00000005398466,0,0
11,Node151,0.9999999989995473,1.00000005398466,0,0
11,Node147,0.9999999989995473,1.00000005398466,0,0
11,sapa_18_1_2390,0.9999999989995473,1.00000005398466,0,0
11,sapa_2_1_a02460,0.9999999989995473,1.00000005398466,0,0
11,sapa_23_1_a02480,0.9999999989995473,1.00000005398466,0,0
11,sapa_3_1_a02470,0.9999999989995473,1.00000005398466,0,0
11,Node160,0.9999999989995473,1.00000005398466,0,0
11,sapa_17_1_2380,0.9999999989995473,1.00000005398466,0,0
11,sapa_7_1_2370,0.9999999989995473,1.00000005398466,0,0
11,Node159,0.9999999989995473,1.00000005398466,0,0
11,Node157,0.9999999989995473,1.00000005398466,0,0
11,Node146,0.9999999989995473,1.00000005398466,0,0
11,Node107,0.9999999989995473,1.00000005398466,0,0
11,Node105,0.9999999989995473,1.00000005398466,0,0
11,Node103,0.9999999989995473,1.00000005398466,0,0
11,saku_1_4.262,0.9999999989995473,1.00000005398466,0,0
11,Node102,0.9999999989995473,1.00000005398466,0,0
11,Node98,0.9999999989995473,1.00000005398466,0,0
11,Node7,0.9999999989995473,1.00000005398466,0,0
11,nada_1_g01840,0.9999999989995473,1.00000005398466,0,0
11,naca_1_e01630,0.9999999989963014,0.9967661665263323,0,1
11,Node169,0.9999999989991131,0.9995662305064308,0,0
11,naca_1_e01650,0.9999999989995473,1.00000005398466,0,0
11,naca_1_e01640,0.9999999989995473,1.00000005398466,0,0
11,Node173,0.9999999989995473,1.00000005398466,0,0
11,nada_1_g01850,0.9999999989995473,1.00000005398466,0,0
11,Node172,0.9999999989995473,1.00000005398466,0,0
11,Node168,0.999999998999372,0.9998248597857484,0,0
11,kaaf_1_c00820,0.9999999989995473,1.00000005398466,0,0
11,kaaf_1_c00830,0.9999999989995473,1.00000005398466,0,0
11,Node177,0.9999999989995473,1.00000005398466,0,0
11,Node167,0.9999999989995073,0.9999601056356754,0,0
11,Node6,0.9999999989995164,0.9999692047011246,0,0
11,cagl_1_i04862g,0.9999999989995473,1.00000005398466,0,0
11,kana_1_k01350,0.9999999989995473,1.00000005398466,0,0
11,Node180,0.9999999989995473,1.00000005398466,0,0
11,Node5,0.9999999990001732,1.000626106207051,0,0
11,Node3,0.9999999989995473,1.00000005398466,0,0
12,teph_1_a04220,0.9999917823718525,1.000000000001896,0,0
12,vapo_1_1037.47,0.9999917823718525,1.000000000001896,0,0
12,tebl_1_i01760,0.9999917823718525,1.000000000001896,0,3
12,sami_1_17.26,0.9999917823718525,1.000000000001896,0,0
12,sauv_1_7.3,0.9999917823718525,1.000000000001896,0,0
12,saeu_1_2_b00130,0.9999917823718525,1.000000000001896,0,0
12,Node11,0.9999917823718525,1.000000000001896,0,0
12,saar_1_8_h03780,0.9999917823718525,1.000000000001896,0,0
12,saku_1_14.404,0.9999917823718525,1.000000000001896,0,0
12,sami_1_14.399,0.9999917823718525,1.000000000001896,0,0
12,sapa_18_8_3730,0.9999917823718525,1.000000000001896,0,0
12,sapa_3_8_h03890,0.9999917823718525,1.000000000001896,0,0
12,sapa_16_8_h03890,0.9999917823718525,1.000000000001896,0,0
12,sapa_17_8_3730,0.9999917823718525,1.000000000001896,0,0
12,sapa_2_8_h03860,0.9999917823718525,1.000000000001896,0,0
12,sapa_7_8_3740,0.9999917823718525,1.000000000001896,0,0
12,sapa_23_8_h03850,0.9999917823718525,1.000000000001896,0,0
12,Node24,0.9999917823718525,1.000000000001896,0,0
12,Node22,0.9999917823718525,1.000000000001896,0,0
12,sapa_13_8_h03820,0.9999917823718525,1.000000000001896,0,0
12,sapa_8_8_3750,0.9999917823718525,1.000000000001896,0,0
12,Node32,0.9999917823718525,1.000000000001896,0,0
12,sapa_10_8_3760,0.9999917823718525,1.000000000001896,0,0
12,sapa_11_8_h03830,0.9999917823718525,1.000000000001896,0,0
12,sapa_5_8_3700,0.9999917823718525,1.000000000001896,0,0
12,sapa_19_8_h03900,0.9999917823718525,1.000000000001896,0,0
12,sapa_24_8_h03850,0.9999917823718525,1.000000000001896,0,0
12,Node40,0.9999917823718525,1.000000000001896,0,0
12,sapa_1_8_h03820,0.9999917823718525,1.000000000001896,0,0
12,sapa_21_8_h03870,0.9999917823718525,1.000000000001896,0,0
12,Node43,0.9999917823718525,1.000000000001896,0,0
12,sapa_4_8_h03850,0.9999917823718525,1.000000000001896,0,0
12,sapa_20_8_h03860,0.9999917823718525,1.000000000001896,0,0
12,sapa_22_8_h03900,0.9999917823718525,1.000000000001896,0,0
12,sapa_25_8_h03870,0.9999917823718525,1.000000000001896,0,0
12,sapa_6_8_3750,0.9999917823718525,1.000000000001896,0,0
12,sapa_9_8_3720,0.9999917823718525,1.000000000001896,0,0
12,Node37,0.9999917823718525,1.000000000001896,0,0
12,Node35,0.9999917823718525,1.000000000001896,0,0
12,Node31,0.9999917823718525,1.000000000001896,0,0
12,Node21,0.9999917823718525,1.000000000001896,0,0
12,sace_14_7_g00150,0.9999917823718525,1.000000000001896,0,0
12,sace_19_7_3840,0.9999917823718525,1.000000000001896,0,0
12,sace_2_8_h03860,0.9999917823718525,1.000000000001896,0,0
12,Node59,0.9999917823718525,1.000000000001896,0,0
12,sace_6_169_fm00160,0.9999917823718525,1.000000000001896,0,0
12,Node58,0.9999917823718525,1.000000000001896,0,0
12,sace_40_8_h03830,0.9999917823718525,1.000000000001896,0,0
12,sace_24_8_3780,0.9999917823718525,1.000000000001896,0,0
12,Node57,0.9999917823718525,1.000000000001896,0,0
12,sace_53_29_ac00130,0.9999917823718525,1.000000000001896,0,0
12,sace_1_ynr070w,0.9999917823718525,1.000000000001896,0,0
12,sace_15_7_g03870,0.9999917823718525,1.000000000001896,0,0
12,Node55,0.9999917823718525,1.000000000001896,0,0
12,sace_4_8_h03690,0.9999917823718525,1.000000000001896,0,0
12,sace_5_78_bz00120,0.9999917823718525,1.000000000001896,0,0
12,Node68,0.9999917823718525,1.000000000001896,0,0
12,Node54,0.9999917823718525,1.000000000001896,0,0
12,sace_32_7_3770,0.9999917823718525,1.000000000001896,0,0
12,sace_7_7_g03880,0.9999917823718525,1.000000000001896,0,0
12,Node53,0.9999917823718525,1.000000000001896,0,0
12,sace_21_7_3790,0.9999917823718525,1.000000000001896,0,0
12,sace_59_336_lx00100,0.9999917823718525,1.000000000001896,0,0
12,sace_46_8_h03910,0.9999917823718525,1.000000000001896,0,0
12,sace_45_7_g03890,0.9999917823718525,1.000000000001896,0,0
12,sace_25_7_g03880,0.9999917823718525,1.000000000001896,0,0
12,Node75,0.9999917823718525,1.000000000001896,0,0
12,sace_37_7_g03850,0.9999917823718525,1.000000000001896,0,0
12,sace_9_7_g00180,0.9999917823718525,1.000000000001896,0,0
12,sace_60_6_f03350,0.9999917823718525,1.000000000001896,0,0
12,Node82,0.9999917823718525,1.000000000001896,0,0
12,Node80,0.9999917823718525,1.000000000001896,0,0
12,sace_17_7_g03930,0.9999917823718525,1.000000000001896,0,0
12,Node79,0.9999917823718525,1.000000000001896,0,0
12,sace_23_7_3860,0.9999917823718525,1.000000000001896,0,0
12,sace_43_7_g03870,0.9999917823718525,1.000000000001896,0,0
12,Node87,0.9999917823718525,1.000000000001896,0,0
12,sace_35_7_3840,0.9999917823718525,1.000000000001896,0,0
12,Node86,0.9999917823718525,1.000000000001896,0,0
12,sace_31_7_3780,0.9999917823718525,1.000000000001896,0,0
12,sace_58_71_bs00120_AND_sace_58_71_bs00110,0.9999917823718525,1.000000000001896,0,0
12,sace_34_8_3770,0.9999917823718525,1.000000000001896,0,0
12,sace_57_8_h03900,0.9999917823718525,1.000000000001896,0,0
12,sace_56_17_q01110,0.9999917823718525,1.000000000001896,0,0
12,sace_49_8_h03830,0.9999917823718525,1.000000000001896,0,0
12,sace_8_73_bu00100,0.9999917823718525,1.000000000001896,0,0
12,Node52,0.9999917823718525,1.000000000001896,0,0
12,Node20,0.9999917823718525,1.000000000001896,0,0
12,Node18,0.9999917823718525,1.000000000001896,0,0
12,Node16,0.9999917823718525,1.000000000001896,0,0
12,Node14,0.9999917823718525,1.000000000001896,0,0
12,Node10,0.9999917823718525,1.000000000001896,0,0
12,Node8,0.9999917823718525,1.000000000001896,0,0
12,saba_1_58_bf00280,0.9999917823718525,1.000000000001896,0,0
12,saeu_1_4_d02400,0.9999917823718525,1.000000000001896,0,0
12,Node99,0.9999917823718525,1.000000000001896,0,0
12,saar_1_2_b02590,0.9999917823718525,1.000000000001896,0,0
12,sami_1_4.244,0.9999917823718525,1.000000000001896,0,0
12,sace_5_33_ag00510,0.9999917823718525,1.000000000001896,0,0
12,sace_4_1_a02360,0.9999917823718525,1.000000000001896,0,0
12,sace_31_1_2300,0.9999917823718525,1.000000000001896,0,0
12,sace_17_1_a02410,0.9999917823718525,1.000000000001896,0,0
12,sace_6_120_dp00100,0.9999917823718525,1.000000000001896,0,0
12,Node113,0.9999917823718525,1.000000000001896,0,0
12,sace_21_1_2310,0.9999917823718525,1.000000000001896,0,0
12,sace_23_1_2290,0.9999917823718525,1.000000000001896,0,0
12,sace_22_1_2300,0.9999917823718525,1.000000000001896,0,0
12,sace_29_1_2290,0.9999917823718525,1.000000000001896,0,0
12,sace_34_1_2320,0.9999917823718525,1.000000000001896,0,0
12,sace_58_25_y00780,0.9999917823718525,1.000000000001896,0,0
12,sace_37_1_a02430,0.9999917823718525,1.000000000001896,0,0
12,sace_15_1_a02420,0.9999917823718525,1.000000000001896,0,0
12,Node123,0.9999917823718525,1.000000000001896,0,0
12,sace_9_1_a02440,0.9999917823718525,1.000000000001896,0,0
12,Node122,0.9999917823718525,1.000000000001896,0,0
12,Node111,0.9999917823718525,1.000000000001896,0,0
12,sace_50_1_a02410_AND_sace_50_1_a02420,0.9999917823718525,1.000000000001896,0,0
12,sace_49_1_a02460,0.9999917823718525,1.000000000001896,0,0
12,sace_8_2_b02430,0.9999917823718525,1.000000000001896,0,0
12,sace_2_1_a02390,0.9999917823718525,1.000000000001896,0,0
12,sace_57_1_a02410,0.9999917823718525,1.000000000001896,0,0
12,sace_46_1_a02400,0.9999917823718525,1.000000000001896,0,0
12,sace_56_1_a02020,0.9999917823718525,1.000000000001896,0,0
12,sace_24_1_2300,0.9999917823718525,1.000000000001896,0,0
12,sace_40_1_a02390,0.9999917823718525,1.000000000001896,0,0
12,sace_59_110_df00100,0.9999917823718525,1.000000000001896,0,0
12,sace_47_1_a02400,0.9999917823718525,1.000000000001896,0,0
12,sace_7_1_a02410,0.9999917823718525,1.000000000001896,0,0
12,sace_52_1_a02400_AND_sace_52_1_a02410,0.9999917823718525,1.000000000001896,0,0
12,sace_25_1_a02400,0.9999917823718525,1.000000000001896,0,0
12,sace_1_ydr011w,0.9999917823718525,1.000000000001896,0,0
12,sace_16_1_a02380,0.9999917823718525,1.000000000001896,0,0
12,sace_45_1_a02420,0.9999917823718525,1.000000000001896,0,0
12,sace_48_1_a02380,0.9999917823718525,1.000000000001896,0,0
12,sace_60_4_d02440,0.9999917823718525,1.000000000001896,0,0
12,Node108,0.9999917823718525,1.000000000001896,0,0
12,sapa_14_1_a02440,0.9999917823718525,1.000000000001896,0,0
12,sapa_8_1_2350,0.9999917823718525,1.000000000001896,0,0
12,Node148,0.9999917823718525,1.000000000001896,0,0
12,sapa_11_1_a02470,0.9999917823718525,1.000000000001896,0,0
12,sapa_25_1_a02460,0.9999917823718525,1.000000000001896,0,0
12,sapa_4_1_a02470,0.9999917823718525,1.000000000001896,0,0
12,sapa_5_1_2350,0.9999917823718525,1.000000000001896,0,0
12,sapa_9_1_2360,0.9999917823718525,1.000000000001896,0,0
12,Node151,0.9999917823718525,1.000000000001896,0,0
12,Node147,0.9999917823718525,1.000000000001896,0,0
12,sapa_18_1_2390,0.9999917823718525,1.000000000001896,0,0
12,sapa_2_1_a02460,0.9999917823718525,1.000000000001896,0,0
12,sapa_23_1_a02480,0.9999917823718525,1.000000000001896,0,0
12,sapa_3_1_a02470,0.9999917823718525,1.000000000001896,0,0
12,Node160,0.9999917823718525,1.000000000001896,0,0
12,sapa_17_1_2380,0.9999917823718525,1.000000000001896,0,0
12,sapa_7_1_2370,0.9999917823718525,1.000000000001896,0,0
12,Node159,0.9999917823718525,1.000000000001896,0,0
12,Node157,0.9999917823718525,1.000000000001896,0,0
12,Node146,0.9999917823718525,1.000000000001896,0,0
12,Node107,0.9999917823718525,1.000000000001896,0,0
12,Node105,0.9999917823718525,1.000000000001896,0,0
12,Node103,0.9999917823718525,1.000000000001896,0,0
12,saku_1_4.262,0.9999917823718525,1.000000000001896,0,0
12,Node102,0.9999917823718525,1.000000000001896,0,0
12,Node98,0.9999917823718525,1.000000000001896,0,0
12,Node7,0.9999917823718525,1.000000000001896,0,0
12,nada_1_g01840,0.9999917823718525,1.000000000001896,0,0
12,naca_1_e01630,0.9999917823718525,1.000000000001896,1,1
12,Node169,0.9999917823718525,1.000000000001896,0,0
12,naca_1_e01650,0.9999917823718525,1.000000000001896,0,0
12,naca_1_e01640,0.9999917823718525,1.000000000001896,0,0
12,Node173,0.9999917823718525,1.000000000001896,0,0
12,nada_1_g01850,0.9999917823718525,1.000000000001896,0,0
12,Node172,0.9999917823718525,1.000000000001896,0,0
12,Node168,0.9999917823718525,1.000000000001896,0,0
12,kaaf_1_c00820,0.9999917823718525,1.000000000001896,0,0
12,kaaf_1_c00830,0.9999917823718525,1.000000000001896,0,0
12,Node177,0.9999917823718525,1.000000000001896,0,0
12,Node167,0.9999917823718525,1.000000000001896,0,0
12,Node6,0.9999917823718525,1.000000000001896,0,0
12,cagl_1_i04862g,0.9999917823718525,1.000000000001896,0,0
12,kana_1_k01350,0.9999917823718525,1.000000000001896,0,0
12,Node180,0.9999917823718525,1.000000000001896,0,0
12,Node5,0.9999917823718525,1.000000000001896,0,0
12,Node3,0.9999917823718525,1.000000000001896,0,0
14,teph_1_a04220,0.9999999989999968,1.0000000139293,0,0
14,vapo_1_1037.47,0.9999999989999968,1.0000000139293,0,0
14,tebl_1_i01760,0.999999999083018,1.090537388274771,0,1
14,sami_1_17.26,0.9999999989999968,1.0000000139293,0,0
14,sauv_1_7.3,0.9999999989999968,1.0000000139293,0,0
14,saeu_1_2_b00130,0.9999999989999968,1.0000000139293,0,0
14,Node11,0.9999999989999968,1.0000000139293,0,0
14,saar_1_8_h03780,0.9999999989999968,1.0000000139293,0,0
14,saku_1_14.404,0.9999999989999968,1.0000000139293,0,0
14,sami_1_14.399,0.9999999989999968,1.0000000139293,0,0
14,sapa_18_8_3730,0.9999999989999968,1.0000000139293,0,0
14,sapa_3_8_h03890,0.9999999989999968,1.0000000139293,0,0
14,sapa_16_8_h03890,0.9999999989999968,1.0000000139293,0,0
14,sapa_17_8_3730,0.9999999989999968,1.0000000139293,0,0
14,sapa_2_8_h03860,0.9999999989999968,1.0000000139293,0,0
14,sapa_7_8_3740,0.9999999989999968,1.0000000139293,0,0
14,sapa_23_8_h03850,0.9999999989999968,1.0000000139293,0,0
14,Node24,0.9999999989999968,1.0000000139293,0,0
14,Node22,0.9999999989999968,1.0000000139293,0,0
14,sapa_13_8_h03820,0.9999999989999968,1.0000000139293,0,0
14,sapa_8_8_3750,0.9999999989999968,1.0000000139293,0,0
14,Node32,0.9999999989999968,1.0000000139293,0,0
14,sapa_10_8_3760,0.9999999989999968,1.0000000139293,0,0
14,sapa_11_8_h03830,0.9999999989999968,1.0000000139293,0,0
14,sapa_5_8_3700,0.9999999989999968,1.0000000139293,0,0
14,sapa_19_8_h03900,0.9999999989999968,1.0000000139293,0,0
14,sapa_24_8_h03850,0.9999999989999968,1.0000000139293,0,0
14,Node40,0.9999999989999968,1.0000000139293,0,0
14,sapa_1_8_h03820,0.9999999989999968,1.0000000139293,0,0
14,sapa_21_8_h03870,0.9999999989999968,1.0000000139293,0,0
14,Node43,0.9999999989999968,1.0000000139293,0,0
14,sapa_4_8_h03850,0.9999999989999968,1.0000000139293,0,0
14,sapa_20_8_h03860,0.9999999989999968,1.0000000139293,0,0
14,sapa_22_8_h03900,0.9999999989999968,1.0000000139293,0,0
14,sapa_25_8_h03870,0.9999999989999968,1.0000000139293,0,0
14,sapa_6_8_3750,0.9999999989999968,1.0000000139293,0,0
14,sapa_9_8_3720,0.9999999989999968,1.0000000139293,0,0
14,Node37,0.9999999989999968,1.0000000139293,0,0
14,Node35,0.9999999989999968,1.0000000139293,0,0
14,Node31,0.9999999989999968,1.0000000139293,0,0
14,Node21,0.9999999989999968,1.0000000139293,0,0
14,sace_14_7_g00150,0.9999999989999968,1.0000000139293,0,0
14,sace_19_7_3840,0.9999999989999968,1.0000000139293,0,0
14,sace_2_8_h03860,0.9999999989999968,1.0000000139293,0,0
14,Node59,0.9999999989999968,1.0000000139293,0,0
14,sace_6_169_fm00160,0.9999999989999968,1.0000000139293,0,0
14,Node58,0.9999999989999968,1.0000000139293,0,0
14,sace_40_8_h03830,0.9999999989999968,1.0000000139293,0,0
14,sace_24_8_3780,0.9999999989999968,1.0000000139293,0,0
14,Node57,0.9999999989999968,1.0000000139293,0,0
14,sace_53_29_ac00130,0.9999999989999968,1.0000000139293,0,0
14,sace_1_ynr070w,0.9999999989999968,1.0000000139293,0,0
14,sace_15_7_g03870,0.9999999989999968,1.0000000139293,0,0
14,Node55,0.9999999989999968,1.0000000139293,0,0
14,sace_4_8_h03690,0.9999999989999968,1.0000000139293,0,0
14,sace_5_78_bz00120,0.9999999989999968,1.0000000139293,0,0
14,Node68,0.9999999989999968,1.0000000139293,0,0
14,Node54,0.9999999989999968,1.0000000139293,0,0
14,sace_32_7_3770,0.9999999989999968,1.0000000139293,0,0
14,sace_7_7_g03880,0.9999999989999968,1.0000000139293,0,0
14,Node53,0.9999999989999968,1.0000000139293,0,0
14,sace_21_7_3790,0.9999999989999968,1.0000000139293,0,0
14,sace_59_336_lx00100,0.9999999989999968,1.0000000139293,0,0
14,sace_46_8_h03910,0.9999999989999968,1.0000000139293,0,0
14,sace_45_7_g03890,0.9999999989999968,1.0000000139293,0,0
14,sace_25_7_g03880,0.9999999989999968,1.0000000139293,0,0
14,Node75,0.9999999989999968,1.0000000139293,0,0
14,sace_37_7_g03850,0.9999999989999968,1.0000000139293,0,0
14,sace_9_7_g00180,0.9999999989999968,1.0000000139293,0,0
14,sace_60_6_f03350,0.9999999989999968,1.0000000139293,0,0
14,Node82,0.9999999989999968,1.0000000139293,0,0
14,Node80,0.9999999989999968,1.0000000139293,0,0
14,sace_17_7_g03930,0.9999999989999968,1.0000000139293,0,0
14,Node79,0.9999999989999968,1.0000000139293,0,0
14,sace_23_7_3860,0.9999999989999968,1.0000000139293,0,0
14,sace_43_7_g03870,0.9999999989999968,1.0000000139293,0,0
14,Node87,0.9999999989999968,1.0000000139293,0,0
14,sace_35_7_3840,0.9999999989999968,1.0000000139293,0,0
14,Node86,0.9999999989999968,1.0000000139293,0,0
14,sace_31_7_3780,0.9999999989999968,1.0000000139293,0,0
14,sace_58_71_bs00120_AND_sace_58_71_bs00110,0.9999999989999968,1.0000000139293,0,0
14,sace_34_8_3770,0.9999999989999968,1.0000000139293,0,0
14,sace_57_8_h03900,0.9999999989999968,1.0000000139293,0,0
14,sace_56_17_q01110,0.9999999989999968,1.0000000139293,0,0
14,sace_49_8_h03830,0.9999999989999968,1.0000000139293,0,0
14,sace_8_73_bu00100,0.9999999989999968,1.0000000139293,0,0
14,Node52,0.9999999989999968,1.0000000139293,0,0
14,Node20,0.9999999989999968,1.0000000139293,0,0
14,Node18,0.9999999989999968,1.0000000139293,0,0
14,Node16,0.9999999989999968,1.0000000139293,0,0
14,Node14,0.9999999989999968,1.0000000139293,0,0
14,Node10,0.9999999989999968,1.0000000139293,0,0
14,Node8,0.9999999989999968,1.0000000139293,0,0
14,saba_1_58_bf00280,0.9999999989999968,1.0000000139293,0,0
14,saeu_1_4_d02400,0.9999999989999968,1.0000000139293,0,0
14,Node99,0.9999999989999968,1.0000000139293,0,0
14,saar_1_2_b02590,0.9999999989999968,1.0000000139293,0,0
14,sami_1_4.244,0.9999999989999968,1.0000000139293,0,0
14,sace_5_33_ag00510,0.9999999989999968,1.0000000139293,0,0
14,sace_4_1_a02360,0.9999999989999968,1.0000000139293,0,0
14,sace_31_1_2300,0.9999999989999968,1.0000000139293,0,0
14,sace_17_1_a02410,0.9999999989999968,1.0000000139293,0,0
14,sace_6_120_dp00100,0.9999999989999968,1.0000000139293,0,0
14,Node113,0.9999999989999968,1.0000000139293,0,0
14,sace_21_1_2310,0.9999999989999968,1.0000000139293,0,0
14,sace_23_1_2290,0.9999999989999968,1.0000000139293,0,0
14,sace_22_1_2300,0.9999999989999968,1.0000000139293,0,0
14,sace_29_1_2290,0.9999999989999968,1.0000000139293,0,0
14,sace_34_1_2320,0.9999999989999968,1.0000000139293,0,0
14,sace_58_25_y00780,0.9999999989999968,1.0000000139293,0,0
14,sace_37_1_a02430,0.9999999989999968,1.0000000139293,0,0
14,sace_15_1_a02420,0.9999999989999968,1.0000000139293,0,0
14,Node123,0.9999999989999968,1.0000000139293,0,0
14,sace_9_1_a02440,0.9999999989999968,1.0000000139293,0,0
14,Node122,0.9999999989999968,1.0000000139293,0,0
14,Node111,0.9999999989999968,1.0000000139293,0,0
14,sace_50_1_a02410_AND_sace_50_1_a02420,0.9999999989999968,1.0000000139293,0,0
14,sace_49_1_a02460,0.9999999989999968,1.0000000139293,0,0
14,sace_8_2_b02430,0.9999999989999968,1.0000000139293,0,0
14,sace_2_1_a02390,0.9999999989999968,1.0000000139293,0,0
14,sace_57_1_a02410,0.9999999989999968,1.0000000139293,0,0
14,sace_46_1_a02400,0.9999999989999968,1.0000000139293,0,0
14,sace_56_1_a02020,0.9999999989999968,1.0000000139293,0,0
14,sace_24_1_2300,0.9999999989999968,1.0000000139293,0,0
14,sace_40_1_a02390,0.9999999989999968,1.0000000139293,0,0
14,sace_59_110_df00100,0.9999999989999968,1.0000000139293,0,0
14,sace_47_1_a02400,0.9999999989999968,1.0000000139293,0,0
14,sace_7_1_a02410,0.9999999989999968,1.0000000139293,0,0
14,sace_52_1_a02400_AND_sace_52_1_a02410,0.9999999989999968,1.0000000139293,0,0
14,sace_25_1_a02400,0.9999999989999968,1.0000000139293,0,0
14,sace_1_ydr011w,0.9999999989999968,1.0000000139293,0,0
14,sace_16_1_a02380,0.9999999989999968,1.0000000139293,0,0
14,sace_45_1_a02420,0.9999999989999968,1.0000000139293,0,0
14,sace_48_1_a02380,0.9999999989999968,1.0000000139293,0,0
14,sace_60_4_d02440,0.9999999989999968,1.0000000139293,0,0
14,Node108,0.9999999989999968,1.0000000139293,0,0
14,sapa_14_1_a02440,0.9999999989999968,1.0000000139293,0,0
14,sapa_8_1_2350,0.9999999989999968,1.0000000139293,0,0
14,Node148,0.9999999989999968,1.0000000139293,0,0
14,sapa_11_1_a02470,0.9999999989999968,1.0000000139293,0,0
14,sapa_25_1_a02460,0.9999999989999968,1.0000000139293,0,0
14,sapa_4_1_a02470,0.9999999989999968,1.0000000139293,0,0
14,sapa_5_1_2350,0.9999999989999968,1.0000000139293,0,0
14,sapa_9_1_2360,0.9999999989999968,1.0000000139293,0,0
14,Node151,0.9999999989999968,1.0000000139293,0,0
14,Node147,0.9999999989999968,1.0000000139293,0,0
14,sapa_18_1_2390,0.9999999989999968,1.0000000139293,0,0
14,sapa_2_1_a02460,0.9999999989999968,1.0000000139293,0,0
14,sapa_23_1_a02480,0.9999999989999968,1.0000000139293,0,0
14,sapa_3_1_a02470,0.9999999989999968,1.0000000139293,0,0
14,Node160,0.9999999989999968,1.0000000139293,0,0
14,sapa_17_1_2380,0.9999999989999968,1.0000000139293,0,0
14,sapa_7_1_2370,0.9999999989999968,1.0000000139293,0,0
14,Node159,0.9999999989999968,1.0000000139293,0,0
14,Node157,0.9999999989999968,1.0000000139293,0,0
14,Node146,0.9999999989999968,1.0000000139293,0,0
14,Node107,0.9999999989999968,1.0000000139293,0,0
14,Node105,0.9999999989999968,1.0000000139293,0,0
14,Node103,0.9999999989999968,1.0000000139293,0,0
14,saku_1_4.262,0.9999999989999968,1.0000000139293,0,0
14,Node102,0.9999999989999968,1.0000000139293,0,0
14,Node98,0.9999999989999968,1.0000000139293,0,0
14,Node7,0.9999999989999968,1.0000000139293,0,0
14,nada_1_g01840,0.9999999989999968,1.0000000139293,0,0
14,naca_1_e01630,0.9999999990175403,1.017856749429881,0,0
14,Node169,0.9999999990020354,1.002042763289913,0,0
14,naca_1_e01650,0.9999999989999968,1.0000000139293,0,0
14,naca_1_e01640,0.9999999989999968,1.0000000139293,0,0
14,Node173,0.9999999989999968,1.0000000139293,0,0
14,nada_1_g01850,0.9999999989999968,1.0000000139293,0,0
14,Node172,0.9999999989999968,1.0000000139293,0,0
14,Node168,0.9999999990012161,1.001220745350379,0,0
14,kaaf_1_c00820,0.9999999989999968,1.0000000139293,0,0
14,kaaf_1_c00830,0.9999999989999968,1.0000000139293,0,0
14,Node177,0.9999999989999968,1.0000000139293,0,0
14,Node167,0.9999999990000865,1.000089727712586,0,0
14,Node6,0.9999999990005077,1.000511198118081,0,0
14,cagl_1_i04862g,0.9999999989999968,1.0000000139293,0,0
14,kana_1_k01350,0.9999999989999968,1.0000000139293,0,0
14,Node180,0.9999999989999968,1.0000000139293,0,0
14,Node5,0.9999999990051367,1.005166440891492,0,0
14,Node3,0.9999999989999968,1.0000000139293,0,0
15,teph_1_a04220,0.9999989989999533,1.000000000033865,0,0
15,vapo_1_1037.47,0.9999989989999533,1.000000000033865,0,0
15,tebl_1_i01760,0.9999990045753641,1.005601043226469,0,2
15,sami_1_17.26,0.9999989989999533,1.000000000033865,0,0
15,sauv_1_7.3,0.9999989989999533,1.000000000033865,0,0
15,saeu_1_2_b00130,0.9999989989999533,1.000000000033865,0,0
15,Node11,0.9999989989999533,1.000000000033865,0,0
15,saar_1_8_h03780,0.9999989989999533,1.000000000033865,0,0
15,saku_1_14.404,0.9999989989999533,1.000000000033865,0,0
15,sami_1_14.399,0.9999989989999533,1.000000000033865,0,0
15,sapa_18_8_3730,0.9999989989999533,1.000000000033865,0,0
15,sapa_3_8_h03890,0.9999989989999533,1.000000000033865,0,0
15,sapa_16_8_h03890,0.9999989989999533,1.000000000033865,0,0
15,sapa_17_8_3730,0.9999989989999533,1.000000000033865,0,0
15,sapa_2_8_h03860,0.9999989989999533,1.000000000033865,0,0
15,sapa_7_8_3740,0.9999989989999533,1.000000000033865,0,0
15,sapa_23_8_h03850,0.9999989989999533,1.000000000033865,0,0
15,Node24,0.9999989989999533,1.000000000033865,0,0
15,Node22,0.9999989989999533,1.000000000033865,0,0
15,sapa_13_8_h03820,0.9999989989999533,1.000000000033865,0,0
15,sapa_8_8_3750,0.9999989989999533,1.000000000033865,0,0
15,Node32,0.9999989989999533,1.000000000033865,0,0
15,sapa_10_8_3760,0.9999989989999533,1.000000000033865,0,0
15,sapa_11_8_h03830,0.9999989989999533,1.000000000033865,0,0
15,sapa_5_8_3700,0.9999989989999533,1.000000000033865,0,0
15,sapa_19_8_h03900,0.9999989989999533,1.000000000033865,0,0
15,sapa_24_8_h03850,0.9999989989999533,1.000000000033865,0,0
15,Node40,0.9999989989999533,1.000000000033865,0,0
15,sapa_1_8_h03820,0.9999989989999533,1.000000000033865,0,0
15,sapa_21_8_h03870,0.9999989989999533,1.000000000033865,0,0
15,Node43,0.9999989989999533,1.000000000033865,0,0
15,sapa_4_8_h03850,0.9999989989999533,1.000000000033865,0,0
15,sapa_20_8_h03860,0.9999989989999533,1.000000000033865,0,0
15,sapa_22_8_h03900,0.9999989989999533,1.000000000033865,0,0
15,sapa_25_8_h03870,0.9999989989999533,1.000000000033865,0,0
15,sapa_6_8_3750,0.9999989989999533,1.000000000033865,0,0
15,sapa_9_8_3720,0.9999989989999533,1.000000000033865,0,0
15,Node37,0.9999989989999533,1.000000000033865,0,0
15,Node35,0.9999989989999533,1.000000000033865,0,0
15,Node31,0.9999989989999533,1.000000000033865,0,0
15,Node21,0.9999989989999533,1.000000000033865,0,0
15,sace_14_7_g00150,0.9999989989999533,1.000000000033865,0,0
15,sace_19_7_3840,0.9999989989999533,1.000000000033865,0,0
15,sace_2_8_h03860,0.9999989989999533,1.000000000033865,0,0
15,Node59,0.9999989989999533,1.000000000033865,0,0
15,sace_6_169_fm00160,0.9999989989999533,1.000000000033865,0,0
15,Node58,0.9999989989999533,1.000000000033865,0,0
15,sace_40_8_h03830,0.9999989989999533,1.000000000033865,0,0
15,sace_24_8_3780,0.9999989989999533,1.000000000033865,0,0
15,Node57,0.9999989989999533,1.000000000033865,0,0
15,sace_53_29_ac00130,0.9999989989999533,1.000000000033865,0,0
15,sace_1_ynr070w,0.9999989989999533,1.000000000033865,0,0
15,sace_15_7_g03870,0.9999989989999533,1.000000000033865,0,0
15,Node55,0.9999989989999533,1.000000000033865,0,0
15,sace_4_8_h03690,0.9999989989999533,1.000000000033865,0,0
15,sace_5_78_bz00120,0.9999989989999533,1.000000000033865,0,0
15,Node68,0.9999989989999533,1.000000000033865,0,0
15,Node54,0.9999989989999533,1.000000000033865,0,0
15,sace_32_7_3770,0.9999989989999533,1.000000000033865,0,0
15,sace_7_7_g03880,0.9999989989999533,1.000000000033865,0,0
15,Node53,0.9999989989999533,1.000000000033865,0,0
15,sace_21_7_3790,0.9999989989999533,1.000000000033865,0,0
15,sace_59_336_lx00100,0.9999989989999533,1.000000000033865,0,0
15,sace_46_8_h03910,0.9999989989999533,1.000000000033865,0,0
15,sace_45_7_g03890,0.9999989989999533,1.000000000033865,0,0
15,sace_25_7_g03880,0.9999989989999533,1.000000000033865,0,0
15,Node75,0.9999989989999533,1.000000000033865,0,0
15,sace_37_7_g03850,0.9999989989999533,1.000000000033865,0,0
15,sace_9_7_g00180,0.9999989989999533,1.000000000033865,0,0
15,sace_60_6_f03350,0.9999989989999533,1.000000000033865,0,0
15,Node82,0.9999989989999533,1.000000000033865,0,0
15,Node80,0.9999989989999533,1.000000000033865,0,0
15,sace_17_7_g03930,0.9999989989999533,1.000000000033865,0,0
15,Node79,0.9999989989999533,1.000000000033865,0,0
15,sace_23_7_3860,0.9999989989999533,1.000000000033865,0,0
15,sace_43_7_g03870,0.9999989989999533,1.000000000033865,0,0
15,Node87,0.9999989989999533,1.000000000033865,0,0
15,sace_35_7_3840,0.9999989989999533,1.000000000033865,0,0
15,Node86,0.9999989989999533,1.000000000033865,0,0
15,sace_31_7_3780,0.9999989989999533,1.000000000033865,0,0
15,sace_58_71_bs00120_AND_sace_58_71_bs00110,0.9999989989999533,1.000000000033865,0,0
15,sace_34_8_3770,0.9999989989999533,1.000000000033865,0,0
15,sace_57_8_h03900,0.9999989989999533,1.000000000033865,0,0
15,sace_56_17_q01110,0.9999989989999533,1.000000000033865,0,0
15,sace_49_8_h03830,0.9999989989999533,1.000000000033865,0,0
15,sace_8_73_bu00100,0.9999989989999533,1.000000000033865,0,0
15,Node52,0.9999989989999533,1.000000000033865,0,0
15,Node20,0.9999989989999533,1.000000000033865,0,0
15,Node18,0.9999989989999533,1.000000000033865,0,0
15,Node16,0.9999989989999533,1.000000000033865,0,0
15,Node14,0.9999989989999533,1.000000000033865,0,0
15,Node10,0.9999989989999533,1.000000000033865,0,0
15,Node8,0.9999989989999533,1.000000000033865,0,0
15,saba_1_58_bf00280,0.9999989989999533,1.000000000033865,0,0
15,saeu_1_4_d02400,0.9999989989999533,1.000000000033865,0,0
15,Node99,0.9999989989999533,1.000000000033865,0,0
15,saar_1_2_b02590,0.9999989989999533,1.000000000033865,0,0
15,sami_1_4.244,0.9999989989999533,1.000000000033865,0,0
15,sace_5_33_ag00510,0.9999989989999533,1.000000000033865,0,0
15,sace_4_1_a02360,0.9999989989999533,1.000000000033865,0,0
15,sace_31_1_2300,0.9999989989999533,1.000000000033865,0,0
15,sace_17_1_a02410,0.9999989989999533,1.000000000033865,0,0
15,sace_6_120_dp00100,0.9999989989999533,1.000000000033865,0,0
15,Node113,0.9999989989999533,1.000000000033865,0,0
15,sace_21_1_2310,0.9999989989999533,1.000000000033865,0,0
15,sace_23_1_2290,0.9999989989999533,1.000000000033865,0,0
15,sace_22_1_2300,0.9999989989999533,1.000000000033865,0,0
15,sace_29_1_2290,0.9999989989999533,1.000000000033865,0,0
15,sace_34_1_2320,0.9999989989999533,1.000000000033865,0,0
15,sace_58_25_y00780,0.9999989989999533,1.000000000033865,0,0
15,sace_37_1_a02430,0.9999989989999533,1.000000000033865,0,0
15,sace_15_1_a02420,0.9999989989999533,1.000000000033865,0,0
15,Node123,0.9999989989999533,1.000000000033865,0,0
15,sace_9_1_a02440,0.9999989989999533,1.000000000033865,0,0
15,Node122,0.9999989989999533,1.000000000033865,0,0
15,Node111,0.9999989989999533,1.000000000033865,0,0
15,sace_50_1_a02410_AND_sace_50_1_a02420,0.9999989989999533,1.000000000033865,0,0
15,sace_49_1_a02460,0.9999989989999533,1.000000000033865,0,0
15,sace_8_2_b02430,0.9999989989999533,1.000000000033865,0,0
15,sace_2_1_a02390,0.9999989989999533,1.000000000033865,0,0
15,sace_57_1_a02410,0.9999989989999533,1.000000000033865,0,0
15,sace_46_1_a02400,0.9999989989999533,1.000000000033865,0,0
15,sace_56_1_a02020,0.9999989989999533,1.000000000033865,0,0
15,sace_24_1_2300,0.9999989989999533,1.000000000033865,0,0
15,sace_40_1_a02390,0.9999989989999533,1.000000000033865,0,0
15,sace_59_110_df00100,0.9999989989999533,1.000000000033865,0,0
15,sace_47_1_a02400,0.9999989989999533,1.000000000033865,0,0
15,sace_7_1_a02410,0.9999989989999533,1.000000000033865,0,0
15,sace_52_1_a02400_AND_sace_52_1_a02410,0.9999989989999533,1.000000000033865,0,0
15,sace_25_1_a02400,0.9999989989999533,1.000000000033865,0,0
15,sace_1_ydr011w,0.9999989989999533,1.000000000033865,0,0
15,sace_16_1_a02380,0.9999989989999533,1.000000000033865,0,0
15,sace_45_1_a02420,0.9999989989999533,1.000000000033865,0,0
15,sace_48_1_a02380,0.9999989989999533,1.000000000033865,0,0
15,sace_60_4_d02440,0.9999989989999533,1.000000000033865,0,0
15,Node108,0.9999989989999533,1.000000000033865,0,0
15,sapa_14_1_a02440,0.9999989989999533,1.000000000033865,0,0
15,sapa_8_1_2350,0.9999989989999533,1.000000000033865,0,0
15,Node148,0.9999989989999533,1.000000000033865,0,0
15,sapa_11_1_a02470,0.9999989989999533,1.000000000033865,0,0
15,sapa_25_1_a02460,0.9999989989999533,1.000000000033865,0,0
15,sapa_4_1_a02470,0.9999989989999533,1.000000000033865,0,0
15,sapa_5_1_2350,0.9999989989999533,1.000000000033865,0,0
15,sapa_9_1_2360,0.9999989989999533,1.000000000033865,0,0
15,Node151,0.9999989989999533,1.000000000033865,0,0
15,Node147,0.9999989989999533,1.000000000033865,0,0
15,sapa_18_1_2390,0.9999989989999533,1.000000000033865,0,0
15,sapa_2_1_a02460,0.9999989989999533,1.000000000033865,0,0
15,sapa_23_1_a02480,0.9999989989999533,1.000000000033865,0,0
15,sapa_3_1_a02470,0.9999989989999533,1.000000000033865,0,0
15,Node160,0.9999989989999533,1.000000000033865,0,0
15,sapa_17_1_2380,0.9999989989999533,1.000000000033865,0,0
15,sapa_7_1_2370,0.9999989989999533,1.000000000033865,0,0
15,Node159,0.9999989989999533,1.000000000033865,0,0
15,Node157,0.9999989989999533,1.000000000033865,0,0
15,Node146,0.9999989989999533,1.000000000033865,0,0
15,Node107,0.9999989989999533,1.000000000033865,0,0
15,Node105,0.9999989989999533,1.000000000033865,0,0
15,Node103,0.9999989989999533,1.000000000033865,0,0
15,saku_1_4.262,0.9999989989999533,1.000000000033865,0,0
15,Node102,0.9999989989999533,1.000000000033865,0,0
15,Node98,0.9999989989999533,1.000000000033865,0,0
15,Node7,0.9999989989999533,1.000000000033865,0,0
15,nada_1_g01840,0.9999989989999533,1.000000000033865,0,0
15,naca_1_e01630,0.9999990030617818,1.004074307279848,1.5,1.5
15,Node169,0.9999989993308254,1.000330651209191,0,0
15,naca_1_e01650,0.9999989989999533,1.000000000033865,0,0
15,naca_1_e01640,0.9999989989999533,1.000000000033865,0,0
15,Node173,0.9999989989999533,1.000000000033865,0,0
15,nada_1_g01850,0.9999989989999533,1.000000000033865,0,0
15,Node172,0.9999989989999533,1.000000000033865,0,0
15,Node168,0.9999989992206265,1.000220501659092,0,0
15,kaaf_1_c00820,0.9999989989999533,1.000000000033865,0,0
15,kaaf_1_c00830,0.9999989989999533,1.000000000033865,0,0
15,Node177,0.9999989989999533,1.000000000033865,0,0
15,Node167,0.9999989990298274,1.000029845211986,0,0
15,Node6,0.9999989991237859,1.000123724359655,0,0
15,cagl_1_i04862g,0.9999989989999533,1.000000000033865,0,0
15,kana_1_k01350,0.9999989989999533,1.000000000033865,0,0
15,Node180,0.9999989989999533,1.000000000033865,0,0
15,Node5,0.9999990000110892,1.001011148211628,0,0
15,Node3,0.9999989989999533,1.000000000033865,0,0
16,teph_1_a04220,0.9919006565481855,0.9999999999999354,0,0
16,vapo_1_1037.47,0.9919006565481872,1.000000000000143,0,0
16,tebl_1_i01760,0.9919006565481858,0.9999999999999768,1,1
16,sami_1_17.26,0.9919006565481858,0.9999999999999768,0,0
16,sauv_1_7.3,0.991900656548186,1.000000000000004,0,0
16,saeu_1_2_b00130,0.991900656548186,1.000000000000004,0,0
16,Node11,0.9919006565481859,0.9999999999999906,0,0
16,saar_1_8_h03780,0.991900656548186,1.000000000000004,0,0
16,saku_1_14.404,0.991900656548186,1.000000000000004,0,0
16,sami_1_14.399,0.9919006565481859,0.9999999999999906,0,0
16,sapa_18_8_3730,0.991900656548186,1.000000000000004,0,0
16,sapa_3_8_h03890,0.991900656548186,1.000000000000004,0,0
16,sapa_16_8_h03890,0.991900656548186,1.000000000000004,0,0
16,sapa_17_8_3730,0.991900656548186,1.000000000000004,0,0
16,sapa_2_8_h03860,0.991900656548186,1.000000000000004,0,0
16,sapa_7_8_3740,0.991900656548186,1.000000000000004,0,0
16,sapa_23_8_h03850,0.991900656548186,1.000000000000004,0,0
16,Node24,0.991900656548186,1.000000000000004,0,0
16,Node22,0.991900656548186,1.000000000000004,0,0
16,sapa_13_8_h03820,0.991900656548186,1.000000000000004,0,0
16,sapa_8_8_3750,0.991900656548186,1.000000000000004,0,0
16,Node32,0.991900656548186,1.000000000000004,0,0
16,sapa_10_8_3760,0.991900656548186,1.000000000000004,0,0
16,sapa_11_8_h03830,0.991900656548186,1.000000000000004,0,0
16,sapa_5_8_3700,0.991900656548186,1.000000000000004,0,0
16,sapa_19_8_h03900,0.991900656548186,1.000000000000004,0,0
16,sapa_24_8_h03850,0.991900656548186,1.000000000000004,0,0
16,Node40,0.991900656548186,1.000000000000004,0,0
16,sapa_1_8_h03820,0.991900656548186,1.000000000000004,0,0
16,sapa_21_8_h03870,0.991900656548186,1.000000000000004,0,0
16,Node43,0.991900656548186,1.000000000000004,0,0
16,sapa_4_8_h03850,0.991900656548186,1.000000000000004,0,0
16,sapa_20_8_h03860,0.991900656548186,1.000000000000004,0,0
16,sapa_22_8_h03900,0.991900656548186,1.000000000000004,0,0
16,sapa_25_8_h03870,0.991900656548186,1.000000000000004,0,0
16,sapa_6_8_3750,0.991900656548186,1.000000000000004,0,0
16,sapa_9_8_3720,0.991900656548186,1.000000000000004,0,0
16,Node37,0.991900656548186,1.000000000000004,0,0
16,Node35,0.991900656548186,1.000000000000004,0,0
16,Node31,0.991900656548186,1.000000000000004,0,0
16,Node21,0.991900656548186,1.000000000000004,0,0
16,sace_14_7_g00150,0.991900656548186,1.000000000000004,0,0
16,sace_19_7_3840,0.991900656548186,1.000000000000004,0,0
16,sace_2_8_h03860,0.991900656548186,1.000000000000004,0,0
16,Node59,0.991900656548186,1.000000000000004,0,0
16,sace_6_169_fm00160,0.991900656548186,1.000000000000004,0,0
16,Node58,0.991900656548186,1.000000000000004,0,0
16,sace_40_8_h03830,0.991900656548186,1.000000000000004,0,0
16,sace_24_8_3780,0.991900656548186,1.000000000000004,0,0
16,Node57,0.991900656548186,1.000000000000004,0,0
16,sace_53_29_ac00130,0.991900656548186,1.000000000000004,0,0
16,sace_1_ynr070w,0.991900656548186,1.000000000000004,0,0
16,sace_15_7_g03870,0.991900656548186,1.000000000000004,0,0
16,Node55,0.991900656548186,1.000000000000004,0,0
16,sace_4_8_h03690,0.991900656548186,1.000000000000004,0,0
16,sace_5_78_bz00120,0.991900656548186,1.000000000000004,0,0
16,Node68,0.991900656548186,1.000000000000004,0,0
16,Node54,0.991900656548186,1.000000000000004,0,0
16,sace_32_7_3770,0.991900656548186,1.000000000000004,0,0
16,sace_7_7_g03880,0.991900656548186,1.000000000000004,0,0
16,Node53,0.991900656548186,1.000000000000004,0,0
16,sace_21_7_3790,0.991900656548186,1.000000000000004,0,0
16,sace_59_336_lx00100,0.991900656548186,1.000000000000004,0,0
16,sace_46_8_h03910,0.991900656548186,1.000000000000004,0,0
16,sace_45_7_g03890,0.991900656548186,1.000000000000004,0,0
16,sace_25_7_g03880,0.991900656548186,1.000000000000004,0,0
16,Node75,0.991900656548186,1.000000000000004,0,0
16,sace_37_7_g03850,0.991900656548186,1.000000000000004,0,0
16,sace_9_7_g00180,0.991900656548186,1.000000000000004,0,0
16,sace_60_6_f03350,0.991900656548186,1.000000000000004,0,0
16,Node82,0.991900656548186,1.000000000000004,0,0
16,Node80,0.991900656548186,1.000000000000004,0,0
16,sace_17_7_g03930,0.991900656548186,1.000000000000004,0,0
16,Node79,0.991900656548186,1.000000000000004,0,0
16,sace_23_7_3860,0.991900656548186,1.000000000000004,0,0
16,sace_43_7_g03870,0.991900656548186,1.000000000000004,0,0
16,Node87,0.991900656548186,1.000000000000004,0,0
16,sace_35_7_3840,0.991900656548186,1.000000000000004,0,0
16,Node86,0.991900656548186,1.000000000000004,0,0
16,sace_31_7_3780,0.991900656548186,1.000000000000004,0,0
16,sace_58_71_bs00120_AND_sace_58_71_bs00110,0.991900656548186,1.000000000000004,0,0
16,sace_34_8_3770,0.991900656548186,1.000000000000004,0,0
16,sace_57_8_h03900,0.991900656548186,1.000000000000004,0,0
16,sace_56_17_q01110,0.991900656548186,1.000000000000004,0,0
16,sace_49_8_h03830,0.991900656548186,1.000000000000004,0,0
16,sace_8_73_bu00100,0.991900656548186,1.000000000000004,0,0
16,Node52,0.991900656548186,1.000000000000004,0,0
16,Node20,0.991900656548186,1.000000000000004,0,0
16,Node18,0.991900656548186,1.000000000000004,0,0
16,Node16,0.991900656548186,1.000000000000004,0,0
16,Node14,0.991900656548186,1.000000000000004,0,0
16,Node10,0.991900656548186,1.000000000000004,0,0
16,Node8,0.9919006565481865,1.00000000000006,0,0
16,saba_1_58_bf00280,0.9919006565481859,0.9999999999999906,0,0
16,saeu_1_4_d02400,0.991900656548186,1.000000000000004,0,0
16,Node99,0.9919006565481859,0.9999999999999906,0,0
16,saar_1_2_b02590,0.9919006565481859,0.9999999999999906,0,0
16,sami_1_4.244,0.991900656548186,1.000000000000004,0,0
16,sace_5_33_ag00510,0.991900656548186,1.000000000000004,0,0
16,sace_4_1_a02360,0.991900656548186,1.000000000000004,0,0
16,sace_31_1_2300,0.991900656548186,1.000000000000004,0,0
16,sace_17_1_a02410,0.991900656548186,1.000000000000004,0,0
16,sace_6_120_dp00100,0.991900656548186,1.000000000000004,0,0
16,Node113,0.991900656548186,1.000000000000004,0,0
16,sace_21_1_2310,0.991900656548186,1.000000000000004,0,0
16,sace_23_1_2290,0.991900656548186,1.000000000000004,0,0
16,sace_22_1_2300,0.991900656548186,1.000000000000004,0,0
16,sace_29_1_2290,0.991900656548186,1.000000000000004,0,0
16,sace_34_1_2320,0.991900656548186,1.000000000000004,0,0
16,sace_58_25_y00780,0.991900656548186,1.000000000000004,0,0
16,sace_37_1_a02430,0.991900656548186,1.000000000000004,0,0
16,sace_15_1_a02420,0.991900656548186,1.000000000000004,0,0
16,Node123,0.991900656548186,1.000000000000004,0,0
16,sace_9_1_a02440,0.991900656548186,1.000000000000004,0,0
16,Node122,0.991900656548186,1.000000000000004,0,0
16,Node111,0.991900656548186,1.000000000000004,0,0
16,sace_50_1_a02410_AND_sace_50_1_a02420,0.991900656548186,1.000000000000004,0,0
16,sace_49_1_a02460,0.991900656548186,1.000000000000004,0,0
16,sace_8_2_b02430,0.991900656548186,1.000000000000004,0,0
16,sace_2_1_a02390,0.991900656548186,1.000000000000004,0,0
16,sace_57_1_a02410,0.991900656548186,1.000000000000004,0,0
16,sace_46_1_a02400,0.991900656548186,1.000000000000004,0,0
16,sace_56_1_a02020,0.991900656548186,1.000000000000004,0,0
16,sace_24_1_2300,0.991900656548186,1.000000000000004,0,0
16,sace_40_1_a02390,0.991900656548186,1.000000000000004,0,0
16,sace_59_110_df00100,0.991900656548186,1.000000000000004,0,0
16,sace_47_1_a02400,0.991900656548186,1.000000000000004,0,0
16,sace_7_1_a02410,0.991900656548186,1.000000000000004,0,0
16,sace_52_1_a02400_AND_sace_52_1_a02410,0.991900656548186,1.000000000000004,0,0
16,sace_25_1_a02400,0.991900656548186,1.000000000000004,0,0
16,sace_1_ydr011w,0.991900656548186,1.000000000000004,0,0
16,sace_16_1_a02380,0.991900656548186,1.000000000000004,0,0
16,sace_45_1_a02420,0.991900656548186,1.000000000000004,0,0
16,sace_48_1_a02380,0.991900656548186,1.000000000000004,0,0
16,sace_60_4_d02440,0.991900656548186,1.000000000000004,0,0
16,Node108,0.9919006565481859,0.9999999999999906,0,0
16,sapa_14_1_a02440,0.991900656548186,1.000000000000004,0,0
16,sapa_8_1_2350,0.991900656548186,1.000000000000004,0,0
16,Node148,0.991900656548186,1.000000000000004,0,0
16,sapa_11_1_a02470,0.991900656548186,1.000000000000004,0,0
16,sapa_25_1_a02460,0.991900656548186,1.000000000000004,0,0
16,sapa_4_1_a02470,0.991900656548186,1.000000000000004,0,0
16,sapa_5_1_2350,0.991900656548186,1.000000000000004,0,0
16,sapa_9_1_2360,0.991900656548186,1.000000000000004,0,0
16,Node151,0.991900656548186,1.000000000000004,0,0
16,Node147,0.991900656548186,1.000000000000004,0,0
16,sapa_18_1_2390,0.991900656548186,1.000000000000004,0,0
16,sapa_2_1_a02460,0.991900656548186,1.000000000000004,0,0
16,sapa_23_1_a02480,0.991900656548186,1.000000000000004,0,0
16,sapa_3_1_a02470,0.991900656548186,1.000000000000004,0,0
16,Node160,0.991900656548186,1.000000000000004,0,0
16,sapa_17_1_2380,0.991900656548186,1.000000000000004,0,0
16,sapa_7_1_2370,0.991900656548186,1.000000000000004,0,0
16,Node159,0.991900656548186,1.000000000000004,0,0
16,Node157,0.991900656548186,1.000000000000004,0,0
16,Node146,0.9919006565481859,0.9999999999999906,0,0
16,Node107,0.991900656548186,1.000000000000004,0,0
16,Node105,0.991900656548186,1.000000000000004,0,0
16,Node103,0.991900656548186,1.000000000000004,0,0
16,saku_1_4.262,0.9919006565481859,0.9999999999999906,0,0
16,Node102,0.9919006565481859,0.9999999999999906,0,0
16,Node98,0.9919006565481863,1.000000000000032,0,0
16,Node7,0.991900656548186,1.000000000000004,0,0
16,nada_1_g01840,0.991900656548186,1.000000000000004,0,0
16,naca_1_e01630,0.991900656548186,1.000000000000004,0.5,2.5
16,Node169,0.991900656548186,1.000000000000004,0,0
16,naca_1_e01650,0.9919006565481863,1.000000000000032,0,0
16,naca_1_e01640,0.9919006565481859,0.9999999999999906,0,0
16,Node173,0.991900656548186,1.000000000000004,0,0
16,nada_1_g01850,0.991900656548186,1.000000000000004,0,0
16,Node172,0.991900656548186,1.000000000000004,0,0
16,Node168,0.991900656548186,1.000000000000004,0,0
16,kaaf_1_c00820,0.9919006565481863,1.000000000000032,0,0
16,kaaf_1_c00830,0.991900656548186,1.000000000000004,0,0
16,Node177,0.9919006565481858,0.9999999999999768,0,0
16,Node167,0.991900656548186,1.000000000000004,0,0
16,Node6,0.9919006565481859,0.9999999999999906,0,0
16,cagl_1_i04862g,0.9919006565481863,1.000000000000032,0,0
16,kana_1_k01350,0.991900656548186,1.000000000000004,0,0
16,Node180,0.991900656548186,1.000000000000004,0,0
16,Node5,0.9919006565481859,0.9999999999999906,0,0
16,Node3,0.9919006565481865,1.00000000000006,0,0
17,teph_1_a04220,0.999999998999997,1.00000003328078,0,0
17,vapo_1_1037.47,0.999999998999997,1.00000003328078,0,0
17,tebl_1_i01760,0.9999999991269353,1.145393882617418,0,2
17,sami_1_17.26,0.999999998999997,1.00000003328078,0,0
17,sauv_1_7.3,0.999999998999997,1.00000003328078,0,0
17,saeu_1_2_b00130,0.999999998999997,1.00000003328078,0,0
17,Node11,0.999999998999997,1.00000003328078,0,0
17,saar_1_8_h03780,0.999999998999997,1.00000003328078,0,0
17,saku_1_14.404,0.999999998999997,1.00000003328078,0,0
17,sami_1_14.399,0.999999998999997,1.00000003328078,0,0
17,sapa_18_8_3730,0.999999998999997,1.00000003328078,0,0
17,sapa_3_8_h03890,0.999999998999997,1.00000003328078,0,0
17,sapa_16_8_h03890,0.999999998999997,1.00000003328078,0,0
17,sapa_17_8_3730,0.999999998999997,1.00000003328078,0,0
17,sapa_2_8_h03860,0.999999998999997,1.00000003328078,0,0
17,sapa_7_8_3740,0.999999998999997,1.00000003328078,0,0
17,sapa_23_8_h03850,0.999999998999997,1.00000003328078,0,0
17,Node24,0.999999998999997,1.00000003328078,0,0
17,Node22,0.999999998999997,1.00000003328078,0,0
17,sapa_13_8_h03820,0.999999998999997,1.00000003328078,0,0
17,sapa_8_8_3750,0.999999998999997,1.00000003328078,0,0
17,Node32,0.999999998999997,1.00000003328078,0,0
17,sapa_10_8_3760,0.999999998999997,1.00000003328078,0,0
17,sapa_11_8_h03830,0.999999998999997,1.00000003328078,0,0
17,sapa_5_8_3700,0.999999998999997,1.00000003328078,0,0
17,sapa_19_8_h03900,0.999999998999997,1.00000003328078,0,0
17,sapa_24_8_h03850,0.999999998999997,1.00000003328078,0,0
17,Node40,0.999999998999997,1.00000003328078,0,0
17,sapa_1_8_h03820,0.999999998999997,1.00000003328078,0,0
17,sapa_21_8_h03870,0.999999998999997,1.00000003328078,0,0
17,Node43,0.999999998999997,1.00000003328078,0,0
17,sapa_4_8_h03850,0.999999998999997,1.00000003328078,0,0
17,sapa_20_8_h03860,0.999999998999997,1.00000003328078,0,0
17,sapa_22_8_h03900,0.999999998999997,1.00000003328078,0,0
17,sapa_25_8_h03870,0.999999998999997,1.00000003328078,0,0
17,sapa_6_8_3750,0.999999998999997,1.00000003328078,0,0
17,sapa_9_8_3720,0.999999998999997,1.00000003328078,0,0
17,Node37,0.999999998999997,1.00000003328078,0,0
17,Node35,0.999999998999997,1.00000003328078,0,0
17,Node31,0.999999998999997,1.00000003328078,0,0
17,Node21,0.999999998999997,1.00000003328078,0,0
17,sace_14_7_g00150,0.999999998999997,1.00000003328078,0,0
17,sace_19_7_3840,0.999999998999997,1.00000003328078,0,0
17,sace_2_8_h03860,0.999999998999997,1.00000003328078,0,0
17,Node59,0.999999998999997,1.00000003328078,0,0
17,sace_6_169_fm00160,0.999999998999997,1.00000003328078,0,0
17,Node58,0.999999998999997,1.00000003328078,0,0
17,sace_40_8_h03830,0.999999998999997,1.00000003328078,0,0
17,sace_24_8_3780,0.999999998999997,1.00000003328078,0,0
17,Node57,0.999999998999997,1.00000003328078,0,0
17,sace_53_29_ac00130,0.999999998999997,1.00000003328078,0,0
17,sace_1_ynr070w,0.999999998999997,1.00000003328078,0,0
17,sace_15_7_g03870,0.999999998999997,1.00000003328078,0,0
17,Node55,0.999999998999997,1.00000003328078,0,0
17,sace_4_8_h03690,0.999999998999997,1.00000003328078,0,0
17,sace_5_78_bz00120,0.999999998999997,1.00000003328078,0,0
17,Node68,0.999999998999997,1.00000003328078,0,0
17,Node54,0.999999998999997,1.00000003328078,0,0
17,sace_32_7_3770,0.999999998999997,1.00000003328078,0,0
17,sace_7_7_g03880,0.999999998999997,1.00000003328078,0,0
17,Node53,0.999999998999997,1.00000003328078,0,0
17,sace_21_7_3790,0.999999998999997,1.00000003328078,0,0
17,sace_59_336_lx00100,0.999999998999997,1.00000003328078,0,0
17,sace_46_8_h03910,0.999999998999997,1.00000003328078,0,0
17,sace_45_7_g03890,0.999999998999997,1.00000003328078,0,0
17,sace_25_7_g03880,0.999999998999997,1.00000003328078,0,0
17,Node75,0.999999998999997,1.00000003328078,0,0
17,sace_37_7_g03850,0.999999998999997,1.00000003328078,0,0
17,sace_9_7_g00180,0.999999998999997,1.00000003328078,0,0
17,sace_60_6_f03350,0.999999998999997,1.00000003328078,0,0
17,Node82,0.999999998999997,1.00000003328078,0,0
17,Node80,0.999999998999997,1.00000003328078,0,0
17,sace_17_7_g03930,0.999999998999997,1.00000003328078,0,0
17,Node79,0.999999998999997,1.00000003328078,0,0
17,sace_23_7_3860,0.999999998999997,1.00000003328078,0,0
17,sace_43_7_g03870,0.999999998999997,1.00000003328078,0,0
17,Node87,0.999999998999997,1.00000003328078,0,0
17,sace_35_7_3840,0.999999998999997,1.00000003328078,0,0
17,Node86,0.999999998999997,1.00000003328078,0,0
17,sace_31_7_3780,0.999999998999997,1.00000003328078,0,0
17,sace_58_71_bs00120_AND_sace_58_71_bs00110,0.999999998999997,1.00000003328078,0,0
17,sace_34_8_3770,0.999999998999997,1.00000003328078,0,0
17,sace_57_8_h03900,0.999999998999997,1.00000003328078,0,0
17,sace_56_17_q01110,0.999999998999997,1.00000003328078,0,0
17,sace_49_8_h03830,0.999999998999997,1.00000003328078,0,0
17,sace_8_73_bu00100,0.999999998999997,1.00000003328078,0,0
17,Node52,0.999999998999997,1.00000003328078,0,0
17,Node20,0.999999998999997,1.00000003328078,0,0
17,Node18,0.999999998999997,1.00000003328078,0,0
17,Node16,0.999999998999997,1.00000003328078,0,0
17,Node14,0.999999998999997,1.00000003328078,0,0
17,Node10,0.999999998999997,1.00000003328078,0,0
17,Node8,0.999999998999997,1.00000003328078,0,0
17,saba_1_58_bf00280,0.999999998999997,1.00000003328078,0,0
17,saeu_1_4_d02400,0.999999998999997,1.00000003328078,0,0
17,Node99,0.999999998999997,1.00000003328078,0,0
17,saar_1_2_b02590,0.999999998999997,1.00000003328078,0,0
17,sami_1_4.244,0.999999998999997,1.00000003328078,0,0
17,sace_5_33_ag00510,0.999999998999997,1.00000003328078,0,0
17,sace_4_1_a02360,0.999999998999997,1.00000003328078,0,0
17,sace_31_1_2300,0.999999998999997,1.00000003328078,0,0
17,sace_17_1_a02410,0.999999998999997,1.00000003328078,0,0
17,sace_6_120_dp00100,0.999999998999997,1.00000003328078,0,0
17,Node113,0.999999998999997,1.00000003328078,0,0
17,sace_21_1_2310,0.999999998999997,1.00000003328078,0,0
17,sace_23_1_2290,0.999999998999997,1.00000003328078,0,0
17,sace_22_1_2300,0.999999998999997,1.00000003328078,0,0
17,sace_29_1_2290,0.999999998999997,1.00000003328078,0,0
17,sace_34_1_2320,0.999999998999997,1.00000003328078,0,0
17,sace_58_25_y00780,0.999999998999997,1.00000003328078,0,0
17,sace_37_1_a02430,0.999999998999997,1.00000003328078,0,0
17,sace_15_1_a02420,0.999999998999997,1.00000003328078,0,0
17,Node123,0.999999998999997,1.00000003328078,0,0
17,sace_9_1_a02440,0.999999998999997,1.00000003328078,0,0
17,Node122,0.999999998999997,1.00000003328078,0,0
17,Node111,0.999999998999997,1.00000003328078,0,0
17,sace_50_1_a02410_AND_sace_50_1_a02420,0.999999998999997,1.00000003328078,0,0
17,sace_49_1_a02460,0.999999998999997,1.00000003328078,0,0
17,sace_8_2_b02430,0.999999998999997,1.00000003328078,0,0
17,sace_2_1_a02390,0.999999998999997,1.00000003328078,0,0
17,sace_57_1_a02410,0.999999998999997,1.00000003328078,0,0
17,sace_46_1_a02400,0.999999998999997,1.00000003328078,0,0
17,sace_56_1_a02020,0.999999998999997,1.00000003328078,0,0
17,sace_24_1_2300,0.999999998999997,1.00000003328078,0,0
17,sace_40_1_a02390,0.999999998999997,1.00000003328078,0,0
17,sace_59_110_df00100,0.999999998999997,1.00000003328078,0,0
17,sace_47_1_a02400,0.999999998999997,1.00000003328078,0,0
17,sace_7_1_a02410,0.999999998999997,1.00000003328078,0,0
17,sace_52_1_a02400_AND_sace_52_1_a02410,0.999999998999997,1.00000003328078,0,0
17,sace_25_1_a02400,0.999999998999997,1.00000003328078,0,0
17,sace_1_ydr011w,0.999999998999997,1.00000003328078,0,0
17,sace_16_1_a02380,0.999999998999997,1.00000003328078,0,0
17,sace_45_1_a02420,0.999999998999997,1.00000003328078,0,0
17,sace_48_1_a02380,0.999999998999997,1.00000003328078,0,0
17,sace_60_4_d02440,0.999999998999997,1.00000003328078,0,0
17,Node108,0.999999998999997,1.00000003328078,0,0
17,sapa_14_1_a02440,0.999999998999997,1.00000003328078,0,0
17,sapa_8_1_2350,0.999999998999997,1.00000003328078,0,0
17,Node148,0.999999998999997,1.00000003328078,0,0
17,sapa_11_1_a02470,0.999999998999997,1.00000003328078,0,0
17,sapa_25_1_a02460,0.999999998999997,1.00000003328078,0,0
17,sapa_4_1_a02470,0.999999998999997,1.00000003328078,0,0
17,sapa_5_1_2350,0.999999998999997,1.00000003328078,0,0
17,sapa_9_1_2360,0.999999998999997,1.00000003328078,0,0
17,Node151,0.999999998999997,1.00000003328078,0,0
17,Node147,0.999999998999997,1.00000003328078,0,0
17,sapa_18_1_2390,0.999999998999997,1.00000003328078,0,0
17,sapa_2_1_a02460,0.999999998999997,1.00000003328078,0,0
17,sapa_23_1_a02480,0.999999998999997,1.00000003328078,0,0
17,sapa_3_1_a02470,0.999999998999997,1.00000003328078,0,0
17,Node160,0.999999998999997,1.00000003328078,0,0
17,sapa_17_1_2380,0.999999998999997,1.00000003328078,0,0
17,sapa_7_1_2370,0.999999998999997,1.00000003328078,0,0
17,Node159,0.999999998999997,1.00000003328078,0,0
17,Node157,0.999999998999997,1.00000003328078,0,0
17,Node146,0.999999998999997,1.00000003328078,0,0
17,Node107,0.999999998999997,1.00000003328078,0,0
17,Node105,0.999999998999997,1.00000003328078,0,0
17,Node103,0.999999998999997,1.00000003328078,0,0
17,saku_1_4.262,0.999999998999997,1.00000003328078,0,0
17,Node102,0.999999998999997,1.00000003328078,0,0
17,Node98,0.999999998999997,1.00000003328078,0,0
17,Node7,0.999999998999997,1.00000003328078,0,0
17,nada_1_g01840,0.999999998999997,1.00000003328078,0,0
17,naca_1_e01630,0.9999999990257717,1.026456581305087,0,0
17,Node169,0.9999999990028898,1.00290121440676,0,0
17,naca_1_e01650,0.999999998999997,1.00000003328078,0,0
17,naca_1_e01640,0.999999998999997,1.00000003328078,0,0
17,Node173,0.999999998999997,1.00000003328078,0,0
17,nada_1_g01850,0.999999998999997,1.00000003328078,0,0
17,Node172,0.999999998999997,1.00000003328078,0,0
17,Node168,0.9999999990017194,1.001725399988681,0,0
17,kaaf_1_c00820,0.999999998999997,1.00000003328078,0,0
17,kaaf_1_c00830,0.999999998999997,1.00000003328078,0,0
17,Node177,0.999999998999997,1.00000003328078,0,0
17,Node167,0.9999999990001223,1.00012528175561,0,0
17,Node6,0.9999999990007145,1.000717972360343,0,0
17,cagl_1_i04862g,0.999999998999997,1.00000003328078,0,0
17,kana_1_k01350,0.999999998999997,1.00000003328078,0,0
17,Node180,0.999999998999997,1.00000003328078,0,0
17,Node5,0.9999999990073747,1.00743249967329,0,0
17,Node3,0.999999998999997,1.00000003328078,0,0
18,teph_1_a04220,0.999998998999945,1.00000000004495,0,0
18,vapo_1_1037.47,0.999998998999945,1.00000000004495,0,0
18,tebl_1_i01760,0.9999990185677979,1.019938078743385,0.6666666666666666,2.333333333333333
18,sami_1_17.26,0.999998998999945,1.00000000004495,0,0
18,sauv_1_7.3,0.999998998999945,1.00000000004495,0,0
18,saeu_1_2_b00130,0.999998998999945,1.00000000004495,0,0
18,Node11,0.999998998999945,1.00000000004495,0,0
18,saar_1_8_h03780,0.999998998999945,1.00000000004495,0,0
18,saku_1_14.404,0.999998998999945,1.00000000004495,0,0
18,sami_1_14.399,0.999998998999945,1.00000000004495,0,0
18,sapa_18_8_3730,0.999998998999945,1.00000000004495,0,0
18,sapa_3_8_h03890,0.999998998999945,1.00000000004495,0,0
18,sapa_16_8_h03890,0.999998998999945,1.00000000004495,0,0
18,sapa_17_8_3730,0.999998998999945,1.00000000004495,0,0
18,sapa_2_8_h03860,0.999998998999945,1.00000000004495,0,0
18,sapa_7_8_3740,0.999998998999945,1.00000000004495,0,0
18,sapa_23_8_h03850,0.999998998999945,1.00000000004495,0,0
18,Node24,0.999998998999945,1.00000000004495,0,0
18,Node22,0.999998998999945,1.00000000004495,0,0
18,sapa_13_8_h03820,0.999998998999945,1.00000000004495,0,0
18,sapa_8_8_3750,0.999998998999945,1.00000000004495,0,0
18,Node32,0.999998998999945,1.00000000004495,0,0
18,sapa_10_8_3760,0.999998998999945,1.00000000004495,0,0
18,sapa_11_8_h03830,0.999998998999945,1.00000000004495,0,0
18,sapa_5_8_3700,0.999998998999945,1.00000000004495,0,0
18,sapa_19_8_h03900,0.999998998999945,1.00000000004495,0,0
18,sapa_24_8_h03850,0.999998998999945,1.00000000004495,0,0
18,Node40,0.999998998999945,1.00000000004495,0,0
18,sapa_1_8_h03820,0.999998998999945,1.00000000004495,0,0
18,sapa_21_8_h03870,0.999998998999945,1.00000000004495,0,0
18,Node43,0.999998998999945,1.00000000004495,0,0
18,sapa_4_8_h03850,0.999998998999945,1.00000000004495,0,0
18,sapa_20_8_h03860,0.999998998999945,1.00000000004495,0,0
18,sapa_22_8_h03900,0.999998998999945,1.00000000004495,0,0
18,sapa_25_8_h03870,0.999998998999945,1.00000000004495,0,0
18,sapa_6_8_3750,0.999998998999945,1.00000000004495,0,0
18,sapa_9_8_3720,0.999998998999945,1.00000000004495,0,0
18,Node37,0.999998998999945,1.00000000004495,0,0
18,Node35,0.999998998999945,1.00000000004495,0,0
18,Node31,0.999998998999945,1.00000000004495,0,0
18,Node21,0.999998998999945,1.00000000004495,0,0
18,sace_14_7_g00150,0.999998998999945,1.00000000004495,0,0
18,sace_19_7_3840,0.999998998999945,1.00000000004495,0,0
18,sace_2_8_h03860,0.999998998999945,1.00000000004495,0,0
18,Node59,0.999998998999945,1.00000000004495,0,0
18,sace_6_169_fm00160,0.999998998999945,1.00000000004495,0,0
18,Node58,0.999998998999945,1.00000000004495,0,0
18,sace_40_8_h03830,0.999998998999945,1.00000000004495,0,0
18,sace_24_8_3780,0.999998998999945,1.00000000004495,0,0
18,Node57,0.999998998999945,1.00000000004495,0,0
18,sace_53_29_ac00130,0.999998998999945,1.00000000004495,0,0
18,sace_1_ynr070w,0.999998998999945,1.00000000004495,0,0
18,sace_15_7_g03870,0.999998998999945,1.00000000004495,0,0
18,Node55,0.999998998999945,1.00000000004495,0,0
18,sace_4_8_h03690,0.999998998999945,1.00000000004495,0,0
18,sace_5_78_bz00120,0.999998998999945,1.00000000004495,0,0
18,Node68,0.999998998999945,1.00000000004495,0,0
18,Node54,0.999998998999945,1.00000000004495,0,0
18,sace_32_7_3770,0.999998998999945,1.00000000004495,0,0
18,sace_7_7_g03880,0.999998998999945,1.00000000004495,0,0
18,Node53,0.999998998999945,1.00000000004495,0,0
18,sace_21_7_3790,0.999998998999945,1.00000000004495,0,0
18,sace_59_336_lx00100,0.999998998999945,1.00000000004495,0,0
18,sace_46_8_h03910,0.999998998999945,1.00000000004495,0,0
18,sace_45_7_g03890,0.999998998999945,1.00000000004495,0,0
18,sace_25_7_g03880,0.999998998999945,1.00000000004495,0,0
18,Node75,0.999998998999945,1.00000000004495,0,0
18,sace_37_7_g03850,0.999998998999945,1.00000000004495,0,0
18,sace_9_7_g00180,0.999998998999945,1.00000000004495,0,0
18,sace_60_6_f03350,0.999998998999945,1.00000000004495,0,0
18,Node82,0.999998998999945,1.00000000004495,0,0
18,Node80,0.999998998999945,1.00000000004495,0,0
18,sace_17_7_g03930,0.999998998999945,1.00000000004495,0,0
18,Node79,0.999998998999945,1.00000000004495,0,0
18,sace_23_7_3860,0.999998998999945,1.00000000004495,0,0
18,sace_43_7_g03870,0.999998998999945,1.00000000004495,0,0
18,Node87,0.999998998999945,1.00000000004495,0,0
18,sace_35_7_3840,0.999998998999945,1.00000000004495,0,0
18,Node86,0.999998998999945,1.00000000004495,0,0
18,sace_31_7_3780,0.999998998999945,1.00000000004495,0,0
18,sace_58_71_bs00120_AND_sace_58_71_bs00110,0.999998998999945,1.00000000004495,0,0
18,sace_34_8_3770,0.999998998999945,1.00000000004495,0,0
18,sace_57_8_h03900,0.999998998999945,1.00000000004495,0,0
18,sace_56_17_q01110,0.999998998999945,1.00000000004495,0,0
18,sace_49_8_h03830,0.999998998999945,1.00000000004495,0,0
18,sace_8_73_bu00100,0.999998998999945,1.00000000004495,0,0
18,Node52,0.999998998999945,1.00000000004495,0,0
18,Node20,0.999998998999945,1.00000000004495,0,0
18,Node18,0.999998998999945,1.00000000004495,0,0
18,Node16,0.999998998999945,1.00000000004495,0,0
18,Node14,0.999998998999945,1.00000000004495,0,0
18,Node10,0.999998998999945,1.00000000004495,0,0
18,Node8,0.999998998999945,1.00000000004495,0,0
18,saba_1_58_bf00280,0.999998998999945,1.00000000004495,0,0
18,saeu_1_4_d02400,0.999998998999945,1.00000000004495,0,0
18,Node99,0.999998998999945,1.00000000004495,0,0
18,saar_1_2_b02590,0.999998998999945,1.00000000004495,0,0
18,sami_1_4.244,0.999998998999945,1.00000000004495,0,0
18,sace_5_33_ag00510,0.999998998999945,1.00000000004495,0,0
18,sace_4_1_a02360,0.999998998999945,1.00000000004495,0,0
18,sace_31_1_2300,0.999998998999945,1.00000000004495,0,0
18,sace_17_1_a02410,0.999998998999945,1.00000000004495,0,0
18,sace_6_120_dp00100,0.999998998999945,1.00000000004495,0,0
18,Node113,0.999998998999945,1.00000000004495,0,0
18,sace_21_1_2310,0.999998998999945,1.00000000004495,0,0
18,sace_23_1_2290,0.999998998999945,1.00000000004495,0,0
18,sace_22_1_2300,0.999998998999945,1.00000000004495,0,0
18,sace_29_1_2290,0.999998998999945,1.00000000004495,0,0
18,sace_34_1_2320,0.999998998999945,1.00000000004495,0,0
18,sace_58_25_y00780,0.999998998999945,1.00000000004495,0,0
18,sace_37_1_a02430,0.999998998999945,1.00000000004495,0,0
18,sace_15_1_a02420,0.999998998999945,1.00000000004495,0,0
18,Node123,0.999998998999945,1.00000000004495,0,0
18,sace_9_1_a02440,0.999998998999945,1.00000000004495,0,0
18,Node122,0.999998998999945,1.00000000004495,0,0
18,Node111,0.999998998999945,1.00000000004495,0,0
18,sace_50_1_a02410_AND_sace_50_1_a02420,0.999998998999945,1.00000000004495,0,0
18,sace_49_1_a02460,0.999998998999945,1.00000000004495,0,0
18,sace_8_2_b02430,0.999998998999945,1.00000000004495,0,0
18,sace_2_1_a02390,0.999998998999945,1.00000000004495,0,0
18,sace_57_1_a02410,0.999998998999945,1.00000000004495,0,0
18,sace_46_1_a02400,0.999998998999945,1.00000000004495,0,0
18,sace_56_1_a02020,0.999998998999945,1.00000000004495,0,0
18,sace_24_1_2300,0.999998998999945,1.00000000004495,0,0
18,sace_40_1_a02390,0.999998998999945,1.00000000004495,0,0
18,sace_59_110_df00100,0.999998998999945,1.00000000004495,0,0
18,sace_47_1_a02400,0.999998998999945,1.00000000004495,0,0
18,sace_7_1_a02410,0.999998998999945,1.00000000004495,0,0
18,sace_52_1_a02400_AND_sace_52_1_a02410,0.999998998999945,1.00000000004495,0,0
18,sace_25_1_a02400,0.999998998999945,1.00000000004495,0,0
18,sace_1_ydr011w,0.999998998999945,1.00000000004495,0,0
18,sace_16_1_a02380,0.999998998999945,1.00000000004495,0,0
18,sace_45_1_a02420,0.999998998999945,1.00000000004495,0,0
18,sace_48_1_a02380,0.999998998999945,1.00000000004495,0,0
18,sace_60_4_d02440,0.999998998999945,1.00000000004495,0,0
18,Node108,0.999998998999945,1.00000000004495,0,0
18,sapa_14_1_a02440,0.999998998999945,1.00000000004495,0,0
18,sapa_8_1_2350,0.999998998999945,1.00000000004495,0,0
18,Node148,0.999998998999945,1.00000000004495,0,0
18,sapa_11_1_a02470,0.999998998999945,1.00000000004495,0,0
18,sapa_25_1_a02460,0.999998998999945,1.00000000004495,0,0
18,sapa_4_1_a02470,0.999998998999945,1.00000000004495,0,0
18,sapa_5_1_2350,0.999998998999945,1.00000000004495,0,0
18,sapa_9_1_2360,0.999998998999945,1.00000000004495,0,0
18,Node151,0.999998998999945,1.00000000004495,0,0
18,Node147,0.999998998999945,1.00000000004495,0,0
18,sapa_18_1_2390,0.999998998999945,1.00000000004495,0,0
18,sapa_2_1_a02460,0.999998998999945,1.00000000004495,0,0
18,sapa_23_1_a02480,0.999998998999945,1.00000000004495,0,0
18,sapa_3_1_a02470,0.999998998999945,1.00000000004495,0,0
18,Node160,0.999998998999945,1.00000000004495,0,0
18,sapa_17_1_2380,0.999998998999945,1.00000000004495,0,0
18,sapa_7_1_2370,0.999998998999945,1.00000000004495,0,0
18,Node159,0.999998998999945,1.00000000004495,0,0
18,Node157,0.999998998999945,1.00000000004495,0,0
18,Node146,0.999998998999945,1.00000000004495,0,0
18,Node107,0.999998998999945,1.00000000004495,0,0
18,Node105,0.999998998999945,1.00000000004495,0,0
18,Node103,0.999998998999945,1.00000000004495,0,0
18,saku_1_4.262,0.999998998999945,1.00000000004495,0,0
18,Node102,0.999998998999945,1.00000000004495,0,0
18,Node98,0.999998998999945,1.00000000004495,0,0
18,Node7,0.999998998999945,1.00000000004495,0,0
18,nada_1_g01840,0.999998998999945,1.00000000004495,0,0
18,naca_1_e01630,0.999998992190593,0.9932434061382949,0,0
18,Node169,0.9999989978327202,0.9988352982389239,0,0
18,naca_1_e01650,0.999998998999945,1.00000000004495,0,0
18,naca_1_e01640,0.999998998999945,1.00000000004495,0,0
18,Node173,0.999998998999945,1.00000000004495,0,0
18,nada_1_g01850,0.999998998999945,1.00000000004495,0,0
18,Node172,0.999998998999945,1.00000000004495,0,0
18,Node168,0.9999989984104055,0.9994113955689169,0,0
18,kaaf_1_c00820,0.999998998999945,1.00000000004495,0,0
18,kaaf_1_c00830,0.999998998999945,1.00000000004495,0,0
18,Node177,0.999998998999945,1.00000000004495,0,0
18,Node167,0.9999989988684826,0.9998686861008329,0,0
18,Node6,0.9999989987829446,0.9997832631908413,0,0
18,cagl_1_i04862g,0.999998998999945,1.00000000004495,0,0
18,kana_1_k01350,0.999998998999945,1.00000000004495,0,0
18,Node180,0.999998998999945,1.00000000004495,0,0
18,Node5,0.9999989992155033,1.000215389526319,0,0
18,Node3,0.999998998999945,1.00000000004495,0,0
20,teph_1_a04220,0.1276230843978515,0.9999999999978286,0,0
20,vapo_1_1037.47,0.01451334857799545,0.1006680853423374,0,0
20,tebl_1_i01760,0.08545726723353018,0.6387338409153573,0,1
20,sami_1_17.26,0.127623084398087,0.9999999999999444,0,0
20,sauv_1_7.3,0.1276230843980994,1.000000000000056,0,0
20,saeu_1_2_b00130,0.1276230843980932,1,0,0
20,Node11,0.1276230843980746,0.9999999999998328,0,0
20,saar_1_8_h03780,0.1276230843981211,1.00000000000025,0,0
20,saku_1_14.404,0.1276230843980839,0.9999999999999165,0,0
20,sami_1_14.399,0.1276230843980963,1.000000000000028,0,0
20,sapa_18_8_3730,0.1276230843980932,1,0,0
20,sapa_3_8_h03890,0.1276230843980932,1,0,0
20,sapa_16_8_h03890,0.1276230843980932,1,0,0
20,sapa_17_8_3730,0.1276230843980932,1,0,0
20,sapa_2_8_h03860,0.1276230843980932,1,0,0
20,sapa_7_8_3740,0.1276230843980932,1,0,0
20,sapa_23_8_h03850,0.1276230843980932,1,0,0
20,Node24,0.1276230843980932,1,0,0
20,Node22,0.1276230843980932,1,0,0
20,sapa_13_8_h03820,0.1276230843980932,1,0,0
20,sapa_8_8_3750,0.1276230843980932,1,0,0
20,Node32,0.1276230843980932,1,0,0
20,sapa_10_8_3760,0.1276230843980932,1,0,0
20,sapa_11_8_h03830,0.1276230843980932,1,0,0
20,sapa_5_8_3700,0.1276230843980932,1,0,0
20,sapa_19_8_h03900,0.1276230843980932,1,0,0
20,sapa_24_8_h03850,0.1276230843980932,1,0,0
20,Node40,0.1276230843980932,1,0,0
20,sapa_1_8_h03820,0.1276230843980932,1,0,0
20,sapa_21_8_h03870,0.1276230843980932,1,0,0
20,Node43,0.1276230843980932,1,0,0
20,sapa_4_8_h03850,0.1276230843980932,1,0,0
20,sapa_20_8_h03860,0.1276230843980932,1,0,0
20,sapa_22_8_h03900,0.1276230843980932,1,0,0
20,sapa_25_8_h03870,0.1276230843980932,1,0,0
20,sapa_6_8_3750,0.1276230843980932,1,0,0
20,sapa_9_8_3720,0.1276230843980932,1,0,0
20,Node37,0.1276230843980932,1,0,0
20,Node35,0.1276230843980932,1,0,0
20,Node31,0.1276230843980932,1,0,0
20,Node21,0.1276230843980963,1.000000000000028,0,0
20,sace_14_7_g00150,0.1276230843980932,1,0,0
20,sace_19_7_3840,0.1276230843980932,1,0,0
20,sace_2_8_h03860,0.1276230843980932,1,0,0
20,Node59,0.1276230843980932,1,0,0
20,sace_6_169_fm00160,0.1276230843980932,1,0,0
20,Node58,0.1276230843980932,1,0,0
20,sace_40_8_h03830,0.1276230843980932,1,0,0
20,sace_24_8_3780,0.1276230843980932,1,0,0
20,Node57,0.1276230843980932,1,0,0
20,sace_53_29_ac00130,0.1276230843980932,1,0,0
20,sace_1_ynr070w,0.1276230843980932,1,0,0
20,sace_15_7_g03870,0.1276230843980932,1,0,0
20,Node55,0.1276230843980932,1,0,0
20,sace_4_8_h03690,0.1276230843980932,1,0,0
20,sace_5_78_bz00120,0.1276230843980932,1,0,0
20,Node68,0.1276230843980932,1,0,0
20,Node54,0.1276230843980932,1,0,0
20,sace_32_7_3770,0.1276230843980932,1,0,0
20,sace_7_7_g03880,0.1276230843980932,1,0,0
20,Node53,0.1276230843980932,1,0,0
20,sace_21_7_3790,0.1276230843980932,1,0,0
20,sace_59_336_lx00100,0.1276230843980932,1,0,0
20,sace_46_8_h03910,0.1276230843980932,1,0,0
20,sace_45_7_g03890,0.1276230843980932,1,0,0
20,sace_25_7_g03880,0.1276230843980932,1,0,0
20,Node75,0.1276230843980932,1,0,0
20,sace_37_7_g03850,0.1276230843980932,1,0,0
20,sace_9_7_g00180,0.1276230843980932,1,0,0
20,sace_60_6_f03350,0.1276230843980932,1,0,0
20,Node82,0.1276230843980932,1,0,0
20,Node80,0.1276230843980932,1,0,0
20,sace_17_7_g03930,0.1276230843980932,1,0,0
20,Node79,0.1276230843980932,1,0,0
20,sace_23_7_3860,0.1276230843980932,1,0,0
20,sace_43_7_g03870,0.1276230843980932,1,0,0
20,Node87,0.1276230843980932,1,0,0
20,sace_35_7_3840,0.1276230843980932,1,0,0
20,Node86,0.1276230843980932,1,0,0
20,sace_31_7_3780,0.1276230843980932,1,0,0
20,sace_58_71_bs00120_AND_sace_58_71_bs00110,0.1276230843980932,1,0,0
20,sace_34_8_3770,0.1276230843980932,1,0,0
20,sace_57_8_h03900,0.1276230843980932,1,0,0
20,sace_56_17_q01110,0.1276230843980932,1,0,0
20,sace_49_8_h03830,0.1276230843980932,1,0,0
20,sace_8_73_bu00100,0.1276230843980932,1,0,0
20,Node52,0.1276230843980591,0.999999999999694,0,0
20,Node20,0.1276230843980932,1,0,0
20,Node18,0.1276230843980932,1,0,0
20,Node16,0.1276230843981025,1.000000000000084,0,0
20,Node14,0.1276230843980839,0.9999999999999165,0,0
20,Node10,0.1276230843980777,0.9999999999998609,0,0
20,Node8,0.1276230843980281,0.9999999999994155,0,0
20,saba_1_58_bf00280,0.1276230843981118,1.000000000000167,0,0
20,saeu_1_4_d02400,0.1276230843980963,1.000000000000028,0,0
20,Node99,0.1276230843981057,1.000000000000112,0,0
20,saar_1_2_b02590,0.1276230843981149,1.000000000000195,0,0
20,sami_1_4.244,0.1276230843980808,0.9999999999998886,0,0
20,sace_5_33_ag00510,0.1276230843980932,1,0,0
20,sace_4_1_a02360,0.1276230843980932,1,0,0
20,sace_31_1_2300,0.1276230843980932,1,0,0
20,sace_17_1_a02410,0.1276230843980932,1,0,0
20,sace_6_120_dp00100,0.1276230843980932,1,0,0
20,Node113,0.1276230843980932,1,0,0
20,sace_21_1_2310,0.1276230843980932,1,0,0
20,sace_23_1_2290,0.1276230843980932,1,0,0
20,sace_22_1_2300,0.1276230843980932,1,0,0
20,sace_29_1_2290,0.1276230843980932,1,0,0
20,sace_34_1_2320,0.1276230843980932,1,0,0
20,sace_58_25_y00780,0.1276230843980932,1,0,0
20,sace_37_1_a02430,0.1276230843980932,1,0,0
20,sace_15_1_a02420,0.1276230843980932,1,0,0
20,Node123,0.1276230843980932,1,0,0
20,sace_9_1_a02440,0.1276230843980932,1,0,0
20,Node122,0.1276230843980932,1,0,0
20,Node111,0.1276230843980932,1,0,0
20,sace_50_1_a02410_AND_sace_50_1_a02420,0.1276230843980932,1,0,0
20,sace_49_1_a02460,0.1276230843980932,1,0,0
20,sace_8_2_b02430,0.1276230843980932,1,0,0
20,sace_2_1_a02390,0.1276230843980932,1,0,0
20,sace_57_1_a02410,0.1276230843980932,1,0,0
20,sace_46_1_a02400,0.1276230843980932,1,0,0
20,sace_56_1_a02020,0.1276230843980932,1,0,0
20,sace_24_1_2300,0.1276230843980932,1,0,0
20,sace_40_1_a02390,0.1276230843980932,1,0,0
20,sace_59_110_df00100,0.1276230843980932,1,0,0
20,sace_47_1_a02400,0.1276230843980932,1,0,0
20,sace_7_1_a02410,0.1276230843980932,1,0,0
20,sace_52_1_a02400_AND_sace_52_1_a02410,0.1276230843980932,1,0,0
20,sace_25_1_a02400,0.1276230843980932,1,0,0
20,sace_1_ydr011w,0.1276230843980932,1,0,0
20,sace_16_1_a02380,0.1276230843980932,1,0,0
20,sace_45_1_a02420,0.1276230843980932,1,0,0
20,sace_48_1_a02380,0.1276230843980932,1,0,0
20,sace_60_4_d02440,0.1276230843980932,1,0,0
20,Node108,0.1276230843981149,1.000000000000195,0,0
20,sapa_14_1_a02440,0.1276230843980932,1,0,0
20,sapa_8_1_2350,0.1276230843980932,1,0,0
20,Node148,0.1276230843980932,1,0,0
20,sapa_11_1_a02470,0.1276230843980932,1,0,0
20,sapa_25_1_a02460,0.1276230843980932,1,0,0
20,sapa_4_1_a02470,0.1276230843980932,1,0,0
20,sapa_5_1_2350,0.1276230843980932,1,0,0
20,sapa_9_1_2360,0.1276230843980932,1,0,0
20,Node151,0.1276230843980932,1,0,0
20,Node147,0.1276230843980932,1,0,0
20,sapa_18_1_2390,0.1276230843980932,1,0,0
20,sapa_2_1_a02460,0.1276230843980932,1,0,0
20,sapa_23_1_a02480,0.1276230843980932,1,0,0
20,sapa_3_1_a02470,0.1276230843980932,1,0,0
20,Node160,0.1276230843980932,1,0,0
20,sapa_17_1_2380,0.1276230843980932,1,0,0
20,sapa_7_1_2370,0.1276230843980932,1,0,0
20,Node159,0.1276230843980932,1,0,0
20,Node157,0.1276230843980932,1,0,0
20,Node146,0.1276230843980963,1.000000000000028,0,0
20,Node107,0.1276230843980901,0.9999999999999721,0,0
20,Node105,0.1276230843980901,0.9999999999999721,0,0
20,Node103,0.1276230843980932,1,0,0
20,saku_1_4.262,0.1276230843980777,0.9999999999998609,0,0
20,Node102,0.1276230843980901,0.9999999999999721,0,0
20,Node98,0.1276230843980839,0.9999999999999165,0,0
20,Node7,0.1276230843980901,0.9999999999999721,0,0
20,nada_1_g01840,0.1276230843980498,0.9999999999996103,0,0
20,naca_1_e01630,0.158407087023529,1.286611611698198,0,1
20,Node169,0.1584070870235679,1.286611611698574,0,0
20,naca_1_e01650,0.3506127367708444,3.690615921085299,0.1666666666666667,2.833333333333333
20,naca_1_e01640,0.1276230843981738,1.000000000000724,0,0
20,Node173,0.3506127367703645,3.690615921077522,0,0
20,nada_1_g01850,0.1276230843980374,0.999999999999499,0,0
20,Node172,0.3506127364129482,3.690615915284011,0,0
20,Node168,0.1883406811401362,1.586153763432929,0,0
20,kaaf_1_c00820,0.1276230843980994,1.000000000000056,0,0
20,kaaf_1_c00830,0.01899759733987505,0.1323742571268901,0,0
20,Node177,0.01899759733987848,0.1323742571269144,0,0
20,Node167,0.02575039088906828,0.180671027432296,0,0
20,Node6,0.02575039046269667,0.1806710243616996,0,0
20,cagl_1_i04862g,0.1276230843980684,0.9999999999997774,0,0
20,kana_1_k01350,0.1276230843981057,1.000000000000112,0,0
20,Node180,0.1276230843980715,0.9999999999998049,0,0
20,Node5,0.02575039046268978,0.18067102436165,0,0
20,Node3,0.014513348578013,0.1006680853424609,0,0
23,teph_1_a04220,0.2682717629735689,1,0,0
23,vapo_1_1037.47,0.2116868214459834,0.7324363441699242,0,0
23,tebl_1_i01760,0.3705981813952692,1.606017013317708,0,1
23,sami_1_17.26,0.2682717629735689,1,0,0
23,sauv_1_7.3,0.2682717629735689,1,0,0
23,saeu_1_2_b00130,0.2682717629735689,1,0,0
23,Node11,0.2682717629735689,1,0,0
23,saar_1_8_h03780,0.2682717629735689,1,0,0
23,saku_1_14.404,0.2682717629735689,1,0,0
23,sami_1_14.399,0.2682717629735689,1,0,0
23,sapa_18_8_3730,0.2682717629735689,1,0,0
23,sapa_3_8_h03890,0.2682717629735689,1,0,0
23,sapa_16_8_h03890,0.2682717629735689,1,0,0
23,sapa_17_8_3730,0.2682717629735689,1,0,0
23,sapa_2_8_h03860,0.2682717629735689,1,0,0
23,sapa_7_8_3740,0.2682717629735689,1,0,0
23,sapa_23_8_h03850,0.2682717629735689,1,0,0
23,Node24,0.2682717629735689,1,0,0
23,Node22,0.2682717629735689,1,0,0
23,sapa_13_8_h03820,0.2682717629735689,1,0,0
23,sapa_8_8_3750,0.2682717629735689,1,0,0
23,Node32,0.2682717629735689,1,0,0
23,sapa_10_8_3760,0.2682717629735689,1,0,0
23,sapa_11_8_h03830,0.2682717629735689,1,0,0
23,sapa_5_8_3700,0.2682717629735689,1,0,0
23,sapa_19_8_h03900,0.2682717629735689,1,0,0
23,sapa_24_8_h03850,0.2682717629735689,1,0,0
23,Node40,0.2682717629735689,1,0,0
23,sapa_1_8_h03820,0.2682717629735689,1,0,0
23,sapa_21_8_h03870,0.2682717629735689,1,0,0
23,Node43,0.2682717629735689,1,0,0
23,sapa_4_8_h03850,0.2682717629735689,1,0,0
23,sapa_20_8_h03860,0.2682717629735689,1,0,0
23,sapa_22_8_h03900,0.2682717629735689,1,0,0
23,sapa_25_8_h03870,0.2682717629735689,1,0,0
23,sapa_6_8_3750,0.2682717629735689,1,0,0
23,sapa_9_8_3720,0.2682717629735689,1,0,0
23,Node37,0.2682717629735689,1,0,0
23,Node35,0.2682717629735689,1,0,0
23,Node31,0.2682717629735689,1,0,0
23,Node21,0.2682717629735689,1,0,0
23,sace_14_7_g00150,0.2682717629735689,1,0,0
23,sace_19_7_3840,0.2682717629735689,1,0,0
23,sace_2_8_h03860,0.2682717629735689,1,0,0
23,Node59,0.2682717629735689,1,0,0
23,sace_6_169_fm00160,0.2682717629735689,1,0,0
23,Node58,0.2682717629735689,1,0,0
23,sace_40_8_h03830,0.2682717629735689,1,0,0
23,sace_24_8_3780,0.2682717629735689,1,0,0
23,Node57,0.2682717629735689,1,0,0
23,sace_53_29_ac00130,0.2682717629735689,1,0,0
23,sace_1_ynr070w,0.2682717629735689,1,0,0
23,sace_15_7_g03870,0.2682717629735689,1,0,0
23,Node55,0.2682717629735689,1,0,0
23,sace_4_8_h03690,0.2682717629735689,1,0,0
23,sace_5_78_bz00120,0.2682717629735689,1,0,0
23,Node68,0.2682717629735689,1,0,0
23,Node54,0.2682717629735689,1,0,0
23,sace_32_7_3770,0.2682717629735689,1,0,0
23,sace_7_7_g03880,0.2682717629735689,1,0,0
23,Node53,0.2682717629735689,1,0,0
23,sace_21_7_3790,0.2682717629735689,1,0,0
23,sace_59_336_lx00100,0.2682717629735689,1,0,0
23,sace_46_8_h03910,0.2682717629735689,1,0,0
23,sace_45_7_g03890,0.2682717629735689,1,0,0
23,sace_25_7_g03880,0.2682717629735689,1,0,0
23,Node75,0.2682717629735689,1,0,0
23,sace_37_7_g03850,0.2682717629735689,1,0,0
23,sace_9_7_g00180,0.2682717629735689,1,0,0
23,sace_60_6_f03350,0.2682717629735689,1,0,0
23,Node82,0.2682717629735689,1,0,0
23,Node80,0.2682717629735689,1,0,0
23,sace_17_7_g03930,0.2682717629735689,1,0,0
23,Node79,0.2682717629735689,1,0,0
23,sace_23_7_3860,0.2682717629735689,1,0,0
23,sace_43_7_g03870,0.2682717629735689,1,0,0
23,Node87,0.2682717629735689,1,0,0
23,sace_35_7_3840,0.2682717629735689,1,0,0
23,Node86,0.2682717629735689,1,0,0
23,sace_31_7_3780,0.2682717629735689,1,0,0
23,sace_58_71_bs00120_AND_sace_58_71_bs00110,0.2682717629735689,1,0,0
23,sace_34_8_3770,0.2682717629735689,1,0,0
23,sace_57_8_h03900,0.2682717629735689,1,0,0
23,sace_56_17_q01110,0.2682717629735689,1,0,0
23,sace_49_8_h03830,0.2682717629735689,1,0,0
23,sace_8_73_bu00100,0.2682717629735689,1,0,0
23,Node52,0.2682717629735689,1,0,0
23,Node20,0.2682717629735689,1,0,0
23,Node18,0.2682717629735689,1,0,0
23,Node16,0.2682717629735689,1,0,0
23,Node14,0.2682717629735689,1,0,0
23,Node10,0.2682717629735689,1,0,0
23,Node8,0.2682717629735689,1,0,0
23,saba_1_58_bf00280,0.09930305867369318,0.3007175600360183,0,0
23,saeu_1_4_d02400,0.6355378131248631,4.756240096173771,0,1
23,Node99,0.06702824470986432,0.1959585429810835,0,0
23,saar_1_2_b02590,0.02937024461383131,0.08253322471853025,0,0
23,sami_1_4.244,0.982048695387977,149.2147851346955,0,2
23,sace_5_33_ag00510,0.2682717629735689,1,0,0
23,sace_4_1_a02360,0.2482807337306938,0.9008701360845358,0,0
23,sace_31_1_2300,0.2397075683850414,0.8599554048574227,0,0
23,sace_17_1_a02410,0.2518372423161787,0.9181184618335401,0,0
23,sace_6_120_dp00100,0.260850988770661,0.962576685130788,0,0
23,Node113,0.2627079620760365,0.9718708199439969,0,0
23,sace_21_1_2310,0.2572402227068515,0.9446378670481568,0,0
23,sace_23_1_2290,0.2608637559101553,0.962640425115619,0,0
23,sace_22_1_2300,0.2682717629735689,1,0,0
23,sace_29_1_2290,0.2664048677492494,0.9905138816089706,0,0
23,sace_34_1_2320,0.2645480546115732,0.9811267629091476,0,0
23,sace_58_25_y00780,0.2627037617527401,0.9718497445351523,0,0
23,sace_37_1_a02430,0.2590464132647096,0.9535894334360573,0,0
23,sace_15_1_a02420,0.2682717629735689,1,0,0
23,Node123,0.2682717629735689,1,0,0
23,sace_9_1_a02440,0.260871322829233,0.9626782040226601,0,0
23,Node122,0.2554405797144031,0.9357619451753189,0,0
23,Node111,0.2554326683493982,0.9357230206851338,0,0
23,sace_50_1_a02410_AND_sace_50_1_a02420,0.2664025205686707,0.99050198544113,0,0
23,sace_49_1_a02460,0.2682717629735689,1,0,0
23,sace_8_2_b02430,0.2645425369216707,0.9810989388633126,0,0
23,sace_2_1_a02390,0.2483245465906452,0.9010816263611384,0,0
23,sace_57_1_a02410,0.2380036770320647,0.8519333947049066,0,0
23,sace_46_1_a02400,0.2627046424687647,0.9718541635680249,0,0
23,sace_56_1_a02020,0.259049814956296,0.953606333555407,0,0
23,sace_24_1_2300,0.2645489898808072,0.9811314792311634,0,0
23,sace_40_1_a02390,0.2645494692052552,0.9811338963456295,0,0
23,sace_59_110_df00100,0.2518522820705666,0.9181917497126432,0,0
23,sace_47_1_a02400,0.2627015307509989,0.9718385504292776,0,0
23,sace_7_1_a02410,0.2664046252534887,0.9905126525690866,0,0
23,sace_52_1_a02400_AND_sace_52_1_a02410,0.2448457094089177,0.8843652210773978,0,0
23,sace_25_1_a02400,0.246592991511277,0.8927419127347577,0,0
23,sace_1_ydr011w,0.2483437743240363,0.9011744488728163,0,0
23,sace_16_1_a02380,0.26270263318225,0.9718440818966119,0,0
23,sace_45_1_a02420,0.2483415309615425,0.9011636187223103,0,0
23,sace_48_1_a02380,0.2590477703709507,0.9535961757269368,0,0
23,sace_60_4_d02440,0.248345738868411,0.9011839330424154,0,0
23,Node108,0.07451629952854202,0.219612652096505,0,0
23,sapa_14_1_a02440,0.2645657912756407,0.9812162063840968,0,0
23,sapa_8_1_2350,0.2682717629735689,1,0,0
23,Node148,0.2409909205629983,0.8660212743877109,0,0
23,sapa_11_1_a02470,0.2645674962375144,0.9812248044916909,0,0
23,sapa_25_1_a02460,0.2645688844057713,0.9812318050413312,0,0
23,sapa_4_1_a02470,0.2664143409428765,0.9905618951782119,0,0
23,sapa_5_1_2350,0.266414340923924,0.9905618950821526,0,0
23,sapa_9_1_2360,0.2682717629735689,1,0,0
23,Node151,0.2505897414032479,0.91204970126365,0,0
23,Node147,0.2293793007827111,0.8118735740768354,0,0
23,sapa_18_1_2390,0.207464425418056,0.7140024850882284,0,0
23,sapa_2_1_a02460,0.2664254678086994,0.990618291739506,0,0
23,sapa_23_1_a02480,0.2664255435458632,0.9906186756194679,0,0
23,sapa_3_1_a02470,0.2682717629735689,1,0,0
23,Node160,0.2664036366498456,0.9905076420432761,0,0
23,sapa_17_1_2380,0.2591561893698673,0.9541348960730341,0,0
23,sapa_7_1_2370,0.2627355892375144,0.9720094470967163,0,0
23,Node159,0.2110228640184011,0.7295246089463741,0,0
23,Node157,0.1991064484013678,0.6780869400592012,0,0
23,Node146,0.1301278826911642,0.4080278476594,0,0
23,Node107,0.4758342321182174,2.476064075153297,0,1
23,Node105,0.4869153150175777,2.588446745917623,0,0
23,Node103,0.1851723082901486,0.6198478678776902,0,0
23,saku_1_4.262,0.03492320044339891,0.09870224084174305,0,0
23,Node102,0.146230832082443,0.4671682673128831,0,0
23,Node98,0.383794056062063,1.698819402378519,0,1
23,Node7,0.2894469385861608,1.111085031506531,0,0
23,nada_1_g01840,0.2443742963724346,0.8821118432184745,0,1
23,naca_1_e01630,0.4943406427939703,2.666509412211721,1,1
23,Node169,0.181117591672778,0.6032730777970291,0,0
23,naca_1_e01650,0.03728010526572185,0.1056214279400156,0,0
23,naca_1_e01640,0.04814322052068394,0.1379552976870859,0,0
23,Node173,0.4343973807914431,2.094838935866296,0,0
23,nada_1_g01850,0.6398479537113422,4.8458029500949,0.3333333333333333,2.666666666666667
23,Node172,0.2759082954864702,1.039312229073598,0,0
23,Node168,0.4247953604076123,2.014337489659323,0,0
23,kaaf_1_c00820,0.08488068993582995,0.2529915598270809,0,0
23,kaaf_1_c00830,0.1023300642935382,0.3109291345406731,1,0
23,Node177,0.6070269391425949,4.213277234038348,0,2
23,Node167,0.2043580579390473,0.7005658275664863,0,0
23,Node6,0.2667811540789652,0.9924219908382783,0,0
23,cagl_1_i04862g,0.09399776166275914,0.2829847894659815,0,0
23,kana_1_k01350,0.1103722336820415,0.3383968827679044,1,0
23,Node180,0.5544662986350738,3.394450224307483,0,2
23,Node5,0.4479060863242116,2.212834101642708,0,0
23,Node3,0.2121670814725493,0.7345455471762701,0,0
25,teph_1_a04220,0.5974446573388098,0.9999999999999879,0,0
25,vapo_1_1037.47,0.6970163528521169,1.550071357387344,0,2
25,tebl_1_i01760,0.4537474998128098,0.5596915116988057,0,0
25,sami_1_17.26,0.5974446573388127,1,0,0
25,sauv_1_7.3,0.5974446573388127,1,0,0
25,saeu_1_2_b00130,0.5974446573388127,1,0,0
25,Node11,0.5974446573388127,1,0,0
25,saar_1_8_h03780,0.5974446573388127,1,0,0
25,saku_1_14.404,0.5974446573388127,1,0,0
25,sami_1_14.399,0.5974446573388127,1,0,0
25,sapa_18_8_3730,0.5974446573388127,1,0,0
25,sapa_3_8_h03890,0.5974446573388127,1,0,0
25,sapa_16_8_h03890,0.5974446573388127,1,0,0
25,sapa_17_8_3730,0.5974446573388127,1,0,0
25,sapa_2_8_h03860,0.5974446573388127,1,0,0
25,sapa_7_8_3740,0.5974446573388127,1,0,0
25,sapa_23_8_h03850,0.5974446573388127,1,0,0
25,Node24,0.5974446573388127,1,0,0
25,Node22,0.5974446573388127,1,0,0
25,sapa_13_8_h03820,0.5974446573388127,1,0,0
25,sapa_8_8_3750,0.5974446573388127,1,0,0
25,Node32,0.5974446573388127,1,0,0
25,sapa_10_8_3760,0.5974446573388127,1,0,0
25,sapa_11_8_h03830,0.5974446573388127,1,0,0
25,sapa_5_8_3700,0.5974446573388127,1,0,0
25,sapa_19_8_h03900,0.5974446573388127,1,0,0
25,sapa_24_8_h03850,0.5974446573388127,1,0,0
25,Node40,0.5974446573388127,1,0,0
25,sapa_1_8_h03820,0.5974446573388127,1,0,0
25,sapa_21_8_h03870,0.5974446573388127,1,0,0
25,Node43,0.5974446573388127,1,0,0
25,sapa_4_8_h03850,0.5974446573388127,1,0,0
25,sapa_20_8_h03860,0.5974446573388127,1,0,0
25,sapa_22_8_h03900,0.5974446573388127,1,0,0
25,sapa_25_8_h03870,0.5974446573388127,1,0,0
25,sapa_6_8_3750,0.5974446573388127,1,0,0
25,sapa_9_8_3720,0.5974446573388127,1,0,0
25,Node37,0.5974446573388127,1,0,0
25,Node35,0.5974446573388127,1,0,0
25,Node31,0.5974446573388127,1,0,0
25,Node21,0.5974446573388127,1,0,0
25,sace_14_7_g00150,0.5974446573388127,1,0,0
25,sace_19_7_3840,0.5974446573388127,1,0,0
25,sace_2_8_h03860,0.5974446573388127,1,0,0
25,Node59,0.5974446573388127,1,0,0
25,sace_6_169_fm00160,0.5974446573388127,1,0,0
25,Node58,0.5974446573388127,1,0,0
25,sace_40_8_h03830,0.5974446573388127,1,0,0
25,sace_24_8_3780,0.5974446573388127,1,0,0
25,Node57,0.5974446573388127,1,0,0
25,sace_53_29_ac00130,0.5974446573388127,1,0,0
25,sace_1_ynr070w,0.5974446573388127,1,0,0
25,sace_15_7_g03870,0.5974446573388127,1,0,0
25,Node55,0.5974446573388127,1,0,0
25,sace_4_8_h03690,0.5974446573388127,1,0,0
25,sace_5_78_bz00120,0.5974446573388127,1,0,0
25,Node68,0.5974446573388127,1,0,0
25,Node54,0.5974446573388127,1,0,0
25,sace_32_7_3770,0.5974446573388127,1,0,0
25,sace_7_7_g03880,0.5974446573388127,1,0,0
25,Node53,0.5974446573388127,1,0,0
25,sace_21_7_3790,0.5974446573388127,1,0,0
25,sace_59_336_lx00100,0.5974446573388127,1,0,0
25,sace_46_8_h03910,0.5974446573388127,1,0,0
25,sace_45_7_g03890,0.5974446573388127,1,0,0
25,sace_25_7_g03880,0.5974446573388127,1,0,0
25,Node75,0.5974446573388127,1,0,0
25,sace_37_7_g03850,0.5974446573388127,1,0,0
25,sace_9_7_g00180,0.5974446573388127,1,0,0
25,sace_60_6_f03350,0.5974446573388127,1,0,0
25,Node82,0.5974446573388127,1,0,0
25,Node80,0.5974446573388127,1,0,0
25,sace_17_7_g03930,0.5974446573388127,1,0,0
25,Node79,0.5974446573388127,1,0,0
25,sace_23_7_3860,0.5974446573388127,1,0,0
25,sace_43_7_g03870,0.5974446573388127,1,0,0
25,Node87,0.5974446573388127,1,0,0
25,sace_35_7_3840,0.5974446573388127,1,0,0
25,Node86,0.5974446573388127,1,0,0
25,sace_31_7_3780,0.5974446573388127,1,0,0
25,sace_58_71_bs00120_AND_sace_58_71_bs00110,0.5974446573388127,1,0,0
25,sace_34_8_3770,0.5974446573388127,1,0,0
25,sace_57_8_h03900,0.5974446573388127,1,0,0
25,sace_56_17_q01110,0.5974446573388127,1,0,0
25,sace_49_8_h03830,0.5974446573388127,1,0,0
25,sace_8_73_bu00100,0.5974446573388127,1,0,0
25,Node52,0.5974446573388127,1,0,0
25,Node20,0.5974446573388127,1,0,0
25,Node18,0.5974446573388127,1,0,0
25,Node16,0.5974446573388127,1,0,0
25,Node14,0.5974446573388127,1,0,0
25,Node10,0.5974446573388127,1,0,0
25,Node8,0.5974446573388098,0.9999999999999879,0,0
25,saba_1_58_bf00280,0.3868602572662916,0.4251307922665997,0,0
25,saeu_1_4_d02400,0.3929945549958441,0.4362363585801649,0,0
25,Node99,0.418657722097259,0.4852383432466028,0,0
25,saar_1_2_b02590,0.9753233983317896,26.63122878659599,0,1
25,sami_1_4.244,0.3577391749006544,0.375303816842301,0,0
25,sace_5_33_ag00510,0.5974446573388127,1,0,0
25,sace_4_1_a02360,0.5885226925577951,0.9637074959927773,0,0
25,sace_31_1_2300,0.5844870753556453,0.947803456290361,0,0
25,sace_17_1_a02410,0.5901579936243553,0.970241257452958,0,0
25,sace_6_120_dp00100,0.5942073016416253,0.9866467029838465,0,0
25,Node113,0.5950253026347341,0.9900005992515916,0,0
25,sace_21_1_2310,0.5926011661778026,0.9801005511411095,0,0
25,sace_23_1_2290,0.5942129529175557,0.9866698274660852,0,0
25,sace_22_1_2300,0.5974446573388127,1,0,0
25,sace_29_1_2290,0.5966380420603151,0.9966528604019302,0,0
25,sace_34_1_2320,0.5958306231146666,0.9933157658836282,0,0
25,sace_58_25_y00780,0.5950234671033846,0.989993058198959,0,0
25,sace_37_1_a02430,0.5934072015202996,0.9833792575854652,0,0
25,sace_15_1_a02420,0.5974446573388127,1,0,0
25,Node123,0.5974446573388127,1,0,0
25,sace_9_1_a02440,0.5942162969394366,0.9866835111880875,0,0
25,Node122,0.5917927799565471,0.9768252868357579,0,0
25,Node111,0.591789214478054,0.9768108696472452,0,0
25,sace_50_1_a02410_AND_sace_50_1_a02420,0.5966370246761694,0.9966486471065182,0,0
25,sace_49_1_a02460,0.5974446573388127,1,0,0
25,sace_8_2_b02430,0.5958282160394183,0.993305837279746,0,0
25,sace_2_1_a02390,0.5885429727336707,0.9637882063476392,0,0
25,sace_57_1_a02410,0.5836685147597934,0.9446151873033439,0,0
25,sace_46_1_a02400,0.5950238537957998,0.989994646871048,0,0
25,sace_56_1_a02020,0.5934087146227,0.9833854246498872,0,0
25,sace_24_1_2300,0.5958310311184111,0.9933174488122277,0,0
25,sace_40_1_a02390,0.595831240219367,0.9933183113104789,0,0
25,sace_59_110_df00100,0.5901648728061724,0.9702688530028696,0,0
25,sace_47_1_a02400,0.5950224875411374,0.9899890338170727,0,0
25,sace_7_1_a02410,0.5966379369510407,0.9966524251116547,0,0
25,sace_52_1_a02400_AND_sace_52_1_a02410,0.5869219863502362,0.9573620584615888,0,0
25,sace_25_1_a02400,0.587738866510631,0.9605941361304855,0,0
25,sace_1_ydr011w,0.5885518718290413,0.9638236251766891,0,0
25,sace_16_1_a02380,0.5950229715847669,0.9899910224339645,0,0
25,sace_45_1_a02420,0.5885508335762126,0.9638194928013756,0,0
25,sace_48_1_a02380,0.5934078051753378,0.9833817179418701,0,0
25,sace_60_4_d02440,0.5885527810344638,0.9638272439444135,0,0
25,Node108,0.4492366232913845,0.5495889767723505,0,0
25,sapa_14_1_a02440,0.5957622635573038,0.9930338452278836,0,0
25,sapa_8_1_2350,0.5974446573388127,1,0,0
25,Node148,0.584506203445907,0.9478781098368929,0,0
25,sapa_11_1_a02470,0.5957630426031754,0.9930370575424999,0,0
25,sapa_25_1_a02460,0.5957636768935101,0.9930396729818615,0,0
25,sapa_4_1_a02470,0.5966041750691969,0.9965126183712881,0,0
25,sapa_5_1_2350,0.5966041750605952,0.9965126183356713,0,0
25,sapa_9_1_2360,0.5974446573388127,1,0,0
25,Node151,0.5892114815365955,0.9664531759701496,0,0
25,Node147,0.5791429499072628,0.9272120781805135,0,0
25,sapa_18_1_2390,0.566474940756588,0.8804291427450536,0,0
25,sapa_2_1_a02460,0.5966092262015482,0.9965335334402692,0,0
25,sapa_23_1_a02480,0.5966092605823816,0.9965336758017275,0,0
25,sapa_3_1_a02470,0.5974446573388127,1,0,0
25,Node160,0.5965993155194768,0.9964924970769869,0,0
25,sapa_17_1_2380,0.5932664040421516,0.9828055995772155,0,0
25,sapa_7_1_2370,0.5949232667633307,0.9895815012379749,0,0
25,Node159,0.5685240476416523,0.8878102535235544,0,0
25,Node157,0.5620968300569888,0.8648901681642308,0,0
25,Node146,0.965515919846219,18.86551677957948,0,1
25,Node107,0.5122262080220764,0.7075729901776197,0,0
25,Node105,0.5172004767697385,0.721805184471802,0,0
25,Node103,0.5668572665495897,0.8818010232099261,0,0
25,saku_1_4.262,0.3451938461413669,0.355204292737849,0,0
25,Node102,0.5191191857376699,0.7273736141009682,0,0
25,Node98,0.5031128640573628,0.6822374913235359,0,1
25,Node7,0.5960724579102493,0.9943138791533399,0,0
25,nada_1_g01840,0.9629304179566339,17.50270324727395,0.5,1.5
25,naca_1_e01630,0.3866139425326655,0.424689501402746,0,0
25,Node169,0.5243269030997733,0.7427137525498918,0,0
25,naca_1_e01650,0.6707466190822446,1.372638456769017,0.5,1.5
25,naca_1_e01640,0.9843937116265714,42.50080111270369,0.5,2.5
25,Node173,0.7467554640774613,1.98685529694453,0,0
25,nada_1_g01850,0.9365477046320233,9.945130349224462,0,2
25,Node172,0.6240403808512542,1.118405786421793,0,0
25,Node168,0.5176463728502644,0.7230953017355678,0,0
25,kaaf_1_c00820,0.1035583138584096,0.07783785150249629,0,0
25,kaaf_1_c00830,0.1209438443031109,0.0927032719009778,0,0
25,Node177,0.9520083569995355,13.36604920459113,0,1
25,Node167,0.6047514657161321,1.030942811248797,0,0
25,Node6,0.6440824466313735,1.21932637808835,0,0
25,cagl_1_i04862g,0.908219578595187,6.667587527529112,0,2
25,kana_1_k01350,0.9825383824904174,37.91342045122942,0,3
25,Node180,0.6287384597535999,1.141084951195203,0,0
25,Node5,0.6201096289926207,1.099861759255251,0,1
25,Node3,0.6503634620200668,1.253335197178857,0,0
31,teph_1_a04220,0.4042041801813785,1,0,0
31,vapo_1_1037.47,0.4181575740322288,1.059329906915913,0,0
31,tebl_1_i01760,0.8539505175080571,8.618453342992421,0.25,2.75
31,sami_1_17.26,0.1537863456466812,0.267876366579233,0,0
31,sauv_1_7.3,0.4042041801813785,1,0,0
31,saeu_1_2_b00130,0.4042041801813785,1,0,0
31,Node11,0.4042041801813785,1,0,0
31,saar_1_8_h03780,0.4042041801813785,1,0,0
31,saku_1_14.404,0.4042041801813785,1,0,0
31,sami_1_14.399,0.4042041801813785,1,0,0
31,sapa_18_8_3730,0.4042041801813785,1,0,0
31,sapa_3_8_h03890,0.4042041801813785,1,0,0
31,sapa_16_8_h03890,0.4042041801813785,1,0,0
31,sapa_17_8_3730,0.4042041801813785,1,0,0
31,sapa_2_8_h03860,0.4042041801813785,1,0,0
31,sapa_7_8_3740,0.4042041801813785,1,0,0
31,sapa_23_8_h03850,0.4042041801813785,1,0,0
31,Node24,0.4042041801813785,1,0,0
31,Node22,0.4042041801813785,1,0,0
31,sapa_13_8_h03820,0.4042041801813785,1,0,0
31,sapa_8_8_3750,0.4042041801813785,1,0,0
31,Node32,0.4042041801813785,1,0,0
31,sapa_10_8_3760,0.4042041801813785,1,0,0
31,sapa_11_8_h03830,0.4042041801813785,1,0,0
31,sapa_5_8_3700,0.4042041801813785,1,0,0
31,sapa_19_8_h03900,0.4042041801813785,1,0,0
31,sapa_24_8_h03850,0.4042041801813785,1,0,0
31,Node40,0.4042041801813785,1,0,0
31,sapa_1_8_h03820,0.4042041801813785,1,0,0
31,sapa_21_8_h03870,0.4042041801813785,1,0,0
31,Node43,0.4042041801813785,1,0,0
31,sapa_4_8_h03850,0.4042041801813785,1,0,0
31,sapa_20_8_h03860,0.4042041801813785,1,0,0
31,sapa_22_8_h03900,0.4042041801813785,1,0,0
31,sapa_25_8_h03870,0.4042041801813785,1,0,0
31,sapa_6_8_3750,0.4042041801813785,1,0,0
31,sapa_9_8_3720,0.4042041801813785,1,0,0
31,Node37,0.4042041801813785,1,0,0
31,Node35,0.4042041801813785,1,0,0
31,Node31,0.4042041801813785,1,0,0
31,Node21,0.4042041801813785,1,0,0
31,sace_14_7_g00150,0.4042041801813785,1,0,0
31,sace_19_7_3840,0.4042041801813785,1,0,0
31,sace_2_8_h03860,0.4042041801813785,1,0,0
31,Node59,0.4042041801813785,1,0,0
31,sace_6_169_fm00160,0.4042041801813785,1,0,0
31,Node58,0.4042041801813785,1,0,0
31,sace_40_8_h03830,0.4042041801813785,1,0,0
31,sace_24_8_3780,0.4042041801813785,1,0,0
31,Node57,0.4042041801813785,1,0,0
31,sace_53_29_ac00130,0.4042041801813785,1,0,0
31,sace_1_ynr070w,0.4042041801813785,1,0,0
31,sace_15_7_g03870,0.4042041801813785,1,0,0
31,Node55,0.4042041801813785,1,0,0
31,sace_4_8_h03690,0.4042041801813785,1,0,0
31,sace_5_78_bz00120,0.4042041801813785,1,0,0
31,Node68,0.4042041801813785,1,0,0
31,Node54,0.4042041801813785,1,0,0
31,sace_32_7_3770,0.4042041801813785,1,0,0
31,sace_7_7_g03880,0.4042041801813785,1,0,0
31,Node53,0.4042041801813785,1,0,0
31,sace_21_7_3790,0.4042041801813785,1,0,0
31,sace_59_336_lx00100,0.4042041801813785,1,0,0
31,sace_46_8_h03910,0.4042041801813785,1,0,0
31,sace_45_7_g03890,0.4042041801813785,1,0,0
31,sace_25_7_g03880,0.4042041801813785,1,0,0
31,Node75,0.4042041801813785,1,0,0
31,sace_37_7_g03850,0.4042041801813785,1,0,0
31,sace_9_7_g00180,0.4042041801813785,1,0,0
31,sace_60_6_f03350,0.4042041801813785,1,0,0
31,Node82,0.4042041801813785,1,0,0
31,Node80,0.4042041801813785,1,0,0
31,sace_17_7_g03930,0.4042041801813785,1,0,0
31,Node79,0.4042041801813785,1,0,0
31,sace_23_7_3860,0.4042041801813785,1,0,0
31,sace_43_7_g03870,0.4042041801813785,1,0,0
31,Node87,0.4042041801813785,1,0,0
31,sace_35_7_3840,0.4042041801813785,1,0,0
31,Node86,0.4042041801813785,1,0,0
31,sace_31_7_3780,0.4042041801813785,1,0,0
31,sace_58_71_bs00120_AND_sace_58_71_bs00110,0.4042041801813785,1,0,0
31,sace_34_8_3770,0.4042041801813785,1,0,0
31,sace_57_8_h03900,0.4042041801813785,1,0,0
31,sace_56_17_q01110,0.4042041801813785,1,0,0
31,sace_49_8_h03830,0.4042041801813785,1,0,0
31,sace_8_73_bu00100,0.4042041801813785,1,0,0
31,Node52,0.4042041801813785,1,0,0
31,Node20,0.4042041801813785,1,0,0
31,Node18,0.4042041801813785,1,0,0
31,Node16,0.4042041801813785,1,0,0
31,Node14,0.4042041801813785,1,0,0
31,Node10,0.4042041801813785,1,0,0
31,Node8,0.1238419044942791,0.2083443825271474,1,0
31,saba_1_58_bf00280,0.2437304298317927,0.4750395616458072,0,0
31,saeu_1_4_d02400,0.9968054801753927,459.9403173997231,0.6666666666666666,2.333333333333333
31,Node99,0.2501010440753805,0.4915972073117433,0,0
31,saar_1_2_b02590,0.9784665088896253,66.97738247850468,0,1
31,sami_1_4.244,0.182470272169904,0.3289919089090381,0,0
31,sace_5_33_ag00510,0.4042041801813785,1,0,0
31,sace_4_1_a02360,0.3921822682858812,0.9510672780359708,0,0
31,sace_31_1_2300,0.3868215393222215,0.9298660877019281,0,0
31,sace_17_1_a02410,0.3943682053563292,0.959820184230106,0,0
31,sace_6_120_dp00100,0.3998149260477382,0.9819072436162908,0,0
31,Node113,0.4009210751246989,0.986441865505414,0,0
31,sace_21_1_2310,0.3976487497499705,0.9730753171621487,0,0
31,sace_23_1_2290,0.3998225720191165,0.9819385306557882,0,0
31,sace_22_1_2300,0.4042041801813785,1,0,0
31,sace_29_1_2290,0.4031076843983648,0.9954552481260638,0,0
31,sace_34_1_2320,0.4020120080153602,0.9909305407146564,0,0
31,sace_58_25_y00780,0.4009186015794767,0.9864317066067236,0,0
31,sace_37_1_a02430,0.3987348971914401,0.9774957990998625,0,0
31,sace_15_1_a02420,0.4042041801813785,1,0,0
31,Node123,0.4042041801813785,1,0,0
31,sace_9_1_a02440,0.3998270900546079,0.9819570186689925,0,0
31,Node122,0.3965613549417538,0.9686656991415116,0,0
31,Node111,0.3965565631261829,0.9686463024768355,0,0
31,sace_50_1_a02410_AND_sace_50_1_a02420,0.4031063025930207,0.9954495313584543,0,0
31,sace_49_1_a02460,0.4042041801813785,1,0,0
31,sace_8_2_b02430,0.4020087444488145,0.9909170882510011,0,0
31,sace_2_1_a02390,0.3922093289930264,0.9511752493525928,0,0
31,sace_57_1_a02410,0.3857400728915507,0.9256338444640178,0,0
31,sace_46_1_a02400,0.4009191249506142,0.9864338560952419,0,0
31,sace_56_1_a02020,0.3987369379221535,0.9775041196459298,0,0
31,sace_24_1_2300,0.4020125611976647,0.9909328209538483,0,0
31,sace_40_1_a02390,0.4020128447024767,0.9909339895734567,0,0
31,sace_59_110_df00100,0.39437742811578,0.9598572477628999,0,0
31,sace_47_1_a02400,0.4009172757871298,0.9864262615861114,0,0
31,sace_7_1_a02410,0.4031075416394093,0.9954546575063576,0,0
31,sace_52_1_a02400_AND_sace_52_1_a02410,0.3900502069114647,0.9425905373108407,0,0
31,sace_25_1_a02400,0.3911373056883451,0.9469052532083846,0,0
31,sace_1_ydr011w,0.3922212038201861,0.9512226325511446,0,0
31,sace_16_1_a02380,0.4009179309175183,0.9864289521993769,0,0
31,sace_45_1_a02420,0.3922198183782373,0.9512171042345616,0,0
31,sace_48_1_a02380,0.3987357113439706,0.9774991185872267,0,0
31,sace_60_4_d02440,0.3922224170642171,0.95122747376862,0,0
31,Node108,0.2130436144083494,0.3990382333711798,1,0
31,sapa_14_1_a02440,0.4023243670745251,0.9922187687431356,0,0
31,sapa_8_1_2350,0.4042041801813785,1,0,0
31,Node148,0.3899211292320414,0.9420792468056151,0,0
31,sapa_11_1_a02470,0.4023252359535308,0.9922223540430112,0,0
31,sapa_25_1_a02460,0.4023259433860644,0.9922252731657518,0,0
31,sapa_4_1_a02470,0.4032642164145059,0.9961030195137222,0,0
31,sapa_5_1_2350,0.4032642164048937,0.9961030194739338,0,0
31,sapa_9_1_2360,0.4042041801813785,1,0,0
31,Node151,0.3950685788303866,0.9626379930918058,0,0
31,Node147,0.383386226531705,0.9164735516132809,0,0
31,sapa_18_1_2390,0.3706721115233627,0.8681796172395705,0,0
31,sapa_2_1_a02460,0.4032698603056313,0.9961263817936553,0,0
31,sapa_23_1_a02480,0.4032698987213293,0.9961265408128175,0,0
31,sapa_3_1_a02470,0.4042041801813785,1,0,0
31,Node160,0.4032587866456648,0.9960805439870247,0,0
31,sapa_17_1_2380,0.3995482197579197,0.9808163897338269,0,0
31,sapa_7_1_2370,0.401389474514354,0.9883671041972104,0,0
31,Node159,0.3728210369642916,0.8762047003389936,0,0
31,Node157,0.3653885025878599,0.8486792673721618,0,0
31,Node146,0.2952335157093308,0.6174717128295407,0,0
31,Node107,0.2758033476425243,0.5613576837603194,0,0
31,Node105,0.3165624845776918,0.6827430416587758,0,0
31,Node103,0.3705787474358437,0.8678321945903517,0,0
31,saku_1_4.262,0.1759517635638003,0.3147296371848208,0,0
31,Node102,0.3151573315269611,0.6783178645561219,0,0
31,Node98,0.1534599184032862,0.2672046972856358,1,0
31,Node7,0.5774062612852878,2.01397966923211,0,0
31,nada_1_g01840,0.2458972209644081,0.4806398002818273,1,0
31,naca_1_e01630,0.8810198146461181,10.91459652950192,0,2
31,Node169,0.2516162183427204,0.4955767404089417,0,0
31,naca_1_e01650,0.5029335281340334,1.491395299775363,1,0
31,naca_1_e01640,0.8037905624618257,6.038369170416709,0.8333333333333334,2.166666666666667
31,Node173,0.496851398465817,1.455549226676147,0,1
31,nada_1_g01850,0.9621779078187057,37.49786001872419,1,2
31,Node172,0.4973687025360839,1.458564292163329,0,0
31,Node168,0.2620720981018645,0.5234841118284074,0,0
31,kaaf_1_c00820,0.03392602548445209,0.05176297783739431,0,0
31,kaaf_1_c00830,0.03758594200405947,0.05756521518306952,1,0
31,Node177,0.2986729768538185,0.6277287337885277,0,0
31,Node167,0.5330180205722578,1.682435492806186,0,1
31,Node6,0.4758042380852827,1.337924023567477,0,1
31,cagl_1_i04862g,0.4042041801813785,1,0,0
31,kana_1_k01350,0.4042041801813785,1,0,0
31,Node180,0.4042041801813785,1,0,0
31,Node5,0.5174285904163169,1.580467192066376,0,0
31,Node3,0.4367369663045036,1.14289242530995,0,0
38,teph_1_a04220,0.1632878929870894,0.5576894638424749,1,1
38,vapo_1_1037.47,0.1112499100845427,0.3577128312676986,0,0
38,tebl_1_i01760,0.801843217137635,11.56365230407989,0.5,2.5
38,sami_1_17.26,0.08343739671752913,0.2601435842185058,0,0
38,sauv_1_7.3,0.2592227566112046,1,0,0
38,saeu_1_2_b00130,0.2592227566112046,1,0,0
38,Node11,0.2592227566112046,1,0,0
38,saar_1_8_h03780,0.2592227566112046,1,0,0
38,saku_1_14.404,0.2592227566112046,1,0,0
38,sami_1_14.399,0.2592227566112046,1,0,0
38,sapa_18_8_3730,0.2592227566112046,1,0,0
38,sapa_3_8_h03890,0.2592227566112046,1,0,0
38,sapa_16_8_h03890,0.2592227566112046,1,0,0
38,sapa_17_8_3730,0.2592227566112046,1,0,0
38,sapa_2_8_h03860,0.2592227566112046,1,0,0
38,sapa_7_8_3740,0.2592227566112046,1,0,0
38,sapa_23_8_h03850,0.2592227566112046,1,0,0
38,Node24,0.2592227566112046,1,0,0
38,Node22,0.2592227566112046,1,0,0
38,sapa_13_8_h03820,0.2592227566112046,1,0,0
38,sapa_8_8_3750,0.2592227566112046,1,0,0
38,Node32,0.2592227566112046,1,0,0
38,sapa_10_8_3760,0.2592227566112046,1,0,0
38,sapa_11_8_h03830,0.2592227566112046,1,0,0
38,sapa_5_8_3700,0.2592227566112046,1,0,0
38,sapa_19_8_h03900,0.2592227566112046,1,0,0
38,sapa_24_8_h03850,0.2592227566112046,1,0,0
38,Node40,0.2592227566112046,1,0,0
38,sapa_1_8_h03820,0.2592227566112046,1,0,0
38,sapa_21_8_h03870,0.2592227566112046,1,0,0
38,Node43,0.2592227566112046,1,0,0
38,sapa_4_8_h03850,0.2592227566112046,1,0,0
38,sapa_20_8_h03860,0.2592227566112046,1,0,0
38,sapa_22_8_h03900,0.2592227566112046,1,0,0
38,sapa_25_8_h03870,0.2592227566112046,1,0,0
38,sapa_6_8_3750,0.2592227566112046,1,0,0
38,sapa_9_8_3720,0.2592227566112046,1,0,0
38,Node37,0.2592227566112046,1,0,0
38,Node35,0.2592227566112046,1,0,0
38,Node31,0.2592227566112046,1,0,0
38,Node21,0.2592227566112046,1,0,0
38,sace_14_7_g00150,0.2592227566112046,1,0,0
38,sace_19_7_3840,0.2592227566112046,1,0,0
38,sace_2_8_h03860,0.2592227566112046,1,0,0
38,Node59,0.2592227566112046,1,0,0
38,sace_6_169_fm00160,0.2592227566112046,1,0,0
38,Node58,0.2592227566112046,1,0,0
38,sace_40_8_h03830,0.2592227566112046,1,0,0
38,sace_24_8_3780,0.2592227566112046,1,0,0
38,Node57,0.2592227566112046,1,0,0
38,sace_53_29_ac00130,0.2592227566112046,1,0,0
38,sace_1_ynr070w,0.2592227566112046,1,0,0
38,sace_15_7_g03870,0.2592227566112046,1,0,0
38,Node55,0.2592227566112046,1,0,0
38,sace_4_8_h03690,0.2592227566112046,1,0,0
38,sace_5_78_bz00120,0.2592227566112046,1,0,0
38,Node68,0.2592227566112046,1,0,0
38,Node54,0.2592227566112046,1,0,0
38,sace_32_7_3770,0.2592227566112046,1,0,0
38,sace_7_7_g03880,0.2592227566112046,1,0,0
38,Node53,0.2592227566112046,1,0,0
38,sace_21_7_3790,0.2592227566112046,1,0,0
38,sace_59_336_lx00100,0.2592227566112046,1,0,0
38,sace_46_8_h03910,0.2592227566112046,1,0,0
38,sace_45_7_g03890,0.2592227566112046,1,0,0
38,sace_25_7_g03880,0.2592227566112046,1,0,0
38,Node75,0.2592227566112046,1,0,0
38,sace_37_7_g03850,0.2592227566112046,1,0,0
38,sace_9_7_g00180,0.2592227566112046,1,0,0
38,sace_60_6_f03350,0.2592227566112046,1,0,0
38,Node82,0.2592227566112046,1,0,0
38,Node80,0.2592227566112046,1,0,0
38,sace_17_7_g03930,0.2592227566112046,1,0,0
38,Node79,0.2592227566112046,1,0,0
38,sace_23_7_3860,0.2592227566112046,1,0,0
38,sace_43_7_g03870,0.2592227566112046,1,0,0
38,Node87,0.2592227566112046,1,0,0
38,sace_35_7_3840,0.2592227566112046,1,0,0
38,Node86,0.2592227566112046,1,0,0
38,sace_31_7_3780,0.2592227566112046,1,0,0
38,sace_58_71_bs00120_AND_sace_58_71_bs00110,0.2592227566112046,1,0,0
38,sace_34_8_3770,0.2592227566112046,1,0,0
38,sace_57_8_h03900,0.2592227566112046,1,0,0
38,sace_56_17_q01110,0.2592227566112046,1,0,0
38,sace_49_8_h03830,0.2592227566112046,1,0,0
38,sace_8_73_bu00100,0.2592227566112046,1,0,0
38,Node52,0.2592227566112046,1,0,0
38,Node20,0.2592227566112046,1,0,0
38,Node18,0.2592227566112046,1,0,0
38,Node16,0.2592227566112046,1,0,0
38,Node14,0.2592227566112046,1,0,0
38,Node10,0.2592227566112046,1,0,0
38,Node8,0.07685710029356736,0.2379192429015442,0,0
38,saba_1_58_bf00280,0.07344082034013409,0.2265055584012925,0,0
38,saeu_1_4_d02400,0.07612788007820893,0.2354758550388089,0,0
38,Node99,0.5297797648716995,3.219649232373512,0,1
38,saar_1_2_b02590,0.0223708925223263,0.06539186073804519,0,0
38,sami_1_4.244,0.03999235393915029,0.1190465415279227,0,0
38,sace_5_33_ag00510,0.2592227566112046,1,0,0
38,sace_4_1_a02360,0.2428296800711871,0.9164793702812913,0,0
38,sace_31_1_2300,0.2357074943112054,0.8813091878161072,0,0
38,sace_17_1_a02410,0.2457673407267293,0.931179366350297,0,0
38,sace_6_120_dp00100,0.2531707339358575,0.9687387677087905,0,0
38,Node113,0.2546887263365333,0.9765321339570839,0,0
38,sace_21_1_2310,0.2502121719019172,0.9536402096501576,0,0
38,sace_23_1_2290,0.2531812233328726,0.9687925115216526,0,0
38,sace_22_1_2300,0.2592227566112046,1,0,0
38,sace_29_1_2290,0.2577037444394535,0.9921057502979396,0,0
38,sace_34_1_2320,0.256190606661685,0.9842740861759565,0,0
38,sace_58_25_y00780,0.254685339857761,0.9765147124584534,0,0
38,sace_37_1_a02430,0.2516932978684777,0.9611839804134471,0,0
38,sace_15_1_a02420,0.2592227566112046,1,0,0
38,Node123,0.2592227566112046,1,0,0
38,sace_9_1_a02440,0.2531874137750448,0.9688242297792286,0,0
38,Node122,0.2487340720185128,0.9461415056338662,0,0
38,Node111,0.2487275689704888,0.9461085795315021,0,0
38,sace_50_1_a02410_AND_sace_50_1_a02420,0.2577018331689023,0.9920958378477456,0,0
38,sace_49_1_a02460,0.2592227566112046,1,0,0
38,sace_8_2_b02430,0.256186106740371,0.9842508431063491,0,0
38,sace_2_1_a02390,0.2428659287769435,0.9166600629951903,0,0
38,sace_57_1_a02410,0.2342848907258025,0.8743625990643332,0,0
38,sace_46_1_a02400,0.2546860592365444,0.9765184132380782,0,0
38,sace_56_1_a02020,0.2516960851466444,0.9611982049186472,0,0
38,sace_24_1_2300,0.2561913694132443,0.9842780259810737,0,0
38,sace_40_1_a02390,0.2561917603223487,0.9842800451288028,0,0
38,sace_59_110_df00100,0.2457797889659613,0.9312419007425782,0,0
38,sace_47_1_a02400,0.2546835175479817,0.9765053377812186,0,0
38,sace_7_1_a02410,0.2577035469793136,0.9921047262051862,0,0
38,sace_52_1_a02400_AND_sace_52_1_a02410,0.2399830471644341,0.9023432864626288,0,0
38,sace_25_1_a02400,0.2414321879008837,0.9095263115364599,0,0
38,sace_1_ydr011w,0.2428818364338385,0.9167393650184678,0,0
38,sace_16_1_a02380,0.2546844180278791,0.9765099701977532,0,0
38,sace_45_1_a02420,0.2428799804502266,0.9167301124938381,0,0
38,sace_48_1_a02380,0.2516944098552301,0.9611896552779509,0,0
38,sace_60_4_d02440,0.2428834617418289,0.9167474676069081,0,0
38,Node108,0.05827037523729914,0.1768219150836803,0,0
38,sapa_14_1_a02440,0.256205071558526,0.9843488024105543,0,0
38,sapa_8_1_2350,0.2592227566112046,1,0,0
38,Node148,0.2367751184429482,0.8865394175836545,0,0
38,sapa_11_1_a02470,0.256206462005834,0.9843559847087059,0,0
38,sapa_25_1_a02460,0.2562075940970254,0.9843618324988386,0,0
38,sapa_4_1_a02470,0.2577114582675449,0.9921457571552569,0,0
38,sapa_5_1_2350,0.2577114582521124,0.9921457570752175,0,0
38,sapa_9_1_2360,0.2592227566112046,1,0,0
38,Node151,0.2447358028642377,0.9260045439506202,0,0
38,Node147,0.2268603544521255,0.838523368227641,0,0
38,sapa_18_1_2390,0.2083283911852479,0.7520000982970646,0,0
38,sapa_2_1_a02460,0.2577205185699198,0.9921927484041299,0,0
38,sapa_23_1_a02480,0.2577205802403398,0.9921930682616296,0,0
38,sapa_3_1_a02470,0.2592227566112046,1,0,0
38,Node160,0.2577027417978395,0.9921005502768222,0,0
38,sapa_17_1_2380,0.2517832418781246,0.961643051230769,0,0
38,sapa_7_1_2370,0.2547113363854123,0.97664845379896,0,0
38,Node159,0.2113973433958414,0.7660476722549615,0,0
38,Node157,0.2008776818875687,0.7183447727083403,0,0
38,Node146,0.1173599375638102,0.3799712535556809,0,0
38,Node107,0.0980633642994086,0.3107028726126342,0,0
38,Node105,0.122619027544777,0.399378023679032,0,0
38,Node103,0.1925010958794787,0.6812488346052986,0,0
38,saku_1_4.262,0.03678998525968342,0.1091498472204867,0,0
38,Node102,0.3005342534292412,1.227840725360803,0,0
38,Node98,0.06455564463465223,0.1972108346897353,1,0
38,Node7,0.2277297668226897,0.8426845154712197,0,0
38,nada_1_g01840,0.5034011432736907,2.896829869535169,0,0
38,naca_1_e01630,0.5895893766966231,4.105306281085634,0.5,1.5
38,Node169,0.5719942710252324,3.819061082143972,0,2
38,naca_1_e01650,0.6219094926358177,4.700520161207681,0,2
38,naca_1_e01640,0.7750709784508814,9.847148543483698,0,3
38,Node173,0.4917319016978506,2.764712909804229,0,0
38,nada_1_g01850,0.2676574368003922,1.044430501989011,1,0
38,Node172,0.1893485241345578,0.6674861433498382,0,0
38,Node168,0.2240579659009675,0.825174156081416,0,0
38,kaaf_1_c00820,0.485713055478818,2.69891237801455,0,2
38,kaaf_1_c00830,0.2592227566112046,1,0,0
38,Node177,0.4071719553853311,1.962743848816024,0,0
38,Node167,0.2390838133462671,0.8978997675123829,0,0
38,Node6,0.2725429874036503,1.070636844519056,0,0
38,cagl_1_i04862g,0.2592227566112046,1,0,0
38,kana_1_k01350,0.2592227566112046,1,0,0
38,Node180,0.2592227566112046,1,0,0
38,Node5,0.2663920930301468,1.037700041801437,0,0
38,Node3,0.2640606466981449,1.025359509301588,0,1
39,teph_1_a04220,0.3216429766535011,2.563260479068191,0.5,1.5
39,vapo_1_1037.47,0.1155272945415831,0.7061178048456277,0,0
39,tebl_1_i01760,0.1350237946698463,0.8438847586551225,0,1
39,sami_1_17.26,0.08181680740772998,0.4817150164731701,0,0
39,sauv_1_7.3,0.1561033636531319,1,0,0
39,saeu_1_2_b00130,0.1561033636531319,1,0,0
39,Node11,0.1561033636531319,1,0,0
39,saar_1_8_h03780,0.1561033636531319,1,0,0
39,saku_1_14.404,0.1561033636531319,1,0,0
39,sami_1_14.399,0.1561033636531319,1,0,0
39,sapa_18_8_3730,0.1561033636531319,1,0,0
39,sapa_3_8_h03890,0.1561033636531319,1,0,0
39,sapa_16_8_h03890,0.1561033636531319,1,0,0
39,sapa_17_8_3730,0.1561033636531319,1,0,0
39,sapa_2_8_h03860,0.1561033636531319,1,0,0
39,sapa_7_8_3740,0.1561033636531319,1,0,0
39,sapa_23_8_h03850,0.1561033636531319,1,0,0
39,Node24,0.1561033636531319,1,0,0
39,Node22,0.1561033636531319,1,0,0
39,sapa_13_8_h03820,0.1561033636531319,1,0,0
39,sapa_8_8_3750,0.1561033636531319,1,0,0
39,Node32,0.1561033636531319,1,0,0
39,sapa_10_8_3760,0.1561033636531319,1,0,0
39,sapa_11_8_h03830,0.1561033636531319,1,0,0
39,sapa_5_8_3700,0.1561033636531319,1,0,0
39,sapa_19_8_h03900,0.1561033636531319,1,0,0
39,sapa_24_8_h03850,0.1561033636531319,1,0,0
39,Node40,0.1561033636531319,1,0,0
39,sapa_1_8_h03820,0.1561033636531319,1,0,0
39,sapa_21_8_h03870,0.1561033636531319,1,0,0
39,Node43,0.1561033636531319,1,0,0
39,sapa_4_8_h03850,0.1561033636531319,1,0,0
39,sapa_20_8_h03860,0.1561033636531319,1,0,0
39,sapa_22_8_h03900,0.1561033636531319,1,0,0
39,sapa_25_8_h03870,0.1561033636531319,1,0,0
39,sapa_6_8_3750,0.1561033636531319,1,0,0
39,sapa_9_8_3720,0.1561033636531319,1,0,0
39,Node37,0.1561033636531319,1,0,0
39,Node35,0.1561033636531319,1,0,0
39,Node31,0.1561033636531319,1,0,0
39,Node21,0.1561033636531319,1,0,0
39,sace_14_7_g00150,0.1561033636531319,1,0,0
39,sace_19_7_3840,0.1561033636531319,1,0,0
39,sace_2_8_h03860,0.1561033636531319,1,0,0
39,Node59,0.1561033636531319,1,0,0
39,sace_6_169_fm00160,0.1561033636531319,1,0,0
39,Node58,0.1561033636531319,1,0,0
39,sace_40_8_h03830,0.1561033636531319,1,0,0
39,sace_24_8_3780,0.1561033636531319,1,0,0
39,Node57,0.1561033636531319,1,0,0
39,sace_53_29_ac00130,0.1561033636531319,1,0,0
39,sace_1_ynr070w,0.1561033636531319,1,0,0
39,sace_15_7_g03870,0.1561033636531319,1,0,0
39,Node55,0.1561033636531319,1,0,0
39,sace_4_8_h03690,0.1561033636531319,1,0,0
39,sace_5_78_bz00120,0.1561033636531319,1,0,0
39,Node68,0.1561033636531319,1,0,0
39,Node54,0.1561033636531319,1,0,0
39,sace_32_7_3770,0.1561033636531319,1,0,0
39,sace_7_7_g03880,0.1561033636531319,1,0,0
39,Node53,0.1561033636531319,1,0,0
39,sace_21_7_3790,0.1561033636531319,1,0,0
39,sace_59_336_lx00100,0.1561033636531319,1,0,0
39,sace_46_8_h03910,0.1561033636531319,1,0,0
39,sace_45_7_g03890,0.1561033636531319,1,0,0
39,sace_25_7_g03880,0.1561033636531319,1,0,0
39,Node75,0.1561033636531319,1,0,0
39,sace_37_7_g03850,0.1561033636531319,1,0,0
39,sace_9_7_g00180,0.1561033636531319,1,0,0
39,sace_60_6_f03350,0.1561033636531319,1,0,0
39,Node82,0.1561033636531319,1,0,0
39,Node80,0.1561033636531319,1,0,0
39,sace_17_7_g03930,0.1561033636531319,1,0,0
39,Node79,0.1561033636531319,1,0,0
39,sace_23_7_3860,0.1561033636531319,1,0,0
39,sace_43_7_g03870,0.1561033636531319,1,0,0
39,Node87,0.1561033636531319,1,0,0
39,sace_35_7_3840,0.1561033636531319,1,0,0
39,Node86,0.1561033636531319,1,0,0
39,sace_31_7_3780,0.1561033636531319,1,0,0
39,sace_58_71_bs00120_AND_sace_58_71_bs00110,0.1561033636531319,1,0,0
39,sace_34_8_3770,0.1561033636531319,1,0,0
39,sace_57_8_h03900,0.1561033636531319,1,0,0
39,sace_56_17_q01110,0.1561033636531319,1,0,0
39,sace_49_8_h03830,0.1561033636531319,1,0,0
39,sace_8_73_bu00100,0.1561033636531319,1,0,0
39,Node52,0.1561033636531319,1,0,0
39,Node20,0.1561033636531319,1,0,0
39,Node18,0.1561033636531319,1,0,0
39,Node16,0.1561033636531319,1,0,0
39,Node14,0.1561033636531319,1,0,0
39,Node10,0.1561033636531319,1,0,0
39,Node8,0.08096810060537359,0.4762778234230799,0,0
39,saba_1_58_bf00280,0.00922783817109514,0.0503504282611362,0,0
39,saeu_1_4_d02400,0.009345922260607946,0.05100081631094617,0,0
39,Node99,0.8829010181138285,40.76016122599506,0.75,2.25
39,saar_1_2_b02590,0.01726683172723126,0.09498478349161291,1,0
39,sami_1_4.244,0.0128984796626812,0.07064048903048126,0,0
39,sace_5_33_ag00510,0.1561033636531319,1,0,0
39,sace_4_1_a02360,0.1299927956879529,0.8077434216599128,0,0
39,sace_31_1_2300,0.1200168216316942,0.7373008688102559,0,0
39,sace_17_1_a02410,0.1343409115159714,0.8389544700741798,0,0
39,sace_6_120_dp00100,0.1459302750744399,0.9236960118658006,0,0
39,Node113,0.1484216702353949,0.9422143360502319,0,0
39,sace_21_1_2310,0.1411880311847516,0.8887442184572392,0,0
39,sace_23_1_2290,0.1459470695731481,0.9238204822200414,0,0
39,sace_22_1_2300,0.1561033636531319,1,0,0
39,sace_29_1_2290,0.1534891709542309,0.9802169696163451,0,0
39,sace_34_1_2320,0.1509258315523226,0.9609370614361634,0,0
39,sace_58_25_y00780,0.1484157844084741,0.9421704595198788,0,0
39,sace_37_1_a02430,0.1435433019798328,0.9060549070231609,0,0
39,sace_15_1_a02420,0.1561033636531319,1,0,0
39,Node123,0.1561033636531319,1,0,0
39,sace_9_1_a02440,0.1459571497808622,0.9238951927862111,0,0
39,Node122,0.1388744909392017,0.8718324310513507,0,0
39,Node111,0.1388643931907302,0.8717588165216977,0,0
39,sace_50_1_a02410_AND_sace_50_1_a02420,0.1534859075883034,0.9801923502960336,0,0
39,sace_49_1_a02460,0.1561033636531319,1,0,0
39,sace_8_2_b02430,0.1509182686920439,0.9608803503524479,0,0
39,sace_2_1_a02390,0.130045599213665,0.8081205772750156,0,0
39,sace_57_1_a02410,0.1181170419119516,0.7240667532850646,0,0
39,sace_46_1_a02400,0.1484169745235042,0.9421793313115588,0,0
39,sace_56_1_a02020,0.1435477694385084,0.9060878322657643,0,0
39,sace_24_1_2300,0.1509271135174828,0.9609466745174817,0,0
39,sace_40_1_a02390,0.1509277705267845,0.9609516012490834,0,0
39,sace_59_110_df00100,0.1343593433410835,0.8390874422566509,0,0
39,sace_47_1_a02400,0.1484127696834111,0.9421479861622685,0,0
39,sace_7_1_a02410,0.1534888338013188,0.9802144260755915,0,0
39,sace_52_1_a02400_AND_sace_52_1_a02410,0.1259110729944171,0.7787271223005017,0,0
39,sace_25_1_a02400,0.1279729925551198,0.793351020632171,0,0
39,sace_1_ydr011w,0.1300687785334507,0.8082861528510564,0,0
39,sace_16_1_a02380,0.1484142593786177,0.9421590911195881,0,0
39,sace_45_1_a02420,0.1300660739397713,0.8082668328192218,0,0
39,sace_48_1_a02380,0.1435450842599837,0.9060680424154804,0,0
39,sace_60_4_d02440,0.1300711470250232,0.8083030720651254,0,0
39,Node108,0.01652941178514475,0.09086005960068784,0,0
39,sapa_14_1_a02440,0.1509501446108806,0.9611193828877769,0,0
39,sapa_8_1_2350,0.1561033636531319,1,0,0
39,Node148,0.1214677800797273,0.7474469867447412,0,0
39,sapa_11_1_a02470,0.1509524819128215,0.9611369106561418,0,0
39,sapa_25_1_a02460,0.1509543849506812,0.9611511818860577,0,0
39,sapa_4_1_a02470,0.15350234245628,0.9803163393257053,0,0
39,sapa_5_1_2350,0.1535023424299295,0.9803163391269065,0,0
39,sapa_9_1_2360,0.1561033636531319,1,0,0
39,Node151,0.1328031860635822,0.8278808089039521,0,0
39,Node147,0.1087038515258179,0.659325536540162,0,0
39,sapa_18_1_2390,0.08837016803938762,0.5240396489212105,0,0
39,sapa_2_1_a02460,0.1535178144374084,0.9804330684798084,0,0
39,sapa_23_1_a02480,0.1535179197549512,0.9804338630680268,0,0
39,sapa_3_1_a02470,0.1561033636531319,1,0,0
39,Node160,0.1534874602650118,0.9802040638975188,0,0
39,sapa_17_1_2380,0.1436875326973477,0.9071180632360443,0,0
39,sapa_7_1_2370,0.1484587991437976,0.9424911314759448,0,0
39,Node159,0.09144417684585571,0.5441033919707771,0,0
39,Node157,0.08136953075182378,0.4788483112207654,0,0
39,Node146,0.03287823335473521,0.1837825657566252,0,0
39,Node107,0.02668207979310631,0.1481978673116142,0,0
39,Node105,0.03508749802846682,0.196580964935726,0,0
39,Node103,0.07376169779365634,0.4305119024267751,0,0
39,saku_1_4.262,0.01341706761227242,0.07351923933374191,0,0
39,Node102,0.1691444190741205,1.100548347630489,0,0
39,Node98,0.04403962911025321,0.2490466810410464,1,0
39,Node7,0.1003286824722227,0.6028624425969701,0,0
39,nada_1_g01840,0.06103622418026217,0.3514113757279272,0,0
39,naca_1_e01630,0.1583443902286174,1.017056908632902,1,1
39,Node169,0.1966365178280815,1.323210940506212,0,0
39,naca_1_e01650,0.7691120345302704,18.00799265160632,1,2
39,naca_1_e01640,0.2366040239312096,1.675518605268763,0,0
39,Node173,0.1500945569607841,0.9547096829519289,0,0
39,nada_1_g01850,0.6820891786998473,11.59879421262272,0,2
39,Node172,0.1096691943811297,0.6659018900599549,0,0
39,Node168,0.05720472666578827,0.328013344928222,0,0
39,kaaf_1_c00820,0.4015201692429021,3.626893820158797,0,2
39,kaaf_1_c00830,0.1561033636531319,1,0,0
39,Node177,0.3965566260025579,3.552594855426003,0,0
39,Node167,0.09965438674737891,0.5983622171299162,0,0
39,Node6,0.2367116494395863,1.67651711823778,0,0
39,cagl_1_i04862g,0.1561033636531319,1,0,0
39,kana_1_k01350,0.1561033636531319,1,0,0
39,Node180,0.1561033636531319,1,0,0
39,Node5,0.2365111550583506,1.67465722562005,0,1
39,Node3,0.1888549607451788,1.258655492511038,0,0
40,teph_1_a04220,0.02476779968225559,0.5201660013373276,0,0
40,vapo_1_1037.47,0.02638795188030916,0.5551141690442294,0,1
40,tebl_1_i01760,0.09084775799935429,2.04663392454282,0,2
40,sami_1_17.26,0.07962959447059514,1.772043697839878,0,0
40,sauv_1_7.3,0.04655160134004044,1,0,0
40,saeu_1_2_b00130,0.04655160134004044,1,0,0
40,Node11,0.04655160134003367,0.9999999999998473,0,0
40,saar_1_8_h03780,0.04655160134003367,0.9999999999998473,0,0
40,saku_1_14.404,0.04655160134004044,1,0,0
40,sami_1_14.399,0.04655160134004044,1,0,0
40,sapa_18_8_3730,0.04655160134004044,1,0,0
40,sapa_3_8_h03890,0.04655160134004044,1,0,0
40,sapa_16_8_h03890,0.04655160134004044,1,0,0
40,sapa_17_8_3730,0.04655160134003367,0.9999999999998473,0,0
40,sapa_2_8_h03860,0.04655160134004044,1,0,0
40,sapa_7_8_3740,0.04655160134004044,1,0,0
40,sapa_23_8_h03850,0.04655160134004044,1,0,0
40,Node24,0.04655160134004044,1,0,0
40,Node22,0.04655160134003367,0.9999999999998473,0,0
40,sapa_13_8_h03820,0.04655160134004044,1,0,0
40,sapa_8_8_3750,0.04655160134004044,1,0,0
40,Node32,0.04655160134004044,1,0,0
40,sapa_10_8_3760,0.04655160134004044,1,0,0
40,sapa_11_8_h03830,0.04655160134004044,1,0,0
40,sapa_5_8_3700,0.04655160134004044,1,0,0
40,sapa_19_8_h03900,0.04655160134004044,1,0,0
40,sapa_24_8_h03850,0.04655160134004044,1,0,0
40,Node40,0.04655160134004044,1,0,0
40,sapa_1_8_h03820,0.04655160134004044,1,0,0
40,sapa_21_8_h03870,0.04655160134004044,1,0,0
40,Node43,0.04655160134004044,1,0,0
40,sapa_4_8_h03850,0.04655160134004044,1,0,0
40,sapa_20_8_h03860,0.04655160134004044,1,0,0
40,sapa_22_8_h03900,0.04655160134003367,0.9999999999998473,0,0
40,sapa_25_8_h03870,0.04655160134004044,1,0,0
40,sapa_6_8_3750,0.04655160134003367,0.9999999999998473,0,0
40,sapa_9_8_3720,0.04655160134004044,1,0,0
40,Node37,0.04655160134004044,1,0,0
40,Node35,0.04655160134004044,1,0,0
40,Node31,0.04655160134004044,1,0,0
40,Node21,0.04655160134004044,1,0,0
40,sace_14_7_g00150,0.04655160134004044,1,0,0
40,sace_19_7_3840,0.04655160134004044,1,0,0
40,sace_2_8_h03860,0.04655160134004044,1,0,0
40,Node59,0.04655160134004044,1,0,0
40,sace_6_169_fm00160,0.04655160134003367,0.9999999999998473,0,0
40,Node58,0.04655160134004044,1,0,0
40,sace_40_8_h03830,0.04655160134004044,1,0,0
40,sace_24_8_3780,0.04655160134004044,1,0,0
40,Node57,0.04655160134004044,1,0,0
40,sace_53_29_ac00130,0.04655160134004044,1,0,0
40,sace_1_ynr070w,0.04655160134004044,1,0,0
40,sace_15_7_g03870,0.04655160134004044,1,0,0
40,Node55,0.04655160134004044,1,0,0
40,sace_4_8_h03690,0.04655160134004044,1,0,0
40,sace_5_78_bz00120,0.04655160134004044,1,0,0
40,Node68,0.04655160134004044,1,0,0
40,Node54,0.04655160134004044,1,0,0
40,sace_32_7_3770,0.04655160134004044,1,0,0
40,sace_7_7_g03880,0.04655160134004044,1,0,0
40,Node53,0.04655160134004044,1,0,0
40,sace_21_7_3790,0.04655160134004044,1,0,0
40,sace_59_336_lx00100,0.04655160134004044,1,0,0
40,sace_46_8_h03910,0.04655160134004044,1,0,0
40,sace_45_7_g03890,0.04655160134004044,1,0,0
40,sace_25_7_g03880,0.04655160134004044,1,0,0
40,Node75,0.04655160134004044,1,0,0
40,sace_37_7_g03850,0.04655160134004044,1,0,0
40,sace_9_7_g00180,0.04655160134004044,1,0,0
40,sace_60_6_f03350,0.04655160134004044,1,0,0
40,Node82,0.04655160134004044,1,0,0
40,Node80,0.04655160134004044,1,0,0
40,sace_17_7_g03930,0.04655160134004044,1,0,0
40,Node79,0.04655160134004044,1,0,0
40,sace_23_7_3860,0.04655160134004044,1,0,0
40,sace_43_7_g03870,0.04655160134004044,1,0,0
40,Node87,0.04655160134004044,1,0,0
40,sace_35_7_3840,0.04655160134004044,1,0,0
40,Node86,0.04655160134004044,1,0,0
40,sace_31_7_3780,0.04655160134004044,1,0,0
40,sace_58_71_bs00120_AND_sace_58_71_bs00110,0.04655160134004044,1,0,0
40,sace_34_8_3770,0.04655160134004044,1,0,0
40,sace_57_8_h03900,0.04655160134004044,1,0,0
40,sace_56_17_q01110,0.04655160134004044,1,0,0
40,sace_49_8_h03830,0.04655160134004044,1,0,0
40,sace_8_73_bu00100,0.04655160134004044,1,0,0
40,Node52,0.04655160134004044,1,0,0
40,Node20,0.04655160134003367,0.9999999999998473,0,0
40,Node18,0.04655160134004044,1,0,0
40,Node16,0.04655160134004044,1,0,0
40,Node14,0.04655160134003367,0.9999999999998473,0,0
40,Node10,0.04655160134004044,1,0,0
40,Node8,0.08007026782399207,1.782703816970452,0.5,1.5
40,saba_1_58_bf00280,0.01032900281728765,0.213761811578991,1,0
40,saeu_1_4_d02400,0.009977145598268964,0.2064066372434863,0,0
40,Node99,0.8633099320144062,129.3577182746428,0.5,2.5
40,saar_1_2_b02590,0.001543287915149075,0.03165776735604209,0,0
40,sami_1_4.244,0.001284403059345028,0.02634038192350106,0,0
40,sace_5_33_ag00510,0.04655160134004044,1,0,0
40,sace_4_1_a02360,0.02628679531493628,0.5529287252348847,0,0
40,sace_31_1_2300,0.02064855280056799,0.4318308030063953,0,0
40,sace_17_1_a02410,0.02908330670546986,0.6135138677181252,0,0
40,sace_6_120_dp00100,0.03763219823669644,0.8009051241492049,0,0
40,Node113,0.03968953100375324,0.846499824320463,0,0
40,sace_21_1_2310,0.03393521951738242,0.7194605445942678,0,0
40,sace_23_1_2290,0.03764600830218728,0.8012105335286207,0,0
40,sace_22_1_2300,0.04655160134004044,1,0,0
40,sace_29_1_2290,0.04412685616529879,0.9455081918511412,0,0
40,sace_34_1_2320,0.04183954719358796,0.894357807606979,0,0
40,sace_58_25_y00780,0.03968479491475371,0.8463946385590758,0,0
40,sace_37_1_a02430,0.03573606715911001,0.7590552729628063,0,0
40,sace_15_1_a02420,0.04655160134004044,1,0,0
40,Node123,0.04655160134004044,1,0,0
40,sace_9_1_a02440,0.03765417285474792,0.8013910966020371,0,0
40,Node122,0.03223291890415766,0.6821680247524309,0,0
40,Node111,0.0322256317801588,0.6820086667902705,0,0
40,sace_50_1_a02410_AND_sace_50_1_a02420,0.04412388774369627,0.9454416513168445,0,0
40,sace_49_1_a02460,0.04655160134004044,1,0,0
40,sace_8_2_b02430,0.04183292932760253,0.8942101686209635,0,0
40,sace_2_1_a02390,0.02631948022377671,0.5536348188849775,0,0
40,sace_57_1_a02410,0.01969078284956086,0.4113982741630258,0,0
40,sace_46_1_a02400,0.03968579689307092,0.8464168918238231,0,0
40,sace_56_1_a02020,0.03573954890906474,0.7591319684604754,0,0
40,sace_24_1_2300,0.04184066905035046,0.8943828354835094,0,0
40,sace_40_1_a02390,0.04184124401233948,0.8943956625249243,0,0
40,sace_59_110_df00100,0.02909579108157769,0.6137851185387002,0,0
40,sace_47_1_a02400,0.03968225684885209,0.8463382700296578,0,0
40,sace_7_1_a02410,0.04412654947769227,0.9455013170817321,0,0
40,sace_52_1_a02400_AND_sace_52_1_a02410,0.02385267166929883,0.5004771211566725,0,0
40,sace_25_1_a02400,0.02505964486928513,0.5264527923629708,0,0
40,sace_1_ydr011w,0.02633383779827322,0.5539450012397025,0,0
40,sace_16_1_a02380,0.0396835109929907,0.8463661235878376,0,0
40,sace_45_1_a02420,0.02633216222981974,0.5539088016338408,0,0
40,sace_48_1_a02380,0.03573745616339543,0.7590858696871881,0,0
40,sace_60_4_d02440,0.02633530520921428,0.5539767038353575,0,0
40,Node108,0.00129267531707236,0.02651024796176978,0,0
40,sapa_14_1_a02440,0.04186082746046316,0.8948325661636188,0,0
40,sapa_8_1_2350,0.04655160134004044,1,0,0
40,Node148,0.02140154813257544,0.4479228672907961,0,0
40,sapa_11_1_a02470,0.04186287362501533,0.8948782168025554,0,0
40,sapa_25_1_a02460,0.04186453967184923,0.894915387027725,0,0
40,sapa_4_1_a02470,0.04413883869394516,0.9457767980116992,0,0
40,sapa_5_1_2350,0.04413883866997018,0.9457767974742578,0,0
40,sapa_9_1_2360,0.04655160134004044,1,0,0
40,Node151,0.02806646369273334,0.5914440908831829,0,0
40,Node147,0.01543819414627108,0.3211560314964427,0,0
40,sapa_18_1_2390,0.008780880313132159,0.1814391303875933,0,0
40,sapa_2_1_a02460,0.04415291705487716,0.9460923939673547,0,0
40,sapa_23_1_a02480,0.04415301289722498,0.946094542506239,0,0
40,sapa_3_1_a02470,0.04655160134004044,1,0,0
40,Node160,0.04412529894459373,0.9454732849327233,0,0
40,sapa_17_1_2380,0.03584860050206733,0.761534421969087,0,0
40,sapa_7_1_2370,0.03972102049943674,0.8471992139499138,0,0
40,Node159,0.009594393921990921,0.198411584008322,0,0
40,Node157,0.0071457620082886,0.1474095507309511,0,0
40,Node146,0.001782743562647375,0.03657854044256831,0,0
40,Node107,0.001617650648855216,0.03318565627179514,0,0
40,Node105,0.002262800361886425,0.04645074068433799,0,0
40,Node103,0.008990785378020774,0.1858157431599594,0,0
40,saku_1_4.262,0.003966156894043246,0.08155645943703445,1,0
40,Node102,0.1605264165270965,3.916535300769825,0,0
40,Node98,0.0669492382711192,1.469612837608208,1,2
40,Node7,0.06722735564440796,1.476157837067086,0,0
40,nada_1_g01840,0.02010411404580971,0.4202111516615266,0,0
40,naca_1_e01630,0.03496834910929016,0.742157602360496,0,2
40,Node169,0.01586799367528626,0.3302411827798028,0,0
40,naca_1_e01650,0.0155151222595276,0.3227815638433625,0,1
40,naca_1_e01640,0.01816185108945494,0.3788635085379961,0,0
40,Node173,0.02140411377189297,0.4479777392239702,0,0
40,nada_1_g01850,0.3015779958327701,8.84390982694527,1,2
40,Node172,0.02428614163286181,0.5097985767410784,0,0
40,Node168,0.02638370625232192,0.5550224349592461,0,0
40,kaaf_1_c00820,0.04044444478258159,0.8632792902435568,0,1
40,kaaf_1_c00830,0.04655160134003367,0.9999999999998473,0,0
40,Node177,0.03999170722033438,0.8532131265594224,0,0
40,Node167,0.03592544427079237,0.7632276496824572,0,0
40,Node6,0.03951737952102535,0.8426771071966014,0,0
40,cagl_1_i04862g,0.04655160134004044,1,0,0
40,kana_1_k01350,0.04655160134003367,0.9999999999998473,0,0
40,Node180,0.04655160134003367,0.9999999999998473,0,0
40,Node5,0.03909987484295478,0.8334118782806976,0,0
40,Node3,0.0331006970341501,0.7011621447288183,0,0
41,teph_1_a04220,0.7786913590091942,0.9911862413878789,0,1
41,vapo_1_1037.47,0.7802132124265926,1.000000000000005,0,0
41,tebl_1_i01760,0.7887954966735978,1.052081852081972,0,2
41,sami_1_17.26,0.7826818472694954,1.014559536487562,0,0
41,sauv_1_7.3,0.7802132124265917,0.9999999999999999,0,0
41,saeu_1_2_b00130,0.7802132124265917,0.9999999999999999,0,0
41,Node11,0.7802132124265926,1.000000000000005,0,0
41,saar_1_8_h03780,0.7802132124265917,0.9999999999999999,0,0
41,saku_1_14.404,0.7802132124265917,0.9999999999999999,0,0
41,sami_1_14.399,0.7802132124265917,0.9999999999999999,0,0
41,sapa_18_8_3730,0.7802132124265917,0.9999999999999999,0,0
41,sapa_3_8_h03890,0.7802132124265917,0.9999999999999999,0,0
41,sapa_16_8_h03890,0.7802132124265917,0.9999999999999999,0,0
41,sapa_17_8_3730,0.7802132124265917,0.9999999999999999,0,0
41,sapa_2_8_h03860,0.7802132124265917,0.9999999999999999,0,0
41,sapa_7_8_3740,0.7802132124265917,0.9999999999999999,0,0
41,sapa_23_8_h03850,0.7802132124265917,0.9999999999999999,0,0
41,Node24,0.7802132124265917,0.9999999999999999,0,0
41,Node22,0.7802132124265917,0.9999999999999999,0,0
41,sapa_13_8_h03820,0.7802132124265917,0.9999999999999999,0,0
41,sapa_8_8_3750,0.7802132124265917,0.9999999999999999,0,0
41,Node32,0.7802132124265917,0.9999999999999999,0,0
41,sapa_10_8_3760,0.7802132124265917,0.9999999999999999,0,0
41,sapa_11_8_h03830,0.7802132124265917,0.9999999999999999,0,0
41,sapa_5_8_3700,0.7802132124265917,0.9999999999999999,0,0
41,sapa_19_8_h03900,0.7802132124265917,0.9999999999999999,0,0
41,sapa_24_8_h03850,0.7802132124265917,0.9999999999999999,0,0
41,Node40,0.7802132124265917,0.9999999999999999,0,0
41,sapa_1_8_h03820,0.7802132124265917,0.9999999999999999,0,0
41,sapa_21_8_h03870,0.7802132124265917,0.9999999999999999,0,0
41,Node43,0.7802132124265917,0.9999999999999999,0,0
41,sapa_4_8_h03850,0.7802132124265917,0.9999999999999999,0,0
41,sapa_20_8_h03860,0.7802132124265917,0.9999999999999999,0,0
41,sapa_22_8_h03900,0.7802132124265917,0.9999999999999999,0,0
41,sapa_25_8_h03870,0.7802132124265917,0.9999999999999999,0,0
41,sapa_6_8_3750,0.7802132124265917,0.9999999999999999,0,0
41,sapa_9_8_3720,0.7802132124265917,0.9999999999999999,0,0
41,Node37,0.7802132124265917,0.9999999999999999,0,0
41,Node35,0.7802132124265917,0.9999999999999999,0,0
41,Node31,0.7802132124265917,0.9999999999999999,0,0
41,Node21,0.7802132124265917,0.9999999999999999,0,0
41,sace_14_7_g00150,0.7802132124265917,0.9999999999999999,0,0
41,sace_19_7_3840,0.7802132124265917,0.9999999999999999,0,0
41,sace_2_8_h03860,0.7802132124265917,0.9999999999999999,0,0
41,Node59,0.7802132124265917,0.9999999999999999,0,0
41,sace_6_169_fm00160,0.7802132124265917,0.9999999999999999,0,0
41,Node58,0.7802132124265917,0.9999999999999999,0,0
41,sace_40_8_h03830,0.7802132124265917,0.9999999999999999,0,0
41,sace_24_8_3780,0.7802132124265917,0.9999999999999999,0,0
41,Node57,0.7802132124265917,0.9999999999999999,0,0
41,sace_53_29_ac00130,0.7802132124265917,0.9999999999999999,0,0
41,sace_1_ynr070w,0.7802132124265917,0.9999999999999999,0,0
41,sace_15_7_g03870,0.7802132124265917,0.9999999999999999,0,0
41,Node55,0.7802132124265917,0.9999999999999999,0,0
41,sace_4_8_h03690,0.7802132124265917,0.9999999999999999,0,0
41,sace_5_78_bz00120,0.7802132124265917,0.9999999999999999,0,0
41,Node68,0.7802132124265917,0.9999999999999999,0,0
41,Node54,0.7802132124265917,0.9999999999999999,0,0
41,sace_32_7_3770,0.7802132124265917,0.9999999999999999,0,0
41,sace_7_7_g03880,0.7802132124265917,0.9999999999999999,0,0
41,Node53,0.7802132124265917,0.9999999999999999,0,0
41,sace_21_7_3790,0.7802132124265917,0.9999999999999999,0,0
41,sace_59_336_lx00100,0.7802132124265917,0.9999999999999999,0,0
41,sace_46_8_h03910,0.7802132124265917,0.9999999999999999,0,0
41,sace_45_7_g03890,0.7802132124265917,0.9999999999999999,0,0
41,sace_25_7_g03880,0.7802132124265917,0.9999999999999999,0,0
41,Node75,0.7802132124265917,0.9999999999999999,0,0
41,sace_37_7_g03850,0.7802132124265917,0.9999999999999999,0,0
41,sace_9_7_g00180,0.7802132124265917,0.9999999999999999,0,0
41,sace_60_6_f03350,0.7802132124265917,0.9999999999999999,0,0
41,Node82,0.7802132124265917,0.9999999999999999,0,0
41,Node80,0.7802132124265917,0.9999999999999999,0,0
41,sace_17_7_g03930,0.7802132124265917,0.9999999999999999,0,0
41,Node79,0.7802132124265917,0.9999999999999999,0,0
41,sace_23_7_3860,0.7802132124265917,0.9999999999999999,0,0
41,sace_43_7_g03870,0.7802132124265917,0.9999999999999999,0,0
41,Node87,0.7802132124265917,0.9999999999999999,0,0
41,sace_35_7_3840,0.7802132124265917,0.9999999999999999,0,0
41,Node86,0.7802132124265917,0.9999999999999999,0,0
41,sace_31_7_3780,0.7802132124265917,0.9999999999999999,0,0
41,sace_58_71_bs00120_AND_sace_58_71_bs00110,0.7802132124265917,0.9999999999999999,0,0
41,sace_34_8_3770,0.7802132124265917,0.9999999999999999,0,0
41,sace_57_8_h03900,0.7802132124265917,0.9999999999999999,0,0
41,sace_56_17_q01110,0.7802132124265917,0.9999999999999999,0,0
41,sace_49_8_h03830,0.7802132124265917,0.9999999999999999,0,0
41,sace_8_73_bu00100,0.7802132124265917,0.9999999999999999,0,0
41,Node52,0.7802132124265926,1.000000000000005,0,0
41,Node20,0.7802132124265917,0.9999999999999999,0,0
41,Node18,0.7802132124265926,1.000000000000005,0,0
41,Node16,0.7802132124265926,1.000000000000005,0,0
41,Node14,0.7802132124265917,0.9999999999999999,0,0
41,Node10,0.7802132124265926,1.000000000000005,0,0
41,Node8,0.784778657853772,1.027188454415026,0,2
41,saba_1_58_bf00280,0.7619112827744867,0.9014753805637525,0,0
41,saeu_1_4_d02400,0.7625631042613383,0.9047234846108885,0,0
41,Node99,0.7799741611490313,0.9986074715298096,0,0
41,saar_1_2_b02590,0.7802132124265917,0.9999999999999999,0,0
41,sami_1_4.244,0.7802132124265926,1.000000000000005,0,0
41,sace_5_33_ag00510,0.7802132124265917,0.9999999999999999,0,0
41,sace_4_1_a02360,0.7802132124265917,0.9999999999999999,0,0
41,sace_31_1_2300,0.7802132124265917,0.9999999999999999,0,0
41,sace_17_1_a02410,0.7802132124265917,0.9999999999999999,0,0
41,sace_6_120_dp00100,0.7802132124265917,0.9999999999999999,0,0
41,Node113,0.7802132124265917,0.9999999999999999,0,0
41,sace_21_1_2310,0.7802132124265917,0.9999999999999999,0,0
41,sace_23_1_2290,0.7802132124265917,0.9999999999999999,0,0
41,sace_22_1_2300,0.7802132124265917,0.9999999999999999,0,0
41,sace_29_1_2290,0.7802132124265917,0.9999999999999999,0,0
41,sace_34_1_2320,0.7802132124265917,0.9999999999999999,0,0
41,sace_58_25_y00780,0.7802132124265917,0.9999999999999999,0,0
41,sace_37_1_a02430,0.7802132124265917,0.9999999999999999,0,0
41,sace_15_1_a02420,0.7802132124265917,0.9999999999999999,0,0
41,Node123,0.7802132124265917,0.9999999999999999,0,0
41,sace_9_1_a02440,0.7802132124265917,0.9999999999999999,0,0
41,Node122,0.7802132124265917,0.9999999999999999,0,0
41,Node111,0.7802132124265917,0.9999999999999999,0,0
41,sace_50_1_a02410_AND_sace_50_1_a02420,0.7802132124265917,0.9999999999999999,0,0
41,sace_49_1_a02460,0.7802132124265917,0.9999999999999999,0,0
41,sace_8_2_b02430,0.7802132124265917,0.9999999999999999,0,0
41,sace_2_1_a02390,0.7802132124265917,0.9999999999999999,0,0
41,sace_57_1_a02410,0.7802132124265917,0.9999999999999999,0,0
41,sace_46_1_a02400,0.7802132124265917,0.9999999999999999,0,0
41,sace_56_1_a02020,0.7802132124265917,0.9999999999999999,0,0
41,sace_24_1_2300,0.7802132124265917,0.9999999999999999,0,0
41,sace_40_1_a02390,0.7802132124265917,0.9999999999999999,0,0
41,sace_59_110_df00100,0.7802132124265917,0.9999999999999999,0,0
41,sace_47_1_a02400,0.7802132124265917,0.9999999999999999,0,0
41,sace_7_1_a02410,0.7802132124265917,0.9999999999999999,0,0
41,sace_52_1_a02400_AND_sace_52_1_a02410,0.7802132124265917,0.9999999999999999,0,0
41,sace_25_1_a02400,0.7802132124265917,0.9999999999999999,0,0
41,sace_1_ydr011w,0.7802132124265917,0.9999999999999999,0,0
41,sace_16_1_a02380,0.7802132124265917,0.9999999999999999,0,0
41,sace_45_1_a02420,0.7802132124265917,0.9999999999999999,0,0
41,sace_48_1_a02380,0.7802132124265917,0.9999999999999999,0,0
41,sace_60_4_d02440,0.7802132124265917,0.9999999999999999,0,0
41,Node108,0.7802132124265917,0.9999999999999999,0,0
41,sapa_14_1_a02440,0.7802132124265917,0.9999999999999999,0,0
41,sapa_8_1_2350,0.7802132124265917,0.9999999999999999,0,0
41,Node148,0.7802132124265917,0.9999999999999999,0,0
41,sapa_11_1_a02470,0.7802132124265917,0.9999999999999999,0,0
41,sapa_25_1_a02460,0.7802132124265917,0.9999999999999999,0,0
41,sapa_4_1_a02470,0.7802132124265917,0.9999999999999999,0,0
41,sapa_5_1_2350,0.7802132124265917,0.9999999999999999,0,0
41,sapa_9_1_2360,0.7802132124265917,0.9999999999999999,0,0
41,Node151,0.7802132124265917,0.9999999999999999,0,0
41,Node147,0.7802132124265917,0.9999999999999999,0,0
41,sapa_18_1_2390,0.7802132124265917,0.9999999999999999,0,0
41,sapa_2_1_a02460,0.7802132124265917,0.9999999999999999,0,0
41,sapa_23_1_a02480,0.7802132124265917,0.9999999999999999,0,0
41,sapa_3_1_a02470,0.7802132124265917,0.9999999999999999,0,0
41,Node160,0.7802132124265917,0.9999999999999999,0,0
41,sapa_17_1_2380,0.7802132124265917,0.9999999999999999,0,0
41,sapa_7_1_2370,0.7802132124265917,0.9999999999999999,0,0
41,Node159,0.7802132124265917,0.9999999999999999,0,0
41,Node157,0.7802132124265917,0.9999999999999999,0,0
41,Node146,0.7802132124265917,0.9999999999999999,0,0
41,Node107,0.7802132124265917,0.9999999999999999,0,0
41,Node105,0.7802132124265917,0.9999999999999999,0,0
41,Node103,0.7802132124265917,0.9999999999999999,0,0
41,saku_1_4.262,0.7802132124265917,0.9999999999999999,0,0
41,Node102,0.7802132124265917,0.9999999999999999,0,0
41,Node98,0.7797220565765981,0.9971421791035904,1,2
41,Node7,0.7815218051088941,1.007676850583611,0,0
41,nada_1_g01840,0.7802132124265917,0.9999999999999999,0,0
41,naca_1_e01630,0.7749217511874622,0.9698679422500118,0,0
41,Node169,0.7786129103391383,0.9907351929284451,0,0
41,naca_1_e01650,0.7920909316914762,1.073222798565074,1,2
41,naca_1_e01640,0.794245347013298,1.087409930658775,0,1
41,Node173,0.78004955304166,0.9990463198016726,0,0
41,nada_1_g01850,0.7802132124265917,0.9999999999999999,0,0
41,Node172,0.7800532239318678,0.9990676953481669,0,0
41,Node168,0.7814487056973369,1.007245589092621,0,0
41,kaaf_1_c00820,0.7802132124265917,0.9999999999999999,0,0
41,kaaf_1_c00830,0.7802132124265926,1.000000000000005,0,0
41,Node177,0.7802132124265917,0.9999999999999999,0,0
41,Node167,0.7805523559424347,1.001980793922583,0,0
41,Node6,0.7807461560759608,1.003115449922484,0,0
41,cagl_1_i04862g,0.7802132124265917,0.9999999999999999,0,0
41,kana_1_k01350,0.7802132124265917,0.9999999999999999,0,0
41,Node180,0.7802132124265926,1.000000000000005,0,0
41,Node5,0.7817882527524356,1.009251246442755,0,0
41,Node3,0.7796378893581309,0.9966537254985703,0,0
44,teph_1_a04220,0.9999999989999943,1.000000051690744,0,0
44,vapo_1_1037.47,0.9999999989999943,1.000000051690744,0,0
44,tebl_1_i01760,0.9999999991377623,1.159779683657248,0,2
44,sami_1_17.26,0.9999999989999943,1.000000051690744,0,0
44,sauv_1_7.3,0.9999999989999943,1.000000051690744,0,0
44,saeu_1_2_b00130,0.9999999989999943,1.000000051690744,0,0
44,Node11,0.9999999989999943,1.000000051690744,0,0
44,saar_1_8_h03780,0.9999999989999943,1.000000051690744,0,0
44,saku_1_14.404,0.9999999989999943,1.000000051690744,0,0
44,sami_1_14.399,0.9999999989999943,1.000000051690744,0,0
44,sapa_18_8_3730,0.9999999989999943,1.000000051690744,0,0
44,sapa_3_8_h03890,0.9999999989999943,1.000000051690744,0,0
44,sapa_16_8_h03890,0.9999999989999943,1.000000051690744,0,0
44,sapa_17_8_3730,0.9999999989999943,1.000000051690744,0,0
44,sapa_2_8_h03860,0.9999999989999943,1.000000051690744,0,0
44,sapa_7_8_3740,0.9999999989999943,1.000000051690744,0,0
44,sapa_23_8_h03850,0.9999999989999943,1.000000051690744,0,0
44,Node24,0.9999999989999943,1.000000051690744,0,0
44,Node22,0.9999999989999943,1.000000051690744,0,0
44,sapa_13_8_h03820,0.9999999989999943,1.000000051690744,0,0
44,sapa_8_8_3750,0.9999999989999943,1.000000051690744,0,0
44,Node32,0.9999999989999943,1.000000051690744,0,0
44,sapa_10_8_3760,0.9999999989999943,1.000000051690744,0,0
44,sapa_11_8_h03830,0.9999999989999943,1.000000051690744,0,0
44,sapa_5_8_3700,0.9999999989999943,1.000000051690744,0,0
44,sapa_19_8_h03900,0.9999999989999943,1.000000051690744,0,0
44,sapa_24_8_h03850,0.9999999989999943,1.000000051690744,0,0
44,Node40,0.9999999989999943,1.000000051690744,0,0
44,sapa_1_8_h03820,0.9999999989999943,1.000000051690744,0,0
44,sapa_21_8_h03870,0.9999999989999943,1.000000051690744,0,0
44,Node43,0.9999999989999943,1.000000051690744,0,0
44,sapa_4_8_h03850,0.9999999989999943,1.000000051690744,0,0
44,sapa_20_8_h03860,0.9999999989999943,1.000000051690744,0,0
44,sapa_22_8_h03900,0.9999999989999943,1.000000051690744,0,0
44,sapa_25_8_h03870,0.9999999989999943,1.000000051690744,0,0
44,sapa_6_8_3750,0.9999999989999943,1.000000051690744,0,0
44,sapa_9_8_3720,0.9999999989999943,1.000000051690744,0,0
44,Node37,0.9999999989999943,1.000000051690744,0,0
44,Node35,0.9999999989999943,1.000000051690744,0,0
44,Node31,0.9999999989999943,1.000000051690744,0,0
44,Node21,0.9999999989999943,1.000000051690744,0,0
44,sace_14_7_g00150,0.9999999989999943,1.000000051690744,0,0
44,sace_19_7_3840,0.9999999989999943,1.000000051690744,0,0
44,sace_2_8_h03860,0.9999999989999943,1.000000051690744,0,0
44,Node59,0.9999999989999943,1.000000051690744,0,0
44,sace_6_169_fm00160,0.9999999989999943,1.000000051690744,0,0
44,Node58,0.9999999989999943,1.000000051690744,0,0
44,sace_40_8_h03830,0.9999999989999943,1.000000051690744,0,0
44,sace_24_8_3780,0.9999999989999943,1.000000051690744,0,0
44,Node57,0.9999999989999943,1.000000051690744,0,0
44,sace_53_29_ac00130,0.9999999989999943,1.000000051690744,0,0
44,sace_1_ynr070w,0.9999999989999943,1.000000051690744,0,0
44,sace_15_7_g03870,0.9999999989999943,1.000000051690744,0,0
44,Node55,0.9999999989999943,1.000000051690744,0,0
44,sace_4_8_h03690,0.9999999989999943,1.000000051690744,0,0
44,sace_5_78_bz00120,0.9999999989999943,1.000000051690744,0,0
44,Node68,0.9999999989999943,1.000000051690744,0,0
44,Node54,0.9999999989999943,1.000000051690744,0,0
44,sace_32_7_3770,0.9999999989999943,1.000000051690744,0,0
44,sace_7_7_g03880,0.9999999989999943,1.000000051690744,0,0
44,Node53,0.9999999989999943,1.000000051690744,0,0
44,sace_21_7_3790,0.9999999989999943,1.000000051690744,0,0
44,sace_59_336_lx00100,0.9999999989999943,1.000000051690744,0,0
44,sace_46_8_h03910,0.9999999989999943,1.000000051690744,0,0
44,sace_45_7_g03890,0.9999999989999943,1.000000051690744,0,0
44,sace_25_7_g03880,0.9999999989999943,1.000000051690744,0,0
44,Node75,0.9999999989999943,1.000000051690744,0,0
44,sace_37_7_g03850,0.9999999989999943,1.000000051690744,0,0
44,sace_9_7_g00180,0.9999999989999943,1.000000051690744,0,0
44,sace_60_6_f03350,0.9999999989999943,1.000000051690744,0,0
44,Node82,0.9999999989999943,1.000000051690744,0,0
44,Node80,0.9999999989999943,1.000000051690744,0,0
44,sace_17_7_g03930,0.9999999989999943,1.000000051690744,0,0
44,Node79,0.9999999989999943,1.000000051690744,0,0
44,sace_23_7_3860,0.9999999989999943,1.000000051690744,0,0
44,sace_43_7_g03870,0.9999999989999943,1.000000051690744,0,0
44,Node87,0.9999999989999943,1.000000051690744,0,0
44,sace_35_7_3840,0.9999999989999943,1.000000051690744,0,0
44,Node86,0.9999999989999943,1.000000051690744,0,0
44,sace_31_7_3780,0.9999999989999943,1.000000051690744,0,0
44,sace_58_71_bs00120_AND_sace_58_71_bs00110,0.9999999989999943,1.000000051690744,0,0
44,sace_34_8_3770,0.9999999989999943,1.000000051690744,0,0
44,sace_57_8_h03900,0.9999999989999943,1.000000051690744,0,0
44,sace_56_17_q01110,0.9999999989999943,1.000000051690744,0,0
44,sace_49_8_h03830,0.9999999989999943,1.000000051690744,0,0
44,sace_8_73_bu00100,0.9999999989999943,1.000000051690744,0,0
44,Node52,0.9999999989999943,1.000000051690744,0,0
44,Node20,0.9999999989999943,1.000000051690744,0,0
44,Node18,0.9999999989999943,1.000000051690744,0,0
44,Node16,0.9999999989999943,1.000000051690744,0,0
44,Node14,0.9999999989999943,1.000000051690744,0,0
44,Node10,0.9999999989999943,1.000000051690744,0,0
44,Node8,0.9999999989999943,1.000000051690744,0,0
44,saba_1_58_bf00280,0.9999999989999943,1.000000051690744,0,0
44,saeu_1_4_d02400,0.9999999989999943,1.000000051690744,0,0
44,Node99,0.9999999989999943,1.000000051690744,0,0
44,saar_1_2_b02590,0.9999999989999943,1.000000051690744,0,0
44,sami_1_4.244,0.9999999989999943,1.000000051690744,0,0
44,sace_5_33_ag00510,0.9999999989999943,1.000000051690744,0,0
44,sace_4_1_a02360,0.9999999989999943,1.000000051690744,0,0
44,sace_31_1_2300,0.9999999989999943,1.000000051690744,0,0
44,sace_17_1_a02410,0.9999999989999943,1.000000051690744,0,0
44,sace_6_120_dp00100,0.9999999989999943,1.000000051690744,0,0
44,Node113,0.9999999989999943,1.000000051690744,0,0
44,sace_21_1_2310,0.9999999989999943,1.000000051690744,0,0
44,sace_23_1_2290,0.9999999989999943,1.000000051690744,0,0
44,sace_22_1_2300,0.9999999989999943,1.000000051690744,0,0
44,sace_29_1_2290,0.9999999989999943,1.000000051690744,0,0
44,sace_34_1_2320,0.9999999989999943,1.000000051690744,0,0
44,sace_58_25_y00780,0.9999999989999943,1.000000051690744,0,0
44,sace_37_1_a02430,0.9999999989999943,1.000000051690744,0,0
44,sace_15_1_a02420,0.9999999989999943,1.000000051690744,0,0
44,Node123,0.9999999989999943,1.000000051690744,0,0
44,sace_9_1_a02440,0.9999999989999943,1.000000051690744,0,0
44,Node122,0.9999999989999943,1.000000051690744,0,0
44,Node111,0.9999999989999943,1.000000051690744,0,0
44,sace_50_1_a02410_AND_sace_50_1_a02420,0.9999999989999943,1.000000051690744,0,0
44,sace_49_1_a02460,0.9999999989999943,1.000000051690744,0,0
44,sace_8_2_b02430,0.9999999989999943,1.000000051690744,0,0
44,sace_2_1_a02390,0.9999999989999943,1.000000051690744,0,0
44,sace_57_1_a02410,0.9999999989999943,1.000000051690744,0,0
44,sace_46_1_a02400,0.9999999989999943,1.000000051690744,0,0
44,sace_56_1_a02020,0.9999999989999943,1.000000051690744,0,0
44,sace_24_1_2300,0.9999999989999943,1.000000051690744,0,0
44,sace_40_1_a02390,0.9999999989999943,1.000000051690744,0,0
44,sace_59_110_df00100,0.9999999989999943,1.000000051690744,0,0
44,sace_47_1_a02400,0.9999999989999943,1.000000051690744,0,0
44,sace_7_1_a02410,0.9999999989999943,1.000000051690744,0,0
44,sace_52_1_a02400_AND_sace_52_1_a02410,0.9999999989999943,1.000000051690744,0,0
44,sace_25_1_a02400,0.9999999989999943,1.000000051690744,0,0
44,sace_1_ydr011w,0.9999999989999943,1.000000051690744,0,0
44,sace_16_1_a02380,0.9999999989999943,1.000000051690744,0,0
44,sace_45_1_a02420,0.9999999989999943,1.000000051690744,0,0
44,sace_48_1_a02380,0.9999999989999943,1.000000051690744,0,0
44,sace_60_4_d02440,0.9999999989999943,1.000000051690744,0,0
44,Node108,0.9999999989999943,1.000000051690744,0,0
44,sapa_14_1_a02440,0.9999999989999943,1.000000051690744,0,0
44,sapa_8_1_2350,0.9999999989999943,1.000000051690744,0,0
44,Node148,0.9999999989999943,1.000000051690744,0,0
44,sapa_11_1_a02470,0.9999999989999943,1.000000051690744,0,0
44,sapa_25_1_a02460,0.9999999989999943,1.000000051690744,0,0
44,sapa_4_1_a02470,0.9999999989999943,1.000000051690744,0,0
44,sapa_5_1_2350,0.9999999989999943,1.000000051690744,0,0
44,sapa_9_1_2360,0.9999999989999943,1.000000051690744,0,0
44,Node151,0.9999999989999943,1.000000051690744,0,0
44,Node147,0.9999999989999943,1.000000051690744,0,0
44,sapa_18_1_2390,0.9999999989999943,1.000000051690744,0,0
44,sapa_2_1_a02460,0.9999999989999943,1.000000051690744,0,0
44,sapa_23_1_a02480,0.9999999989999943,1.000000051690744,0,0
44,sapa_3_1_a02470,0.9999999989999943,1.000000051690744,0,0
44,Node160,0.9999999989999943,1.000000051690744,0,0
44,sapa_17_1_2380,0.9999999989999943,1.000000051690744,0,0
44,sapa_7_1_2370,0.9999999989999943,1.000000051690744,0,0
44,Node159,0.9999999989999943,1.000000051690744,0,0
44,Node157,0.9999999989999943,1.000000051690744,0,0
44,Node146,0.9999999989999943,1.000000051690744,0,0
44,Node107,0.9999999989999943,1.000000051690744,0,0
44,Node105,0.9999999989999943,1.000000051690744,0,0
44,Node103,0.9999999989999943,1.000000051690744,0,0
44,saku_1_4.262,0.9999999989999943,1.000000051690744,0,0
44,Node102,0.9999999989999943,1.000000051690744,0,0
44,Node98,0.9999999989999943,1.000000051690744,0,0
44,Node7,0.9999999989999943,1.000000051690744,0,0
44,nada_1_g01840,0.9999999989999943,1.000000051690744,0,0
44,naca_1_e01630,0.999999999029262,1.03014999899414,0,0
44,Node169,0.9999999990033633,1.00338050426309,0,0
44,naca_1_e01650,0.9999999989999943,1.000000051690744,0,0
44,naca_1_e01640,0.9999999989999943,1.000000051690744,0,0
44,Node173,0.9999999989999943,1.000000051690744,0,0
44,nada_1_g01850,0.9999999989999943,1.000000051690744,0,0
44,Node172,0.9999999989999943,1.000000051690744,0,0
44,Node168,0.999999999002006,1.00201581950576,0,0
44,kaaf_1_c00820,0.9999999989999943,1.000000051690744,0,0
44,kaaf_1_c00830,0.9999999989999943,1.000000051690744,0,0
44,Node177,0.9999999989999943,1.000000051690744,0,0
44,Node167,0.9999999990001417,1.000147510209985,0,0
44,Node6,0.9999999990008351,1.000841637494221,0,0
44,cagl_1_i04862g,0.9999999989999943,1.000000051690744,0,0
44,kana_1_k01350,0.9999999989999943,1.000000051690744,0,0
44,Node180,0.9999999989999943,1.000000051690744,0,0
44,Node5,0.9999999990085223,1.008601422939138,0,0
44,Node3,0.9999999989999943,1.000000051690744,0,0
48,teph_1_a04220,0.9869676813701894,1.000000000000056,0,0
48,vapo_1_1037.47,0.986967681370189,1.000000000000021,0,0
48,tebl_1_i01760,0.986967681370189,1.000000000000021,0.75,2.25
48,sami_1_17.26,0.9869676813701885,0.9999999999999869,0,0
48,sauv_1_7.3,0.9869676813701888,1.000000000000004,0,0
48,saeu_1_2_b00130,0.9869676813701888,1.000000000000004,0,0
48,Node11,0.9869676813701888,1.000000000000004,0,0
48,saar_1_8_h03780,0.9869676813701888,1.000000000000004,0,0
48,saku_1_14.404,0.9869676813701888,1.000000000000004,0,0
48,sami_1_14.399,0.9869676813701888,1.000000000000004,0,0
48,sapa_18_8_3730,0.9869676813701888,1.000000000000004,0,0
48,sapa_3_8_h03890,0.9869676813701888,1.000000000000004,0,0
48,sapa_16_8_h03890,0.9869676813701888,1.000000000000004,0,0
48,sapa_17_8_3730,0.9869676813701888,1.000000000000004,0,0
48,sapa_2_8_h03860,0.9869676813701888,1.000000000000004,0,0
48,sapa_7_8_3740,0.9869676813701888,1.000000000000004,0,0
48,sapa_23_8_h03850,0.9869676813701888,1.000000000000004,0,0
48,Node24,0.9869676813701888,1.000000000000004,0,0
48,Node22,0.9869676813701888,1.000000000000004,0,0
48,sapa_13_8_h03820,0.9869676813701888,1.000000000000004,0,0
48,sapa_8_8_3750,0.9869676813701888,1.000000000000004,0,0
48,Node32,0.9869676813701888,1.000000000000004,0,0
48,sapa_10_8_3760,0.9869676813701888,1.000000000000004,0,0
48,sapa_11_8_h03830,0.9869676813701888,1.000000000000004,0,0
48,sapa_5_8_3700,0.9869676813701888,1.000000000000004,0,0
48,sapa_19_8_h03900,0.9869676813701888,1.000000000000004,0,0
48,sapa_24_8_h03850,0.9869676813701888,1.000000000000004,0,0
48,Node40,0.9869676813701888,1.000000000000004,0,0
48,sapa_1_8_h03820,0.9869676813701888,1.000000000000004,0,0
48,sapa_21_8_h03870,0.9869676813701888,1.000000000000004,0,0
48,Node43,0.9869676813701888,1.000000000000004,0,0
48,sapa_4_8_h03850,0.9869676813701888,1.000000000000004,0,0
48,sapa_20_8_h03860,0.9869676813701888,1.000000000000004,0,0
48,sapa_22_8_h03900,0.9869676813701888,1.000000000000004,0,0
48,sapa_25_8_h03870,0.9869676813701888,1.000000000000004,0,0
48,sapa_6_8_3750,0.9869676813701888,1.000000000000004,0,0
48,sapa_9_8_3720,0.9869676813701888,1.000000000000004,0,0
48,Node37,0.9869676813701888,1.000000000000004,0,0
48,Node35,0.9869676813701888,1.000000000000004,0,0
48,Node31,0.9869676813701888,1.000000000000004,0,0
48,Node21,0.9869676813701888,1.000000000000004,0,0
48,sace_14_7_g00150,0.9869676813701888,1.000000000000004,0,0
48,sace_19_7_3840,0.9869676813701888,1.000000000000004,0,0
48,sace_2_8_h03860,0.9869676813701888,1.000000000000004,0,0
48,Node59,0.9869676813701888,1.000000000000004,0,0
48,sace_6_169_fm00160,0.9869676813701888,1.000000000000004,0,0
48,Node58,0.9869676813701888,1.000000000000004,0,0
48,sace_40_8_h03830,0.9869676813701888,1.000000000000004,0,0
48,sace_24_8_3780,0.9869676813701888,1.000000000000004,0,0
48,Node57,0.9869676813701888,1.000000000000004,0,0
48,sace_53_29_ac00130,0.9869676813701888,1.000000000000004,0,0
48,sace_1_ynr070w,0.9869676813701888,1.000000000000004,0,0
48,sace_15_7_g03870,0.9869676813701888,1.000000000000004,0,0
48,Node55,0.9869676813701888,1.000000000000004,0,0
48,sace_4_8_h03690,0.9869676813701888,1.000000000000004,0,0
48,sace_5_78_bz00120,0.9869676813701888,1.000000000000004,0,0
48,Node68,0.9869676813701888,1.000000000000004,0,0
48,Node54,0.9869676813701888,1.000000000000004,0,0
48,sace_32_7_3770,0.9869676813701888,1.000000000000004,0,0
48,sace_7_7_g03880,0.9869676813701888,1.000000000000004,0,0
48,Node53,0.9869676813701888,1.000000000000004,0,0
48,sace_21_7_3790,0.9869676813701888,1.000000000000004,0,0
48,sace_59_336_lx00100,0.9869676813701888,1.000000000000004,0,0
48,sace_46_8_h03910,0.9869676813701888,1.000000000000004,0,0
48,sace_45_7_g03890,0.9869676813701888,1.000000000000004,0,0
48,sace_25_7_g03880,0.9869676813701888,1.000000000000004,0,0
48,Node75,0.9869676813701888,1.000000000000004,0,0
48,sace_37_7_g03850,0.9869676813701888,1.000000000000004,0,0
48,sace_9_7_g00180,0.9869676813701888,1.000000000000004,0,0
48,sace_60_6_f03350,0.9869676813701888,1.000000000000004,0,0
48,Node82,0.9869676813701888,1.000000000000004,0,0
48,Node80,0.9869676813701888,1.000000000000004,0,0
48,sace_17_7_g03930,0.9869676813701888,1.000000000000004,0,0
48,Node79,0.9869676813701888,1.000000000000004,0,0
48,sace_23_7_3860,0.9869676813701888,1.000000000000004,0,0
48,sace_43_7_g03870,0.9869676813701888,1.000000000000004,0,0
48,Node87,0.9869676813701888,1.000000000000004,0,0
48,sace_35_7_3840,0.9869676813701888,1.000000000000004,0,0
48,Node86,0.9869676813701888,1.000000000000004,0,0
48,sace_31_7_3780,0.9869676813701888,1.000000000000004,0,0
48,sace_58_71_bs00120_AND_sace_58_71_bs00110,0.9869676813701888,1.000000000000004,0,0
48,sace_34_8_3770,0.9869676813701888,1.000000000000004,0,0
48,sace_57_8_h03900,0.9869676813701888,1.000000000000004,0,0
48,sace_56_17_q01110,0.9869676813701888,1.000000000000004,0,0
48,sace_49_8_h03830,0.9869676813701888,1.000000000000004,0,0
48,sace_8_73_bu00100,0.9869676813701888,1.000000000000004,0,0
48,Node52,0.9869676813701888,1.000000000000004,0,0
48,Node20,0.9869676813701888,1.000000000000004,0,0
48,Node18,0.9869676813701888,1.000000000000004,0,0
48,Node16,0.9869676813701888,1.000000000000004,0,0
48,Node14,0.9869676813701888,1.000000000000004,0,0
48,Node10,0.9869676813701888,1.000000000000004,0,0
48,Node8,0.9869676813701888,1.000000000000004,0,0
48,saba_1_58_bf00280,0.9869676813701888,1.000000000000004,0,0
48,saeu_1_4_d02400,0.9869676813701888,1.000000000000004,0,0
48,Node99,0.9869676813701888,1.000000000000004,0,0
48,saar_1_2_b02590,0.9869676813701888,1.000000000000004,0,0
48,sami_1_4.244,0.9869676813701888,1.000000000000004,0,0
48,sace_5_33_ag00510,0.9869676813701888,1.000000000000004,0,0
48,sace_4_1_a02360,0.9869676813701888,1.000000000000004,0,0
48,sace_31_1_2300,0.9869676813701888,1.000000000000004,0,0
48,sace_17_1_a02410,0.9869676813701888,1.000000000000004,0,0
48,sace_6_120_dp00100,0.9869676813701888,1.000000000000004,0,0
48,Node113,0.9869676813701888,1.000000000000004,0,0
48,sace_21_1_2310,0.9869676813701888,1.000000000000004,0,0
48,sace_23_1_2290,0.9869676813701888,1.000000000000004,0,0
48,sace_22_1_2300,0.9869676813701888,1.000000000000004,0,0
48,sace_29_1_2290,0.9869676813701888,1.000000000000004,0,0
48,sace_34_1_2320,0.9869676813701888,1.000000000000004,0,0
48,sace_58_25_y00780,0.9869676813701888,1.000000000000004,0,0
48,sace_37_1_a02430,0.9869676813701888,1.000000000000004,0,0
48,sace_15_1_a02420,0.9869676813701888,1.000000000000004,0,0
48,Node123,0.9869676813701888,1.000000000000004,0,0
48,sace_9_1_a02440,0.9869676813701888,1.000000000000004,0,0
48,Node122,0.9869676813701888,1.000000000000004,0,0
48,Node111,0.9869676813701888,1.000000000000004,0,0
48,sace_50_1_a02410_AND_sace_50_1_a02420,0.9869676813701888,1.000000000000004,0,0
48,sace_49_1_a02460,0.9869676813701888,1.000000000000004,0,0
48,sace_8_2_b02430,0.9869676813701888,1.000000000000004,0,0
48,sace_2_1_a02390,0.9869676813701888,1.000000000000004,0,0
48,sace_57_1_a02410,0.9869676813701888,1.000000000000004,0,0
48,sace_46_1_a02400,0.9869676813701888,1.000000000000004,0,0
48,sace_56_1_a02020,0.9869676813701888,1.000000000000004,0,0
48,sace_24_1_2300,0.9869676813701888,1.000000000000004,0,0
48,sace_40_1_a02390,0.9869676813701888,1.000000000000004,0,0
48,sace_59_110_df00100,0.9869676813701888,1.000000000000004,0,0
48,sace_47_1_a02400,0.9869676813701888,1.000000000000004,0,0
48,sace_7_1_a02410,0.9869676813701888,1.000000000000004,0,0
48,sace_52_1_a02400_AND_sace_52_1_a02410,0.9869676813701888,1.000000000000004,0,0
48,sace_25_1_a02400,0.9869676813701888,1.000000000000004,0,0
48,sace_1_ydr011w,0.9869676813701888,1.000000000000004,0,0
48,sace_16_1_a02380,0.9869676813701888,1.000000000000004,0,0
48,sace_45_1_a02420,0.9869676813701888,1.000000000000004,0,0
48,sace_48_1_a02380,0.9869676813701888,1.000000000000004,0,0
48,sace_60_4_d02440,0.9869676813701888,1.000000000000004,0,0
48,Node108,0.9869676813701888,1.000000000000004,0,0
48,sapa_14_1_a02440,0.9869676813701888,1.000000000000004,0,0
48,sapa_8_1_2350,0.9869676813701888,1.000000000000004,0,0
48,Node148,0.9869676813701888,1.000000000000004,0,0
48,sapa_11_1_a02470,0.9869676813701888,1.000000000000004,0,0
48,sapa_25_1_a02460,0.9869676813701888,1.000000000000004,0,0
48,sapa_4_1_a02470,0.9869676813701888,1.000000000000004,0,0
48,sapa_5_1_2350,0.9869676813701888,1.000000000000004,0,0
48,sapa_9_1_2360,0.9869676813701888,1.000000000000004,0,0
48,Node151,0.9869676813701888,1.000000000000004,0,0
48,Node147,0.9869676813701888,1.000000000000004,0,0
48,sapa_18_1_2390,0.9869676813701888,1.000000000000004,0,0
48,sapa_2_1_a02460,0.9869676813701888,1.000000000000004,0,0
48,sapa_23_1_a02480,0.9869676813701888,1.000000000000004,0,0
48,sapa_3_1_a02470,0.9869676813701888,1.000000000000004,0,0
48,Node160,0.9869676813701888,1.000000000000004,0,0
48,sapa_17_1_2380,0.9869676813701888,1.000000000000004,0,0
48,sapa_7_1_2370,0.9869676813701888,1.000000000000004,0,0
48,Node159,0.9869676813701888,1.000000000000004,0,0
48,Node157,0.9869676813701888,1.000000000000004,0,0
48,Node146,0.9869676813701888,1.000000000000004,0,0
48,Node107,0.9869676813701888,1.000000000000004,0,0
48,Node105,0.9869676813701888,1.000000000000004,0,0
48,Node103,0.9869676813701888,1.000000000000004,0,0
48,saku_1_4.262,0.9869676813701888,1.000000000000004,0,0
48,Node102,0.9869676813701888,1.000000000000004,0,0
48,Node98,0.986967681370189,1.000000000000021,0,0
48,Node7,0.9869676813701888,1.000000000000004,0,0
48,nada_1_g01840,0.9869676813701888,1.000000000000004,0,0
48,naca_1_e01630,0.986967681370189,1.000000000000021,0,1
48,Node169,0.9869676813701888,1.000000000000004,0,0
48,naca_1_e01650,0.9869676813701888,1.000000000000004,0,0
48,naca_1_e01640,0.9869676813701888,1.000000000000004,0,0
48,Node173,0.9869676813701888,1.000000000000004,0,0
48,nada_1_g01850,0.986967681370189,1.000000000000021,0,0
48,Node172,0.9869676813701888,1.000000000000004,0,0
48,Node168,0.9869676813701886,0.9999999999999954,0,0
48,kaaf_1_c00820,0.9869676813701888,1.000000000000004,0,0
48,kaaf_1_c00830,0.9869676813701888,1.000000000000004,0,0
48,Node177,0.9869676813701888,1.000000000000004,0,0
48,Node167,0.9869676813701888,1.000000000000004,0,0
48,Node6,0.9869676813701888,1.000000000000004,0,0
48,cagl_1_i04862g,0.9869676813701888,1.000000000000004,0,0
48,kana_1_k01350,0.9869676813701886,0.9999999999999954,0,0
48,Node180,0.9869676813701888,1.000000000000004,0,0
48,Node5,0.9869676813701888,1.000000000000004,0,0
48,Node3,0.9869676813701885,0.9999999999999869,0,0
49,teph_1_a04220,0.9999999989999959,1.000000052742103,0,0
49,vapo_1_1037.47,0.9999999989999959,1.000000052742103,0,0
49,tebl_1_i01760,0.9999999991021904,1.11382650335191,0,1
49,sami_1_17.26,0.9999999989999959,1.000000052742103,0,0
49,sauv_1_7.3,0.9999999989999959,1.000000052742103,0,0
49,saeu_1_2_b00130,0.9999999989999959,1.000000052742103,0,0
49,Node11,0.9999999989999959,1.000000052742103,0,0
49,saar_1_8_h03780,0.9999999989999959,1.000000052742103,0,0
49,saku_1_14.404,0.9999999989999959,1.000000052742103,0,0
49,sami_1_14.399,0.9999999989999959,1.000000052742103,0,0
49,sapa_18_8_3730,0.9999999989999959,1.000000052742103,0,0
49,sapa_3_8_h03890,0.9999999989999959,1.000000052742103,0,0
49,sapa_16_8_h03890,0.9999999989999959,1.000000052742103,0,0
49,sapa_17_8_3730,0.9999999989999959,1.000000052742103,0,0
49,sapa_2_8_h03860,0.9999999989999959,1.000000052742103,0,0
49,sapa_7_8_3740,0.9999999989999959,1.000000052742103,0,0
49,sapa_23_8_h03850,0.9999999989999959,1.000000052742103,0,0
49,Node24,0.9999999989999959,1.000000052742103,0,0
49,Node22,0.9999999989999959,1.000000052742103,0,0
49,sapa_13_8_h03820,0.9999999989999959,1.000000052742103,0,0
49,sapa_8_8_3750,0.9999999989999959,1.000000052742103,0,0
49,Node32,0.9999999989999959,1.000000052742103,0,0
49,sapa_10_8_3760,0.9999999989999959,1.000000052742103,0,0
49,sapa_11_8_h03830,0.9999999989999959,1.000000052742103,0,0
49,sapa_5_8_3700,0.9999999989999959,1.000000052742103,0,0
49,sapa_19_8_h03900,0.9999999989999959,1.000000052742103,0,0
49,sapa_24_8_h03850,0.9999999989999959,1.000000052742103,0,0
49,Node40,0.9999999989999959,1.000000052742103,0,0
49,sapa_1_8_h03820,0.9999999989999959,1.000000052742103,0,0
49,sapa_21_8_h03870,0.9999999989999959,1.000000052742103,0,0
49,Node43,0.9999999989999959,1.000000052742103,0,0
49,sapa_4_8_h03850,0.9999999989999959,1.000000052742103,0,0
49,sapa_20_8_h03860,0.9999999989999959,1.000000052742103,0,0
49,sapa_22_8_h03900,0.9999999989999959,1.000000052742103,0,0
49,sapa_25_8_h03870,0.9999999989999959,1.000000052742103,0,0
49,sapa_6_8_3750,0.9999999989999959,1.000000052742103,0,0
49,sapa_9_8_3720,0.9999999989999959,1.000000052742103,0,0
49,Node37,0.9999999989999959,1.000000052742103,0,0
49,Node35,0.9999999989999959,1.000000052742103,0,0
49,Node31,0.9999999989999959,1.000000052742103,0,0
49,Node21,0.9999999989999959,1.000000052742103,0,0
49,sace_14_7_g00150,0.9999999989999959,1.000000052742103,0,0
49,sace_19_7_3840,0.9999999989999959,1.000000052742103,0,0
49,sace_2_8_h03860,0.9999999989999959,1.000000052742103,0,0
49,Node59,0.9999999989999959,1.000000052742103,0,0
49,sace_6_169_fm00160,0.9999999989999959,1.000000052742103,0,0
49,Node58,0.9999999989999959,1.000000052742103,0,0
49,sace_40_8_h03830,0.9999999989999959,1.000000052742103,0,0
49,sace_24_8_3780,0.9999999989999959,1.000000052742103,0,0
49,Node57,0.9999999989999959,1.000000052742103,0,0
49,sace_53_29_ac00130,0.9999999989999959,1.000000052742103,0,0
49,sace_1_ynr070w,0.9999999989999959,1.000000052742103,0,0
49,sace_15_7_g03870,0.9999999989999959,1.000000052742103,0,0
49,Node55,0.9999999989999959,1.000000052742103,0,0
49,sace_4_8_h03690,0.9999999989999959,1.000000052742103,0,0
49,sace_5_78_bz00120,0.9999999989999959,1.000000052742103,0,0
49,Node68,0.9999999989999959,1.000000052742103,0,0
49,Node54,0.9999999989999959,1.000000052742103,0,0
49,sace_32_7_3770,0.9999999989999959,1.000000052742103,0,0
49,sace_7_7_g03880,0.9999999989999959,1.000000052742103,0,0
49,Node53,0.9999999989999959,1.000000052742103,0,0
49,sace_21_7_3790,0.9999999989999959,1.000000052742103,0,0
49,sace_59_336_lx00100,0.9999999989999959,1.000000052742103,0,0
49,sace_46_8_h03910,0.9999999989999959,1.000000052742103,0,0
49,sace_45_7_g03890,0.9999999989999959,1.000000052742103,0,0
49,sace_25_7_g03880,0.9999999989999959,1.000000052742103,0,0
49,Node75,0.9999999989999959,1.000000052742103,0,0
49,sace_37_7_g03850,0.9999999989999959,1.000000052742103,0,0
49,sace_9_7_g00180,0.9999999989999959,1.000000052742103,0,0
49,sace_60_6_f03350,0.9999999989999959,1.000000052742103,0,0
49,Node82,0.9999999989999959,1.000000052742103,0,0
49,Node80,0.9999999989999959,1.000000052742103,0,0
49,sace_17_7_g03930,0.9999999989999959,1.000000052742103,0,0
49,Node79,0.9999999989999959,1.000000052742103,0,0
49,sace_23_7_3860,0.9999999989999959,1.000000052742103,0,0
49,sace_43_7_g03870,0.9999999989999959,1.000000052742103,0,0
49,Node87,0.9999999989999959,1.000000052742103,0,0
49,sace_35_7_3840,0.9999999989999959,1.000000052742103,0,0
49,Node86,0.9999999989999959,1.000000052742103,0,0
49,sace_31_7_3780,0.9999999989999959,1.000000052742103,0,0
49,sace_58_71_bs00120_AND_sace_58_71_bs00110,0.9999999989999959,1.000000052742103,0,0
49,sace_34_8_3770,0.9999999989999959,1.000000052742103,0,0
49,sace_57_8_h03900,0.9999999989999959,1.000000052742103,0,0
49,sace_56_17_q01110,0.9999999989999959,1.000000052742103,0,0
49,sace_49_8_h03830,0.9999999989999959,1.000000052742103,0,0
49,sace_8_73_bu00100,0.9999999989999959,1.000000052742103,0,0
49,Node52,0.9999999989999959,1.000000052742103,0,0
49,Node20,0.9999999989999959,1.000000052742103,0,0
49,Node18,0.9999999989999959,1.000000052742103,0,0
49,Node16,0.9999999989999959,1.000000052742103,0,0
49,Node14,0.9999999989999959,1.000000052742103,0,0
49,Node10,0.9999999989999959,1.000000052742103,0,0
49,Node8,0.9999999989999959,1.000000052742103,0,0
49,saba_1_58_bf00280,0.9999999989999959,1.000000052742103,0,0
49,saeu_1_4_d02400,0.9999999989999959,1.000000052742103,0,0
49,Node99,0.9999999989999959,1.000000052742103,0,0
49,saar_1_2_b02590,0.9999999989999959,1.000000052742103,0,0
49,sami_1_4.244,0.9999999989999959,1.000000052742103,0,0
49,sace_5_33_ag00510,0.9999999989999959,1.000000052742103,0,0
49,sace_4_1_a02360,0.9999999989999959,1.000000052742103,0,0
49,sace_31_1_2300,0.9999999989999959,1.000000052742103,0,0
49,sace_17_1_a02410,0.9999999989999959,1.000000052742103,0,0
49,sace_6_120_dp00100,0.9999999989999959,1.000000052742103,0,0
49,Node113,0.9999999989999959,1.000000052742103,0,0
49,sace_21_1_2310,0.9999999989999959,1.000000052742103,0,0
49,sace_23_1_2290,0.9999999989999959,1.000000052742103,0,0
49,sace_22_1_2300,0.9999999989999959,1.000000052742103,0,0
49,sace_29_1_2290,0.9999999989999959,1.000000052742103,0,0
49,sace_34_1_2320,0.9999999989999959,1.000000052742103,0,0
49,sace_58_25_y00780,0.9999999989999959,1.000000052742103,0,0
49,sace_37_1_a02430,0.9999999989999959,1.000000052742103,0,0
49,sace_15_1_a02420,0.9999999989999959,1.000000052742103,0,0
49,Node123,0.9999999989999959,1.000000052742103,0,0
49,sace_9_1_a02440,0.9999999989999959,1.000000052742103,0,0
49,Node122,0.9999999989999959,1.000000052742103,0,0
49,Node111,0.9999999989999959,1.000000052742103,0,0
49,sace_50_1_a02410_AND_sace_50_1_a02420,0.9999999989999959,1.000000052742103,0,0
49,sace_49_1_a02460,0.9999999989999959,1.000000052742103,0,0
49,sace_8_2_b02430,0.9999999989999959,1.000000052742103,0,0
49,sace_2_1_a02390,0.9999999989999959,1.000000052742103,0,0
49,sace_57_1_a02410,0.9999999989999959,1.000000052742103,0,0
49,sace_46_1_a02400,0.9999999989999959,1.000000052742103,0,0
49,sace_56_1_a02020,0.9999999989999959,1.000000052742103,0,0
49,sace_24_1_2300,0.9999999989999959,1.000000052742103,0,0
49,sace_40_1_a02390,0.9999999989999959,1.000000052742103,0,0
49,sace_59_110_df00100,0.9999999989999959,1.000000052742103,0,0
49,sace_47_1_a02400,0.9999999989999959,1.000000052742103,0,0
49,sace_7_1_a02410,0.9999999989999959,1.000000052742103,0,0
49,sace_52_1_a02400_AND_sace_52_1_a02410,0.9999999989999959,1.000000052742103,0,0
49,sace_25_1_a02400,0.9999999989999959,1.000000052742103,0,0
49,sace_1_ydr011w,0.9999999989999959,1.000000052742103,0,0
49,sace_16_1_a02380,0.9999999989999959,1.000000052742103,0,0
49,sace_45_1_a02420,0.9999999989999959,1.000000052742103,0,0
49,sace_48_1_a02380,0.9999999989999959,1.000000052742103,0,0
49,sace_60_4_d02440,0.9999999989999959,1.000000052742103,0,0
49,Node108,0.9999999989999959,1.000000052742103,0,0
49,sapa_14_1_a02440,0.9999999989999959,1.000000052742103,0,0
49,sapa_8_1_2350,0.9999999989999959,1.000000052742103,0,0
49,Node148,0.9999999989999959,1.000000052742103,0,0
49,sapa_11_1_a02470,0.9999999989999959,1.000000052742103,0,0
49,sapa_25_1_a02460,0.9999999989999959,1.000000052742103,0,0
49,sapa_4_1_a02470,0.9999999989999959,1.000000052742103,0,0
49,sapa_5_1_2350,0.9999999989999959,1.000000052742103,0,0
49,sapa_9_1_2360,0.9999999989999959,1.000000052742103,0,0
49,Node151,0.9999999989999959,1.000000052742103,0,0
49,Node147,0.9999999989999959,1.000000052742103,0,0
49,sapa_18_1_2390,0.9999999989999959,1.000000052742103,0,0
49,sapa_2_1_a02460,0.9999999989999959,1.000000052742103,0,0
49,sapa_23_1_a02480,0.9999999989999959,1.000000052742103,0,0
49,sapa_3_1_a02470,0.9999999989999959,1.000000052742103,0,0
49,Node160,0.9999999989999959,1.000000052742103,0,0
49,sapa_17_1_2380,0.9999999989999959,1.000000052742103,0,0
49,sapa_7_1_2370,0.9999999989999959,1.000000052742103,0,0
49,Node159,0.9999999989999959,1.000000052742103,0,0
49,Node157,0.9999999989999959,1.000000052742103,0,0
49,Node146,0.9999999989999959,1.000000052742103,0,0
49,Node107,0.9999999989999959,1.000000052742103,0,0
49,Node105,0.9999999989999959,1.000000052742103,0,0
49,Node103,0.9999999989999959,1.000000052742103,0,0
49,saku_1_4.262,0.9999999989999959,1.000000052742103,0,0
49,Node102,0.9999999989999959,1.000000052742103,0,0
49,Node98,0.9999999989999959,1.000000052742103,0,0
49,Node7,0.9999999989999959,1.000000052742103,0,0
49,nada_1_g01840,0.9999999989999959,1.000000052742103,0,0
49,naca_1_e01630,0.9999999990229553,1.023498889744481,0,0
49,Node169,0.9999999990027661,1.002777965502484,0,0
49,naca_1_e01650,0.9999999989999959,1.000000052742103,0,0
49,naca_1_e01640,0.9999999989999959,1.000000052742103,0,0
49,Node173,0.9999999989999959,1.000000052742103,0,0
49,nada_1_g01850,0.9999999989999959,1.000000052742103,0,0
49,Node172,0.9999999989999959,1.000000052742103,0,0
49,Node168,0.9999999990016606,1.001667490162693,0,0
49,kaaf_1_c00820,0.9999999989999959,1.000000052742103,0,0
49,kaaf_1_c00830,0.9999999989999959,1.000000052742103,0,0
49,Node177,0.9999999989999959,1.000000052742103,0,0
49,Node167,0.9999999990001198,1.000123968486061,0,0
49,Node6,0.9999999990006971,1.00070175882764,0,0
49,cagl_1_i04862g,0.9999999989999959,1.000000052742103,0,0
49,kana_1_k01350,0.9999999989999959,1.000000052742103,0,0
49,Node180,0.9999999989999959,1.000000052742103,0,0
49,Node5,0.9999999990068997,1.006951829360271,0,0
49,Node3,0.9999999989999959,1.000000052742103,0,0
51,teph_1_a04220,0.9999999989999943,1.000000051690744,0,0
51,vapo_1_1037.47,0.9999999989999943,1.000000051690744,0,0
51,tebl_1_i01760,0.9999999991469778,1.172309216383267,0,2
51,sami_1_17.26,0.9999999989999943,1.000000051690744,0,0
51,sauv_1_7.3,0.9999999989999943,1.000000051690744,0,0
51,saeu_1_2_b00130,0.9999999989999943,1.000000051690744,0,0
51,Node11,0.9999999989999943,1.000000051690744,0,0
51,saar_1_8_h03780,0.9999999989999943,1.000000051690744,0,0
51,saku_1_14.404,0.9999999989999943,1.000000051690744,0,0
51,sami_1_14.399,0.9999999989999943,1.000000051690744,0,0
51,sapa_18_8_3730,0.9999999989999943,1.000000051690744,0,0
51,sapa_3_8_h03890,0.9999999989999943,1.000000051690744,0,0
51,sapa_16_8_h03890,0.9999999989999943,1.000000051690744,0,0
51,sapa_17_8_3730,0.9999999989999943,1.000000051690744,0,0
51,sapa_2_8_h03860,0.9999999989999943,1.000000051690744,0,0
51,sapa_7_8_3740,0.9999999989999943,1.000000051690744,0,0
51,sapa_23_8_h03850,0.9999999989999943,1.000000051690744,0,0
51,Node24,0.9999999989999943,1.000000051690744,0,0
51,Node22,0.9999999989999943,1.000000051690744,0,0
51,sapa_13_8_h03820,0.9999999989999943,1.000000051690744,0,0
51,sapa_8_8_3750,0.9999999989999943,1.000000051690744,0,0
51,Node32,0.9999999989999943,1.000000051690744,0,0
51,sapa_10_8_3760,0.9999999989999943,1.000000051690744,0,0
51,sapa_11_8_h03830,0.9999999989999943,1.000000051690744,0,0
51,sapa_5_8_3700,0.9999999989999943,1.000000051690744,0,0
51,sapa_19_8_h03900,0.9999999989999943,1.000000051690744,0,0
51,sapa_24_8_h03850,0.9999999989999943,1.000000051690744,0,0
51,Node40,0.9999999989999943,1.000000051690744,0,0
51,sapa_1_8_h03820,0.9999999989999943,1.000000051690744,0,0
51,sapa_21_8_h03870,0.9999999989999943,1.000000051690744,0,0
51,Node43,0.9999999989999943,1.000000051690744,0,0
51,sapa_4_8_h03850,0.9999999989999943,1.000000051690744,0,0
51,sapa_20_8_h03860,0.9999999989999943,1.000000051690744,0,0
51,sapa_22_8_h03900,0.9999999989999943,1.000000051690744,0,0
51,sapa_25_8_h03870,0.9999999989999943,1.000000051690744,0,0
51,sapa_6_8_3750,0.9999999989999943,1.000000051690744,0,0
51,sapa_9_8_3720,0.9999999989999943,1.000000051690744,0,0
51,Node37,0.9999999989999943,1.000000051690744,0,0
51,Node35,0.9999999989999943,1.000000051690744,0,0
51,Node31,0.9999999989999943,1.000000051690744,0,0
51,Node21,0.9999999989999943,1.000000051690744,0,0
51,sace_14_7_g00150,0.9999999989999943,1.000000051690744,0,0
51,sace_19_7_3840,0.9999999989999943,1.000000051690744,0,0
51,sace_2_8_h03860,0.9999999989999943,1.000000051690744,0,0
51,Node59,0.9999999989999943,1.000000051690744,0,0
51,sace_6_169_fm00160,0.9999999989999943,1.000000051690744,0,0
51,Node58,0.9999999989999943,1.000000051690744,0,0
51,sace_40_8_h03830,0.9999999989999943,1.000000051690744,0,0
51,sace_24_8_3780,0.9999999989999943,1.000000051690744,0,0
51,Node57,0.9999999989999943,1.000000051690744,0,0
51,sace_53_29_ac00130,0.9999999989999943,1.000000051690744,0,0
51,sace_1_ynr070w,0.9999999989999943,1.000000051690744,0,0
51,sace_15_7_g03870,0.9999999989999943,1.000000051690744,0,0
51,Node55,0.9999999989999943,1.000000051690744,0,0
51,sace_4_8_h03690,0.9999999989999943,1.000000051690744,0,0
51,sace_5_78_bz00120,0.9999999989999943,1.000000051690744,0,0
51,Node68,0.9999999989999943,1.000000051690744,0,0
51,Node54,0.9999999989999943,1.000000051690744,0,0
51,sace_32_7_3770,0.9999999989999943,1.000000051690744,0,0
51,sace_7_7_g03880,0.9999999989999943,1.000000051690744,0,0
51,Node53,0.9999999989999943,1.000000051690744,0,0
51,sace_21_7_3790,0.9999999989999943,1.000000051690744,0,0
51,sace_59_336_lx00100,0.9999999989999943,1.000000051690744,0,0
51,sace_46_8_h03910,0.9999999989999943,1.000000051690744,0,0
51,sace_45_7_g03890,0.9999999989999943,1.000000051690744,0,0
51,sace_25_7_g03880,0.9999999989999943,1.000000051690744,0,0
51,Node75,0.9999999989999943,1.000000051690744,0,0
51,sace_37_7_g03850,0.9999999989999943,1.000000051690744,0,0
51,sace_9_7_g00180,0.9999999989999943,1.000000051690744,0,0
51,sace_60_6_f03350,0.9999999989999943,1.000000051690744,0,0
51,Node82,0.9999999989999943,1.000000051690744,0,0
51,Node80,0.9999999989999943,1.000000051690744,0,0
51,sace_17_7_g03930,0.9999999989999943,1.000000051690744,0,0
51,Node79,0.9999999989999943,1.000000051690744,0,0
51,sace_23_7_3860,0.9999999989999943,1.000000051690744,0,0
51,sace_43_7_g03870,0.9999999989999943,1.000000051690744,0,0
51,Node87,0.9999999989999943,1.000000051690744,0,0
51,sace_35_7_3840,0.9999999989999943,1.000000051690744,0,0
51,Node86,0.9999999989999943,1.000000051690744,0,0
51,sace_31_7_3780,0.9999999989999943,1.000000051690744,0,0
51,sace_58_71_bs00120_AND_sace_58_71_bs00110,0.9999999989999943,1.000000051690744,0,0
51,sace_34_8_3770,0.9999999989999943,1.000000051690744,0,0
51,sace_57_8_h03900,0.9999999989999943,1.000000051690744,0,0
51,sace_56_17_q01110,0.9999999989999943,1.000000051690744,0,0
51,sace_49_8_h03830,0.9999999989999943,1.000000051690744,0,0
51,sace_8_73_bu00100,0.9999999989999943,1.000000051690744,0,0
51,Node52,0.9999999989999943,1.000000051690744,0,0
51,Node20,0.9999999989999943,1.000000051690744,0,0
51,Node18,0.9999999989999943,1.000000051690744,0,0
51,Node16,0.9999999989999943,1.000000051690744,0,0
51,Node14,0.9999999989999943,1.000000051690744,0,0
51,Node10,0.9999999989999943,1.000000051690744,0,0
51,Node8,0.9999999989999943,1.000000051690744,0,0
51,saba_1_58_bf00280,0.9999999989999943,1.000000051690744,0,0
51,saeu_1_4_d02400,0.9999999989999943,1.000000051690744,0,0
51,Node99,0.9999999989999943,1.000000051690744,0,0
51,saar_1_2_b02590,0.9999999989999943,1.000000051690744,0,0
51,sami_1_4.244,0.9999999989999943,1.000000051690744,0,0
51,sace_5_33_ag00510,0.9999999989999943,1.000000051690744,0,0
51,sace_4_1_a02360,0.9999999989999943,1.000000051690744,0,0
51,sace_31_1_2300,0.9999999989999943,1.000000051690744,0,0
51,sace_17_1_a02410,0.9999999989999943,1.000000051690744,0,0
51,sace_6_120_dp00100,0.9999999989999943,1.000000051690744,0,0
51,Node113,0.9999999989999943,1.000000051690744,0,0
51,sace_21_1_2310,0.9999999989999943,1.000000051690744,0,0
51,sace_23_1_2290,0.9999999989999943,1.000000051690744,0,0
51,sace_22_1_2300,0.9999999989999943,1.000000051690744,0,0
51,sace_29_1_2290,0.9999999989999943,1.000000051690744,0,0
51,sace_34_1_2320,0.9999999989999943,1.000000051690744,0,0
51,sace_58_25_y00780,0.9999999989999943,1.000000051690744,0,0
51,sace_37_1_a02430,0.9999999989999943,1.000000051690744,0,0
51,sace_15_1_a02420,0.9999999989999943,1.000000051690744,0,0
51,Node123,0.9999999989999943,1.000000051690744,0,0
51,sace_9_1_a02440,0.9999999989999943,1.000000051690744,0,0
51,Node122,0.9999999989999943,1.000000051690744,0,0
51,Node111,0.9999999989999943,1.000000051690744,0,0
51,sace_50_1_a02410_AND_sace_50_1_a02420,0.9999999989999943,1.000000051690744,0,0
51,sace_49_1_a02460,0.9999999989999943,1.000000051690744,0,0
51,sace_8_2_b02430,0.9999999989999943,1.000000051690744,0,0
51,sace_2_1_a02390,0.9999999989999943,1.000000051690744,0,0
51,sace_57_1_a02410,0.9999999989999943,1.000000051690744,0,0
51,sace_46_1_a02400,0.9999999989999943,1.000000051690744,0,0
51,sace_56_1_a02020,0.9999999989999943,1.000000051690744,0,0
51,sace_24_1_2300,0.9999999989999943,1.000000051690744,0,0
51,sace_40_1_a02390,0.9999999989999943,1.000000051690744,0,0
51,sace_59_110_df00100,0.9999999989999943,1.000000051690744,0,0
51,sace_47_1_a02400,0.9999999989999943,1.000000051690744,0,0
51,sace_7_1_a02410,0.9999999989999943,1.000000051690744,0,0
51,sace_52_1_a02400_AND_sace_52_1_a02410,0.9999999989999943,1.000000051690744,0,0
51,sace_25_1_a02400,0.9999999989999943,1.000000051690744,0,0
51,sace_1_ydr011w,0.9999999989999943,1.000000051690744,0,0
51,sace_16_1_a02380,0.9999999989999943,1.000000051690744,0,0
51,sace_45_1_a02420,0.9999999989999943,1.000000051690744,0,0
51,sace_48_1_a02380,0.9999999989999943,1.000000051690744,0,0
51,sace_60_4_d02440,0.9999999989999943,1.000000051690744,0,0
51,Node108,0.9999999989999943,1.000000051690744,0,0
51,sapa_14_1_a02440,0.9999999989999943,1.000000051690744,0,0
51,sapa_8_1_2350,0.9999999989999943,1.000000051690744,0,0
51,Node148,0.9999999989999943,1.000000051690744,0,0
51,sapa_11_1_a02470,0.9999999989999943,1.000000051690744,0,0
51,sapa_25_1_a02460,0.9999999989999943,1.000000051690744,0,0
51,sapa_4_1_a02470,0.9999999989999943,1.000000051690744,0,0
51,sapa_5_1_2350,0.9999999989999943,1.000000051690744,0,0
51,sapa_9_1_2360,0.9999999989999943,1.000000051690744,0,0
51,Node151,0.9999999989999943,1.000000051690744,0,0
51,Node147,0.9999999989999943,1.000000051690744,0,0
51,sapa_18_1_2390,0.9999999989999943,1.000000051690744,0,0
51,sapa_2_1_a02460,0.9999999989999943,1.000000051690744,0,0
51,sapa_23_1_a02480,0.9999999989999943,1.000000051690744,0,0
51,sapa_3_1_a02470,0.9999999989999943,1.000000051690744,0,0
51,Node160,0.9999999989999943,1.000000051690744,0,0
51,sapa_17_1_2380,0.9999999989999943,1.000000051690744,0,0
51,sapa_7_1_2370,0.9999999989999943,1.000000051690744,0,0
51,Node159,0.9999999989999943,1.000000051690744,0,0
51,Node157,0.9999999989999943,1.000000051690744,0,0
51,Node146,0.9999999989999943,1.000000051690744,0,0
51,Node107,0.9999999989999943,1.000000051690744,0,0
51,Node105,0.9999999989999943,1.000000051690744,0,0
51,Node103,0.9999999989999943,1.000000051690744,0,0
51,saku_1_4.262,0.9999999989999943,1.000000051690744,0,0
51,Node102,0.9999999989999943,1.000000051690744,0,0
51,Node98,0.9999999989999943,1.000000051690744,0,0
51,Node7,0.9999999989999943,1.000000051690744,0,0
51,nada_1_g01840,0.9999999989999943,1.000000051690744,0,0
51,naca_1_e01630,0.9999999990313831,1.032405943690257,0,0
51,Node169,0.9999999990036258,1.00364480652818,0,0
51,naca_1_e01650,0.9999999989999943,1.000000051690744,0,0
51,naca_1_e01640,0.9999999989999943,1.000000051690744,0,0
51,Node173,0.9999999989999943,1.000000051690744,0,0
51,nada_1_g01850,0.9999999989999943,1.000000051690744,0,0
51,Node172,0.9999999989999943,1.000000051690744,0,0
51,Node168,0.9999999990021645,1.002175023541727,0,0
51,kaaf_1_c00820,0.9999999989999943,1.000000051690744,0,0
51,kaaf_1_c00830,0.9999999989999943,1.000000051690744,0,0
51,Node177,0.9999999989999943,1.000000051690744,0,0
51,Node167,0.9999999990001537,1.000159504230649,0,0
51,Node6,0.9999999990009024,1.000909034454744,0,0
51,cagl_1_i04862g,0.9999999989999943,1.000000051690744,0,0
51,kana_1_k01350,0.9999999989999943,1.000000051690744,0,0
51,Node180,0.9999999989999943,1.000000051690744,0,0
51,Node5,0.9999999990091698,1.009260518048043,0,0
51,Node3,0.9999999989999943,1.000000051690744,0,0
53,teph_1_a04220,0.999998998999946,0.9999999999889366,0,0
53,vapo_1_1037.47,0.999998998999946,0.9999999999889366,0,0
53,tebl_1_i01760,0.9999989936329744,0.9946669784564041,1,1
53,sami_1_17.26,0.999998998999946,0.9999999999889366,0,0
53,sauv_1_7.3,0.999998998999946,0.9999999999889366,0,0
53,saeu_1_2_b00130,0.999998998999946,0.9999999999889366,0,0
53,Node11,0.999998998999946,0.9999999999889366,0,0
53,saar_1_8_h03780,0.999998998999946,0.9999999999889366,0,0
53,saku_1_14.404,0.999998998999946,0.9999999999889366,0,0
53,sami_1_14.399,0.999998998999946,0.9999999999889366,0,0
53,sapa_18_8_3730,0.999998998999946,0.9999999999889366,0,0
53,sapa_3_8_h03890,0.999998998999946,0.9999999999889366,0,0
53,sapa_16_8_h03890,0.999998998999946,0.9999999999889366,0,0
53,sapa_17_8_3730,0.999998998999946,0.9999999999889366,0,0
53,sapa_2_8_h03860,0.999998998999946,0.9999999999889366,0,0
53,sapa_7_8_3740,0.999998998999946,0.9999999999889366,0,0
53,sapa_23_8_h03850,0.999998998999946,0.9999999999889366,0,0
53,Node24,0.999998998999946,0.9999999999889366,0,0
53,Node22,0.999998998999946,0.9999999999889366,0,0
53,sapa_13_8_h03820,0.999998998999946,0.9999999999889366,0,0
53,sapa_8_8_3750,0.999998998999946,0.9999999999889366,0,0
53,Node32,0.999998998999946,0.9999999999889366,0,0
53,sapa_10_8_3760,0.999998998999946,0.9999999999889366,0,0
53,sapa_11_8_h03830,0.999998998999946,0.9999999999889366,0,0
53,sapa_5_8_3700,0.999998998999946,0.9999999999889366,0,0
53,sapa_19_8_h03900,0.999998998999946,0.9999999999889366,0,0
53,sapa_24_8_h03850,0.999998998999946,0.9999999999889366,0,0
53,Node40,0.999998998999946,0.9999999999889366,0,0
53,sapa_1_8_h03820,0.999998998999946,0.9999999999889366,0,0
53,sapa_21_8_h03870,0.999998998999946,0.9999999999889366,0,0
53,Node43,0.999998998999946,0.9999999999889366,0,0
53,sapa_4_8_h03850,0.999998998999946,0.9999999999889366,0,0
53,sapa_20_8_h03860,0.999998998999946,0.9999999999889366,0,0
53,sapa_22_8_h03900,0.999998998999946,0.9999999999889366,0,0
53,sapa_25_8_h03870,0.999998998999946,0.9999999999889366,0,0
53,sapa_6_8_3750,0.999998998999946,0.9999999999889366,0,0
53,sapa_9_8_3720,0.999998998999946,0.9999999999889366,0,0
53,Node37,0.999998998999946,0.9999999999889366,0,0
53,Node35,0.999998998999946,0.9999999999889366,0,0
53,Node31,0.999998998999946,0.9999999999889366,0,0
53,Node21,0.999998998999946,0.9999999999889366,0,0
53,sace_14_7_g00150,0.999998998999946,0.9999999999889366,0,0
53,sace_19_7_3840,0.999998998999946,0.9999999999889366,0,0
53,sace_2_8_h03860,0.999998998999946,0.9999999999889366,0,0
53,Node59,0.999998998999946,0.9999999999889366,0,0
53,sace_6_169_fm00160,0.999998998999946,0.9999999999889366,0,0
53,Node58,0.999998998999946,0.9999999999889366,0,0
53,sace_40_8_h03830,0.999998998999946,0.9999999999889366,0,0
53,sace_24_8_3780,0.999998998999946,0.9999999999889366,0,0
53,Node57,0.999998998999946,0.9999999999889366,0,0
53,sace_53_29_ac00130,0.999998998999946,0.9999999999889366,0,0
53,sace_1_ynr070w,0.999998998999946,0.9999999999889366,0,0
53,sace_15_7_g03870,0.999998998999946,0.9999999999889366,0,0
53,Node55,0.999998998999946,0.9999999999889366,0,0
53,sace_4_8_h03690,0.999998998999946,0.9999999999889366,0,0
53,sace_5_78_bz00120,0.999998998999946,0.9999999999889366,0,0
53,Node68,0.999998998999946,0.9999999999889366,0,0
53,Node54,0.999998998999946,0.9999999999889366,0,0
53,sace_32_7_3770,0.999998998999946,0.9999999999889366,0,0
53,sace_7_7_g03880,0.999998998999946,0.9999999999889366,0,0
53,Node53,0.999998998999946,0.9999999999889366,0,0
53,sace_21_7_3790,0.999998998999946,0.9999999999889366,0,0
53,sace_59_336_lx00100,0.999998998999946,0.9999999999889366,0,0
53,sace_46_8_h03910,0.999998998999946,0.9999999999889366,0,0
53,sace_45_7_g03890,0.999998998999946,0.9999999999889366,0,0
53,sace_25_7_g03880,0.999998998999946,0.9999999999889366,0,0
53,Node75,0.999998998999946,0.9999999999889366,0,0
53,sace_37_7_g03850,0.999998998999946,0.9999999999889366,0,0
53,sace_9_7_g00180,0.999998998999946,0.9999999999889366,0,0
53,sace_60_6_f03350,0.999998998999946,0.9999999999889366,0,0
53,Node82,0.999998998999946,0.9999999999889366,0,0
53,Node80,0.999998998999946,0.9999999999889366,0,0
53,sace_17_7_g03930,0.999998998999946,0.9999999999889366,0,0
53,Node79,0.999998998999946,0.9999999999889366,0,0
53,sace_23_7_3860,0.999998998999946,0.9999999999889366,0,0
53,sace_43_7_g03870,0.999998998999946,0.9999999999889366,0,0
53,Node87,0.999998998999946,0.9999999999889366,0,0
53,sace_35_7_3840,0.999998998999946,0.9999999999889366,0,0
53,Node86,0.999998998999946,0.9999999999889366,0,0
53,sace_31_7_3780,0.999998998999946,0.9999999999889366,0,0
53,sace_58_71_bs00120_AND_sace_58_71_bs00110,0.999998998999946,0.9999999999889366,0,0
53,sace_34_8_3770,0.999998998999946,0.9999999999889366,0,0
53,sace_57_8_h03900,0.999998998999946,0.9999999999889366,0,0
53,sace_56_17_q01110,0.999998998999946,0.9999999999889366,0,0
53,sace_49_8_h03830,0.999998998999946,0.9999999999889366,0,0
53,sace_8_73_bu00100,0.999998998999946,0.9999999999889366,0,0
53,Node52,0.999998998999946,0.9999999999889366,0,0
53,Node20,0.999998998999946,0.9999999999889366,0,0
53,Node18,0.999998998999946,0.9999999999889366,0,0
53,Node16,0.999998998999946,0.9999999999889366,0,0
53,Node14,0.999998998999946,0.9999999999889366,0,0
53,Node10,0.999998998999946,0.9999999999889366,0,0
53,Node8,0.999998998999946,0.9999999999889366,0,0
53,saba_1_58_bf00280,0.999998998999946,0.9999999999889366,0,0
53,saeu_1_4_d02400,0.999998998999946,0.9999999999889366,0,0
53,Node99,0.999998998999946,0.9999999999889366,0,0
53,saar_1_2_b02590,0.999998998999946,0.9999999999889366,0,0
53,sami_1_4.244,0.999998998999946,0.9999999999889366,0,0
53,sace_5_33_ag00510,0.999998998999946,0.9999999999889366,0,0
53,sace_4_1_a02360,0.999998998999946,0.9999999999889366,0,0
53,sace_31_1_2300,0.999998998999946,0.9999999999889366,0,0
53,sace_17_1_a02410,0.999998998999946,0.9999999999889366,0,0
53,sace_6_120_dp00100,0.999998998999946,0.9999999999889366,0,0
53,Node113,0.999998998999946,0.9999999999889366,0,0
53,sace_21_1_2310,0.999998998999946,0.9999999999889366,0,0
53,sace_23_1_2290,0.999998998999946,0.9999999999889366,0,0
53,sace_22_1_2300,0.999998998999946,0.9999999999889366,0,0
53,sace_29_1_2290,0.999998998999946,0.9999999999889366,0,0
53,sace_34_1_2320,0.999998998999946,0.9999999999889366,0,0
53,sace_58_25_y00780,0.999998998999946,0.9999999999889366,0,0
53,sace_37_1_a02430,0.999998998999946,0.9999999999889366,0,0
53,sace_15_1_a02420,0.999998998999946,0.9999999999889366,0,0
53,Node123,0.999998998999946,0.9999999999889366,0,0
53,sace_9_1_a02440,0.999998998999946,0.9999999999889366,0,0
53,Node122,0.999998998999946,0.9999999999889366,0,0
53,Node111,0.999998998999946,0.9999999999889366,0,0
53,sace_50_1_a02410_AND_sace_50_1_a02420,0.999998998999946,0.9999999999889366,0,0
53,sace_49_1_a02460,0.999998998999946,0.9999999999889366,0,0
53,sace_8_2_b02430,0.999998998999946,0.9999999999889366,0,0
53,sace_2_1_a02390,0.999998998999946,0.9999999999889366,0,0
53,sace_57_1_a02410,0.999998998999946,0.9999999999889366,0,0
53,sace_46_1_a02400,0.999998998999946,0.9999999999889366,0,0
53,sace_56_1_a02020,0.999998998999946,0.9999999999889366,0,0
53,sace_24_1_2300,0.999998998999946,0.9999999999889366,0,0
53,sace_40_1_a02390,0.999998998999946,0.9999999999889366,0,0
53,sace_59_110_df00100,0.999998998999946,0.9999999999889366,0,0
53,sace_47_1_a02400,0.999998998999946,0.9999999999889366,0,0
53,sace_7_1_a02410,0.999998998999946,0.9999999999889366,0,0
53,sace_52_1_a02400_AND_sace_52_1_a02410,0.999998998999946,0.9999999999889366,0,0
53,sace_25_1_a02400,0.999998998999946,0.9999999999889366,0,0
53,sace_1_ydr011w,0.999998998999946,0.9999999999889366,0,0
53,sace_16_1_a02380,0.999998998999946,0.9999999999889366,0,0
53,sace_45_1_a02420,0.999998998999946,0.9999999999889366,0,0
53,sace_48_1_a02380,0.999998998999946,0.9999999999889366,0,0
53,sace_60_4_d02440,0.999998998999946,0.9999999999889366,0,0
53,Node108,0.999998998999946,0.9999999999889366,0,0
53,sapa_14_1_a02440,0.999998998999946,0.9999999999889366,0,0
53,sapa_8_1_2350,0.999998998999946,0.9999999999889366,0,0
53,Node148,0.999998998999946,0.9999999999889366,0,0
53,sapa_11_1_a02470,0.999998998999946,0.9999999999889366,0,0
53,sapa_25_1_a02460,0.999998998999946,0.9999999999889366,0,0
53,sapa_4_1_a02470,0.999998998999946,0.9999999999889366,0,0
53,sapa_5_1_2350,0.999998998999946,0.9999999999889366,0,0
53,sapa_9_1_2360,0.999998998999946,0.9999999999889366,0,0
53,Node151,0.999998998999946,0.9999999999889366,0,0
53,Node147,0.999998998999946,0.9999999999889366,0,0
53,sapa_18_1_2390,0.999998998999946,0.9999999999889366,0,0
53,sapa_2_1_a02460,0.999998998999946,0.9999999999889366,0,0
53,sapa_23_1_a02480,0.999998998999946,0.9999999999889366,0,0
53,sapa_3_1_a02470,0.999998998999946,0.9999999999889366,0,0
53,Node160,0.999998998999946,0.9999999999889366,0,0
53,sapa_17_1_2380,0.999998998999946,0.9999999999889366,0,0
53,sapa_7_1_2370,0.999998998999946,0.9999999999889366,0,0
53,Node159,0.999998998999946,0.9999999999889366,0,0
53,Node157,0.999998998999946,0.9999999999889366,0,0
53,Node146,0.999998998999946,0.9999999999889366,0,0
53,Node107,0.999998998999946,0.9999999999889366,0,0
53,Node105,0.999998998999946,0.9999999999889366,0,0
53,Node103,0.999998998999946,0.9999999999889366,0,0
53,saku_1_4.262,0.999998998999946,0.9999999999889366,0,0
53,Node102,0.999998998999946,0.9999999999889366,0,0
53,Node98,0.999998998999946,0.9999999999889366,0,0
53,Node7,0.999998998999946,0.9999999999889366,0,0
53,nada_1_g01840,0.999998998999946,0.9999999999889366,0,0
53,naca_1_e01630,0.9999990050623352,1.006093241233137,0,1
53,Node169,0.9999990001364802,1.001136690462473,0,0
53,naca_1_e01650,0.999998998999946,0.9999999999889366,0,0
53,naca_1_e01640,0.999998998999946,0.9999999999889366,0,0
53,Node173,0.999998998999946,0.9999999999889366,0,0
53,nada_1_g01850,0.999998998999946,0.9999999999889366,0,0
53,Node172,0.999998998999946,0.9999999999889366,0,0
53,Node168,0.9999989996074204,1.000607236612443,0,0
53,kaaf_1_c00820,0.999998998999946,0.9999999999889366,0,0
53,kaaf_1_c00830,0.999998998999946,0.9999999999889366,0,0
53,Node177,0.999998998999946,0.9999999999889366,0,0
53,Node167,0.999998999116669,1.000116620056282,0,0
53,Node6,0.9999989992318807,1.000231756897828,0,0
53,cagl_1_i04862g,0.999998998999946,0.9999999999889366,0,0
53,kana_1_k01350,0.999998998999946,0.9999999999889366,0,0
53,Node180,0.999998998999946,0.9999999999889366,0,0
53,Node5,0.9999989993576855,1.000357510217729,0,0
53,Node3,0.999998998999946,0.9999999999889366,0,0
55,teph_1_a04220,0.9999999909287663,0.999999999655383,0,0
55,vapo_1_1037.47,0.9999999909287663,0.999999999655383,0,0
55,tebl_1_i01760,0.9999999909287663,0.999999999655383,1,1
55,sami_1_17.26,0.9999999909287663,0.999999999655383,0,0
55,sauv_1_7.3,0.9999999909287663,0.999999999655383,0,0
55,saeu_1_2_b00130,0.9999999909287663,0.999999999655383,0,0
55,Node11,0.9999999909287663,0.999999999655383,0,0
55,saar_1_8_h03780,0.9999999909287663,0.999999999655383,0,0
55,saku_1_14.404,0.9999999909287663,0.999999999655383,0,0
55,sami_1_14.399,0.9999999909287663,0.999999999655383,0,0
55,sapa_18_8_3730,0.9999999909287663,0.999999999655383,0,0
55,sapa_3_8_h03890,0.9999999909287663,0.999999999655383,0,0
55,sapa_16_8_h03890,0.9999999909287663,0.999999999655383,0,0
55,sapa_17_8_3730,0.9999999909287663,0.999999999655383,0,0
55,sapa_2_8_h03860,0.9999999909287663,0.999999999655383,0,0
55,sapa_7_8_3740,0.9999999909287663,0.999999999655383,0,0
55,sapa_23_8_h03850,0.9999999909287663,0.999999999655383,0,0
55,Node24,0.9999999909287663,0.999999999655383,0,0
55,Node22,0.9999999909287663,0.999999999655383,0,0
55,sapa_13_8_h03820,0.9999999909287663,0.999999999655383,0,0
55,sapa_8_8_3750,0.9999999909287663,0.999999999655383,0,0
55,Node32,0.9999999909287663,0.999999999655383,0,0
55,sapa_10_8_3760,0.9999999909287663,0.999999999655383,0,0
55,sapa_11_8_h03830,0.9999999909287663,0.999999999655383,0,0
55,sapa_5_8_3700,0.9999999909287663,0.999999999655383,0,0
55,sapa_19_8_h03900,0.9999999909287663,0.999999999655383,0,0
55,sapa_24_8_h03850,0.9999999909287663,0.999999999655383,0,0
55,Node40,0.9999999909287663,0.999999999655383,0,0
55,sapa_1_8_h03820,0.9999999909287663,0.999999999655383,0,0
55,sapa_21_8_h03870,0.9999999909287663,0.999999999655383,0,0
55,Node43,0.9999999909287663,0.999999999655383,0,0
55,sapa_4_8_h03850,0.9999999909287663,0.999999999655383,0,0
55,sapa_20_8_h03860,0.9999999909287663,0.999999999655383,0,0
55,sapa_22_8_h03900,0.9999999909287663,0.999999999655383,0,0
55,sapa_25_8_h03870,0.9999999909287663,0.999999999655383,0,0
55,sapa_6_8_3750,0.9999999909287663,0.999999999655383,0,0
55,sapa_9_8_3720,0.9999999909287663,0.999999999655383,0,0
55,Node37,0.9999999909287663,0.999999999655383,0,0
55,Node35,0.9999999909287663,0.999999999655383,0,0
55,Node31,0.9999999909287663,0.999999999655383,0,0
55,Node21,0.9999999909287663,0.999999999655383,0,0
55,sace_14_7_g00150,0.9999999909287663,0.999999999655383,0,0
55,sace_19_7_3840,0.9999999909287663,0.999999999655383,0,0
55,sace_2_8_h03860,0.9999999909287663,0.999999999655383,0,0
55,Node59,0.9999999909287663,0.999999999655383,0,0
55,sace_6_169_fm00160,0.9999999909287663,0.999999999655383,0,0
55,Node58,0.9999999909287663,0.999999999655383,0,0
55,sace_40_8_h03830,0.9999999909287663,0.999999999655383,0,0
55,sace_24_8_3780,0.9999999909287663,0.999999999655383,0,0
55,Node57,0.9999999909287663,0.999999999655383,0,0
55,sace_53_29_ac00130,0.9999999909287663,0.999999999655383,0,0
55,sace_1_ynr070w,0.9999999909287663,0.999999999655383,0,0
55,sace_15_7_g03870,0.9999999909287663,0.999999999655383,0,0
55,Node55,0.9999999909287663,0.999999999655383,0,0
55,sace_4_8_h03690,0.9999999909287663,0.999999999655383,0,0
55,sace_5_78_bz00120,0.9999999909287663,0.999999999655383,0,0
55,Node68,0.9999999909287663,0.999999999655383,0,0
55,Node54,0.9999999909287663,0.999999999655383,0,0
55,sace_32_7_3770,0.9999999909287663,0.999999999655383,0,0
55,sace_7_7_g03880,0.9999999909287663,0.999999999655383,0,0
55,Node53,0.9999999909287663,0.999999999655383,0,0
55,sace_21_7_3790,0.9999999909287663,0.999999999655383,0,0
55,sace_59_336_lx00100,0.9999999909287663,0.999999999655383,0,0
55,sace_46_8_h03910,0.9999999909287663,0.999999999655383,0,0
55,sace_45_7_g03890,0.9999999909287663,0.999999999655383,0,0
55,sace_25_7_g03880,0.9999999909287663,0.999999999655383,0,0
55,Node75,0.9999999909287663,0.999999999655383,0,0
55,sace_37_7_g03850,0.9999999909287663,0.999999999655383,0,0
55,sace_9_7_g00180,0.9999999909287663,0.999999999655383,0,0
55,sace_60_6_f03350,0.9999999909287663,0.999999999655383,0,0
55,Node82,0.9999999909287663,0.999999999655383,0,0
55,Node80,0.9999999909287663,0.999999999655383,0,0
55,sace_17_7_g03930,0.9999999909287663,0.999999999655383,0,0
55,Node79,0.9999999909287663,0.999999999655383,0,0
55,sace_23_7_3860,0.9999999909287663,0.999999999655383,0,0
55,sace_43_7_g03870,0.9999999909287663,0.999999999655383,0,0
55,Node87,0.9999999909287663,0.999999999655383,0,0
55,sace_35_7_3840,0.9999999909287663,0.999999999655383,0,0
55,Node86,0.9999999909287663,0.999999999655383,0,0
55,sace_31_7_3780,0.9999999909287663,0.999999999655383,0,0
55,sace_58_71_bs00120_AND_sace_58_71_bs00110,0.9999999909287663,0.999999999655383,0,0
55,sace_34_8_3770,0.9999999909287663,0.999999999655383,0,0
55,sace_57_8_h03900,0.9999999909287663,0.999999999655383,0,0
55,sace_56_17_q01110,0.9999999909287663,0.999999999655383,0,0
55,sace_49_8_h03830,0.9999999909287663,0.999999999655383,0,0
55,sace_8_73_bu00100,0.9999999909287663,0.999999999655383,0,0
55,Node52,0.9999999909287663,0.999999999655383,0,0
55,Node20,0.9999999909287663,0.999999999655383,0,0
55,Node18,0.9999999909287663,0.999999999655383,0,0
55,Node16,0.9999999909287663,0.999999999655383,0,0
55,Node14,0.9999999909287663,0.999999999655383,0,0
55,Node10,0.9999999909287663,0.999999999655383,0,0
55,Node8,0.9999999909287663,0.999999999655383,0,0
55,saba_1_58_bf00280,0.9999999909287663,0.999999999655383,0,0
55,saeu_1_4_d02400,0.9999999909287663,0.999999999655383,0,0
55,Node99,0.9999999909287663,0.999999999655383,0,0
55,saar_1_2_b02590,0.9999999909287663,0.999999999655383,0,0
55,sami_1_4.244,0.9999999909287663,0.999999999655383,0,0
55,sace_5_33_ag00510,0.9999999909287663,0.999999999655383,0,0
55,sace_4_1_a02360,0.9999999909287663,0.999999999655383,0,0
55,sace_31_1_2300,0.9999999909287663,0.999999999655383,0,0
55,sace_17_1_a02410,0.9999999909287663,0.999999999655383,0,0
55,sace_6_120_dp00100,0.9999999909287663,0.999999999655383,0,0
55,Node113,0.9999999909287663,0.999999999655383,0,0
55,sace_21_1_2310,0.9999999909287663,0.999999999655383,0,0
55,sace_23_1_2290,0.9999999909287663,0.999999999655383,0,0
55,sace_22_1_2300,0.9999999909287663,0.999999999655383,0,0
55,sace_29_1_2290,0.9999999909287663,0.999999999655383,0,0
55,sace_34_1_2320,0.9999999909287663,0.999999999655383,0,0
55,sace_58_25_y00780,0.9999999909287663,0.999999999655383,0,0
55,sace_37_1_a02430,0.9999999909287663,0.999999999655383,0,0
55,sace_15_1_a02420,0.9999999909287663,0.999999999655383,0,0
55,Node123,0.9999999909287663,0.999999999655383,0,0
55,sace_9_1_a02440,0.9999999909287663,0.999999999655383,0,0
55,Node122,0.9999999909287663,0.999999999655383,0,0
55,Node111,0.9999999909287663,0.999999999655383,0,0
55,sace_50_1_a02410_AND_sace_50_1_a02420,0.9999999909287663,0.999999999655383,0,0
55,sace_49_1_a02460,0.9999999909287663,0.999999999655383,0,0
55,sace_8_2_b02430,0.9999999909287663,0.999999999655383,0,0
55,sace_2_1_a02390,0.9999999909287663,0.999999999655383,0,0
55,sace_57_1_a02410,0.9999999909287663,0.999999999655383,0,0
55,sace_46_1_a02400,0.9999999909287663,0.999999999655383,0,0
55,sace_56_1_a02020,0.9999999909287663,0.999999999655383,0,0
55,sace_24_1_2300,0.9999999909287663,0.999999999655383,0,0
55,sace_40_1_a02390,0.9999999909287663,0.999999999655383,0,0
55,sace_59_110_df00100,0.9999999909287663,0.999999999655383,0,0
55,sace_47_1_a02400,0.9999999909287663,0.999999999655383,0,0
55,sace_7_1_a02410,0.9999999909287663,0.999999999655383,0,0
55,sace_52_1_a02400_AND_sace_52_1_a02410,0.9999999909287663,0.999999999655383,0,0
55,sace_25_1_a02400,0.9999999909287663,0.999999999655383,0,0
55,sace_1_ydr011w,0.9999999909287663,0.999999999655383,0,0
55,sace_16_1_a02380,0.9999999909287663,0.999999999655383,0,0
55,sace_45_1_a02420,0.9999999909287663,0.999999999655383,0,0
55,sace_48_1_a02380,0.9999999909287663,0.999999999655383,0,0
55,sace_60_4_d02440,0.9999999909287663,0.999999999655383,0,0
55,Node108,0.9999999909287663,0.999999999655383,0,0
55,sapa_14_1_a02440,0.9999999909287663,0.999999999655383,0,0
55,sapa_8_1_2350,0.9999999909287663,0.999999999655383,0,0
55,Node148,0.9999999909287663,0.999999999655383,0,0
55,sapa_11_1_a02470,0.9999999909287663,0.999999999655383,0,0
55,sapa_25_1_a02460,0.9999999909287663,0.999999999655383,0,0
55,sapa_4_1_a02470,0.9999999909287663,0.999999999655383,0,0
55,sapa_5_1_2350,0.9999999909287663,0.999999999655383,0,0
55,sapa_9_1_2360,0.9999999909287663,0.999999999655383,0,0
55,Node151,0.9999999909287663,0.999999999655383,0,0
55,Node147,0.9999999909287663,0.999999999655383,0,0
55,sapa_18_1_2390,0.9999999909287663,0.999999999655383,0,0
55,sapa_2_1_a02460,0.9999999909287663,0.999999999655383,0,0
55,sapa_23_1_a02480,0.9999999909287663,0.999999999655383,0,0
55,sapa_3_1_a02470,0.9999999909287663,0.999999999655383,0,0
55,Node160,0.9999999909287663,0.999999999655383,0,0
55,sapa_17_1_2380,0.9999999909287663,0.999999999655383,0,0
55,sapa_7_1_2370,0.9999999909287663,0.999999999655383,0,0
55,Node159,0.9999999909287663,0.999999999655383,0,0
55,Node157,0.9999999909287663,0.999999999655383,0,0
55,Node146,0.9999999909287663,0.999999999655383,0,0
55,Node107,0.9999999909287663,0.999999999655383,0,0
55,Node105,0.9999999909287663,0.999999999655383,0,0
55,Node103,0.9999999909287663,0.999999999655383,0,0
55,saku_1_4.262,0.9999999909287663,0.999999999655383,0,0
55,Node102,0.9999999909287663,0.999999999655383,0,0
55,Node98,0.9999999909287663,0.999999999655383,0,0
55,Node7,0.9999999909287663,0.999999999655383,0,0
55,nada_1_g01840,0.9999999909287663,0.999999999655383,0,0
55,naca_1_e01630,0.9999999909287663,0.999999999655383,0,2
55,Node169,0.9999999909287663,0.999999999655383,0,0
55,naca_1_e01650,0.9999999909287663,0.999999999655383,0,0
55,naca_1_e01640,0.9999999909287663,0.999999999655383,0,0
55,Node173,0.9999999909287663,0.999999999655383,0,0
55,nada_1_g01850,0.9999999909287663,0.999999999655383,0,0
55,Node172,0.9999999909287663,0.999999999655383,0,0
55,Node168,0.9999999909287663,0.999999999655383,0,0
55,kaaf_1_c00820,0.9999999909287663,0.999999999655383,0,0
55,kaaf_1_c00830,0.9999999909287663,0.999999999655383,0,0
55,Node177,0.9999999909287663,0.999999999655383,0,0
55,Node167,0.9999999909287663,0.999999999655383,0,0
55,Node6,0.9999999909287663,0.999999999655383,0,0
55,cagl_1_i04862g,0.9999999909287663,0.999999999655383,0,0
55,kana_1_k01350,0.9999999909287663,0.999999999655383,0,0
55,Node180,0.9999999909287663,0.999999999655383,0,0
55,Node5,0.9999999909287663,0.999999999655383,0,0
55,Node3,0.9999999909287663,0.999999999655383,0,0
56,teph_1_a04220,0.9999999989998916,1.000000009881834,0,0
56,vapo_1_1037.47,0.9999999989998916,1.000000009881834,0,0
56,tebl_1_i01760,0.9999999990170862,1.017493600033004,1,1
56,sami_1_17.26,0.9999999989998916,1.000000009881834,0,0
56,sauv_1_7.3,0.9999999989998916,1.000000009881834,0,0
56,saeu_1_2_b00130,0.9999999989998916,1.000000009881834,0,0
56,Node11,0.9999999989998916,1.000000009881834,0,0
56,saar_1_8_h03780,0.9999999989998916,1.000000009881834,0,0
56,saku_1_14.404,0.9999999989998916,1.000000009881834,0,0
56,sami_1_14.399,0.9999999989998916,1.000000009881834,0,0
56,sapa_18_8_3730,0.9999999989998916,1.000000009881834,0,0
56,sapa_3_8_h03890,0.9999999989998916,1.000000009881834,0,0
56,sapa_16_8_h03890,0.9999999989998916,1.000000009881834,0,0
56,sapa_17_8_3730,0.9999999989998916,1.000000009881834,0,0
56,sapa_2_8_h03860,0.9999999989998916,1.000000009881834,0,0
56,sapa_7_8_3740,0.9999999989998916,1.000000009881834,0,0
56,sapa_23_8_h03850,0.9999999989998916,1.000000009881834,0,0
56,Node24,0.9999999989998916,1.000000009881834,0,0
56,Node22,0.9999999989998916,1.000000009881834,0,0
56,sapa_13_8_h03820,0.9999999989998916,1.000000009881834,0,0
56,sapa_8_8_3750,0.9999999989998916,1.000000009881834,0,0
56,Node32,0.9999999989998916,1.000000009881834,0,0
56,sapa_10_8_3760,0.9999999989998916,1.000000009881834,0,0
56,sapa_11_8_h03830,0.9999999989998916,1.000000009881834,0,0
56,sapa_5_8_3700,0.9999999989998916,1.000000009881834,0,0
56,sapa_19_8_h03900,0.9999999989998916,1.000000009881834,0,0
56,sapa_24_8_h03850,0.9999999989998916,1.000000009881834,0,0
56,Node40,0.9999999989998916,1.000000009881834,0,0
56,sapa_1_8_h03820,0.9999999989998916,1.000000009881834,0,0
56,sapa_21_8_h03870,0.9999999989998916,1.000000009881834,0,0
56,Node43,0.9999999989998916,1.000000009881834,0,0
56,sapa_4_8_h03850,0.9999999989998916,1.000000009881834,0,0
56,sapa_20_8_h03860,0.9999999989998916,1.000000009881834,0,0
56,sapa_22_8_h03900,0.9999999989998916,1.000000009881834,0,0
56,sapa_25_8_h03870,0.9999999989998916,1.000000009881834,0,0
56,sapa_6_8_3750,0.9999999989998916,1.000000009881834,0,0
56,sapa_9_8_3720,0.9999999989998916,1.000000009881834,0,0
56,Node37,0.9999999989998916,1.000000009881834,0,0
56,Node35,0.9999999989998916,1.000000009881834,0,0
56,Node31,0.9999999989998916,1.000000009881834,0,0
56,Node21,0.9999999989998916,1.000000009881834,0,0
56,sace_14_7_g00150,0.9999999989998916,1.000000009881834,0,0
56,sace_19_7_3840,0.9999999989998916,1.000000009881834,0,0
56,sace_2_8_h03860,0.9999999989998916,1.000000009881834,0,0
56,Node59,0.9999999989998916,1.000000009881834,0,0
56,sace_6_169_fm00160,0.9999999989998916,1.000000009881834,0,0
56,Node58,0.9999999989998916,1.000000009881834,0,0
56,sace_40_8_h03830,0.9999999989998916,1.000000009881834,0,0
56,sace_24_8_3780,0.9999999989998916,1.000000009881834,0,0
56,Node57,0.9999999989998916,1.000000009881834,0,0
56,sace_53_29_ac00130,0.9999999989998916,1.000000009881834,0,0
56,sace_1_ynr070w,0.9999999989998916,1.000000009881834,0,0
56,sace_15_7_g03870,0.9999999989998916,1.000000009881834,0,0
56,Node55,0.9999999989998916,1.000000009881834,0,0
56,sace_4_8_h03690,0.9999999989998916,1.000000009881834,0,0
56,sace_5_78_bz00120,0.9999999989998916,1.000000009881834,0,0
56,Node68,0.9999999989998916,1.000000009881834,0,0
56,Node54,0.9999999989998916,1.000000009881834,0,0
56,sace_32_7_3770,0.9999999989998916,1.000000009881834,0,0
56,sace_7_7_g03880,0.9999999989998916,1.000000009881834,0,0
56,Node53,0.9999999989998916,1.000000009881834,0,0
56,sace_21_7_3790,0.9999999989998916,1.000000009881834,0,0
56,sace_59_336_lx00100,0.9999999989998916,1.000000009881834,0,0
56,sace_46_8_h03910,0.9999999989998916,1.000000009881834,0,0
56,sace_45_7_g03890,0.9999999989998916,1.000000009881834,0,0
56,sace_25_7_g03880,0.9999999989998916,1.000000009881834,0,0
56,Node75,0.9999999989998916,1.000000009881834,0,0
56,sace_37_7_g03850,0.9999999989998916,1.000000009881834,0,0
56,sace_9_7_g00180,0.9999999989998916,1.000000009881834,0,0
56,sace_60_6_f03350,0.9999999989998916,1.000000009881834,0,0
56,Node82,0.9999999989998916,1.000000009881834,0,0
56,Node80,0.9999999989998916,1.000000009881834,0,0
56,sace_17_7_g03930,0.9999999989998916,1.000000009881834,0,0
56,Node79,0.9999999989998916,1.000000009881834,0,0
56,sace_23_7_3860,0.9999999989998916,1.000000009881834,0,0
56,sace_43_7_g03870,0.9999999989998916,1.000000009881834,0,0
56,Node87,0.9999999989998916,1.000000009881834,0,0
56,sace_35_7_3840,0.9999999989998916,1.000000009881834,0,0
56,Node86,0.9999999989998916,1.000000009881834,0,0
56,sace_31_7_3780,0.9999999989998916,1.000000009881834,0,0
56,sace_58_71_bs00120_AND_sace_58_71_bs00110,0.9999999989998916,1.000000009881834,0,0
56,sace_34_8_3770,0.9999999989998916,1.000000009881834,0,0
56,sace_57_8_h03900,0.9999999989998916,1.000000009881834,0,0
56,sace_56_17_q01110,0.9999999989998916,1.000000009881834,0,0
56,sace_49_8_h03830,0.9999999989998916,1.000000009881834,0,0
56,sace_8_73_bu00100,0.9999999989998916,1.000000009881834,0,0
56,Node52,0.9999999989998916,1.000000009881834,0,0
56,Node20,0.9999999989998916,1.000000009881834,0,0
56,Node18,0.9999999989998916,1.000000009881834,0,0
56,Node16,0.9999999989998916,1.000000009881834,0,0
56,Node14,0.9999999989998916,1.000000009881834,0,0
56,Node10,0.9999999989998916,1.000000009881834,0,0
56,Node8,0.9999999989998916,1.000000009881834,0,0
56,saba_1_58_bf00280,0.9999999989998916,1.000000009881834,0,0
56,saeu_1_4_d02400,0.9999999989998916,1.000000009881834,0,0
56,Node99,0.9999999989998916,1.000000009881834,0,0
56,saar_1_2_b02590,0.9999999989998916,1.000000009881834,0,0
56,sami_1_4.244,0.9999999989998916,1.000000009881834,0,0
56,sace_5_33_ag00510,0.9999999989998916,1.000000009881834,0,0
56,sace_4_1_a02360,0.9999999989998916,1.000000009881834,0,0
56,sace_31_1_2300,0.9999999989998916,1.000000009881834,0,0
56,sace_17_1_a02410,0.9999999989998916,1.000000009881834,0,0
56,sace_6_120_dp00100,0.9999999989998916,1.000000009881834,0,0
56,Node113,0.9999999989998916,1.000000009881834,0,0
56,sace_21_1_2310,0.9999999989998916,1.000000009881834,0,0
56,sace_23_1_2290,0.9999999989998916,1.000000009881834,0,0
56,sace_22_1_2300,0.9999999989998916,1.000000009881834,0,0
56,sace_29_1_2290,0.9999999989998916,1.000000009881834,0,0
56,sace_34_1_2320,0.9999999989998916,1.000000009881834,0,0
56,sace_58_25_y00780,0.9999999989998916,1.000000009881834,0,0
56,sace_37_1_a02430,0.9999999989998916,1.000000009881834,0,0
56,sace_15_1_a02420,0.9999999989998916,1.000000009881834,0,0
56,Node123,0.9999999989998916,1.000000009881834,0,0
56,sace_9_1_a02440,0.9999999989998916,1.000000009881834,0,0
56,Node122,0.9999999989998916,1.000000009881834,0,0
56,Node111,0.9999999989998916,1.000000009881834,0,0
56,sace_50_1_a02410_AND_sace_50_1_a02420,0.9999999989998916,1.000000009881834,0,0
56,sace_49_1_a02460,0.9999999989998916,1.000000009881834,0,0
56,sace_8_2_b02430,0.9999999989998916,1.000000009881834,0,0
56,sace_2_1_a02390,0.9999999989998916,1.000000009881834,0,0
56,sace_57_1_a02410,0.9999999989998916,1.000000009881834,0,0
56,sace_46_1_a02400,0.9999999989998916,1.000000009881834,0,0
56,sace_56_1_a02020,0.9999999989998916,1.000000009881834,0,0
56,sace_24_1_2300,0.9999999989998916,1.000000009881834,0,0
56,sace_40_1_a02390,0.9999999989998916,1.000000009881834,0,0
56,sace_59_110_df00100,0.9999999989998916,1.000000009881834,0,0
56,sace_47_1_a02400,0.9999999989998916,1.000000009881834,0,0
56,sace_7_1_a02410,0.9999999989998916,1.000000009881834,0,0
56,sace_52_1_a02400_AND_sace_52_1_a02410,0.9999999989998916,1.000000009881834,0,0
56,sace_25_1_a02400,0.9999999989998916,1.000000009881834,0,0
56,sace_1_ydr011w,0.9999999989998916,1.000000009881834,0,0
56,sace_16_1_a02380,0.9999999989998916,1.000000009881834,0,0
56,sace_45_1_a02420,0.9999999989998916,1.000000009881834,0,0
56,sace_48_1_a02380,0.9999999989998916,1.000000009881834,0,0
56,sace_60_4_d02440,0.9999999989998916,1.000000009881834,0,0
56,Node108,0.9999999989998916,1.000000009881834,0,0
56,sapa_14_1_a02440,0.9999999989998916,1.000000009881834,0,0
56,sapa_8_1_2350,0.9999999989998916,1.000000009881834,0,0
56,Node148,0.9999999989998916,1.000000009881834,0,0
56,sapa_11_1_a02470,0.9999999989998916,1.000000009881834,0,0
56,sapa_25_1_a02460,0.9999999989998916,1.000000009881834,0,0
56,sapa_4_1_a02470,0.9999999989998916,1.000000009881834,0,0
56,sapa_5_1_2350,0.9999999989998916,1.000000009881834,0,0
56,sapa_9_1_2360,0.9999999989998916,1.000000009881834,0,0
56,Node151,0.9999999989998916,1.000000009881834,0,0
56,Node147,0.9999999989998916,1.000000009881834,0,0
56,sapa_18_1_2390,0.9999999989998916,1.000000009881834,0,0
56,sapa_2_1_a02460,0.9999999989998916,1.000000009881834,0,0
56,sapa_23_1_a02480,0.9999999989998916,1.000000009881834,0,0
56,sapa_3_1_a02470,0.9999999989998916,1.000000009881834,0,0
56,Node160,0.9999999989998916,1.000000009881834,0,0
56,sapa_17_1_2380,0.9999999989998916,1.000000009881834,0,0
56,sapa_7_1_2370,0.9999999989998916,1.000000009881834,0,0
56,Node159,0.9999999989998916,1.000000009881834,0,0
56,Node157,0.9999999989998916,1.000000009881834,0,0
56,Node146,0.9999999989998916,1.000000009881834,0,0
56,Node107,0.9999999989998916,1.000000009881834,0,0
56,Node105,0.9999999989998916,1.000000009881834,0,0
56,Node103,0.9999999989998916,1.000000009881834,0,0
56,saku_1_4.262,0.9999999989998916,1.000000009881834,0,0
56,Node102,0.9999999989998916,1.000000009881834,0,0
56,Node98,0.9999999989998916,1.000000009881834,0,0
56,Node7,0.9999999989998916,1.000000009881834,0,0
56,nada_1_g01840,0.9999999989998916,1.000000009881834,0,0
56,naca_1_e01630,0.9999999989992691,0.9993779625060524,0,2
56,Node169,0.9999999990003721,1.000480693257108,0,0
56,naca_1_e01650,0.9999999989998916,1.000000009881834,0,0
56,naca_1_e01640,0.9999999989998916,1.000000009881834,0,0
56,Node173,0.9999999989998916,1.000000009881834,0,0
56,nada_1_g01850,0.9999999989998916,1.000000009881834,0,0
56,Node172,0.9999999989998916,1.000000009881834,0,0
56,Node168,0.9999999990002304,1.000338928039231,0,0
56,kaaf_1_c00820,0.9999999989998916,1.000000009881834,0,0
56,kaaf_1_c00830,0.9999999989998916,1.000000009881834,0,0
56,Node177,0.9999999989998916,1.000000009881834,0,0
56,Node167,0.9999999989999484,1.00005685036851,0,0
56,Node6,0.9999999990000596,1.000168107676164,0,0
56,cagl_1_i04862g,0.9999999989998916,1.000000009881834,0,0
56,kana_1_k01350,0.9999999989998916,1.000000009881834,0,0
56,Node180,0.9999999989998916,1.000000009881834,0,0
56,Node5,0.9999999990008657,1.000974963561587,0,0
56,Node3,0.9999999989998916,1.000000009881834,0,0
59,teph_1_a04220,0.9999999989999682,1.000000038480827,0,0
59,vapo_1_1037.47,0.9999999989999682,1.000000038480827,0,0
59,tebl_1_i01760,0.999999999129525,1.148834652984767,0,1
59,sami_1_17.26,0.9999999989999682,1.000000038480827,0,0
59,sauv_1_7.3,0.9999999989999682,1.000000038480827,0,0
59,saeu_1_2_b00130,0.9999999989999682,1.000000038480827,0,0
59,Node11,0.9999999989999682,1.000000038480827,0,0
59,saar_1_8_h03780,0.9999999989999682,1.000000038480827,0,0
59,saku_1_14.404,0.9999999989999682,1.000000038480827,0,0
59,sami_1_14.399,0.9999999989999682,1.000000038480827,0,0
59,sapa_18_8_3730,0.9999999989999682,1.000000038480827,0,0
59,sapa_3_8_h03890,0.9999999989999682,1.000000038480827,0,0
59,sapa_16_8_h03890,0.9999999989999682,1.000000038480827,0,0
59,sapa_17_8_3730,0.9999999989999682,1.000000038480827,0,0
59,sapa_2_8_h03860,0.9999999989999682,1.000000038480827,0,0
59,sapa_7_8_3740,0.9999999989999682,1.000000038480827,0,0
59,sapa_23_8_h03850,0.9999999989999682,1.000000038480827,0,0
59,Node24,0.9999999989999682,1.000000038480827,0,0
59,Node22,0.9999999989999682,1.000000038480827,0,0
59,sapa_13_8_h03820,0.9999999989999682,1.000000038480827,0,0
59,sapa_8_8_3750,0.9999999989999682,1.000000038480827,0,0
59,Node32,0.9999999989999682,1.000000038480827,0,0
59,sapa_10_8_3760,0.9999999989999682,1.000000038480827,0,0
59,sapa_11_8_h03830,0.9999999989999682,1.000000038480827,0,0
59,sapa_5_8_3700,0.9999999989999682,1.000000038480827,0,0
59,sapa_19_8_h03900,0.9999999989999682,1.000000038480827,0,0
59,sapa_24_8_h03850,0.9999999989999682,1.000000038480827,0,0
59,Node40,0.9999999989999682,1.000000038480827,0,0
59,sapa_1_8_h03820,0.9999999989999682,1.000000038480827,0,0
59,sapa_21_8_h03870,0.9999999989999682,1.000000038480827,0,0
59,Node43,0.9999999989999682,1.000000038480827,0,0
59,sapa_4_8_h03850,0.9999999989999682,1.000000038480827,0,0
59,sapa_20_8_h03860,0.9999999989999682,1.000000038480827,0,0
59,sapa_22_8_h03900,0.9999999989999682,1.000000038480827,0,0
59,sapa_25_8_h03870,0.9999999989999682,1.000000038480827,0,0
59,sapa_6_8_3750,0.9999999989999682,1.000000038480827,0,0
59,sapa_9_8_3720,0.9999999989999682,1.000000038480827,0,0
59,Node37,0.9999999989999682,1.000000038480827,0,0
59,Node35,0.9999999989999682,1.000000038480827,0,0
59,Node31,0.9999999989999682,1.000000038480827,0,0
59,Node21,0.9999999989999682,1.000000038480827,0,0
59,sace_14_7_g00150,0.9999999989999682,1.000000038480827,0,0
59,sace_19_7_3840,0.9999999989999682,1.000000038480827,0,0
59,sace_2_8_h03860,0.9999999989999682,1.000000038480827,0,0
59,Node59,0.9999999989999682,1.000000038480827,0,0
59,sace_6_169_fm00160,0.9999999989999682,1.000000038480827,0,0
59,Node58,0.9999999989999682,1.000000038480827,0,0
59,sace_40_8_h03830,0.9999999989999682,1.000000038480827,0,0
59,sace_24_8_3780,0.9999999989999682,1.000000038480827,0,0
59,Node57,0.9999999989999682,1.000000038480827,0,0
59,sace_53_29_ac00130,0.9999999989999682,1.000000038480827,0,0
59,sace_1_ynr070w,0.9999999989999682,1.000000038480827,0,0
59,sace_15_7_g03870,0.9999999989999682,1.000000038480827,0,0
59,Node55,0.9999999989999682,1.000000038480827,0,0
59,sace_4_8_h03690,0.9999999989999682,1.000000038480827,0,0
59,sace_5_78_bz00120,0.9999999989999682,1.000000038480827,0,0
59,Node68,0.9999999989999682,1.000000038480827,0,0
59,Node54,0.9999999989999682,1.000000038480827,0,0
59,sace_32_7_3770,0.9999999989999682,1.000000038480827,0,0
59,sace_7_7_g03880,0.9999999989999682,1.000000038480827,0,0
59,Node53,0.9999999989999682,1.000000038480827,0,0
59,sace_21_7_3790,0.9999999989999682,1.000000038480827,0,0
59,sace_59_336_lx00100,0.9999999989999682,1.000000038480827,0,0
59,sace_46_8_h03910,0.9999999989999682,1.000000038480827,0,0
59,sace_45_7_g03890,0.9999999989999682,1.000000038480827,0,0
59,sace_25_7_g03880,0.9999999989999682,1.000000038480827,0,0
59,Node75,0.9999999989999682,1.000000038480827,0,0
59,sace_37_7_g03850,0.9999999989999682,1.000000038480827,0,0
59,sace_9_7_g00180,0.9999999989999682,1.000000038480827,0,0
59,sace_60_6_f03350,0.9999999989999682,1.000000038480827,0,0
59,Node82,0.9999999989999682,1.000000038480827,0,0
59,Node80,0.9999999989999682,1.000000038480827,0,0
59,sace_17_7_g03930,0.9999999989999682,1.000000038480827,0,0
59,Node79,0.9999999989999682,1.000000038480827,0,0
59,sace_23_7_3860,0.9999999989999682,1.000000038480827,0,0
59,sace_43_7_g03870,0.9999999989999682,1.000000038480827,0,0
59,Node87,0.9999999989999682,1.000000038480827,0,0
59,sace_35_7_3840,0.9999999989999682,1.000000038480827,0,0
59,Node86,0.9999999989999682,1.000000038480827,0,0
59,sace_31_7_3780,0.9999999989999682,1.000000038480827,0,0
59,sace_58_71_bs00120_AND_sace_58_71_bs00110,0.9999999989999682,1.000000038480827,0,0
59,sace_34_8_3770,0.9999999989999682,1.000000038480827,0,0
59,sace_57_8_h03900,0.9999999989999682,1.000000038480827,0,0
59,sace_56_17_q01110,0.9999999989999682,1.000000038480827,0,0
59,sace_49_8_h03830,0.9999999989999682,1.000000038480827,0,0
59,sace_8_73_bu00100,0.9999999989999682,1.000000038480827,0,0
59,Node52,0.9999999989999682,1.000000038480827,0,0
59,Node20,0.9999999989999682,1.000000038480827,0,0
59,Node18,0.9999999989999682,1.000000038480827,0,0
59,Node16,0.9999999989999682,1.000000038480827,0,0
59,Node14,0.9999999989999682,1.000000038480827,0,0
59,Node10,0.9999999989999682,1.000000038480827,0,0
59,Node8,0.9999999989999682,1.000000038480827,0,0
59,saba_1_58_bf00280,0.9999999989999682,1.000000038480827,0,0
59,saeu_1_4_d02400,0.9999999989999682,1.000000038480827,0,0
59,Node99,0.9999999989999682,1.000000038480827,0,0
59,saar_1_2_b02590,0.9999999989999682,1.000000038480827,0,0
59,sami_1_4.244,0.9999999989999682,1.000000038480827,0,0
59,sace_5_33_ag00510,0.9999999989999682,1.000000038480827,0,0
59,sace_4_1_a02360,0.9999999989999682,1.000000038480827,0,0
59,sace_31_1_2300,0.9999999989999682,1.000000038480827,0,0
59,sace_17_1_a02410,0.9999999989999682,1.000000038480827,0,0
59,sace_6_120_dp00100,0.9999999989999682,1.000000038480827,0,0
59,Node113,0.9999999989999682,1.000000038480827,0,0
59,sace_21_1_2310,0.9999999989999682,1.000000038480827,0,0
59,sace_23_1_2290,0.9999999989999682,1.000000038480827,0,0
59,sace_22_1_2300,0.9999999989999682,1.000000038480827,0,0
59,sace_29_1_2290,0.9999999989999682,1.000000038480827,0,0
59,sace_34_1_2320,0.9999999989999682,1.000000038480827,0,0
59,sace_58_25_y00780,0.9999999989999682,1.000000038480827,0,0
59,sace_37_1_a02430,0.9999999989999682,1.000000038480827,0,0
59,sace_15_1_a02420,0.9999999989999682,1.000000038480827,0,0
59,Node123,0.9999999989999682,1.000000038480827,0,0
59,sace_9_1_a02440,0.9999999989999682,1.000000038480827,0,0
59,Node122,0.9999999989999682,1.000000038480827,0,0
59,Node111,0.9999999989999682,1.000000038480827,0,0
59,sace_50_1_a02410_AND_sace_50_1_a02420,0.9999999989999682,1.000000038480827,0,0
59,sace_49_1_a02460,0.9999999989999682,1.000000038480827,0,0
59,sace_8_2_b02430,0.9999999989999682,1.000000038480827,0,0
59,sace_2_1_a02390,0.9999999989999682,1.000000038480827,0,0
59,sace_57_1_a02410,0.9999999989999682,1.000000038480827,0,0
59,sace_46_1_a02400,0.9999999989999682,1.000000038480827,0,0
59,sace_56_1_a02020,0.9999999989999682,1.000000038480827,0,0
59,sace_24_1_2300,0.9999999989999682,1.000000038480827,0,0
59,sace_40_1_a02390,0.9999999989999682,1.000000038480827,0,0
59,sace_59_110_df00100,0.9999999989999682,1.000000038480827,0,0
59,sace_47_1_a02400,0.9999999989999682,1.000000038480827,0,0
59,sace_7_1_a02410,0.9999999989999682,1.000000038480827,0,0
59,sace_52_1_a02400_AND_sace_52_1_a02410,0.9999999989999682,1.000000038480827,0,0
59,sace_25_1_a02400,0.9999999989999682,1.000000038480827,0,0
59,sace_1_ydr011w,0.9999999989999682,1.000000038480827,0,0
59,sace_16_1_a02380,0.9999999989999682,1.000000038480827,0,0
59,sace_45_1_a02420,0.9999999989999682,1.000000038480827,0,0
59,sace_48_1_a02380,0.9999999989999682,1.000000038480827,0,0
59,sace_60_4_d02440,0.9999999989999682,1.000000038480827,0,0
59,Node108,0.9999999989999682,1.000000038480827,0,0
59,sapa_14_1_a02440,0.9999999989999682,1.000000038480827,0,0
59,sapa_8_1_2350,0.9999999989999682,1.000000038480827,0,0
59,Node148,0.9999999989999682,1.000000038480827,0,0
59,sapa_11_1_a02470,0.9999999989999682,1.000000038480827,0,0
59,sapa_25_1_a02460,0.9999999989999682,1.000000038480827,0,0
59,sapa_4_1_a02470,0.9999999989999682,1.000000038480827,0,0
59,sapa_5_1_2350,0.9999999989999682,1.000000038480827,0,0
59,sapa_9_1_2360,0.9999999989999682,1.000000038480827,0,0
59,Node151,0.9999999989999682,1.000000038480827,0,0
59,Node147,0.9999999989999682,1.000000038480827,0,0
59,sapa_18_1_2390,0.9999999989999682,1.000000038480827,0,0
59,sapa_2_1_a02460,0.9999999989999682,1.000000038480827,0,0
59,sapa_23_1_a02480,0.9999999989999682,1.000000038480827,0,0
59,sapa_3_1_a02470,0.9999999989999682,1.000000038480827,0,0
59,Node160,0.9999999989999682,1.000000038480827,0,0
59,sapa_17_1_2380,0.9999999989999682,1.000000038480827,0,0
59,sapa_7_1_2370,0.9999999989999682,1.000000038480827,0,0
59,Node159,0.9999999989999682,1.000000038480827,0,0
59,Node157,0.9999999989999682,1.000000038480827,0,0
59,Node146,0.9999999989999682,1.000000038480827,0,0
59,Node107,0.9999999989999682,1.000000038480827,0,0
59,Node105,0.9999999989999682,1.000000038480827,0,0
59,Node103,0.9999999989999682,1.000000038480827,0,0
59,saku_1_4.262,0.9999999989999682,1.000000038480827,0,0
59,Node102,0.9999999989999682,1.000000038480827,0,0
59,Node98,0.9999999989999682,1.000000038480827,0,0
59,Node7,0.9999999989999682,1.000000038480827,0,0
59,nada_1_g01840,0.9999999989999682,1.000000038480827,0,0
59,naca_1_e01630,0.9999999990266955,1.027460393164746,0,2
59,Node169,0.9999999990030009,1.003041851840536,0,0
59,naca_1_e01650,0.9999999989999682,1.000000038480827,0,0
59,naca_1_e01640,0.9999999989999682,1.000000038480827,0,0
59,Node173,0.9999999989999682,1.000000038480827,0,0
59,nada_1_g01850,0.9999999989999682,1.000000038480827,0,0
59,Node172,0.9999999989999682,1.000000038480827,0,0
59,Node168,0.9999999990017763,1.001811365182822,0,0
59,kaaf_1_c00820,0.9999999989999682,1.000000038480827,0,0
59,kaaf_1_c00830,0.9999999989999682,1.000000038480827,0,0
59,Node177,0.9999999989999682,1.000000038480827,0,0
59,Node167,0.9999999990001003,1.000132168276137,0,0
59,Node6,0.9999999990007227,1.000755091734334,0,0
59,cagl_1_i04862g,0.9999999989999682,1.000000038480827,0,0
59,kana_1_k01350,0.9999999989999682,1.000000038480827,0,0
59,Node180,0.9999999989999682,1.000000038480827,0,0
59,Node5,0.9999999990076758,1.007767270654973,0,0
59,Node3,0.9999999989999682,1.000000038480827,0,0
62,teph_1_a04220,0.9999999989999985,1.000000006788289,0,0
62,vapo_1_1037.47,0.9999999989999985,1.000000006788289,0,0
62,tebl_1_i01760,0.9999999991762315,1.213935147548317,0,2
62,sami_1_17.26,0.9999999989999985,1.000000006788289,0,0
62,sauv_1_7.3,0.9999999989999985,1.000000006788289,0,0
62,saeu_1_2_b00130,0.9999999989999985,1.000000006788289,0,0
62,Node11,0.9999999989999985,1.000000006788289,0,0
62,saar_1_8_h03780,0.9999999989999985,1.000000006788289,0,0
62,saku_1_14.404,0.9999999989999985,1.000000006788289,0,0
62,sami_1_14.399,0.9999999989999985,1.000000006788289,0,0
62,sapa_18_8_3730,0.9999999989999985,1.000000006788289,0,0
62,sapa_3_8_h03890,0.9999999989999985,1.000000006788289,0,0
62,sapa_16_8_h03890,0.9999999989999985,1.000000006788289,0,0
62,sapa_17_8_3730,0.9999999989999985,1.000000006788289,0,0
62,sapa_2_8_h03860,0.9999999989999985,1.000000006788289,0,0
62,sapa_7_8_3740,0.9999999989999985,1.000000006788289,0,0
62,sapa_23_8_h03850,0.9999999989999985,1.000000006788289,0,0
62,Node24,0.9999999989999985,1.000000006788289,0,0
62,Node22,0.9999999989999985,1.000000006788289,0,0
62,sapa_13_8_h03820,0.9999999989999985,1.000000006788289,0,0
62,sapa_8_8_3750,0.9999999989999985,1.000000006788289,0,0
62,Node32,0.9999999989999985,1.000000006788289,0,0
62,sapa_10_8_3760,0.9999999989999985,1.000000006788289,0,0
62,sapa_11_8_h03830,0.9999999989999985,1.000000006788289,0,0
62,sapa_5_8_3700,0.9999999989999985,1.000000006788289,0,0
62,sapa_19_8_h03900,0.9999999989999985,1.000000006788289,0,0
62,sapa_24_8_h03850,0.9999999989999985,1.000000006788289,0,0
62,Node40,0.9999999989999985,1.000000006788289,0,0
62,sapa_1_8_h03820,0.9999999989999985,1.000000006788289,0,0
62,sapa_21_8_h03870,0.9999999989999985,1.000000006788289,0,0
62,Node43,0.9999999989999985,1.000000006788289,0,0
62,sapa_4_8_h03850,0.9999999989999985,1.000000006788289,0,0
62,sapa_20_8_h03860,0.9999999989999985,1.000000006788289,0,0
62,sapa_22_8_h03900,0.9999999989999985,1.000000006788289,0,0
62,sapa_25_8_h03870,0.9999999989999985,1.000000006788289,0,0
62,sapa_6_8_3750,0.9999999989999985,1.000000006788289,0,0
62,sapa_9_8_3720,0.9999999989999985,1.000000006788289,0,0
62,Node37,0.9999999989999985,1.000000006788289,0,0
62,Node35,0.9999999989999985,1.000000006788289,0,0
62,Node31,0.9999999989999985,1.000000006788289,0,0
62,Node21,0.9999999989999985,1.000000006788289,0,0
62,sace_14_7_g00150,0.9999999989999985,1.000000006788289,0,0
62,sace_19_7_3840,0.9999999989999985,1.000000006788289,0,0
62,sace_2_8_h03860,0.9999999989999985,1.000000006788289,0,0
62,Node59,0.9999999989999985,1.000000006788289,0,0
62,sace_6_169_fm00160,0.9999999989999985,1.000000006788289,0,0
62,Node58,0.9999999989999985,1.000000006788289,0,0
62,sace_40_8_h03830,0.9999999989999985,1.000000006788289,0,0
62,sace_24_8_3780,0.9999999989999985,1.000000006788289,0,0
62,Node57,0.9999999989999985,1.000000006788289,0,0
62,sace_53_29_ac00130,0.9999999989999985,1.000000006788289,0,0
62,sace_1_ynr070w,0.9999999989999985,1.000000006788289,0,0
62,sace_15_7_g03870,0.9999999989999985,1.000000006788289,0,0
62,Node55,0.9999999989999985,1.000000006788289,0,0
62,sace_4_8_h03690,0.9999999989999985,1.000000006788289,0,0
62,sace_5_78_bz00120,0.9999999989999985,1.000000006788289,0,0
62,Node68,0.9999999989999985,1.000000006788289,0,0
62,Node54,0.9999999989999985,1.000000006788289,0,0
62,sace_32_7_3770,0.9999999989999985,1.000000006788289,0,0
62,sace_7_7_g03880,0.9999999989999985,1.000000006788289,0,0
62,Node53,0.9999999989999985,1.000000006788289,0,0
62,sace_21_7_3790,0.9999999989999985,1.000000006788289,0,0
62,sace_59_336_lx00100,0.9999999989999985,1.000000006788289,0,0
62,sace_46_8_h03910,0.9999999989999985,1.000000006788289,0,0
62,sace_45_7_g03890,0.9999999989999985,1.000000006788289,0,0
62,sace_25_7_g03880,0.9999999989999985,1.000000006788289,0,0
62,Node75,0.9999999989999985,1.000000006788289,0,0
62,sace_37_7_g03850,0.9999999989999985,1.000000006788289,0,0
62,sace_9_7_g00180,0.9999999989999985,1.000000006788289,0,0
62,sace_60_6_f03350,0.9999999989999985,1.000000006788289,0,0
62,Node82,0.9999999989999985,1.000000006788289,0,0
62,Node80,0.9999999989999985,1.000000006788289,0,0
62,sace_17_7_g03930,0.9999999989999985,1.000000006788289,0,0
62,Node79,0.9999999989999985,1.000000006788289,0,0
62,sace_23_7_3860,0.9999999989999985,1.000000006788289,0,0
62,sace_43_7_g03870,0.9999999989999985,1.000000006788289,0,0
62,Node87,0.9999999989999985,1.000000006788289,0,0
62,sace_35_7_3840,0.9999999989999985,1.000000006788289,0,0
62,Node86,0.9999999989999985,1.000000006788289,0,0
62,sace_31_7_3780,0.9999999989999985,1.000000006788289,0,0
62,sace_58_71_bs00120_AND_sace_58_71_bs00110,0.9999999989999985,1.000000006788289,0,0
62,sace_34_8_3770,0.9999999989999985,1.000000006788289,0,0
62,sace_57_8_h03900,0.9999999989999985,1.000000006788289,0,0
62,sace_56_17_q01110,0.9999999989999985,1.000000006788289,0,0
62,sace_49_8_h03830,0.9999999989999985,1.000000006788289,0,0
62,sace_8_73_bu00100,0.9999999989999985,1.000000006788289,0,0
62,Node52,0.9999999989999985,1.000000006788289,0,0
62,Node20,0.9999999989999985,1.000000006788289,0,0
62,Node18,0.9999999989999985,1.000000006788289,0,0
62,Node16,0.9999999989999985,1.000000006788289,0,0
62,Node14,0.9999999989999985,1.000000006788289,0,0
62,Node10,0.9999999989999985,1.000000006788289,0,0
62,Node8,0.9999999989999985,1.000000006788289,0,0
62,saba_1_58_bf00280,0.9999999989999985,1.000000006788289,0,0
62,saeu_1_4_d02400,0.9999999989999985,1.000000006788289,0,0
62,Node99,0.9999999989999985,1.000000006788289,0,0
62,saar_1_2_b02590,0.9999999989999985,1.000000006788289,0,0
62,sami_1_4.244,0.9999999989999985,1.000000006788289,0,0
62,sace_5_33_ag00510,0.9999999989999985,1.000000006788289,0,0
62,sace_4_1_a02360,0.9999999989999985,1.000000006788289,0,0
62,sace_31_1_2300,0.9999999989999985,1.000000006788289,0,0
62,sace_17_1_a02410,0.9999999989999985,1.000000006788289,0,0
62,sace_6_120_dp00100,0.9999999989999985,1.000000006788289,0,0
62,Node113,0.9999999989999985,1.000000006788289,0,0
62,sace_21_1_2310,0.9999999989999985,1.000000006788289,0,0
62,sace_23_1_2290,0.9999999989999985,1.000000006788289,0,0
62,sace_22_1_2300,0.9999999989999985,1.000000006788289,0,0
62,sace_29_1_2290,0.9999999989999985,1.000000006788289,0,0
62,sace_34_1_2320,0.9999999989999985,1.000000006788289,0,0
62,sace_58_25_y00780,0.9999999989999985,1.000000006788289,0,0
62,sace_37_1_a02430,0.9999999989999985,1.000000006788289,0,0
62,sace_15_1_a02420,0.9999999989999985,1.000000006788289,0,0
62,Node123,0.9999999989999985,1.000000006788289,0,0
62,sace_9_1_a02440,0.9999999989999985,1.000000006788289,0,0
62,Node122,0.9999999989999985,1.000000006788289,0,0
62,Node111,0.9999999989999985,1.000000006788289,0,0
62,sace_50_1_a02410_AND_sace_50_1_a02420,0.9999999989999985,1.000000006788289,0,0
62,sace_49_1_a02460,0.9999999989999985,1.000000006788289,0,0
62,sace_8_2_b02430,0.9999999989999985,1.000000006788289,0,0
62,sace_2_1_a02390,0.9999999989999985,1.000000006788289,0,0
62,sace_57_1_a02410,0.9999999989999985,1.000000006788289,0,0
62,sace_46_1_a02400,0.9999999989999985,1.000000006788289,0,0
62,sace_56_1_a02020,0.9999999989999985,1.000000006788289,0,0
62,sace_24_1_2300,0.9999999989999985,1.000000006788289,0,0
62,sace_40_1_a02390,0.9999999989999985,1.000000006788289,0,0
62,sace_59_110_df00100,0.9999999989999985,1.000000006788289,0,0
62,sace_47_1_a02400,0.9999999989999985,1.000000006788289,0,0
62,sace_7_1_a02410,0.9999999989999985,1.000000006788289,0,0
62,sace_52_1_a02400_AND_sace_52_1_a02410,0.9999999989999985,1.000000006788289,0,0
62,sace_25_1_a02400,0.9999999989999985,1.000000006788289,0,0
62,sace_1_ydr011w,0.9999999989999985,1.000000006788289,0,0
62,sace_16_1_a02380,0.9999999989999985,1.000000006788289,0,0
62,sace_45_1_a02420,0.9999999989999985,1.000000006788289,0,0
62,sace_48_1_a02380,0.9999999989999985,1.000000006788289,0,0
62,sace_60_4_d02440,0.9999999989999985,1.000000006788289,0,0
62,Node108,0.9999999989999985,1.000000006788289,0,0
62,sapa_14_1_a02440,0.9999999989999985,1.000000006788289,0,0
62,sapa_8_1_2350,0.9999999989999985,1.000000006788289,0,0
62,Node148,0.9999999989999985,1.000000006788289,0,0
62,sapa_11_1_a02470,0.9999999989999985,1.000000006788289,0,0
62,sapa_25_1_a02460,0.9999999989999985,1.000000006788289,0,0
62,sapa_4_1_a02470,0.9999999989999985,1.000000006788289,0,0
62,sapa_5_1_2350,0.9999999989999985,1.000000006788289,0,0
62,sapa_9_1_2360,0.9999999989999985,1.000000006788289,0,0
62,Node151,0.9999999989999985,1.000000006788289,0,0
62,Node147,0.9999999989999985,1.000000006788289,0,0
62,sapa_18_1_2390,0.9999999989999985,1.000000006788289,0,0
62,sapa_2_1_a02460,0.9999999989999985,1.000000006788289,0,0
62,sapa_23_1_a02480,0.9999999989999985,1.000000006788289,0,0
62,sapa_3_1_a02470,0.9999999989999985,1.000000006788289,0,0
62,Node160,0.9999999989999985,1.000000006788289,0,0
62,sapa_17_1_2380,0.9999999989999985,1.000000006788289,0,0
62,sapa_7_1_2370,0.9999999989999985,1.000000006788289,0,0
62,Node159,0.9999999989999985,1.000000006788289,0,0
62,Node157,0.9999999989999985,1.000000006788289,0,0
62,Node146,0.9999999989999985,1.000000006788289,0,0
62,Node107,0.9999999989999985,1.000000006788289,0,0
62,Node105,0.9999999989999985,1.000000006788289,0,0
62,Node103,0.9999999989999985,1.000000006788289,0,0
62,saku_1_4.262,0.9999999989999985,1.000000006788289,0,0
62,Node102,0.9999999989999985,1.000000006788289,0,0
62,Node98,0.9999999989999985,1.000000006788289,0,0
62,Node7,0.9999999989999985,1.000000006788289,0,0
62,nada_1_g01840,0.9999999989999985,1.000000006788289,0,0
62,naca_1_e01630,0.9999999990398801,1.041538209452668,0,0
62,Node169,0.9999999990047631,1.004787443029441,0,0
62,naca_1_e01650,0.9999999989999985,1.000000006788289,0,0
62,naca_1_e01640,0.9999999989999985,1.000000006788289,0,0
62,Node173,0.9999999989999985,1.000000006788289,0,0
62,nada_1_g01850,0.9999999989999985,1.000000006788289,0,0
62,Node172,0.9999999989999985,1.000000006788289,0,0
62,Node168,0.9999999990028562,1.002865906424181,0,0
62,kaaf_1_c00820,0.9999999989999985,1.000000006788289,0,0
62,kaaf_1_c00830,0.9999999989999985,1.000000006788289,0,0
62,Node177,0.9999999989999985,1.000000006788289,0,0
62,Node167,0.9999999990002103,1.000211881901332,0,0
62,Node6,0.9999999990011995,1.001202488458364,0,0
62,cagl_1_i04862g,0.9999999989999985,1.000000006788289,0,0
62,kana_1_k01350,0.9999999989999985,1.000000006788289,0,0
62,Node180,0.9999999989999985,1.000000006788289,0,0
62,Node5,0.9999999990119212,1.012066538991951,0,0
62,Node3,0.9999999989999985,1.000000006788289,0,0
63,teph_1_a04220,0.9999999989999934,1.000000047941691,0,0
63,vapo_1_1037.47,0.9999999989999934,1.000000047941691,0,0
63,tebl_1_i01760,0.9999999991321807,1.152321371730045,0,1
63,sami_1_17.26,0.9999999989999934,1.000000047941691,0,0
63,sauv_1_7.3,0.9999999989999934,1.000000047941691,0,0
63,saeu_1_2_b00130,0.9999999989999934,1.000000047941691,0,0
63,Node11,0.9999999989999934,1.000000047941691,0,0
63,saar_1_8_h03780,0.9999999989999934,1.000000047941691,0,0
63,saku_1_14.404,0.9999999989999934,1.000000047941691,0,0
63,sami_1_14.399,0.9999999989999934,1.000000047941691,0,0
63,sapa_18_8_3730,0.9999999989999934,1.000000047941691,0,0
63,sapa_3_8_h03890,0.9999999989999934,1.000000047941691,0,0
63,sapa_16_8_h03890,0.9999999989999934,1.000000047941691,0,0
63,sapa_17_8_3730,0.9999999989999934,1.000000047941691,0,0
63,sapa_2_8_h03860,0.9999999989999934,1.000000047941691,0,0
63,sapa_7_8_3740,0.9999999989999934,1.000000047941691,0,0
63,sapa_23_8_h03850,0.9999999989999934,1.000000047941691,0,0
63,Node24,0.9999999989999934,1.000000047941691,0,0
63,Node22,0.9999999989999934,1.000000047941691,0,0
63,sapa_13_8_h03820,0.9999999989999934,1.000000047941691,0,0
63,sapa_8_8_3750,0.9999999989999934,1.000000047941691,0,0
63,Node32,0.9999999989999934,1.000000047941691,0,0
63,sapa_10_8_3760,0.9999999989999934,1.000000047941691,0,0
63,sapa_11_8_h03830,0.9999999989999934,1.000000047941691,0,0
63,sapa_5_8_3700,0.9999999989999934,1.000000047941691,0,0
63,sapa_19_8_h03900,0.9999999989999934,1.000000047941691,0,0
63,sapa_24_8_h03850,0.9999999989999934,1.000000047941691,0,0
63,Node40,0.9999999989999934,1.000000047941691,0,0
63,sapa_1_8_h03820,0.9999999989999934,1.000000047941691,0,0
63,sapa_21_8_h03870,0.9999999989999934,1.000000047941691,0,0
63,Node43,0.9999999989999934,1.000000047941691,0,0
63,sapa_4_8_h03850,0.9999999989999934,1.000000047941691,0,0
63,sapa_20_8_h03860,0.9999999989999934,1.000000047941691,0,0
63,sapa_22_8_h03900,0.9999999989999934,1.000000047941691,0,0
63,sapa_25_8_h03870,0.9999999989999934,1.000000047941691,0,0
63,sapa_6_8_3750,0.9999999989999934,1.000000047941691,0,0
63,sapa_9_8_3720,0.9999999989999934,1.000000047941691,0,0
63,Node37,0.9999999989999934,1.000000047941691,0,0
63,Node35,0.9999999989999934,1.000000047941691,0,0
63,Node31,0.9999999989999934,1.000000047941691,0,0
63,Node21,0.9999999989999934,1.000000047941691,0,0
63,sace_14_7_g00150,0.9999999989999934,1.000000047941691,0,0
63,sace_19_7_3840,0.9999999989999934,1.000000047941691,0,0
63,sace_2_8_h03860,0.9999999989999934,1.000000047941691,0,0
63,Node59,0.9999999989999934,1.000000047941691,0,0
63,sace_6_169_fm00160,0.9999999989999934,1.000000047941691,0,0
63,Node58,0.9999999989999934,1.000000047941691,0,0
63,sace_40_8_h03830,0.9999999989999934,1.000000047941691,0,0
63,sace_24_8_3780,0.9999999989999934,1.000000047941691,0,0
63,Node57,0.9999999989999934,1.000000047941691,0,0
63,sace_53_29_ac00130,0.9999999989999934,1.000000047941691,0,0
63,sace_1_ynr070w,0.9999999989999934,1.000000047941691,0,0
63,sace_15_7_g03870,0.9999999989999934,1.000000047941691,0,0
63,Node55,0.9999999989999934,1.000000047941691,0,0
63,sace_4_8_h03690,0.9999999989999934,1.000000047941691,0,0
63,sace_5_78_bz00120,0.9999999989999934,1.000000047941691,0,0
63,Node68,0.9999999989999934,1.000000047941691,0,0
63,Node54,0.9999999989999934,1.000000047941691,0,0
63,sace_32_7_3770,0.9999999989999934,1.000000047941691,0,0
63,sace_7_7_g03880,0.9999999989999934,1.000000047941691,0,0
63,Node53,0.9999999989999934,1.000000047941691,0,0
63,sace_21_7_3790,0.9999999989999934,1.000000047941691,0,0
63,sace_59_336_lx00100,0.9999999989999934,1.000000047941691,0,0
63,sace_46_8_h03910,0.9999999989999934,1.000000047941691,0,0
63,sace_45_7_g03890,0.9999999989999934,1.000000047941691,0,0
63,sace_25_7_g03880,0.9999999989999934,1.000000047941691,0,0
63,Node75,0.9999999989999934,1.000000047941691,0,0
63,sace_37_7_g03850,0.9999999989999934,1.000000047941691,0,0
63,sace_9_7_g00180,0.9999999989999934,1.000000047941691,0,0
63,sace_60_6_f03350,0.9999999989999934,1.000000047941691,0,0
63,Node82,0.9999999989999934,1.000000047941691,0,0
63,Node80,0.9999999989999934,1.000000047941691,0,0
63,sace_17_7_g03930,0.9999999989999934,1.000000047941691,0,0
63,Node79,0.9999999989999934,1.000000047941691,0,0
63,sace_23_7_3860,0.9999999989999934,1.000000047941691,0,0
63,sace_43_7_g03870,0.9999999989999934,1.000000047941691,0,0
63,Node87,0.9999999989999934,1.000000047941691,0,0
63,sace_35_7_3840,0.9999999989999934,1.000000047941691,0,0
63,Node86,0.9999999989999934,1.000000047941691,0,0
63,sace_31_7_3780,0.9999999989999934,1.000000047941691,0,0
63,sace_58_71_bs00120_AND_sace_58_71_bs00110,0.9999999989999934,1.000000047941691,0,0
63,sace_34_8_3770,0.9999999989999934,1.000000047941691,0,0
63,sace_57_8_h03900,0.9999999989999934,1.000000047941691,0,0
63,sace_56_17_q01110,0.9999999989999934,1.000000047941691,0,0
63,sace_49_8_h03830,0.9999999989999934,1.000000047941691,0,0
63,sace_8_73_bu00100,0.9999999989999934,1.000000047941691,0,0
63,Node52,0.9999999989999934,1.000000047941691,0,0
63,Node20,0.9999999989999934,1.000000047941691,0,0
63,Node18,0.9999999989999934,1.000000047941691,0,0
63,Node16,0.9999999989999934,1.000000047941691,0,0
63,Node14,0.9999999989999934,1.000000047941691,0,0
63,Node10,0.9999999989999934,1.000000047941691,0,0
63,Node8,0.9999999989999934,1.000000047941691,0,0
63,saba_1_58_bf00280,0.9999999989999934,1.000000047941691,0,0
63,saeu_1_4_d02400,0.9999999989999934,1.000000047941691,0,0
63,Node99,0.9999999989999934,1.000000047941691,0,0
63,saar_1_2_b02590,0.9999999989999934,1.000000047941691,0,0
63,sami_1_4.244,0.9999999989999934,1.000000047941691,0,0
63,sace_5_33_ag00510,0.9999999989999934,1.000000047941691,0,0
63,sace_4_1_a02360,0.9999999989999934,1.000000047941691,0,0
63,sace_31_1_2300,0.9999999989999934,1.000000047941691,0,0
63,sace_17_1_a02410,0.9999999989999934,1.000000047941691,0,0
63,sace_6_120_dp00100,0.9999999989999934,1.000000047941691,0,0
63,Node113,0.9999999989999934,1.000000047941691,0,0
63,sace_21_1_2310,0.9999999989999934,1.000000047941691,0,0
63,sace_23_1_2290,0.9999999989999934,1.000000047941691,0,0
63,sace_22_1_2300,0.9999999989999934,1.000000047941691,0,0
63,sace_29_1_2290,0.9999999989999934,1.000000047941691,0,0
63,sace_34_1_2320,0.9999999989999934,1.000000047941691,0,0
63,sace_58_25_y00780,0.9999999989999934,1.000000047941691,0,0
63,sace_37_1_a02430,0.9999999989999934,1.000000047941691,0,0
63,sace_15_1_a02420,0.9999999989999934,1.000000047941691,0,0
63,Node123,0.9999999989999934,1.000000047941691,0,0
63,sace_9_1_a02440,0.9999999989999934,1.000000047941691,0,0
63,Node122,0.9999999989999934,1.000000047941691,0,0
63,Node111,0.9999999989999934,1.000000047941691,0,0
63,sace_50_1_a02410_AND_sace_50_1_a02420,0.9999999989999934,1.000000047941691,0,0
63,sace_49_1_a02460,0.9999999989999934,1.000000047941691,0,0
63,sace_8_2_b02430,0.9999999989999934,1.000000047941691,0,0
63,sace_2_1_a02390,0.9999999989999934,1.000000047941691,0,0
63,sace_57_1_a02410,0.9999999989999934,1.000000047941691,0,0
63,sace_46_1_a02400,0.9999999989999934,1.000000047941691,0,0
63,sace_56_1_a02020,0.9999999989999934,1.000000047941691,0,0
63,sace_24_1_2300,0.9999999989999934,1.000000047941691,0,0
63,sace_40_1_a02390,0.9999999989999934,1.000000047941691,0,0
63,sace_59_110_df00100,0.9999999989999934,1.000000047941691,0,0
63,sace_47_1_a02400,0.9999999989999934,1.000000047941691,0,0
63,sace_7_1_a02410,0.9999999989999934,1.000000047941691,0,0
63,sace_52_1_a02400_AND_sace_52_1_a02410,0.9999999989999934,1.000000047941691,0,0
63,sace_25_1_a02400,0.9999999989999934,1.000000047941691,0,0
63,sace_1_ydr011w,0.9999999989999934,1.000000047941691,0,0
63,sace_16_1_a02380,0.9999999989999934,1.000000047941691,0,0
63,sace_45_1_a02420,0.9999999989999934,1.000000047941691,0,0
63,sace_48_1_a02380,0.9999999989999934,1.000000047941691,0,0
63,sace_60_4_d02440,0.9999999989999934,1.000000047941691,0,0
63,Node108,0.9999999989999934,1.000000047941691,0,0
63,sapa_14_1_a02440,0.9999999989999934,1.000000047941691,0,0
63,sapa_8_1_2350,0.9999999989999934,1.000000047941691,0,0
63,Node148,0.9999999989999934,1.000000047941691,0,0
63,sapa_11_1_a02470,0.9999999989999934,1.000000047941691,0,0
63,sapa_25_1_a02460,0.9999999989999934,1.000000047941691,0,0
63,sapa_4_1_a02470,0.9999999989999934,1.000000047941691,0,0
63,sapa_5_1_2350,0.9999999989999934,1.000000047941691,0,0
63,sapa_9_1_2360,0.9999999989999934,1.000000047941691,0,0
63,Node151,0.9999999989999934,1.000000047941691,0,0
63,Node147,0.9999999989999934,1.000000047941691,0,0
63,sapa_18_1_2390,0.9999999989999934,1.000000047941691,0,0
63,sapa_2_1_a02460,0.9999999989999934,1.000000047941691,0,0
63,sapa_23_1_a02480,0.9999999989999934,1.000000047941691,0,0
63,sapa_3_1_a02470,0.9999999989999934,1.000000047941691,0,0
63,Node160,0.9999999989999934,1.000000047941691,0,0
63,sapa_17_1_2380,0.9999999989999934,1.000000047941691,0,0
63,sapa_7_1_2370,0.9999999989999934,1.000000047941691,0,0
63,Node159,0.9999999989999934,1.000000047941691,0,0
63,Node157,0.9999999989999934,1.000000047941691,0,0
63,Node146,0.9999999989999934,1.000000047941691,0,0
63,Node107,0.9999999989999934,1.000000047941691,0,0
63,Node105,0.9999999989999934,1.000000047941691,0,0
63,Node103,0.9999999989999934,1.000000047941691,0,0
63,saku_1_4.262,0.9999999989999934,1.000000047941691,0,0
63,Node102,0.9999999989999934,1.000000047941691,0,0
63,Node98,0.9999999989999934,1.000000047941691,0,0
63,Node7,0.9999999989999934,1.000000047941691,0,0
63,nada_1_g01840,0.9999999989999934,1.000000047941691,0,0
63,naca_1_e01630,0.9999999990283669,1.029201942078955,0,1
63,Node169,0.9999999990032992,1.003316790669835,0,0
63,naca_1_e01650,0.9999999989999934,1.000000047941691,0,0
63,naca_1_e01640,0.9999999989999934,1.000000047941691,0,0
63,Node173,0.9999999989999934,1.000000047941691,0,0
63,nada_1_g01850,0.9999999989999934,1.000000047941691,0,0
63,Node172,0.9999999989999934,1.000000047941691,0,0
63,Node168,0.9999999990019707,1.00198125956786,0,0
63,kaaf_1_c00820,0.9999999989999934,1.000000047941691,0,0
63,kaaf_1_c00830,0.9999999989999934,1.000000047941691,0,0
63,Node177,0.9999999989999934,1.000000047941691,0,0
63,Node167,0.9999999990001388,1.000145507355698,0,0
63,Node6,0.9999999990008218,1.000829177794865,0,0
63,cagl_1_i04862g,0.9999999989999934,1.000000047941691,0,0
63,kana_1_k01350,0.9999999989999934,1.000000047941691,0,0
63,Node180,0.9999999989999934,1.000000047941691,0,0
63,Node5,0.999999999008326,1.008402676819249,0,0
63,Node3,0.9999999989999934,1.000000047941691,0,0
68,teph_1_a04220,0.9999875093342526,1.000000000002302,0,0
68,vapo_1_1037.47,0.9999875093342526,1.000000000002302,0,0
68,tebl_1_i01760,0.9999875093342526,1.000000000002302,0,1
68,sami_1_17.26,0.9999875093342526,1.000000000002302,0,0
68,sauv_1_7.3,0.9999875093342526,1.000000000002302,0,0
68,saeu_1_2_b00130,0.9999875093342526,1.000000000002302,0,0
68,Node11,0.9999875093342526,1.000000000002302,0,0
68,saar_1_8_h03780,0.9999875093342526,1.000000000002302,0,0
68,saku_1_14.404,0.9999875093342526,1.000000000002302,0,0
68,sami_1_14.399,0.9999875093342526,1.000000000002302,0,0
68,sapa_18_8_3730,0.9999875093342526,1.000000000002302,0,0
68,sapa_3_8_h03890,0.9999875093342526,1.000000000002302,0,0
68,sapa_16_8_h03890,0.9999875093342526,1.000000000002302,0,0
68,sapa_17_8_3730,0.9999875093342526,1.000000000002302,0,0
68,sapa_2_8_h03860,0.9999875093342526,1.000000000002302,0,0
68,sapa_7_8_3740,0.9999875093342526,1.000000000002302,0,0
68,sapa_23_8_h03850,0.9999875093342526,1.000000000002302,0,0
68,Node24,0.9999875093342526,1.000000000002302,0,0
68,Node22,0.9999875093342526,1.000000000002302,0,0
68,sapa_13_8_h03820,0.9999875093342526,1.000000000002302,0,0
68,sapa_8_8_3750,0.9999875093342526,1.000000000002302,0,0
68,Node32,0.9999875093342526,1.000000000002302,0,0
68,sapa_10_8_3760,0.9999875093342526,1.000000000002302,0,0
68,sapa_11_8_h03830,0.9999875093342526,1.000000000002302,0,0
68,sapa_5_8_3700,0.9999875093342526,1.000000000002302,0,0
68,sapa_19_8_h03900,0.9999875093342526,1.000000000002302,0,0
68,sapa_24_8_h03850,0.9999875093342526,1.000000000002302,0,0
68,Node40,0.9999875093342526,1.000000000002302,0,0
68,sapa_1_8_h03820,0.9999875093342526,1.000000000002302,0,0
68,sapa_21_8_h03870,0.9999875093342526,1.000000000002302,0,0
68,Node43,0.9999875093342526,1.000000000002302,0,0
68,sapa_4_8_h03850,0.9999875093342526,1.000000000002302,0,0
68,sapa_20_8_h03860,0.9999875093342526,1.000000000002302,0,0
68,sapa_22_8_h03900,0.9999875093342526,1.000000000002302,0,0
68,sapa_25_8_h03870,0.9999875093342526,1.000000000002302,0,0
68,sapa_6_8_3750,0.9999875093342526,1.000000000002302,0,0
68,sapa_9_8_3720,0.9999875093342526,1.000000000002302,0,0
68,Node37,0.9999875093342526,1.000000000002302,0,0
68,Node35,0.9999875093342526,1.000000000002302,0,0
68,Node31,0.9999875093342526,1.000000000002302,0,0
68,Node21,0.9999875093342526,1.000000000002302,0,0
68,sace_14_7_g00150,0.9999875093342526,1.000000000002302,0,0
68,sace_19_7_3840,0.9999875093342526,1.000000000002302,0,0
68,sace_2_8_h03860,0.9999875093342526,1.000000000002302,0,0
68,Node59,0.9999875093342526,1.000000000002302,0,0
68,sace_6_169_fm00160,0.9999875093342526,1.000000000002302,0,0
68,Node58,0.9999875093342526,1.000000000002302,0,0
68,sace_40_8_h03830,0.9999875093342526,1.000000000002302,0,0
68,sace_24_8_3780,0.9999875093342526,1.000000000002302,0,0
68,Node57,0.9999875093342526,1.000000000002302,0,0
68,sace_53_29_ac00130,0.9999875093342526,1.000000000002302,0,0
68,sace_1_ynr070w,0.9999875093342526,1.000000000002302,0,0
68,sace_15_7_g03870,0.9999875093342526,1.000000000002302,0,0
68,Node55,0.9999875093342526,1.000000000002302,0,0
68,sace_4_8_h03690,0.9999875093342526,1.000000000002302,0,0
68,sace_5_78_bz00120,0.9999875093342526,1.000000000002302,0,0
68,Node68,0.9999875093342526,1.000000000002302,0,0
68,Node54,0.9999875093342526,1.000000000002302,0,0
68,sace_32_7_3770,0.9999875093342526,1.000000000002302,0,0
68,sace_7_7_g03880,0.9999875093342526,1.000000000002302,0,0
68,Node53,0.9999875093342526,1.000000000002302,0,0
68,sace_21_7_3790,0.9999875093342526,1.000000000002302,0,0
68,sace_59_336_lx00100,0.9999875093342526,1.000000000002302,0,0
68,sace_46_8_h03910,0.9999875093342526,1.000000000002302,0,0
68,sace_45_7_g03890,0.9999875093342526,1.000000000002302,0,0
68,sace_25_7_g03880,0.9999875093342526,1.000000000002302,0,0
68,Node75,0.9999875093342526,1.000000000002302,0,0
68,sace_37_7_g03850,0.9999875093342526,1.000000000002302,0,0
68,sace_9_7_g00180,0.9999875093342526,1.000000000002302,0,0
68,sace_60_6_f03350,0.9999875093342526,1.000000000002302,0,0
68,Node82,0.9999875093342526,1.000000000002302,0,0
68,Node80,0.9999875093342526,1.000000000002302,0,0
68,sace_17_7_g03930,0.9999875093342526,1.000000000002302,0,0
68,Node79,0.9999875093342526,1.000000000002302,0,0
68,sace_23_7_3860,0.9999875093342526,1.000000000002302,0,0
68,sace_43_7_g03870,0.9999875093342526,1.000000000002302,0,0
68,Node87,0.9999875093342526,1.000000000002302,0,0
68,sace_35_7_3840,0.9999875093342526,1.000000000002302,0,0
68,Node86,0.9999875093342526,1.000000000002302,0,0
68,sace_31_7_3780,0.9999875093342526,1.000000000002302,0,0
68,sace_58_71_bs00120_AND_sace_58_71_bs00110,0.9999875093342526,1.000000000002302,0,0
68,sace_34_8_3770,0.9999875093342526,1.000000000002302,0,0
68,sace_57_8_h03900,0.9999875093342526,1.000000000002302,0,0
68,sace_56_17_q01110,0.9999875093342526,1.000000000002302,0,0
68,sace_49_8_h03830,0.9999875093342526,1.000000000002302,0,0
68,sace_8_73_bu00100,0.9999875093342526,1.000000000002302,0,0
68,Node52,0.9999875093342526,1.000000000002302,0,0
68,Node20,0.9999875093342526,1.000000000002302,0,0
68,Node18,0.9999875093342526,1.000000000002302,0,0
68,Node16,0.9999875093342526,1.000000000002302,0,0
68,Node14,0.9999875093342526,1.000000000002302,0,0
68,Node10,0.9999875093342526,1.000000000002302,0,0
68,Node8,0.9999875093342526,1.000000000002302,0,0
68,saba_1_58_bf00280,0.9999875093342526,1.000000000002302,0,0
68,saeu_1_4_d02400,0.9999875093342526,1.000000000002302,0,0
68,Node99,0.9999875093342526,1.000000000002302,0,0
68,saar_1_2_b02590,0.9999875093342526,1.000000000002302,0,0
68,sami_1_4.244,0.9999875093342526,1.000000000002302,0,0
68,sace_5_33_ag00510,0.9999875093342526,1.000000000002302,0,0
68,sace_4_1_a02360,0.9999875093342526,1.000000000002302,0,0
68,sace_31_1_2300,0.9999875093342526,1.000000000002302,0,0
68,sace_17_1_a02410,0.9999875093342526,1.000000000002302,0,0
68,sace_6_120_dp00100,0.9999875093342526,1.000000000002302,0,0
68,Node113,0.9999875093342526,1.000000000002302,0,0
68,sace_21_1_2310,0.9999875093342526,1.000000000002302,0,0
68,sace_23_1_2290,0.9999875093342526,1.000000000002302,0,0
68,sace_22_1_2300,0.9999875093342526,1.000000000002302,0,0
68,sace_29_1_2290,0.9999875093342526,1.000000000002302,0,0
68,sace_34_1_2320,0.9999875093342526,1.000000000002302,0,0
68,sace_58_25_y00780,0.9999875093342526,1.000000000002302,0,0
68,sace_37_1_a02430,0.9999875093342526,1.000000000002302,0,0
68,sace_15_1_a02420,0.9999875093342526,1.000000000002302,0,0
68,Node123,0.9999875093342526,1.000000000002302,0,0
68,sace_9_1_a02440,0.9999875093342526,1.000000000002302,0,0
68,Node122,0.9999875093342526,1.000000000002302,0,0
68,Node111,0.9999875093342526,1.000000000002302,0,0
68,sace_50_1_a02410_AND_sace_50_1_a02420,0.9999875093342526,1.000000000002302,0,0
68,sace_49_1_a02460,0.9999875093342526,1.000000000002302,0,0
68,sace_8_2_b02430,0.9999875093342526,1.000000000002302,0,0
68,sace_2_1_a02390,0.9999875093342526,1.000000000002302,0,0
68,sace_57_1_a02410,0.9999875093342526,1.000000000002302,0,0
68,sace_46_1_a02400,0.9999875093342526,1.000000000002302,0,0
68,sace_56_1_a02020,0.9999875093342526,1.000000000002302,0,0
68,sace_24_1_2300,0.9999875093342526,1.000000000002302,0,0
68,sace_40_1_a02390,0.9999875093342526,1.000000000002302,0,0
68,sace_59_110_df00100,0.9999875093342526,1.000000000002302,0,0
68,sace_47_1_a02400,0.9999875093342526,1.000000000002302,0,0
68,sace_7_1_a02410,0.9999875093342526,1.000000000002302,0,0
68,sace_52_1_a02400_AND_sace_52_1_a02410,0.9999875093342526,1.000000000002302,0,0
68,sace_25_1_a02400,0.9999875093342526,1.000000000002302,0,0
68,sace_1_ydr011w,0.9999875093342526,1.000000000002302,0,0
68,sace_16_1_a02380,0.9999875093342526,1.000000000002302,0,0
68,sace_45_1_a02420,0.9999875093342526,1.000000000002302,0,0
68,sace_48_1_a02380,0.9999875093342526,1.000000000002302,0,0
68,sace_60_4_d02440,0.9999875093342526,1.000000000002302,0,0
68,Node108,0.9999875093342526,1.000000000002302,0,0
68,sapa_14_1_a02440,0.9999875093342526,1.000000000002302,0,0
68,sapa_8_1_2350,0.9999875093342526,1.000000000002302,0,0
68,Node148,0.9999875093342526,1.000000000002302,0,0
68,sapa_11_1_a02470,0.9999875093342526,1.000000000002302,0,0
68,sapa_25_1_a02460,0.9999875093342526,1.000000000002302,0,0
68,sapa_4_1_a02470,0.9999875093342526,1.000000000002302,0,0
68,sapa_5_1_2350,0.9999875093342526,1.000000000002302,0,0
68,sapa_9_1_2360,0.9999875093342526,1.000000000002302,0,0
68,Node151,0.9999875093342526,1.000000000002302,0,0
68,Node147,0.9999875093342526,1.000000000002302,0,0
68,sapa_18_1_2390,0.9999875093342526,1.000000000002302,0,0
68,sapa_2_1_a02460,0.9999875093342526,1.000000000002302,0,0
68,sapa_23_1_a02480,0.9999875093342526,1.000000000002302,0,0
68,sapa_3_1_a02470,0.9999875093342526,1.000000000002302,0,0
68,Node160,0.9999875093342526,1.000000000002302,0,0
68,sapa_17_1_2380,0.9999875093342526,1.000000000002302,0,0
68,sapa_7_1_2370,0.9999875093342526,1.000000000002302,0,0
68,Node159,0.9999875093342526,1.000000000002302,0,0
68,Node157,0.9999875093342526,1.000000000002302,0,0
68,Node146,0.9999875093342526,1.000000000002302,0,0
68,Node107,0.9999875093342526,1.000000000002302,0,0
68,Node105,0.9999875093342526,1.000000000002302,0,0
68,Node103,0.9999875093342526,1.000000000002302,0,0
68,saku_1_4.262,0.9999875093342526,1.000000000002302,0,0
68,Node102,0.9999875093342526,1.000000000002302,0,0
68,Node98,0.9999875093342526,1.000000000002302,0,0
68,Node7,0.9999875093342526,1.000000000002302,0,0
68,nada_1_g01840,0.9999875093342526,1.000000000002302,0,0
68,naca_1_e01630,0.9999875093342526,1.000000000002302,0,3
68,Node169,0.9999875093342526,1.000000000002302,0,0
68,naca_1_e01650,0.9999875093342526,1.000000000002302,0,0
68,naca_1_e01640,0.9999875093342526,1.000000000002302,0,0
68,Node173,0.9999875093342526,1.000000000002302,0,0
68,nada_1_g01850,0.9999875093342526,1.000000000002302,0,0
68,Node172,0.9999875093342526,1.000000000002302,0,0
68,Node168,0.9999875093342526,1.000000000002302,0,0
68,kaaf_1_c00820,0.9999875093342526,1.000000000002302,0,0
68,kaaf_1_c00830,0.9999875093342526,1.000000000002302,0,0
68,Node177,0.9999875093342526,1.000000000002302,0,0
68,Node167,0.9999875093342526,1.000000000002302,0,0
68,Node6,0.9999875093342526,1.000000000002302,0,0
68,cagl_1_i04862g,0.9999875093342526,1.000000000002302,0,0
68,kana_1_k01350,0.9999875093342526,1.000000000002302,0,0
68,Node180,0.9999875093342526,1.000000000002302,0,0
68,Node5,0.9999875093342526,1.000000000002302,0,0
68,Node3,0.9999875093342526,1.000000000002302,0,0
69,teph_1_a04220,0.9996572040272047,1.000000000000125,0,0
69,vapo_1_1037.47,0.9996572040272047,1.000000000000125,0,0
69,tebl_1_i01760,0.9996572040272047,1.000000000000125,1,1
69,sami_1_17.26,0.9996572040272047,1.000000000000125,0,0
69,sauv_1_7.3,0.9996572040272047,1.000000000000125,0,0
69,saeu_1_2_b00130,0.9996572040272047,1.000000000000125,0,0
69,Node11,0.9996572040272047,1.000000000000125,0,0
69,saar_1_8_h03780,0.9996572040272047,1.000000000000125,0,0
69,saku_1_14.404,0.9996572040272047,1.000000000000125,0,0
69,sami_1_14.399,0.9996572040272047,1.000000000000125,0,0
69,sapa_18_8_3730,0.9996572040272047,1.000000000000125,0,0
69,sapa_3_8_h03890,0.9996572040272047,1.000000000000125,0,0
69,sapa_16_8_h03890,0.9996572040272047,1.000000000000125,0,0
69,sapa_17_8_3730,0.9996572040272047,1.000000000000125,0,0
69,sapa_2_8_h03860,0.9996572040272047,1.000000000000125,0,0
69,sapa_7_8_3740,0.9996572040272047,1.000000000000125,0,0
69,sapa_23_8_h03850,0.9996572040272047,1.000000000000125,0,0
69,Node24,0.9996572040272047,1.000000000000125,0,0
69,Node22,0.9996572040272047,1.000000000000125,0,0
69,sapa_13_8_h03820,0.9996572040272047,1.000000000000125,0,0
69,sapa_8_8_3750,0.9996572040272047,1.000000000000125,0,0
69,Node32,0.9996572040272047,1.000000000000125,0,0
69,sapa_10_8_3760,0.9996572040272047,1.000000000000125,0,0
69,sapa_11_8_h03830,0.9996572040272047,1.000000000000125,0,0
69,sapa_5_8_3700,0.9996572040272047,1.000000000000125,0,0
69,sapa_19_8_h03900,0.9996572040272047,1.000000000000125,0,0
69,sapa_24_8_h03850,0.9996572040272047,1.000000000000125,0,0
69,Node40,0.9996572040272047,1.000000000000125,0,0
69,sapa_1_8_h03820,0.9996572040272047,1.000000000000125,0,0
69,sapa_21_8_h03870,0.9996572040272047,1.000000000000125,0,0
69,Node43,0.9996572040272047,1.000000000000125,0,0
69,sapa_4_8_h03850,0.9996572040272047,1.000000000000125,0,0
69,sapa_20_8_h03860,0.9996572040272047,1.000000000000125,0,0
69,sapa_22_8_h03900,0.9996572040272047,1.000000000000125,0,0
69,sapa_25_8_h03870,0.9996572040272047,1.000000000000125,0,0
69,sapa_6_8_3750,0.9996572040272047,1.000000000000125,0,0
69,sapa_9_8_3720,0.9996572040272047,1.000000000000125,0,0
69,Node37,0.9996572040272047,1.000000000000125,0,0
69,Node35,0.9996572040272047,1.000000000000125,0,0
69,Node31,0.9996572040272047,1.000000000000125,0,0
69,Node21,0.9996572040272047,1.000000000000125,0,0
69,sace_14_7_g00150,0.9996572040272047,1.000000000000125,0,0
69,sace_19_7_3840,0.9996572040272047,1.000000000000125,0,0
69,sace_2_8_h03860,0.9996572040272047,1.000000000000125,0,0
69,Node59,0.9996572040272047,1.000000000000125,0,0
69,sace_6_169_fm00160,0.9996572040272047,1.000000000000125,0,0
69,Node58,0.9996572040272047,1.000000000000125,0,0
69,sace_40_8_h03830,0.9996572040272047,1.000000000000125,0,0
69,sace_24_8_3780,0.9996572040272047,1.000000000000125,0,0
69,Node57,0.9996572040272047,1.000000000000125,0,0
69,sace_53_29_ac00130,0.9996572040272047,1.000000000000125,0,0
69,sace_1_ynr070w,0.9996572040272047,1.000000000000125,0,0
69,sace_15_7_g03870,0.9996572040272047,1.000000000000125,0,0
69,Node55,0.9996572040272047,1.000000000000125,0,0
69,sace_4_8_h03690,0.9996572040272047,1.000000000000125,0,0
69,sace_5_78_bz00120,0.9996572040272047,1.000000000000125,0,0
69,Node68,0.9996572040272047,1.000000000000125,0,0
69,Node54,0.9996572040272047,1.000000000000125,0,0
69,sace_32_7_3770,0.9996572040272047,1.000000000000125,0,0
69,sace_7_7_g03880,0.9996572040272047,1.000000000000125,0,0
69,Node53,0.9996572040272047,1.000000000000125,0,0
69,sace_21_7_3790,0.9996572040272047,1.000000000000125,0,0
69,sace_59_336_lx00100,0.9996572040272047,1.000000000000125,0,0
69,sace_46_8_h03910,0.9996572040272047,1.000000000000125,0,0
69,sace_45_7_g03890,0.9996572040272047,1.000000000000125,0,0
69,sace_25_7_g03880,0.9996572040272047,1.000000000000125,0,0
69,Node75,0.9996572040272047,1.000000000000125,0,0
69,sace_37_7_g03850,0.9996572040272047,1.000000000000125,0,0
69,sace_9_7_g00180,0.9996572040272047,1.000000000000125,0,0
69,sace_60_6_f03350,0.9996572040272047,1.000000000000125,0,0
69,Node82,0.9996572040272047,1.000000000000125,0,0
69,Node80,0.9996572040272047,1.000000000000125,0,0
69,sace_17_7_g03930,0.9996572040272047,1.000000000000125,0,0
69,Node79,0.9996572040272047,1.000000000000125,0,0
69,sace_23_7_3860,0.9996572040272047,1.000000000000125,0,0
69,sace_43_7_g03870,0.9996572040272047,1.000000000000125,0,0
69,Node87,0.9996572040272047,1.000000000000125,0,0
69,sace_35_7_3840,0.9996572040272047,1.000000000000125,0,0
69,Node86,0.9996572040272047,1.000000000000125,0,0
69,sace_31_7_3780,0.9996572040272047,1.000000000000125,0,0
69,sace_58_71_bs00120_AND_sace_58_71_bs00110,0.9996572040272047,1.000000000000125,0,0
69,sace_34_8_3770,0.9996572040272047,1.000000000000125,0,0
69,sace_57_8_h03900,0.9996572040272047,1.000000000000125,0,0
69,sace_56_17_q01110,0.9996572040272047,1.000000000000125,0,0
69,sace_49_8_h03830,0.9996572040272047,1.000000000000125,0,0
69,sace_8_73_bu00100,0.9996572040272047,1.000000000000125,0,0
69,Node52,0.9996572040272047,1.000000000000125,0,0
69,Node20,0.9996572040272047,1.000000000000125,0,0
69,Node18,0.9996572040272047,1.000000000000125,0,0
69,Node16,0.9996572040272047,1.000000000000125,0,0
69,Node14,0.9996572040272047,1.000000000000125,0,0
69,Node10,0.9996572040272047,1.000000000000125,0,0
69,Node8,0.9996572040272047,1.000000000000125,0,0
69,saba_1_58_bf00280,0.9996572040272047,1.000000000000125,0,0
69,saeu_1_4_d02400,0.9996572040272047,1.000000000000125,0,0
69,Node99,0.9996572040272047,1.000000000000125,0,0
69,saar_1_2_b02590,0.9996572040272047,1.000000000000125,0,0
69,sami_1_4.244,0.9996572040272047,1.000000000000125,0,0
69,sace_5_33_ag00510,0.9996572040272047,1.000000000000125,0,0
69,sace_4_1_a02360,0.9996572040272047,1.000000000000125,0,0
69,sace_31_1_2300,0.9996572040272047,1.000000000000125,0,0
69,sace_17_1_a02410,0.9996572040272047,1.000000000000125,0,0
69,sace_6_120_dp00100,0.9996572040272047,1.000000000000125,0,0
69,Node113,0.9996572040272047,1.000000000000125,0,0
69,sace_21_1_2310,0.9996572040272047,1.000000000000125,0,0
69,sace_23_1_2290,0.9996572040272047,1.000000000000125,0,0
69,sace_22_1_2300,0.9996572040272047,1.000000000000125,0,0
69,sace_29_1_2290,0.9996572040272047,1.000000000000125,0,0
69,sace_34_1_2320,0.9996572040272047,1.000000000000125,0,0
69,sace_58_25_y00780,0.9996572040272047,1.000000000000125,0,0
69,sace_37_1_a02430,0.9996572040272047,1.000000000000125,0,0
69,sace_15_1_a02420,0.9996572040272047,1.000000000000125,0,0
69,Node123,0.9996572040272047,1.000000000000125,0,0
69,sace_9_1_a02440,0.9996572040272047,1.000000000000125,0,0
69,Node122,0.9996572040272047,1.000000000000125,0,0
69,Node111,0.9996572040272047,1.000000000000125,0,0
69,sace_50_1_a02410_AND_sace_50_1_a02420,0.9996572040272047,1.000000000000125,0,0
69,sace_49_1_a02460,0.9996572040272047,1.000000000000125,0,0
69,sace_8_2_b02430,0.9996572040272047,1.000000000000125,0,0
69,sace_2_1_a02390,0.9996572040272047,1.000000000000125,0,0
69,sace_57_1_a02410,0.9996572040272047,1.000000000000125,0,0
69,sace_46_1_a02400,0.9996572040272047,1.000000000000125,0,0
69,sace_56_1_a02020,0.9996572040272047,1.000000000000125,0,0
69,sace_24_1_2300,0.9996572040272047,1.000000000000125,0,0
69,sace_40_1_a02390,0.9996572040272047,1.000000000000125,0,0
69,sace_59_110_df00100,0.9996572040272047,1.000000000000125,0,0
69,sace_47_1_a02400,0.9996572040272047,1.000000000000125,0,0
69,sace_7_1_a02410,0.9996572040272047,1.000000000000125,0,0
69,sace_52_1_a02400_AND_sace_52_1_a02410,0.9996572040272047,1.000000000000125,0,0
69,sace_25_1_a02400,0.9996572040272047,1.000000000000125,0,0
69,sace_1_ydr011w,0.9996572040272047,1.000000000000125,0,0
69,sace_16_1_a02380,0.9996572040272047,1.000000000000125,0,0
69,sace_45_1_a02420,0.9996572040272047,1.000000000000125,0,0
69,sace_48_1_a02380,0.9996572040272047,1.000000000000125,0,0
69,sace_60_4_d02440,0.9996572040272047,1.000000000000125,0,0
69,Node108,0.9996572040272047,1.000000000000125,0,0
69,sapa_14_1_a02440,0.9996572040272047,1.000000000000125,0,0
69,sapa_8_1_2350,0.9996572040272047,1.000000000000125,0,0
69,Node148,0.9996572040272047,1.000000000000125,0,0
69,sapa_11_1_a02470,0.9996572040272047,1.000000000000125,0,0
69,sapa_25_1_a02460,0.9996572040272047,1.000000000000125,0,0
69,sapa_4_1_a02470,0.9996572040272047,1.000000000000125,0,0
69,sapa_5_1_2350,0.9996572040272047,1.000000000000125,0,0
69,sapa_9_1_2360,0.9996572040272047,1.000000000000125,0,0
69,Node151,0.9996572040272047,1.000000000000125,0,0
69,Node147,0.9996572040272047,1.000000000000125,0,0
69,sapa_18_1_2390,0.9996572040272047,1.000000000000125,0,0
69,sapa_2_1_a02460,0.9996572040272047,1.000000000000125,0,0
69,sapa_23_1_a02480,0.9996572040272047,1.000000000000125,0,0
69,sapa_3_1_a02470,0.9996572040272047,1.000000000000125,0,0
69,Node160,0.9996572040272047,1.000000000000125,0,0
69,sapa_17_1_2380,0.9996572040272047,1.000000000000125,0,0
69,sapa_7_1_2370,0.9996572040272047,1.000000000000125,0,0
69,Node159,0.9996572040272047,1.000000000000125,0,0
69,Node157,0.9996572040272047,1.000000000000125,0,0
69,Node146,0.9996572040272047,1.000000000000125,0,0
69,Node107,0.9996572040272047,1.000000000000125,0,0
69,Node105,0.9996572040272047,1.000000000000125,0,0
69,Node103,0.9996572040272047,1.000000000000125,0,0
69,saku_1_4.262,0.9996572040272047,1.000000000000125,0,0
69,Node102,0.9996572040272047,1.000000000000125,0,0
69,Node98,0.9996572040272047,1.000000000000125,0,0
69,Node7,0.9996572040272047,1.000000000000125,0,0
69,nada_1_g01840,0.9996572040272047,1.000000000000125,0,0
69,naca_1_e01630,0.9996572040272047,1.000000000000125,1,1
69,Node169,0.9996572040272047,1.000000000000125,0,0
69,naca_1_e01650,0.9996572040272047,1.000000000000125,0,0
69,naca_1_e01640,0.9996572040272047,1.000000000000125,0,0
69,Node173,0.9996572040272047,1.000000000000125,0,0
69,nada_1_g01850,0.9996572040272047,1.000000000000125,0,0
69,Node172,0.9996572040272047,1.000000000000125,0,0
69,Node168,0.9996572040272047,1.000000000000125,0,0
69,kaaf_1_c00820,0.9996572040272047,1.000000000000125,0,0
69,kaaf_1_c00830,0.9996572040272047,1.000000000000125,0,0
69,Node177,0.9996572040272047,1.000000000000125,0,0
69,Node167,0.9996572040272047,1.000000000000125,0,0
69,Node6,0.9996572040272047,1.000000000000125,0,0
69,cagl_1_i04862g,0.9996572040272047,1.000000000000125,0,0
69,kana_1_k01350,0.9996572040272047,1.000000000000125,0,0
69,Node180,0.9996572040272047,1.000000000000125,0,0
69,Node5,0.9996572040272047,1.000000000000125,0,0
69,Node3,0.9996572040272047,1.000000000000125,0,0
71,teph_1_a04220,0.01971116833337538,0.1200064549472472,0,0
71,vapo_1_1037.47,0.01976178592470948,0.120320840141995,0,0
71,tebl_1_i01760,0.01871575101459575,0.1138305215400162,0,0
71,sami_1_17.26,0.4767977707683013,5.438898136263917,0,0
71,sauv_1_7.3,0.143508255927677,1,0,0
71,saeu_1_2_b00130,0.143508255927677,1,0,0
71,Node11,0.143508255927677,1,0,0
71,saar_1_8_h03780,0.143508255927677,1,0,0
71,saku_1_14.404,0.143508255927677,1,0,0
71,sami_1_14.399,0.143508255927677,1,0,0
71,sapa_18_8_3730,0.143508255927677,1,0,0
71,sapa_3_8_h03890,0.143508255927677,1,0,0
71,sapa_16_8_h03890,0.143508255927677,1,0,0
71,sapa_17_8_3730,0.143508255927677,1,0,0
71,sapa_2_8_h03860,0.143508255927677,1,0,0
71,sapa_7_8_3740,0.143508255927677,1,0,0
71,sapa_23_8_h03850,0.143508255927677,1,0,0
71,Node24,0.143508255927677,1,0,0
71,Node22,0.143508255927677,1,0,0
71,sapa_13_8_h03820,0.143508255927677,1,0,0
71,sapa_8_8_3750,0.143508255927677,1,0,0
71,Node32,0.143508255927677,1,0,0
71,sapa_10_8_3760,0.143508255927677,1,0,0
71,sapa_11_8_h03830,0.143508255927677,1,0,0
71,sapa_5_8_3700,0.143508255927677,1,0,0
71,sapa_19_8_h03900,0.143508255927677,1,0,0
71,sapa_24_8_h03850,0.143508255927677,1,0,0
71,Node40,0.143508255927677,1,0,0
71,sapa_1_8_h03820,0.143508255927677,1,0,0
71,sapa_21_8_h03870,0.143508255927677,1,0,0
71,Node43,0.143508255927677,1,0,0
71,sapa_4_8_h03850,0.143508255927677,1,0,0
71,sapa_20_8_h03860,0.143508255927677,1,0,0
71,sapa_22_8_h03900,0.143508255927677,1,0,0
71,sapa_25_8_h03870,0.143508255927677,1,0,0
71,sapa_6_8_3750,0.143508255927677,1,0,0
71,sapa_9_8_3720,0.143508255927677,1,0,0
71,Node37,0.143508255927677,1,0,0
71,Node35,0.143508255927677,1,0,0
71,Node31,0.143508255927677,1,0,0
71,Node21,0.143508255927677,1,0,0
71,sace_14_7_g00150,0.143508255927677,1,0,0
71,sace_19_7_3840,0.143508255927677,1,0,0
71,sace_2_8_h03860,0.143508255927677,1,0,0
71,Node59,0.143508255927677,1,0,0
71,sace_6_169_fm00160,0.143508255927677,1,0,0
71,Node58,0.143508255927677,1,0,0
71,sace_40_8_h03830,0.143508255927677,1,0,0
71,sace_24_8_3780,0.143508255927677,1,0,0
71,Node57,0.143508255927677,1,0,0
71,sace_53_29_ac00130,0.143508255927677,1,0,0
71,sace_1_ynr070w,0.143508255927677,1,0,0
71,sace_15_7_g03870,0.143508255927677,1,0,0
71,Node55,0.143508255927677,1,0,0
71,sace_4_8_h03690,0.143508255927677,1,0,0
71,sace_5_78_bz00120,0.143508255927677,1,0,0
71,Node68,0.143508255927677,1,0,0
71,Node54,0.143508255927677,1,0,0
71,sace_32_7_3770,0.143508255927677,1,0,0
71,sace_7_7_g03880,0.143508255927677,1,0,0
71,Node53,0.143508255927677,1,0,0
71,sace_21_7_3790,0.143508255927677,1,0,0
71,sace_59_336_lx00100,0.143508255927677,1,0,0
71,sace_46_8_h03910,0.143508255927677,1,0,0
71,sace_45_7_g03890,0.143508255927677,1,0,0
71,sace_25_7_g03880,0.143508255927677,1,0,0
71,Node75,0.143508255927677,1,0,0
71,sace_37_7_g03850,0.143508255927677,1,0,0
71,sace_9_7_g00180,0.143508255927677,1,0,0
71,sace_60_6_f03350,0.143508255927677,1,0,0
71,Node82,0.143508255927677,1,0,0
71,Node80,0.143508255927677,1,0,0
71,sace_17_7_g03930,0.143508255927677,1,0,0
71,Node79,0.143508255927677,1,0,0
71,sace_23_7_3860,0.143508255927677,1,0,0
71,sace_43_7_g03870,0.143508255927677,1,0,0
71,Node87,0.143508255927677,1,0,0
71,sace_35_7_3840,0.143508255927677,1,0,0
71,Node86,0.143508255927677,1,0,0
71,sace_31_7_3780,0.143508255927677,1,0,0
71,sace_58_71_bs00120_AND_sace_58_71_bs00110,0.143508255927677,1,0,0
71,sace_34_8_3770,0.143508255927677,1,0,0
71,sace_57_8_h03900,0.143508255927677,1,0,0
71,sace_56_17_q01110,0.143508255927677,1,0,0
71,sace_49_8_h03830,0.143508255927677,1,0,0
71,sace_8_73_bu00100,0.143508255927677,1,0,0
71,Node52,0.143508255927677,1,0,0
71,Node20,0.143508255927677,1,0,0
71,Node18,0.143508255927677,1,0,0
71,Node16,0.143508255927677,1,0,0
71,Node14,0.143508255927677,1,0,0
71,Node10,0.143508255927677,1,0,0
71,Node8,0.6079381671826078,9.254461192886758,0,2
71,saba_1_58_bf00280,0.04391598114758789,0.2741402633610063,0,0
71,saeu_1_4_d02400,0.04307217114254311,0.2686357906690536,1,0
71,Node99,0.04662312695761599,0.2918657134236163,0,0
71,saar_1_2_b02590,0.02433011785770462,0.1488290152930759,0,0
71,sami_1_4.244,0.03755153858710453,0.2328608872885567,0,0
71,sace_5_33_ag00510,0.143508255927677,1,0,0
71,sace_4_1_a02360,0.133808718699896,0.921970231255825,0,0
71,sace_31_1_2300,0.1296563219011017,0.8890971392624375,0,0
71,sace_17_1_a02410,0.1355321620911415,0.9357068760857095,0,0
71,sace_6_120_dp00100,0.1399038676922492,0.9707983304358309,0,0
71,Node113,0.1408053171790548,0.9780786277420156,0,0
71,sace_21_1_2310,0.1381519385184734,0.9566929392336966,0,0
71,sace_23_1_2290,0.1399100974098247,0.9708485905891561,0,0
71,sace_22_1_2300,0.143508255927677,1,0,0
71,sace_29_1_2290,0.1426009580185268,0.9926262224855866,0,0
71,sace_34_1_2320,0.1416989235905638,0.985310676290011,0,0
71,sace_58_25_y00780,0.1408033108463494,0.978062407210849,0,0
71,sace_37_1_a02430,0.1390281776838704,0.9637406700529454,0,0
71,sace_15_1_a02420,0.143508255927677,1,0,0
71,Node123,0.143508255927677,1,0,0
71,sace_9_1_a02440,0.1399137700764842,0.9708782212926986,0,0
71,Node122,0.1372791234009673,0.9496869810984176,0,0
71,Node111,0.1372752869584621,0.9496562178322929,0,0
71,sace_50_1_a02410_AND_sace_50_1_a02420,0.142599817540276,0.9926169634290338,0,0
71,sace_49_1_a02460,0.143508255927677,1,0,0
71,sace_8_2_b02430,0.1416962436335307,0.985288964608715,0,0
71,sace_2_1_a02390,0.1338299464055064,0.9221390934305438,0,0
71,sace_57_1_a02410,0.128831267478797,0.8826027871382603,0,0
71,sace_46_1_a02400,0.1408037384559813,0.9780658642858387,0,0
71,sace_56_1_a02020,0.1390298281969352,0.9637539589279718,0,0
71,sace_24_1_2300,0.1416993778536815,0.9853143565176901,0,0
71,sace_40_1_a02390,0.1416996106630666,0.9853162426321362,0,0
71,sace_59_110_df00100,0.1355394852006586,0.9357653615338882,0,0
71,sace_47_1_a02400,0.1408022276395971,0.9780536498768049,0,0
71,sace_7_1_a02410,0.142600840191548,0.9926252658974527,0,0
71,sace_52_1_a02400_AND_sace_52_1_a02410,0.1321446773863204,0.9087588185451798,0,0
71,sace_25_1_a02400,0.1329910589685939,0.9154722041252141,0,0
71,sace_1_ydr011w,0.1338392624353864,0.9222132032080118,0,0
71,sace_16_1_a02380,0.1408027628972908,0.9780579772385238,0,0
71,sace_45_1_a02420,0.1338381755028339,0.9222045564887628,0,0
71,sace_48_1_a02380,0.1390288361566173,0.9637459716480351,0,0
71,sace_60_4_d02440,0.1338402142778354,0.922220775282084,0,0
71,Node108,0.052084864346038,0.3279354556541236,1,0
71,sapa_14_1_a02440,0.1420890051322553,0.9884723700644836,0,0
71,sapa_8_1_2350,0.143508255927677,1,0,0
71,Node148,0.1330196865828819,0.9156995037085228,0,0
71,sapa_11_1_a02470,0.142089658366727,0.9884776670800911,0,0
71,sapa_25_1_a02460,0.142090190225537,0.9884819798780697,0,0
71,sapa_4_1_a02470,0.1427970891545338,0.9942188939808803,0,0
71,sapa_5_1_2350,0.1427970891472736,0.9942188939219105,0,0
71,sapa_9_1_2360,0.143508255927677,1,0,0
71,Node151,0.1367217656042651,0.9452205640087755,0,0
71,Node147,0.1284297848870934,0.8794469952631269,0,0
71,sapa_18_1_2390,0.1199145287394346,0.8131922819309924,0,0
71,sapa_2_1_a02460,0.1428013503104747,0.9942535045393571,0,0
71,sapa_23_1_a02480,0.1428013793148204,0.9942537401237008,0,0
71,sapa_3_1_a02470,0.143508255927677,1,0,0
71,Node160,0.1427929897202737,0.9941855973056781,0,0
71,sapa_17_1_2380,0.1400148453989706,0.971693786107822,0,0
71,sapa_7_1_2370,0.1413876174990999,0.9827895354427817,0,0
71,Node159,0.1213204880226373,0.8240431300970628,0,0
71,Node157,0.1165044538076134,0.7870176248475869,0,0
71,Node146,0.07815951561462918,0.5060254698089715,0,0
71,Node107,0.06892448612961127,0.4418093739141111,0,0
71,Node105,0.08055678514516895,0.5229058595989247,0,0
71,Node103,0.1119862900292741,0.7526472531537216,0,0
71,saku_1_4.262,0.03468566140890269,0.2144507244892366,0,0
71,Node102,0.08216752164847696,0.5342974001857984,0,0
71,Node98,0.01759612918055097,0.1068989332248514,0,0
71,Node7,0.06553065639059752,0.4185291913496654,0,0
71,nada_1_g01840,0.143508255927677,1,0,0
71,naca_1_e01630,0.7609288411465708,18.99604340198798,0.75,2.25
71,Node169,0.3564619558402971,3.305866061725061,0,0
71,naca_1_e01650,0.01900353344222302,0.1156147410973238,1,0
71,naca_1_e01640,0.143508255927677,1,0,0
71,Node173,0.03841199963135544,0.2384098395707162,0,0
71,nada_1_g01850,0.01325501478998837,0.08017179057695778,0,0
71,Node172,0.05985301317546256,0.379958841724292,0,0
71,Node168,0.03683664163773081,0.2282581911606373,0,0
71,kaaf_1_c00820,0.9901628502267987,600.7359730617626,0,2
71,kaaf_1_c00830,0.02322147574176063,0.1418861511684594,1,0
71,Node177,0.03552285253521958,0.2198174602424795,0,0
71,Node167,0.08598741885658644,0.5614732025659823,0,0
71,Node6,0.04920521625166602,0.3088663877764594,0,0
71,cagl_1_i04862g,0.01028740627397992,0.06203590033268667,1,0
71,kana_1_k01350,0.01087945644258703,0.06564539567024495,1,0
71,Node180,0.03389629907783423,0.2093991101264679,0,0
71,Node5,0.02622295964941367,0.1607194622847859,0,0
71,Node3,0.9841228216319775,369.9323181651971,0.75,2.25
73,teph_1_a04220,0.9492839713798912,113.3958620265579,0,2
73,vapo_1_1037.47,0.03976864850185391,0.2509061160885875,0,0
73,tebl_1_i01760,0.1907538529197974,1.428035407152854,1,1
73,sami_1_17.26,0.3285897054617537,2.964915048892243,0,0
73,sauv_1_7.3,0.1416784282855484,1,0,0
73,saeu_1_2_b00130,0.1416784282855484,1,0,0
73,Node11,0.1416784282855484,1,0,0
73,saar_1_8_h03780,0.1416784282855484,1,0,0
73,saku_1_14.404,0.1416784282855484,1,0,0
73,sami_1_14.399,0.1416784282855484,1,0,0
73,sapa_18_8_3730,0.1416784282855484,1,0,0
73,sapa_3_8_h03890,0.1416784282855484,1,0,0
73,sapa_16_8_h03890,0.1416784282855484,1,0,0
73,sapa_17_8_3730,0.1416784282855484,1,0,0
73,sapa_2_8_h03860,0.1416784282855484,1,0,0
73,sapa_7_8_3740,0.1416784282855484,1,0,0
73,sapa_23_8_h03850,0.1416784282855484,1,0,0
73,Node24,0.1416784282855484,1,0,0
73,Node22,0.1416784282855484,1,0,0
73,sapa_13_8_h03820,0.1416784282855484,1,0,0
73,sapa_8_8_3750,0.1416784282855484,1,0,0
73,Node32,0.1416784282855484,1,0,0
73,sapa_10_8_3760,0.1416784282855484,1,0,0
73,sapa_11_8_h03830,0.1416784282855484,1,0,0
73,sapa_5_8_3700,0.1416784282855484,1,0,0
73,sapa_19_8_h03900,0.1416784282855484,1,0,0
73,sapa_24_8_h03850,0.1416784282855484,1,0,0
73,Node40,0.1416784282855484,1,0,0
73,sapa_1_8_h03820,0.1416784282855484,1,0,0
73,sapa_21_8_h03870,0.1416784282855484,1,0,0
73,Node43,0.1416784282855484,1,0,0
73,sapa_4_8_h03850,0.1416784282855484,1,0,0
73,sapa_20_8_h03860,0.1416784282855484,1,0,0
73,sapa_22_8_h03900,0.1416784282855484,1,0,0
73,sapa_25_8_h03870,0.1416784282855484,1,0,0
73,sapa_6_8_3750,0.1416784282855484,1,0,0
73,sapa_9_8_3720,0.1416784282855484,1,0,0
73,Node37,0.1416784282855484,1,0,0
73,Node35,0.1416784282855484,1,0,0
73,Node31,0.1416784282855484,1,0,0
73,Node21,0.1416784282855484,1,0,0
73,sace_14_7_g00150,0.1416784282855484,1,0,0
73,sace_19_7_3840,0.1416784282855484,1,0,0
73,sace_2_8_h03860,0.1416784282855484,1,0,0
73,Node59,0.1416784282855484,1,0,0
73,sace_6_169_fm00160,0.1416784282855484,1,0,0
73,Node58,0.1416784282855484,1,0,0
73,sace_40_8_h03830,0.1416784282855484,1,0,0
73,sace_24_8_3780,0.1416784282855484,1,0,0
73,Node57,0.1416784282855484,1,0,0
73,sace_53_29_ac00130,0.1416784282855484,1,0,0
73,sace_1_ynr070w,0.1416784282855484,1,0,0
73,sace_15_7_g03870,0.1416784282855484,1,0,0
73,Node55,0.1416784282855484,1,0,0
73,sace_4_8_h03690,0.1416784282855484,1,0,0
73,sace_5_78_bz00120,0.1416784282855484,1,0,0
73,Node68,0.1416784282855484,1,0,0
73,Node54,0.1416784282855484,1,0,0
73,sace_32_7_3770,0.1416784282855484,1,0,0
73,sace_7_7_g03880,0.1416784282855484,1,0,0
73,Node53,0.1416784282855484,1,0,0
73,sace_21_7_3790,0.1416784282855484,1,0,0
73,sace_59_336_lx00100,0.1416784282855484,1,0,0
73,sace_46_8_h03910,0.1416784282855484,1,0,0
73,sace_45_7_g03890,0.1416784282855484,1,0,0
73,sace_25_7_g03880,0.1416784282855484,1,0,0
73,Node75,0.1416784282855484,1,0,0
73,sace_37_7_g03850,0.1416784282855484,1,0,0
73,sace_9_7_g00180,0.1416784282855484,1,0,0
73,sace_60_6_f03350,0.1416784282855484,1,0,0
73,Node82,0.1416784282855484,1,0,0
73,Node80,0.1416784282855484,1,0,0
73,sace_17_7_g03930,0.1416784282855484,1,0,0
73,Node79,0.1416784282855484,1,0,0
73,sace_23_7_3860,0.1416784282855484,1,0,0
73,sace_43_7_g03870,0.1416784282855484,1,0,0
73,Node87,0.1416784282855484,1,0,0
73,sace_35_7_3840,0.1416784282855484,1,0,0
73,Node86,0.1416784282855484,1,0,0
73,sace_31_7_3780,0.1416784282855484,1,0,0
73,sace_58_71_bs00120_AND_sace_58_71_bs00110,0.1416784282855484,1,0,0
73,sace_34_8_3770,0.1416784282855484,1,0,0
73,sace_57_8_h03900,0.1416784282855484,1,0,0
73,sace_56_17_q01110,0.1416784282855484,1,0,0
73,sace_49_8_h03830,0.1416784282855484,1,0,0
73,sace_8_73_bu00100,0.1416784282855484,1,0,0
73,Node52,0.1416784282855484,1,0,0
73,Node20,0.1416784282855484,1,0,0
73,Node18,0.1416784282855484,1,0,0
73,Node16,0.1416784282855484,1,0,0
73,Node14,0.1416784282855484,1,0,0
73,Node10,0.1416784282855484,1,0,0
73,Node8,0.3362157397701686,3.068579560503486,1,1
73,saba_1_58_bf00280,0.05167074819647476,0.3300896449573208,0,0
73,saeu_1_4_d02400,0.05322803478844862,0.3405974088364475,0,0
73,Node99,0.05506002296632333,0.3530030539024815,0,0
73,saar_1_2_b02590,0.02787114811075455,0.1736910032208106,0,0
73,sami_1_4.244,0.04384453332677502,0.277800636644924,0,0
73,sace_5_33_ag00510,0.1416784282855484,1,0,0
73,sace_4_1_a02360,0.1359189986214027,0.9529541529630474,0,0
73,sace_31_1_2300,0.1333941371336089,0.9325270030585286,0,0
73,sace_17_1_a02410,0.1369561390282624,0.9613796693539844,0,0
73,sace_6_120_dp00100,0.1395598214842384,0.9826209533051397,0,0
73,Node113,0.1400920059662092,0.9869784376541975,0,0
73,sace_21_1_2310,0.1385210048047995,0.9741307158496711,0,0
73,sace_23_1_2290,0.1395635072948805,0.982651113893811,0,0
73,sace_22_1_2300,0.1416784282855484,1,0,0
73,sace_29_1_2290,0.1411474509332223,0.9956363123321885,0,0
73,sace_34_1_2320,0.1406180194522485,0.9912906977387484,0,0
73,sace_58_25_y00780,0.1400908258190167,0.9869687687355528,0,0
73,sace_37_1_a02430,0.1390413326003887,0.9783807882477201,0,0
73,sace_15_1_a02420,0.1416784282855484,1,0,0
73,Node123,0.1416784282855484,1,0,0
73,sace_9_1_a02440,0.1395656786618951,0.9826688820755075,0,0
73,Node122,0.1380011902948934,0.9698899593508467,0,0
73,Node111,0.1379989020857152,0.9698713029641325,0,0
73,sace_50_1_a02410_AND_sace_50_1_a02420,0.1411467825215272,0.9956308225794847,0,0
73,sace_49_1_a02460,0.1416784282855484,1,0,0
73,sace_8_2_b02430,0.1406164442066397,0.9912777759899981,0,0
73,sace_2_1_a02390,0.135931810949259,0.9530581143027531,0,0
73,sace_57_1_a02410,0.1328879519517884,0.9284460755414807,0,0
73,sace_46_1_a02400,0.1400910778940911,0.9869708339785763,0,0
73,sace_56_1_a02020,0.1390423112752671,0.9783887869701529,0,0
73,sace_24_1_2300,0.1406182864611404,0.9912928880189129,0,0
73,sace_40_1_a02390,0.1406184233027679,0.9912940105345012,0,0
73,sace_59_110_df00100,0.1369605354820002,0.9614154283471145,0,0
73,sace_47_1_a02400,0.140090187269112,0.9869635371220216,0,0
73,sace_7_1_a02410,0.1411473818772825,0.9956357451663247,0,0
73,sace_52_1_a02400_AND_sace_52_1_a02410,0.134911660838467,0.9447900869735387,0,0
73,sace_25_1_a02400,0.135424760989982,0.9489461793183459,0,0
73,sace_1_ydr011w,0.1359374334910562,0.9531037375068497,0,0
73,sace_16_1_a02380,0.1400905028035728,0.9869661222821202,0,0
73,sace_45_1_a02420,0.1359367774996158,0.9530984145400355,0,0
73,sace_48_1_a02380,0.139041723043704,0.9783839793438036,0,0
73,sace_60_4_d02440,0.1359380079501468,0.9531083988954611,0,0
73,Node108,0.05648909719169896,0.3627137404952136,0,0
73,sapa_14_1_a02440,0.1406230830130294,0.9913322344777072,0,0
73,sapa_8_1_2350,0.1416784282855484,1,0,0
73,Node148,0.1337734029332156,0.9355878163725384,0,0
73,sapa_11_1_a02470,0.1406235697484895,0.9913362272281052,0,0
73,sapa_25_1_a02460,0.1406239660443204,0.9913394780945242,0,0
73,sapa_4_1_a02470,0.1411501486136831,0.9956584688216051,0,0
73,sapa_5_1_2350,0.1411501486082885,0.9956584687772984,0,0
73,sapa_9_1_2360,0.1416784282855484,1,0,0
73,Node151,0.136592041361881,0.958419508729642,0,0
73,Node147,0.1302315645968254,0.9071078236197492,0,0
73,sapa_18_1_2390,0.1235208504376592,0.8537780419303745,0,0
73,sapa_2_1_a02460,0.1411533171664103,0.9956844928394629,0,0
73,sapa_23_1_a02480,0.1411533387336104,0.9956846699762607,0,0
73,sapa_3_1_a02470,0.1416784282855484,1,0,0
73,Node160,0.141147100272885,0.9956334323118934,0,0
73,sapa_17_1_2380,0.1390729129507183,0.9786389040336346,0,0
73,sapa_7_1_2370,0.1400999350816002,0.987043401401332,0,0
73,Node159,0.1246423903972118,0.8626339673055267,0,0
73,Node157,0.1207758474029767,0.8321982165011352,0,0
73,Node146,0.08718977795500278,0.5786705412111511,0,0
73,Node107,0.07815936655774049,0.513654953773745,0,0
73,Node105,0.08948486149492797,0.5953998165748045,0,0
73,Node103,0.1171050684113933,0.8035501114056087,0,0
73,saku_1_4.262,0.04044064347037441,0.2553245116347712,0,0
73,Node102,0.09118099526135688,0.6078175355239562,0,0
73,Node98,0.02161234400010154,0.133824985191708,0,0
73,Node7,0.07980689522463473,0.5254213767233109,0,0
73,nada_1_g01840,0.1416784282855484,1,0,0
73,naca_1_e01630,0.7447272994522847,17.67417693692791,0,2
73,Node169,0.3657153139471555,3.493053339770644,0,0
73,naca_1_e01650,0.01529329744009571,0.09408936518740664,1,0
73,naca_1_e01640,0.02554324761462917,0.1588034163746536,1,0
73,Node173,0.04515357813220405,0.2864870155868295,0,0
73,nada_1_g01850,0.01431921940579422,0.08800945918905599,0,0
73,Node172,0.07228809642818694,0.4720629941386372,0,0
73,Node168,0.04375405346669016,0.2772011215838984,0,0
73,kaaf_1_c00820,0.9869705767241522,458.9076633940338,0,2
73,kaaf_1_c00830,0.02110606652593375,0.1306224913730286,1,0
73,Node177,0.03697617789132028,0.2326115549256576,0,0
73,Node167,0.0966798790070716,0.6483965739035745,0,0
73,Node6,0.06141804145792618,0.3964332368804373,0,0
73,cagl_1_i04862g,0.01340559684127463,0.08231780928684318,1,0
73,kana_1_k01350,0.01399114717503935,0.08596443397919799,1,0
73,Node180,0.04392223952931266,0.2783156046585892,0,0
73,Node5,0.05379941859380234,0.3444614845199483,0,0
73,Node3,0.04328846420754787,0.2741179433439487,0,0
74,teph_1_a04220,0.5366738906506929,2.087837794199403,0,1
74,vapo_1_1037.47,0.5135815584001076,1.903147508472145,0,2
74,tebl_1_i01760,0.3451522137264569,0.9500432167121147,1,0
74,sami_1_17.26,0.5348864197602565,2.072886931763714,0,0
74,sauv_1_7.3,0.3568254326687706,1,0,0
74,saeu_1_2_b00130,0.3568254326687706,1,0,0
74,Node11,0.3568254326687706,1,0,0
74,saar_1_8_h03780,0.3568254326687706,1,0,0
74,saku_1_14.404,0.3568254326687706,1,0,0
74,sami_1_14.399,0.3568254326687706,1,0,0
74,sapa_18_8_3730,0.3568254326687706,1,0,0
74,sapa_3_8_h03890,0.3568254326687706,1,0,0
74,sapa_16_8_h03890,0.3568254326687706,1,0,0
74,sapa_17_8_3730,0.3568254326687706,1,0,0
74,sapa_2_8_h03860,0.3568254326687706,1,0,0
74,sapa_7_8_3740,0.3568254326687706,1,0,0
74,sapa_23_8_h03850,0.3568254326687706,1,0,0
74,Node24,0.3568254326687706,1,0,0
74,Node22,0.3568254326687706,1,0,0
74,sapa_13_8_h03820,0.3568254326687706,1,0,0
74,sapa_8_8_3750,0.3568254326687706,1,0,0
74,Node32,0.3568254326687706,1,0,0
74,sapa_10_8_3760,0.3568254326687706,1,0,0
74,sapa_11_8_h03830,0.3568254326687706,1,0,0
74,sapa_5_8_3700,0.3568254326687706,1,0,0
74,sapa_19_8_h03900,0.3568254326687706,1,0,0
74,sapa_24_8_h03850,0.3568254326687706,1,0,0
74,Node40,0.3568254326687706,1,0,0
74,sapa_1_8_h03820,0.3568254326687706,1,0,0
74,sapa_21_8_h03870,0.3568254326687706,1,0,0
74,Node43,0.3568254326687706,1,0,0
74,sapa_4_8_h03850,0.3568254326687706,1,0,0
74,sapa_20_8_h03860,0.3568254326687706,1,0,0
74,sapa_22_8_h03900,0.3568254326687706,1,0,0
74,sapa_25_8_h03870,0.3568254326687706,1,0,0
74,sapa_6_8_3750,0.3568254326687706,1,0,0
74,sapa_9_8_3720,0.3568254326687706,1,0,0
74,Node37,0.3568254326687706,1,0,0
74,Node35,0.3568254326687706,1,0,0
74,Node31,0.3568254326687706,1,0,0
74,Node21,0.3568254326687706,1,0,0
74,sace_14_7_g00150,0.3568254326687706,1,0,0
74,sace_19_7_3840,0.3568254326687706,1,0,0
74,sace_2_8_h03860,0.3568254326687706,1,0,0
74,Node59,0.3568254326687706,1,0,0
74,sace_6_169_fm00160,0.3568254326687706,1,0,0
74,Node58,0.3568254326687706,1,0,0
74,sace_40_8_h03830,0.3568254326687706,1,0,0
74,sace_24_8_3780,0.3568254326687706,1,0,0
74,Node57,0.3568254326687706,1,0,0
74,sace_53_29_ac00130,0.3568254326687706,1,0,0
74,sace_1_ynr070w,0.3568254326687706,1,0,0
74,sace_15_7_g03870,0.3568254326687706,1,0,0
74,Node55,0.3568254326687706,1,0,0
74,sace_4_8_h03690,0.3568254326687706,1,0,0
74,sace_5_78_bz00120,0.3568254326687706,1,0,0
74,Node68,0.3568254326687706,1,0,0
74,Node54,0.3568254326687706,1,0,0
74,sace_32_7_3770,0.3568254326687706,1,0,0
74,sace_7_7_g03880,0.3568254326687706,1,0,0
74,Node53,0.3568254326687706,1,0,0
74,sace_21_7_3790,0.3568254326687706,1,0,0
74,sace_59_336_lx00100,0.3568254326687706,1,0,0
74,sace_46_8_h03910,0.3568254326687706,1,0,0
74,sace_45_7_g03890,0.3568254326687706,1,0,0
74,sace_25_7_g03880,0.3568254326687706,1,0,0
74,Node75,0.3568254326687706,1,0,0
74,sace_37_7_g03850,0.3568254326687706,1,0,0
74,sace_9_7_g00180,0.3568254326687706,1,0,0
74,sace_60_6_f03350,0.3568254326687706,1,0,0
74,Node82,0.3568254326687706,1,0,0
74,Node80,0.3568254326687706,1,0,0
74,sace_17_7_g03930,0.3568254326687706,1,0,0
74,Node79,0.3568254326687706,1,0,0
74,sace_23_7_3860,0.3568254326687706,1,0,0
74,sace_43_7_g03870,0.3568254326687706,1,0,0
74,Node87,0.3568254326687706,1,0,0
74,sace_35_7_3840,0.3568254326687706,1,0,0
74,Node86,0.3568254326687706,1,0,0
74,sace_31_7_3780,0.3568254326687706,1,0,0
74,sace_58_71_bs00120_AND_sace_58_71_bs00110,0.3568254326687706,1,0,0
74,sace_34_8_3770,0.3568254326687706,1,0,0
74,sace_57_8_h03900,0.3568254326687706,1,0,0
74,sace_56_17_q01110,0.3568254326687706,1,0,0
74,sace_49_8_h03830,0.3568254326687706,1,0,0
74,sace_8_73_bu00100,0.3568254326687706,1,0,0
74,Node52,0.3568254326687706,1,0,0
74,Node20,0.3568254326687706,1,0,0
74,Node18,0.3568254326687706,1,0,0
74,Node16,0.3568254326687706,1,0,0
74,Node14,0.3568254326687706,1,0,0
74,Node10,0.3568254326687706,1,0,0
74,Node8,0.6748204840507266,3.740573034680254,0.25,2.75
74,saba_1_58_bf00280,0.1609340688708403,0.3457203674646113,0,0
74,saeu_1_4_d02400,0.164987429895276,0.3561483248608531,0,0
74,Node99,0.1774415117194613,0.3888315552244941,0,0
74,saar_1_2_b02590,0.09420924320262981,0.1874729841487481,0,0
74,sami_1_4.244,0.139199655584111,0.2914800199610826,0,0
74,sace_5_33_ag00510,0.3568254326687706,1,0,0
74,sace_4_1_a02360,0.3460815919644964,0.9539552418261339,0,0
74,sace_31_1_2300,0.3413032042232006,0.9339591401843788,0,0
74,sace_17_1_a02410,0.3480322438125339,0.9622023776036102,0,0
74,sace_6_120_dp00100,0.3528982773807806,0.9829921382292129,0,0
74,Node113,0.3538874756335966,0.9872567125460529,0,0
74,sace_21_1_2310,0.350962090707101,0.9746825851052148,0,0
74,sace_23_1_2290,0.3529051185016947,0.9830215865006767,0,0
74,sace_22_1_2300,0.3568254326687706,1,0,0
74,sace_29_1_2290,0.3558438837757704,0.9957296349527849,0,0
74,sace_34_1_2320,0.3548633969771101,0.9914768639820719,0,0
74,sace_58_25_y00780,0.3538852679077218,0.9872471801866906,0,0
74,sace_37_1_a02430,0.3519327623919742,0.9788422207626337,0,0
74,sace_15_1_a02420,0.3568254326687706,1,0,0
74,Node123,0.3568254326687706,1,0,0
74,sace_9_1_a02440,0.3529091581888451,0.9830389760199766,0,0
74,Node122,0.3499906225741683,0.9705319750401495,0,0
74,Node111,0.3499863423152665,0.9705137150307325,0,0
74,sace_50_1_a02410_AND_sace_50_1_a02420,0.3558426470343974,0.9957242625465034,0,0
74,sace_49_1_a02460,0.3568254326687706,1,0,0
74,sace_8_2_b02430,0.354860477002289,0.9914642181667059,0,0
74,sace_2_1_a02390,0.346105732267201,0.954057003602687,0,0
74,sace_57_1_a02410,0.3403401315244063,0.9299640506301385,0,0
74,sace_46_1_a02400,0.3538857360222237,0.9872492013722426,0,0
74,sace_56_1_a02020,0.3519345864583533,0.9788500491947427,0,0
74,sace_24_1_2300,0.354863891920088,0.9914790074905026,0,0
74,sace_40_1_a02390,0.3548641455773958,0.9914801060356543,0,0
74,sace_59_110_df00100,0.3480404813405014,0.9622373095846597,0,0
74,sace_47_1_a02400,0.3538840820906011,0.9872420601780463,0,0
74,sace_7_1_a02410,0.3558437560038348,0.9957290799103596,0,0
74,sace_52_1_a02400_AND_sace_52_1_a02410,0.344180232637129,0.9459637254155699,0,0
74,sace_25_1_a02400,0.3451495505767476,0.9500320226902876,0,0
74,sace_1_ydr011w,0.3461163256186323,0.9541016615150874,0,0
74,sace_16_1_a02380,0.3538846680532139,0.9872445901894666,0,0
74,sace_45_1_a02420,0.3461150896851592,0.9540964511716951,0,0
74,sace_48_1_a02380,0.3519334901058123,0.9788453439213101,0,0
74,sace_60_4_d02440,0.3461174079371557,0.9541062242777943,0,0
74,Node108,0.1723762302141397,0.3754200690961325,0,0
74,sapa_14_1_a02440,0.3548727830055634,0.9915175137322368,0,0
74,sapa_8_1_2350,0.3568254326687706,1,0,0
74,Node148,0.3420242080325241,0.9369577168351023,0,0
74,sapa_11_1_a02470,0.3548736852301447,0.9915214212197209,0,0
74,sapa_25_1_a02460,0.3548744198125314,0.991524602665698,0,0
74,sapa_4_1_a02470,0.3558488751809928,0.9957513178338085,0,0
74,sapa_5_1_2350,0.3558488751710059,0.9957513177904246,0,0
74,sapa_9_1_2360,0.3568254326687706,1,0,0
74,Node151,0.3473487698705083,0.9593071164408631,0,0
74,Node147,0.3352735981473583,0.9091373258704388,0,0
74,sapa_18_1_2390,0.3222107237989318,0.8568767501797456,0,0
74,sapa_2_1_a02460,0.3558547377620045,0.995776785569419,0,0
74,sapa_23_1_a02480,0.3558547776662787,0.9957769589198279,0,0
74,sapa_3_1_a02470,0.3568254326687706,1,0,0
74,Node160,0.3558432350006098,0.9957268166699927,0,0
74,sapa_17_1_2380,0.3519916191550364,0.9790948413532246,0,0
74,sapa_7_1_2370,0.3539021839903213,0.9873202208893543,0,0
74,Node159,0.3244141895498534,0.8655504453241468,0,0
74,Node157,0.3167952613843695,0.8357971172118135,0,0
74,Node146,0.2460450973321591,0.5882235503660702,0,0
74,Node107,0.2256690330587929,0.525313306834527,0,0
74,Node105,0.2514679111902349,0.6055433142363199,0,0
74,Node103,0.3100392498252322,0.809963323322752,0,0
74,saku_1_4.262,0.1300777612099911,0.2695229070280906,0,0
74,Node102,0.2631186936092222,0.6436165853749152,0,0
74,Node98,0.4873734198378498,1.713695992345535,0,1
74,Node7,0.4217674114694613,1.314751024313372,0,0
74,nada_1_g01840,0.3568254326687706,1,0,0
74,naca_1_e01630,0.2514336612218418,0.6054331368361716,0,1
74,Node169,0.3301870870061278,0.8885454165240008,0,0
74,naca_1_e01650,0.9362065163848204,26.45260232487151,1,2
74,naca_1_e01640,0.179870501014769,0.3953216261251029,0,0
74,Node173,0.2185271178096556,0.5040394019027001,0,0
74,nada_1_g01850,0.122520834204634,0.251678544321391,0,0
74,Node172,0.3930278572913936,1.167152585084211,0,0
74,Node168,0.5086080699975909,1.86564190829085,0,1
74,kaaf_1_c00820,0.526678559570783,2.005684062709431,0,1
74,kaaf_1_c00830,0.8038209839001982,7.385499094486808,0.75,2.25
74,Node177,0.4941701830455229,1.760942493773301,0,0
74,Node167,0.4079690281622952,1.242097903280219,0,0
74,Node6,0.3519464131691593,0.9789008075190559,0,0
74,cagl_1_i04862g,0.4329586049834324,1.376273264197569,0,1
74,kana_1_k01350,0.7063468934545908,4.335672819400856,0,2
74,Node180,0.3740984333711203,1.077340317571201,0,0
74,Node5,0.3425459394911105,0.9391316428438963,0,0
74,Node3,0.3408627896528357,0.9321307311439464,0,0
75,teph_1_a04220,0.1199636380314037,0.2813123443737534,0,0
75,vapo_1_1037.47,0.9573214561212205,46.29008501556711,0.75,2.25
75,tebl_1_i01760,0.972537455772744,73.08114557015628,0.75,2.25
75,sami_1_17.26,0.5445515949608359,2.46740038493825,0,0
75,sauv_1_7.3,0.3264061505671583,1,0,0
75,saeu_1_2_b00130,0.3264061505671583,1,0,0
75,Node11,0.3264061505671583,1,0,0
75,saar_1_8_h03780,0.3264061505671583,1,0,0
75,saku_1_14.404,0.3264061505671583,1,0,0
75,sami_1_14.399,0.3264061505671583,1,0,0
75,sapa_18_8_3730,0.3264061505671583,1,0,0
75,sapa_3_8_h03890,0.3264061505671583,1,0,0
75,sapa_16_8_h03890,0.3264061505671583,1,0,0
75,sapa_17_8_3730,0.3264061505671583,1,0,0
75,sapa_2_8_h03860,0.3264061505671583,1,0,0
75,sapa_7_8_3740,0.3264061505671583,1,0,0
75,sapa_23_8_h03850,0.3264061505671583,1,0,0
75,Node24,0.3264061505671583,1,0,0
75,Node22,0.3264061505671583,1,0,0
75,sapa_13_8_h03820,0.3264061505671583,1,0,0
75,sapa_8_8_3750,0.3264061505671583,1,0,0
75,Node32,0.3264061505671583,1,0,0
75,sapa_10_8_3760,0.3264061505671583,1,0,0
75,sapa_11_8_h03830,0.3264061505671583,1,0,0
75,sapa_5_8_3700,0.3264061505671583,1,0,0
75,sapa_19_8_h03900,0.3264061505671583,1,0,0
75,sapa_24_8_h03850,0.3264061505671583,1,0,0
75,Node40,0.3264061505671583,1,0,0
75,sapa_1_8_h03820,0.3264061505671583,1,0,0
75,sapa_21_8_h03870,0.3264061505671583,1,0,0
75,Node43,0.3264061505671583,1,0,0
75,sapa_4_8_h03850,0.3264061505671583,1,0,0
75,sapa_20_8_h03860,0.3264061505671583,1,0,0
75,sapa_22_8_h03900,0.3264061505671583,1,0,0
75,sapa_25_8_h03870,0.3264061505671583,1,0,0
75,sapa_6_8_3750,0.3264061505671583,1,0,0
75,sapa_9_8_3720,0.3264061505671583,1,0,0
75,Node37,0.3264061505671583,1,0,0
75,Node35,0.3264061505671583,1,0,0
75,Node31,0.3264061505671583,1,0,0
75,Node21,0.3264061505671583,1,0,0
75,sace_14_7_g00150,0.3264061505671583,1,0,0
75,sace_19_7_3840,0.3264061505671583,1,0,0
75,sace_2_8_h03860,0.3264061505671583,1,0,0
75,Node59,0.3264061505671583,1,0,0
75,sace_6_169_fm00160,0.3264061505671583,1,0,0
75,Node58,0.3264061505671583,1,0,0
75,sace_40_8_h03830,0.3264061505671583,1,0,0
75,sace_24_8_3780,0.3264061505671583,1,0,0
75,Node57,0.3264061505671583,1,0,0
75,sace_53_29_ac00130,0.3264061505671583,1,0,0
75,sace_1_ynr070w,0.3264061505671583,1,0,0
75,sace_15_7_g03870,0.3264061505671583,1,0,0
75,Node55,0.3264061505671583,1,0,0
75,sace_4_8_h03690,0.3264061505671583,1,0,0
75,sace_5_78_bz00120,0.3264061505671583,1,0,0
75,Node68,0.3264061505671583,1,0,0
75,Node54,0.3264061505671583,1,0,0
75,sace_32_7_3770,0.3264061505671583,1,0,0
75,sace_7_7_g03880,0.3264061505671583,1,0,0
75,Node53,0.3264061505671583,1,0,0
75,sace_21_7_3790,0.3264061505671583,1,0,0
75,sace_59_336_lx00100,0.3264061505671583,1,0,0
75,sace_46_8_h03910,0.3264061505671583,1,0,0
75,sace_45_7_g03890,0.3264061505671583,1,0,0
75,sace_25_7_g03880,0.3264061505671583,1,0,0
75,Node75,0.3264061505671583,1,0,0
75,sace_37_7_g03850,0.3264061505671583,1,0,0
75,sace_9_7_g00180,0.3264061505671583,1,0,0
75,sace_60_6_f03350,0.3264061505671583,1,0,0
75,Node82,0.3264061505671583,1,0,0
75,Node80,0.3264061505671583,1,0,0
75,sace_17_7_g03930,0.3264061505671583,1,0,0
75,Node79,0.3264061505671583,1,0,0
75,sace_23_7_3860,0.3264061505671583,1,0,0
75,sace_43_7_g03870,0.3264061505671583,1,0,0
75,Node87,0.3264061505671583,1,0,0
75,sace_35_7_3840,0.3264061505671583,1,0,0
75,Node86,0.3264061505671583,1,0,0
75,sace_31_7_3780,0.3264061505671583,1,0,0
75,sace_58_71_bs00120_AND_sace_58_71_bs00110,0.3264061505671583,1,0,0
75,sace_34_8_3770,0.3264061505671583,1,0,0
75,sace_57_8_h03900,0.3264061505671583,1,0,0
75,sace_56_17_q01110,0.3264061505671583,1,0,0
75,sace_49_8_h03830,0.3264061505671583,1,0,0
75,sace_8_73_bu00100,0.3264061505671583,1,0,0
75,Node52,0.3264061505671583,1,0,0
75,Node20,0.3264061505671583,1,0,0
75,Node18,0.3264061505671583,1,0,0
75,Node16,0.3264061505671583,1,0,0
75,Node14,0.3264061505671583,1,0,0
75,Node10,0.3264061505671583,1,0,0
75,Node8,0.7516508697794885,6.245875171771477,0.75,2.25
75,saba_1_58_bf00280,0.1971935702829574,0.5068992951638721,0,0
75,saeu_1_4_d02400,0.2004240861844279,0.517285122953892,0,0
75,Node99,0.2041360219902898,0.5293227722035,0,0
75,saar_1_2_b02590,0.1350424063054738,0.3221922809759758,0,0
75,sami_1_4.244,0.1796902966957945,0.452050086077403,0,0
75,sace_5_33_ag00510,0.3264061505671583,1,0,0
75,sace_4_1_a02360,0.3201145542987292,0.9716491053524622,0,0
75,sace_31_1_2300,0.3173045076700999,0.9591554210982521,0,0
75,sace_17_1_a02410,0.3212594932902604,0.9767692545050237,0,0
75,sace_6_120_dp00100,0.324110423335029,0.9895939429330757,0,0
75,Node113,0.324689104165359,0.9922103141897598,0,0
75,sace_21_1_2310,0.322976917472823,0.9844820196798015,0,0
75,sace_23_1_2290,0.3241144314931196,0.9896120494827132,0,0
75,sace_22_1_2300,0.3264061505671583,1,0,0
75,sace_29_1_2290,0.3258327727054962,0.9973943567742926,0,0
75,sace_34_1_2320,0.3252597437656515,0.9947947235627139,0,0
75,sace_58_25_y00780,0.3246878180662917,0.9922044944192216,0,0
75,sace_37_1_a02430,0.3235453231741795,0.9870432935868914,0,0
75,sace_15_1_a02420,0.3264061505671583,1,0,0
75,Node123,0.3264061505671583,1,0,0
75,sace_9_1_a02440,0.3241167952869486,0.9896227278424066,0,0
75,Node122,0.3224077577321375,0.9819216536813798,0,0
75,Node111,0.3224052493885856,0.9819103794137449,0,0
75,sace_50_1_a02410_AND_sace_50_1_a02420,0.325832050084734,0.9973910757119998,0,0
75,sace_49_1_a02460,0.3264061505671583,1,0,0
75,sace_8_2_b02430,0.3252580368261265,0.9947869863671887,0,0
75,sace_2_1_a02390,0.3201287311189345,0.9717123984248848,0,0
75,sace_57_1_a02410,0.3167371948306132,0.956645572195479,0,0
75,sace_46_1_a02400,0.3246880918456747,0.9922057333057422,0,0
75,sace_56_1_a02020,0.3235463910427949,0.987048109524814,0,0
75,sace_24_1_2300,0.3252600330958942,0.9947960350393358,0,0
75,sace_40_1_a02390,0.3252601813770473,0.9947967071688378,0,0
75,sace_59_110_df00100,0.3212643309290894,0.9767909249974207,0,0
75,sace_47_1_a02400,0.3246871245342378,0.9922013561029867,0,0
75,sace_7_1_a02410,0.3258326980491209,0.9973940177964135,0,0
75,sace_52_1_a02400_AND_sace_52_1_a02410,0.3189973411013103,0.966669541740681,0,0
75,sace_25_1_a02400,0.3195670496069761,0.9692067629827805,0,0
75,sace_1_ydr011w,0.3201349521917795,0.9717401735269224,0,0
75,sace_16_1_a02380,0.3246874672379386,0.9922029068777823,0,0
75,sace_45_1_a02420,0.3201342263768993,0.9717369329692557,0,0
75,sace_48_1_a02380,0.3235457492019845,0.9870452149108124,0,0
75,sace_60_4_d02440,0.3201355877942535,0.9717430113174543,0,0
75,Node108,0.2068703974390916,0.5382623069605098,0,0
75,sapa_14_1_a02440,0.3252652305713776,0.9948195943567288,0,0
75,sapa_8_1_2350,0.3264061505671583,1,0,0
75,Node148,0.3177288396488015,0.9610354368691579,0,0
75,sapa_11_1_a02470,0.3252657579849211,0.9948219850574711,0,0
75,sapa_25_1_a02460,0.3252661873996718,0.9948239315444954,0,0
75,sapa_4_1_a02470,0.3258356891500305,0.9974075989731669,0,0
75,sapa_5_1_2350,0.325835689144196,0.9974075989466752,0,0
75,sapa_9_1_2360,0.3264061505671583,1,0,0
75,Node151,0.3208582997701485,0.974973158597615,0,0
75,Node147,0.3137421167819736,0.9434638304901591,0,0
75,sapa_18_1_2390,0.3059887284108285,0.9098686137337214,0,0
75,sapa_2_1_a02460,0.3258391146077452,0.9974231525070921,0,0
75,sapa_23_1_a02480,0.3258391379234455,0.9974232583742264,0,0
75,sapa_3_1_a02470,0.3264061505671583,1,0,0
75,Node160,0.3258323936146607,0.9973926355100489,0,0
75,sapa_17_1_2380,0.3235797793448665,0.9871986937620377,0,0
75,sapa_7_1_2370,0.3246977114758374,0.9922492639931463,0,0
75,Node159,0.3073021264727981,0.915506622826971,0,0
75,Node157,0.3027463844162059,0.8960411805198797,0,0
75,Node146,0.2586286358201211,0.7199139368159244,0,0
75,Node107,0.2449665218875709,0.6695458254960026,0,0
75,Node105,0.2619423889111858,0.7324117449976458,0,0
75,Node103,0.2983226803373097,0.877381782327172,0,0
75,saku_1_4.262,0.165222919401629,0.4084506149326494,1,0
75,Node102,0.2643326504036899,0.7414965048055724,0,0
75,Node98,0.09657501758165432,0.2206035410094131,0,0
75,Node7,0.2419010658713028,0.6584937772068868,0,0
75,nada_1_g01840,0.9715395557085752,70.44636540735245,0.5,2.5
75,naca_1_e01630,0.5340555159141953,2.365331466785463,0,0
75,Node169,0.6369125493982564,3.619998134458717,0,1
75,naca_1_e01650,0.06667699044875086,0.1474292973412661,1,0
75,naca_1_e01640,0.1274827386746639,0.3015207026368317,0,0
75,Node173,0.2545397617974668,0.7046458992938867,0,0
75,nada_1_g01850,0.9305914664622734,27.66852300047709,0,1
75,Node172,0.2676756400518365,0.7543018074963614,0,0
75,Node168,0.2399470230632586,0.6514952911347656,0,0
75,kaaf_1_c00820,0.9936798174110105,324.4566076372994,0,2
75,kaaf_1_c00830,0.08284788475711286,0.1864145607645357,1,0
75,Node177,0.1535645680214882,0.3744009714822972,0,0
75,Node167,0.27261160766532,0.7734242002443479,0,0
75,Node6,0.2096559065815359,0.5474326165111509,0,0
75,cagl_1_i04862g,0.05648359368464864,0.1235414354730311,1,0
75,kana_1_k01350,0.05791817398088033,0.1268720667708722,1,0
75,Node180,0.1685074219005829,0.418215800085766,0,0
75,Node5,0.1648768748860739,0.4074262593860778,0,0
75,Node3,0.1298991298203943,0.3080891599890779,0,0
76,teph_1_a04220,0.01451603631569386,0.163471212706029,1,0
76,vapo_1_1037.47,0.06110917093553764,0.7223274091816951,0,1
76,tebl_1_i01760,0.01056021122553953,0.1184475369397008,0,0
76,sami_1_17.26,0.2263344757634227,3.246685842646188,0,0
76,sauv_1_7.3,0.08265862593290174,1,0,0
76,saeu_1_2_b00130,0.08265862593290174,1,0,0
76,Node11,0.08265862593290174,1,0,0
76,saar_1_8_h03780,0.08265862593290829,1.000000000000086,0,0
76,saku_1_14.404,0.08265862593290174,1,0,0
76,sami_1_14.399,0.08265862593290829,1.000000000000086,0,0
76,sapa_18_8_3730,0.08265862593290174,1,0,0
76,sapa_3_8_h03890,0.08265862593290174,1,0,0
76,sapa_16_8_h03890,0.08265862593290174,1,0,0
76,sapa_17_8_3730,0.08265862593290174,1,0,0
76,sapa_2_8_h03860,0.08265862593290174,1,0,0
76,sapa_7_8_3740,0.08265862593290174,1,0,0
76,sapa_23_8_h03850,0.08265862593290174,1,0,0
76,Node24,0.08265862593290174,1,0,0
76,Node22,0.08265862593290174,1,0,0
76,sapa_13_8_h03820,0.08265862593290174,1,0,0
76,sapa_8_8_3750,0.08265862593290174,1,0,0
76,Node32,0.08265862593290174,1,0,0
76,sapa_10_8_3760,0.08265862593290174,1,0,0
76,sapa_11_8_h03830,0.08265862593290174,1,0,0
76,sapa_5_8_3700,0.08265862593290174,1,0,0
76,sapa_19_8_h03900,0.08265862593290174,1,0,0
76,sapa_24_8_h03850,0.08265862593290174,1,0,0
76,Node40,0.08265862593290174,1,0,0
76,sapa_1_8_h03820,0.08265862593290174,1,0,0
76,sapa_21_8_h03870,0.08265862593290174,1,0,0
76,Node43,0.08265862593290174,1,0,0
76,sapa_4_8_h03850,0.08265862593290174,1,0,0
76,sapa_20_8_h03860,0.08265862593290174,1,0,0
76,sapa_22_8_h03900,0.08265862593290174,1,0,0
76,sapa_25_8_h03870,0.08265862593290174,1,0,0
76,sapa_6_8_3750,0.08265862593290174,1,0,0
76,sapa_9_8_3720,0.08265862593290174,1,0,0
76,Node37,0.08265862593290174,1,0,0
76,Node35,0.08265862593290174,1,0,0
76,Node31,0.08265862593290174,1,0,0
76,Node21,0.08265862593290174,1,0,0
76,sace_14_7_g00150,0.08265862593290829,1.000000000000086,0,0
76,sace_19_7_3840,0.08265862593290174,1,0,0
76,sace_2_8_h03860,0.08265862593290174,1,0,0
76,Node59,0.08265862593290174,1,0,0
76,sace_6_169_fm00160,0.08265862593290174,1,0,0
76,Node58,0.08265862593290174,1,0,0
76,sace_40_8_h03830,0.08265862593290174,1,0,0
76,sace_24_8_3780,0.08265862593290174,1,0,0
76,Node57,0.08265862593290174,1,0,0
76,sace_53_29_ac00130,0.08265862593290174,1,0,0
76,sace_1_ynr070w,0.08265862593290174,1,0,0
76,sace_15_7_g03870,0.08265862593290174,1,0,0
76,Node55,0.08265862593290174,1,0,0
76,sace_4_8_h03690,0.08265862593290174,1,0,0
76,sace_5_78_bz00120,0.08265862593290174,1,0,0
76,Node68,0.08265862593290174,1,0,0
76,Node54,0.08265862593290174,1,0,0
76,sace_32_7_3770,0.08265862593290174,1,0,0
76,sace_7_7_g03880,0.08265862593290174,1,0,0
76,Node53,0.08265862593290174,1,0,0
76,sace_21_7_3790,0.08265862593290174,1,0,0
76,sace_59_336_lx00100,0.08265862593290174,1,0,0
76,sace_46_8_h03910,0.08265862593290174,1,0,0
76,sace_45_7_g03890,0.08265862593290174,1,0,0
76,sace_25_7_g03880,0.08265862593290174,1,0,0
76,Node75,0.08265862593290829,1.000000000000086,0,0
76,sace_37_7_g03850,0.08265862593290174,1,0,0
76,sace_9_7_g00180,0.08265862593290174,1,0,0
76,sace_60_6_f03350,0.08265862593290174,1,0,0
76,Node82,0.08265862593290174,1,0,0
76,Node80,0.08265862593290174,1,0,0
76,sace_17_7_g03930,0.08265862593290174,1,0,0
76,Node79,0.08265862593290174,1,0,0
76,sace_23_7_3860,0.08265862593290174,1,0,0
76,sace_43_7_g03870,0.08265862593290174,1,0,0
76,Node87,0.08265862593290174,1,0,0
76,sace_35_7_3840,0.08265862593290174,1,0,0
76,Node86,0.08265862593290174,1,0,0
76,sace_31_7_3780,0.08265862593290174,1,0,0
76,sace_58_71_bs00120_AND_sace_58_71_bs00110,0.08265862593290174,1,0,0
76,sace_34_8_3770,0.08265862593290174,1,0,0
76,sace_57_8_h03900,0.08265862593290174,1,0,0
76,sace_56_17_q01110,0.08265862593290174,1,0,0
76,sace_49_8_h03830,0.08265862593290174,1,0,0
76,sace_8_73_bu00100,0.08265862593290174,1,0,0
76,Node52,0.08265862593290174,1,0,0
76,Node20,0.08265862593290174,1,0,0
76,Node18,0.08265862593290829,1.000000000000086,0,0
76,Node16,0.08265862593290174,1,0,0
76,Node14,0.08265862593290174,1,0,0
76,Node10,0.08265862593290174,1,0,0
76,Node8,0.2358539112335257,3.425385761485942,0,2
76,saba_1_58_bf00280,0.04316379365333207,0.5006391485717223,0,0
76,saeu_1_4_d02400,0.04403262312001062,0.5111805091567028,0,0
76,Node99,0.04505869198657952,0.5236543316123238,0,0
76,saar_1_2_b02590,0.02765397979405678,0.3156309628838823,0,0
76,sami_1_4.244,0.3103607052236443,4.994448404359566,0,1
76,sace_5_33_ag00510,0.08265862593290174,1,0,0
76,sace_4_1_a02360,0.08049703488647782,0.9715598280918549,0,0
76,sace_31_1_2300,0.07954032859211915,0.9590150341532913,0,0
76,sace_17_1_a02410,0.08088837751133583,0.9766988274288166,0,0
76,sace_6_120_dp00100,0.08186673273124513,0.9895654743898266,0,0
76,Node113,0.08206600074739379,0.9921894706846335,0,0
76,sace_21_1_2310,0.08147708091041932,0.9844377604524868,0,0
76,sace_23_1_2290,0.08186811384585482,0.9895836572301623,0,0
76,sace_22_1_2300,0.08265862593290174,1,0,0
76,sace_29_1_2290,0.08246050287214876,0.9973877058443267,0,0
76,sace_34_1_2320,0.08226272763199716,0.994781122703049,0,0
76,sace_58_25_y00780,0.08206555932915376,0.9921836567525503,0,0
76,sace_37_1_a02430,0.08167236542374796,0.9870071085863077,0,0
76,sace_15_1_a02420,0.08265862593290174,1,0,0
76,Node123,0.08265862593290174,1,0,0
76,sace_9_1_a02440,0.08186892735256267,0.9895943673463498,0,0
76,Node122,0.08128175952515643,0.9818690197970757,0,0
76,Node111,0.081280899215961,0.9818577079824329,0,0
76,sace_50_1_a02410_AND_sace_50_1_a02420,0.08246025332378462,0.9973844162081231,0,0
76,sace_49_1_a02460,0.08265862593290174,1,0,0
76,sace_8_2_b02430,0.08226213883781139,0.9947733643543737,0,0
76,sace_2_1_a02390,0.08050187511186817,0.9716233618292396,0,0
76,sace_57_1_a02410,0.07934783031982889,0.9564940547948695,0,0
76,sace_46_1_a02400,0.08206565365912945,0.9921848991748495,0,0
76,sace_56_1_a02020,0.08167273251533289,0.987011939420102,0,0
76,sace_24_1_2300,0.08226282743419304,0.9947824377649735,0,0
76,sace_40_1_a02390,0.08226287858263019,0.9947831117318404,0,0
76,sace_59_110_df00100,0.08089003463312223,0.976720597582466,0,0
76,sace_47_1_a02400,0.0820653203747312,0.9921805094794474,0,0
76,sace_7_1_a02410,0.08246047709045175,0.9973873659806499,0,0
76,sace_52_1_a02400_AND_sace_52_1_a02410,0.08011602778771545,0.9665607527582979,0,0
76,sace_25_1_a02400,0.08031021142863214,0.9691080582002309,0,0
76,sace_1_ydr011w,0.08050399914298746,0.9716512424848992,0,0
76,sace_16_1_a02380,0.08206543845224135,0.9921820646803046,0,0
76,sace_45_1_a02420,0.08050375133013232,0.9716479896140172,0,0
76,sace_48_1_a02380,0.08167251187539983,0.9870090358530936,0,0
76,sace_60_4_d02440,0.08050421615518205,0.9716540910578889,0,0
76,Node108,0.04581174089288843,0.5328261455011789,0,0
76,sapa_14_1_a02440,0.08226462027233697,0.9948060614740672,0,0
76,sapa_8_1_2350,0.08265862593290174,1,0,0
76,Node148,0.07968440032152577,0.9609025039925801,0,0
76,sapa_11_1_a02470,0.08226480220153515,0.994808458707591,0,0
76,sapa_25_1_a02460,0.08226495032658195,0.9948104105133441,0,0
76,sapa_4_1_a02470,0.08246151003473944,0.997400982641674,0,0
76,sapa_5_1_2350,0.08246151003272498,0.9974009826151186,0,0
76,sapa_9_1_2360,0.08265862593290174,1,0,0
76,Node151,0.08075109496029835,0.9748955740208407,0,0
76,Node147,0.07833363873604891,0.943229475377982,0,0
76,sapa_18_1_2390,0.07574065961667707,0.9094483405984219,0,0
76,sapa_2_1_a02460,0.0824626929870486,0.9974165768026514,0,0
76,sapa_23_1_a02480,0.08246270103895696,0.9974166829463371,0,0
76,sapa_3_1_a02470,0.08265862593290174,1,0,0
76,Node160,0.08246037195459088,0.9973859800418144,0,0
76,sapa_17_1_2380,0.08168421050391263,0.987162988838311,0,0
76,sapa_7_1_2370,0.08206896810730983,0.9922285540108755,0,0
76,Node159,0.07617724378686289,0.9151228494897277,0,0
76,Node157,0.07466629212721829,0.8955070356472252,0,0
76,Node146,0.06071047969404548,0.7173101686593125,0,0
76,Node107,0.05778022271525984,0.6805652901200757,0,0
76,Node105,0.06296050848752499,0.7456810942203628,0,0
76,Node103,0.07323558869651645,0.8769919942409293,0,0
76,saku_1_4.262,0.03646043238095635,0.4199475588114173,0,0
76,Node102,0.06249022649279675,0.7397399861403643,0,0
76,Node98,0.01985215371754193,0.2247806068574802,0,0
76,Node7,0.05920391536711827,0.6983895426420237,0,0
76,nada_1_g01840,0.1291995724655298,1.646589125722909,1,1
76,naca_1_e01630,0.7431449055429045,32.10909913519176,0,2
76,Node169,0.1953087792670827,2.693613639032751,0,0
76,naca_1_e01650,0.0145232062650344,0.1635531464732548,0,0
76,naca_1_e01640,0.02763177212723219,0.3153702910349279,1,0
76,Node173,0.04010555245378709,0.4636858292688223,0,0
76,nada_1_g01850,0.01326503834932855,0.1491938061691076,0,0
76,Node172,0.05462798780077689,0.6412911741397592,0,0
76,Node168,0.03926580963063441,0.4535802229679673,0,0
76,kaaf_1_c00820,0.08610310928703291,1.04559725610301,0,1
76,kaaf_1_c00830,0.01682520127238944,0.1899207122200602,0,0
76,Node177,0.03434139979368862,0.3946727854938304,0,0
76,Node167,0.06502771018811053,0.7718670855234445,0,0
76,Node6,0.04868620434648317,0.5679693798120667,0,0
76,cagl_1_i04862g,0.0967333492369632,1.188510570672261,0,1
76,kana_1_k01350,0.01578284503140134,0.1779660501941834,0,0
76,Node180,0.04329887071650898,0.5022767587261071,0,0
76,Node5,0.02381860037377931,0.2707874357502724,0,0
76,Node3,0.02377163528144079,0.2702405003546771,0,0
78,teph_1_a04220,0.9860322836035833,271.2488492289092,0,2
78,vapo_1_1037.47,0.03991094564861143,0.1597285973813216,0,0
78,tebl_1_i01760,0.04709282447898265,0.1898918475667343,1,0
78,sami_1_17.26,0.4371568625921879,2.984366138056474,0,0
78,sauv_1_7.3,0.2065093181179003,1,0,0
78,saeu_1_2_b00130,0.2065093181179003,1,0,0
78,Node11,0.2065093181179003,1,0,0
78,saar_1_8_h03780,0.2065093181179003,1,0,0
78,saku_1_14.404,0.2065093181179003,1,0,0
78,sami_1_14.399,0.2065093181179003,1,0,0
78,sapa_18_8_3730,0.2065093181179003,1,0,0
78,sapa_3_8_h03890,0.2065093181179003,1,0,0
78,sapa_16_8_h03890,0.2065093181179003,1,0,0
78,sapa_17_8_3730,0.2065093181179003,1,0,0
78,sapa_2_8_h03860,0.2065093181179003,1,0,0
78,sapa_7_8_3740,0.2065093181179003,1,0,0
78,sapa_23_8_h03850,0.2065093181179003,1,0,0
78,Node24,0.2065093181179003,1,0,0
78,Node22,0.2065093181179003,1,0,0
78,sapa_13_8_h03820,0.2065093181179003,1,0,0
78,sapa_8_8_3750,0.2065093181179003,1,0,0
78,Node32,0.2065093181179003,1,0,0
78,sapa_10_8_3760,0.2065093181179003,1,0,0
78,sapa_11_8_h03830,0.2065093181179003,1,0,0
78,sapa_5_8_3700,0.2065093181179003,1,0,0
78,sapa_19_8_h03900,0.2065093181179003,1,0,0
78,sapa_24_8_h03850,0.2065093181179003,1,0,0
78,Node40,0.2065093181179003,1,0,0
78,sapa_1_8_h03820,0.2065093181179003,1,0,0
78,sapa_21_8_h03870,0.2065093181179003,1,0,0
78,Node43,0.2065093181179003,1,0,0
78,sapa_4_8_h03850,0.2065093181179003,1,0,0
78,sapa_20_8_h03860,0.2065093181179003,1,0,0
78,sapa_22_8_h03900,0.2065093181179003,1,0,0
78,sapa_25_8_h03870,0.2065093181179003,1,0,0
78,sapa_6_8_3750,0.2065093181179003,1,0,0
78,sapa_9_8_3720,0.2065093181179003,1,0,0
78,Node37,0.2065093181179003,1,0,0
78,Node35,0.2065093181179003,1,0,0
78,Node31,0.2065093181179003,1,0,0
78,Node21,0.2065093181179003,1,0,0
78,sace_14_7_g00150,0.2065093181179003,1,0,0
78,sace_19_7_3840,0.2065093181179003,1,0,0
78,sace_2_8_h03860,0.2065093181179003,1,0,0
78,Node59,0.2065093181179003,1,0,0
78,sace_6_169_fm00160,0.2065093181179003,1,0,0
78,Node58,0.2065093181179003,1,0,0
78,sace_40_8_h03830,0.2065093181179003,1,0,0
78,sace_24_8_3780,0.2065093181179003,1,0,0
78,Node57,0.2065093181179003,1,0,0
78,sace_53_29_ac00130,0.2065093181179003,1,0,0
78,sace_1_ynr070w,0.2065093181179003,1,0,0
78,sace_15_7_g03870,0.2065093181179003,1,0,0
78,Node55,0.2065093181179003,1,0,0
78,sace_4_8_h03690,0.2065093181179003,1,0,0
78,sace_5_78_bz00120,0.2065093181179003,1,0,0
78,Node68,0.2065093181179003,1,0,0
78,Node54,0.2065093181179003,1,0,0
78,sace_32_7_3770,0.2065093181179003,1,0,0
78,sace_7_7_g03880,0.2065093181179003,1,0,0
78,Node53,0.2065093181179003,1,0,0
78,sace_21_7_3790,0.2065093181179003,1,0,0
78,sace_59_336_lx00100,0.2065093181179003,1,0,0
78,sace_46_8_h03910,0.2065093181179003,1,0,0
78,sace_45_7_g03890,0.2065093181179003,1,0,0
78,sace_25_7_g03880,0.2065093181179003,1,0,0
78,Node75,0.2065093181179003,1,0,0
78,sace_37_7_g03850,0.2065093181179003,1,0,0
78,sace_9_7_g00180,0.2065093181179003,1,0,0
78,sace_60_6_f03350,0.2065093181179003,1,0,0
78,Node82,0.2065093181179003,1,0,0
78,Node80,0.2065093181179003,1,0,0
78,sace_17_7_g03930,0.2065093181179003,1,0,0
78,Node79,0.2065093181179003,1,0,0
78,sace_23_7_3860,0.2065093181179003,1,0,0
78,sace_43_7_g03870,0.2065093181179003,1,0,0
78,Node87,0.2065093181179003,1,0,0
78,sace_35_7_3840,0.2065093181179003,1,0,0
78,Node86,0.2065093181179003,1,0,0
78,sace_31_7_3780,0.2065093181179003,1,0,0
78,sace_58_71_bs00120_AND_sace_58_71_bs00110,0.2065093181179003,1,0,0
78,sace_34_8_3770,0.2065093181179003,1,0,0
78,sace_57_8_h03900,0.2065093181179003,1,0,0
78,sace_56_17_q01110,0.2065093181179003,1,0,0
78,sace_49_8_h03830,0.2065093181179003,1,0,0
78,sace_8_73_bu00100,0.2065093181179003,1,0,0
78,Node52,0.2065093181179003,1,0,0
78,Node20,0.2065093181179003,1,0,0
78,Node18,0.2065093181179003,1,0,0
78,Node16,0.2065093181179003,1,0,0
78,Node14,0.2065093181179003,1,0,0
78,Node10,0.2065093181179003,1,0,0
78,Node8,0.7137700365793431,9.581762370715319,0,2
78,saba_1_58_bf00280,0.1166865386660881,0.5075841904438412,1,0
78,saeu_1_4_d02400,0.1059970697267375,0.4555720751135595,0,0
78,Node99,0.1086536831973339,0.4683819572064991,0,0
78,saar_1_2_b02590,0.06205688931481305,0.2542234937349767,0,0
78,sami_1_4.244,0.09116298624534074,0.3854204156508925,0,0
78,sace_5_33_ag00510,0.2065093181179003,1,0,0
78,sace_4_1_a02360,0.2022099424279675,0.9739038088897183,0,0
78,sace_31_1_2300,0.2002961170926312,0.962377595553125,0,0
78,sace_17_1_a02410,0.2029908481149164,0.9786227964887,0,0
78,sace_6_120_dp00100,0.2049382001455786,0.9904309625022946,0,0
78,Node113,0.2053339756938593,0.9928379043893395,0,0
78,sace_21_1_2310,0.2041634600144038,0.98572624589674,0,0
78,sace_23_1_2290,0.2049409435255242,0.9904476383477464,0,0
78,sace_22_1_2300,0.2065093181179003,1,0,0
78,sace_29_1_2290,0.2061166662317618,0.9976049678338562,0,0
78,sace_34_1_2320,0.2057244212756522,0.9952147820903214,0,0
78,sace_58_25_y00780,0.2053330985832736,0.992832567517657,0,0
78,sace_37_1_a02430,0.2045518796579212,0.9880838323555319,0,0
78,sace_15_1_a02420,0.2065093181179003,1,0,0
78,Node123,0.2065093181179003,1,0,0
78,sace_9_1_a02440,0.204942559846862,0.9904574633348663,0,0
78,Node122,0.2037746888507813,0.9833688291289954,0,0
78,Node111,0.2037729758597527,0.9833584470489226,0,0
78,sace_50_1_a02410_AND_sace_50_1_a02420,0.2061161714837891,0.9976019515475559,0,0
78,sace_49_1_a02460,0.2065093181179003,1,0,0
78,sace_8_2_b02430,0.2057232531062495,0.9952076672534483,0,0
78,sace_2_1_a02390,0.2022196077464322,0.9739621596298383,0,0
78,sace_57_1_a02410,0.1999102153478748,0.9600601422578026,0,0
78,sace_46_1_a02400,0.2053332858685837,0.9928337070738508,0,0
78,sace_56_1_a02020,0.2045526095392344,0.9880882646754729,0,0
78,sace_24_1_2300,0.2057246192832477,0.9952159880747973,0,0
78,sace_40_1_a02390,0.2057247207617516,0.9952166061397061,0,0
78,sace_59_110_df00100,0.2029941517146217,0.9786427796769952,0,0
78,sace_47_1_a02400,0.2053326241563288,0.9928296808218829,0,0
78,sace_7_1_a02410,0.2061166151176731,0.9976046562109283,0,0
78,sace_52_1_a02400_AND_sace_52_1_a02410,0.201448576642592,0.9693117861812111,0,0
78,sace_25_1_a02400,0.2018367474897529,0.9716518649523564,0,0
78,sace_1_ydr011w,0.2022238491136346,0.9739877657420869,0,0
78,sace_16_1_a02380,0.2053328585908376,0.9928311072604714,0,0
78,sace_45_1_a02420,0.2022233542707511,0.9739847782474129,0,0
78,sace_48_1_a02380,0.2045521708451063,0.9880856006348837,0,0
78,sace_60_4_d02440,0.2022242824521178,0.9739903819218076,0,0
78,Node108,0.122666251671065,0.5372326978410368,1,0
78,sapa_14_1_a02440,0.2055176488041172,0.9939557423642064,0,0
78,sapa_8_1_2350,0.2065093181179003,1,0,0
78,Node148,0.199001581855705,0.9546123500347373,0,0
78,sapa_11_1_a02470,0.2055181069065294,0.9939585310301902,0,0
78,sapa_25_1_a02460,0.2055184798890751,0.9939608015373913,0,0
78,sapa_4_1_a02470,0.2060133107708746,0.9969749313489209,0,0
78,sapa_5_1_2350,0.2060133107658028,0.9969749313180083,0,0
78,sapa_9_1_2360,0.2065093181179003,1,0,0
78,Node151,0.2017000027873128,0.9708272431134755,0,0
78,Node147,0.1955756596998441,0.9341826115373314,0,0
78,sapa_18_1_2390,0.1889702127454319,0.8952796754627885,0,0
78,sapa_2_1_a02460,0.2060162881300286,0.9969930785056266,0,0
78,sapa_23_1_a02480,0.2060163083957495,0.9969932020267012,0,0
78,sapa_3_1_a02470,0.2065093181179003,1,0,0
78,Node160,0.2060104463430069,0.9969574726426489,0,0
78,sapa_17_1_2380,0.2040551936654322,0.9850695128942671,0,0
78,sapa_7_1_2370,0.205024881380169,0.9909579166691684,0,0
78,Node159,0.1900849331236552,0.9018003396634335,0,0
78,Node157,0.1862229859968828,0.879285772340776,0,0
78,Node146,0.1500254702326889,0.6782054309556624,0,0
78,Node107,0.1392257843981057,0.6214877925892632,0,0
78,Node105,0.1526358308915185,0.692131440426206,0,0
78,Node103,0.1825073830952308,0.8578251548353594,0,0
78,saku_1_4.262,0.08549598505950518,0.3592214672558552,0,0
78,Node102,0.1545712551884855,0.7025122508870104,0,0
78,Node98,0.03956212104314894,0.1582750523474123,0,0
78,Node7,0.1378625565767333,0.6144294154009451,0,0
78,nada_1_g01840,0.9826379008147723,217.4670467000283,0,1
78,naca_1_e01630,0.04563325528111654,0.1837250318150965,0,0
78,Node169,0.09036031683102008,0.3816897743946209,0,0
78,naca_1_e01650,0.02967172290274336,0.1174968585644084,0,0
78,naca_1_e01640,0.0720774610102531,0.298462611405549,1,0
78,Node173,0.09558377460404652,0.4060859933951012,0,0
78,nada_1_g01850,0.04150047328314011,0.1663655213102521,1,0
78,Node172,0.1306607823674166,0.5775082075371585,0,0
78,Node168,0.08847772309604934,0.3729656449199112,0,0
78,kaaf_1_c00820,0.9968665214891929,1222.397544276504,1,2
78,kaaf_1_c00830,0.03464423484615788,0.1378941232293298,0,0
78,Node177,0.07314056802184474,0.3032121734288897,0,0
78,Node167,0.1606873833357093,0.7356313102309709,0,0
78,Node6,0.1191528777205996,0.5197639739733039,0,0
78,cagl_1_i04862g,0.02456104025794311,0.09674952416815337,0,0
78,kana_1_k01350,0.04431186725014363,0.178158290295835,1,0
78,Node180,0.09343676981895913,0.3960243540669414,0,0
78,Node5,0.9722902807196473,134.8236240595917,0,2
78,Node3,0.04391019651519375,0.1764691820205923,0,0
80,teph_1_a04220,0.05037789152156442,0.8158614629097594,0,1
[truncated: 5,124,653 more chars]
