# Supplementary material for: Molecular evolution of the members of the Snq2/Pdr18 subfamily of Pdr transporters in the Hemiascomycete yeasts
Source: FEMS Yeast Res. 2025 May 27;25:foaf026. doi: 10.1093/femsyr/foaf026 (PMC12202755; doi:10.1093/femsyr/foaf026)
Supplement: foaf026_Supplemental_Files [file foaf026_supplemental_files.zip › Supplementary Data A28.tre]

(lakl_1_h21010g:0.891278448823127,(klae_1_14_n00120:0.3073049358151603,(klwi_1_33_ag00170:0.2412258840829379,(klla_1_d03432g:0.1963469664988504,klma_1_1_a01880:0.2332879370699809)Node6:0.1127890238895839)Node4:0.1055781864217029)Node2:0.2073672403771053,(((((((teph_1_a04220:0.618181027219829,vapo_1_1037.47:0.5645044660425899)Node15:0.2663257622650858,(sami_1_17.26:0.173744811119732,((saeu_1_2_b00130:0.05795356116325138,sauv_1_7.3:0.0473779762133725)Node21:0.08843240109141526,(saar_1_8_h03780:0.1483992116826083,(saku_1_14.404:0.107689084538907,(sami_1_14.399:0.1348129473488326,(((sapa_18_8_3730:0.008296917555977128,(sapa_3_8_h03890:0.002184868049428402,sapa_16_8_h03890:0.0004788493396993565,sapa_17_8_3730:0.0007187948675588303,sapa_2_8_h03860:0,sapa_7_8_3740:0.0002392547017446324,sapa_23_8_h03850:0.0002393518095082401)Node34:0.007176671680508811)Node32:0.0121513139309734,((sapa_13_8_h03820:0.0002412876289643938,sapa_8_8_3750:0)Node42:0.004589197044096029,(sapa_10_8_3760:0.0002414820736915803,(sapa_11_8_h03830:0.0006147401403323595,sapa_5_8_3700:0.000102263019247646,(sapa_19_8_h03900:0.0002414326253647879,sapa_24_8_h03850:0)Node50:0.0002413509110182664,(sapa_1_8_h03820:0.0002414507427738628,sapa_21_8_h03870:0.00024161774710523)Node53:0.000241562740023008,sapa_4_8_h03850:0.0007246474755384668,sapa_20_8_h03860:0,sapa_22_8_h03900:0.0002413359246654019,sapa_25_8_h03870:0.0004827873555728469,sapa_6_8_3750:0.0002413592252828057,sapa_9_8_3720:0.0002413286765733472)Node47:0.002589603147261224)Node45:0.001614089151643649)Node41:0.004832412470632082)Node31:0.03188381238041791,((((sace_14_7_g00150:0.001018261404252152,(((sace_19_7_3840:0.0002464527220189267,sace_2_8_h03860:0.0002488844672369172)Node69:0.0004932138932294126,sace_6_169_fm00160:0.0002465661327437202)Node68:0.0004925347812394656,sace_40_8_h03830:0.0002462291050198334,sace_24_8_3780:0)Node67:0.0004925500869198826,sace_53_29_ac00130:0.000498112397598766,sace_1_ynr070w:0.0002577626928356146,sace_15_7_g03870:0)Node65:0.0002457556106923879,(sace_4_8_h03690:0.00887863755501749,sace_5_78_bz00120:0)Node78:0.0004937894490220498)Node64:0.0007404598057819833,sace_32_7_3770:0,sace_7_7_g03880:0)Node63:0.0007235734149293396,sace_21_7_3790:0.005563033747959711,sace_59_336_lx00100:0.00144497980557646,((sace_46_8_h03910:0.001923202221946163,sace_45_7_g03890:0.001201152077953816)Node86:0.0002394580313914257,sace_25_7_g03880:0)Node85:0.0009557366005642446,((sace_37_7_g03850:0.0002880354358524211,(sace_9_7_g00180:0.0002397166458928582,sace_60_6_f03350:0.0004796491292197773)Node93:0.0004312162678530712)Node91:0.0004800892870123542,sace_17_7_g03930:0.0009109605524990832)Node90:0.0005328418362333452,((sace_23_7_3860:0.001921503138359743,sace_43_7_g03870:0.0002389702855117415)Node98:0.0004792864798948358,sace_35_7_3840:0)Node97:0.001919929489161696,sace_31_7_3780:0.001195750210342477,sace_58_71_bs00120_AND_sace_58_71_bs00110:0.0007160401452895596,sace_34_8_3770:0.00167841035872454,sace_57_8_h03900:0.001204148188734444,sace_56_17_q01110:0.0004968294376249049,sace_49_8_h03830:0,sace_8_73_bu00100:0)Node62:0.07679057463049958)Node30:0.05009469780544031)Node28:0.05021326705905058)Node26:0.03003009202531557)Node24:0.05124440263395096)Node20:0.08778952356125323)Node18:0.2718602777643169)Node14:0.07634649949039417,(tebl_1_i01760:0.6726335108313654,((((kaaf_1_c00820:0.3652789759815744,kaaf_1_c00830:0.2745351583570612)Node114:0.1100197811831884,((nada_1_g01840:0.3752838242511619,naca_1_e01630:0.2701729982000787)Node118:0.115615474858031,((naca_1_e01650:0.2676697288980626,naca_1_e01640:0.1430176694314419)Node122:0.07258228475070903,nada_1_g01850:0.2950280234034107)Node121:0.04908152439088321)Node117:0.06083009910736781)Node113:0.02484533425332762,((saba_1_58_bf00280:0.07021206852215343,saeu_1_4_d02400:0.06349892862407454)Node127:0.05953679408178578,((saar_1_2_b02590:0.12793165203777,(sami_1_4.244:0.08117332066514574,((sace_5_33_ag00510:0,sace_4_1_a02360:0.002527720452728146,(sace_31_1_2300:0.003672608093064249,sace_17_1_a02410:0.002748945358882789,(sace_21_1_2310:0.001142917004035598,sace_6_120_dp00100:0.001372886975989772)Node142:0.0002288087601087336,sace_23_1_2290:0.0009147730418591317,sace_22_1_2300:0,sace_29_1_2290:0.0002283056222516622,sace_34_1_2320:0.0004568694092669206,sace_58_25_y00780:0.0006853800582942391,((sace_37_1_a02430:0.001143278454103193,sace_15_1_a02420:0)Node151:0,sace_9_1_a02440:0.0009141079836702855)Node150:0.001601056946683332)Node139:0.001601567726747076,sace_50_1_a02410_AND_sace_50_1_a02420:0.0002286145315252536,sace_49_1_a02460:0,sace_8_2_b02430:0.0004576006129773378,sace_2_1_a02390:0.002522478555992881,sace_57_1_a02410:0.00390583798586038,sace_46_1_a02400:0.0006853714122503463,sace_56_1_a02020:0.00114296805339493,sace_24_1_2300:0.0004568361552450548,sace_40_1_a02390:0.0004567566466301363,sace_59_110_df00100:0.002061888194200933,sace_47_1_a02400:0.000685690513316588,sace_7_1_a02410:0.0002283375924447548,sace_52_1_a02400_AND_sace_52_1_a02410:0.002982568563710687,sace_25_1_a02400:0.002750407622977726,sace_1_ydr011w:0.002519507431241852,sace_16_1_a02380:0.000685603191499653,sace_45_1_a02420:0.002519638562670841,sace_48_1_a02380:0.001143207210712285,sace_60_4_d02440:0.002519419777263896)Node136:0.06076260034748587,(((sapa_14_1_a02440:0.0004548247969803167,sapa_8_1_2350:0)Node176:0.003496336582688758,(sapa_11_1_a02470:0.0004545582368457358,sapa_25_1_a02460:0.000454503464739774,sapa_4_1_a02470:0.0002272001483910451,sapa_5_1_2350:0.0002272120036142187,sapa_9_1_2360:0)Node179:0.002218849851420197)Node175:0.00512194257313891,(sapa_18_1_2390:0.008387648859321495,((sapa_2_1_a02460:0.000225983766120585,sapa_23_1_a02480:0.0002259740699215169,sapa_3_1_a02470:0)Node188:0.0002288058083738702,sapa_17_1_2380:0.001130165691444392,sapa_7_1_2370:0.000682143570263553)Node187:0.007849982962363456)Node185:0.009820382512117977)Node174:0.03085751726240411)Node135:0.03739420570430803)Node133:0.02846361675916582)Node131:0.01177834112208776,saku_1_4.262:0.08798014152621651)Node130:0.03138226451905778)Node126:0.2155076639604714)Node112:0.03253276092569902,(cagl_1_i04862g:0.3134337523731638,kana_1_k01350:0.2912322753994394)Node195:0.09535881842290363)Node111:0.05777053462074086)Node109:0.0355089898299435)Node13:0.01313411855340233,(tebl_1_g02820:0.3629395164346385,(teph_1_m00640:0.2850611299850484,vapo_1_1036.28:0.2137844249677238)Node200:0.07444785034408312)Node198:0.07444479069949118)Node12:0.03960665377865661,(((zyro_1_a04114g:0.1791808098714626,zyro_1_b14762g:0.1903376305872019)Node205:0.1481415098540127,((zyba_2_14_n01490:0.07694627200460775,zyba_2_33_ag00120:0.09339043817691063)Node209:0.3368643096098711,((zyba_2_1_a00860:0.001633460379359019,zyba_3_2_b02230:0.0007963740573296013)Node213:0.3496757212367906,(zyba_2_2_b00600:0.002125742218947199,zyba_3_3_c03460:0.003317843645081418)Node216:0.2470153462675359)Node212:0.08080449504932617)Node208:0.1380225446337383)Node204:0.2713640055111264,tode_1_d04040:0.3569290874941868)Node203:0.09403848673915509)Node11:0.1537876427747354,((lath_1_a01914g:0.2393192984569671,lawa_1_23.5161:0.2819985936417432)Node221:0.3601896390501271,lakl_1_c11616g:0.2810684257516796)Node220:0.07903244079048206)Node10:0.06258927854640148,(ercy_1_3604:0.360652672477167,(asac_1_6_f03560:0.09925067822942768,ergo_1_abr125c:0.09359707932612447)Node227:0.3923024598746634)Node225:0.2980861190629459)Node9:0.05733116739790963)
<<<<<<<<<<<<<<<<<<<<<<<<
Site,Branch,PosteriorProbability,EmpiricalBayesFactor,SynSubs,NonsynSubs
2,lakl_1_h21010g,0.9999999989999943,1.000000051690744,0,0
2,klae_1_14_n00120,0.9999999989999943,1.000000051690744,0,0
2,klwi_1_33_ag00170,0.9999999989999943,1.000000051690744,0,0
2,klla_1_d03432g,0.9999999989999943,1.000000051690744,0,0
2,klma_1_1_a01880,0.9999999989999943,1.000000051690744,0,0
2,Node6,0.9999999989999943,1.000000051690744,0,0
2,Node4,0.9999999989999943,1.000000051690744,0,0
2,Node2,0.9999999989999943,1.000000051690744,0,0
2,teph_1_a04220,0.9999999989999943,1.000000051690744,0,0
2,vapo_1_1037.47,0.9999999989999943,1.000000051690744,0,0
2,Node15,0.9999999989999943,1.000000051690744,0,0
2,sami_1_17.26,0.9999999989999943,1.000000051690744,0,0
2,saeu_1_2_b00130,0.9999999989999943,1.000000051690744,0,0
2,sauv_1_7.3,0.9999999989999943,1.000000051690744,0,0
2,Node21,0.9999999989999943,1.000000051690744,0,0
2,saar_1_8_h03780,0.9999999989999943,1.000000051690744,0,0
2,saku_1_14.404,0.9999999989999943,1.000000051690744,0,0
2,sami_1_14.399,0.9999999989999943,1.000000051690744,0,0
2,sapa_18_8_3730,0.9999999989999943,1.000000051690744,0,0
2,sapa_3_8_h03890,0.9999999989999943,1.000000051690744,0,0
2,sapa_16_8_h03890,0.9999999989999943,1.000000051690744,0,0
2,sapa_17_8_3730,0.9999999989999943,1.000000051690744,0,0
2,sapa_2_8_h03860,0.9999999989999943,1.000000051690744,0,0
2,sapa_7_8_3740,0.9999999989999943,1.000000051690744,0,0
2,sapa_23_8_h03850,0.9999999989999943,1.000000051690744,0,0
2,Node34,0.9999999989999943,1.000000051690744,0,0
2,Node32,0.9999999989999943,1.000000051690744,0,0
2,sapa_13_8_h03820,0.9999999989999943,1.000000051690744,0,0
2,sapa_8_8_3750,0.9999999989999943,1.000000051690744,0,0
2,Node42,0.9999999989999943,1.000000051690744,0,0
2,sapa_10_8_3760,0.9999999989999943,1.000000051690744,0,0
2,sapa_11_8_h03830,0.9999999989999943,1.000000051690744,0,0
2,sapa_5_8_3700,0.9999999989999943,1.000000051690744,0,0
2,sapa_19_8_h03900,0.9999999989999943,1.000000051690744,0,0
2,sapa_24_8_h03850,0.9999999989999943,1.000000051690744,0,0
2,Node50,0.9999999989999943,1.000000051690744,0,0
2,sapa_1_8_h03820,0.9999999989999943,1.000000051690744,0,0
2,sapa_21_8_h03870,0.9999999989999943,1.000000051690744,0,0
2,Node53,0.9999999989999943,1.000000051690744,0,0
2,sapa_4_8_h03850,0.9999999989999943,1.000000051690744,0,0
2,sapa_20_8_h03860,0.9999999989999943,1.000000051690744,0,0
2,sapa_22_8_h03900,0.9999999989999943,1.000000051690744,0,0
2,sapa_25_8_h03870,0.9999999989999943,1.000000051690744,0,0
2,sapa_6_8_3750,0.9999999989999943,1.000000051690744,0,0
2,sapa_9_8_3720,0.9999999989999943,1.000000051690744,0,0
2,Node47,0.9999999989999943,1.000000051690744,0,0
2,Node45,0.9999999989999943,1.000000051690744,0,0
2,Node41,0.9999999989999943,1.000000051690744,0,0
2,Node31,0.9999999989999943,1.000000051690744,0,0
2,sace_14_7_g00150,0.9999999989999943,1.000000051690744,0,0
2,sace_19_7_3840,0.9999999989999943,1.000000051690744,0,0
2,sace_2_8_h03860,0.9999999989999943,1.000000051690744,0,0
2,Node69,0.9999999989999943,1.000000051690744,0,0
2,sace_6_169_fm00160,0.9999999989999943,1.000000051690744,0,0
2,Node68,0.9999999989999943,1.000000051690744,0,0
2,sace_40_8_h03830,0.9999999989999943,1.000000051690744,0,0
2,sace_24_8_3780,0.9999999989999943,1.000000051690744,0,0
2,Node67,0.9999999989999943,1.000000051690744,0,0
2,sace_53_29_ac00130,0.9999999989999943,1.000000051690744,0,0
2,sace_1_ynr070w,0.9999999989999943,1.000000051690744,0,0
2,sace_15_7_g03870,0.9999999989999943,1.000000051690744,0,0
2,Node65,0.9999999989999943,1.000000051690744,0,0
2,sace_4_8_h03690,0.9999999989999943,1.000000051690744,0,0
2,sace_5_78_bz00120,0.9999999989999943,1.000000051690744,0,0
2,Node78,0.9999999989999943,1.000000051690744,0,0
2,Node64,0.9999999989999943,1.000000051690744,0,0
2,sace_32_7_3770,0.9999999989999943,1.000000051690744,0,0
2,sace_7_7_g03880,0.9999999989999943,1.000000051690744,0,0
2,Node63,0.9999999989999943,1.000000051690744,0,0
2,sace_21_7_3790,0.9999999989999943,1.000000051690744,0,0
2,sace_59_336_lx00100,0.9999999989999943,1.000000051690744,0,0
2,sace_46_8_h03910,0.9999999989999943,1.000000051690744,0,0
2,sace_45_7_g03890,0.9999999989999943,1.000000051690744,0,0
2,Node86,0.9999999989999943,1.000000051690744,0,0
2,sace_25_7_g03880,0.9999999989999943,1.000000051690744,0,0
2,Node85,0.9999999989999943,1.000000051690744,0,0
2,sace_37_7_g03850,0.9999999989999943,1.000000051690744,0,0
2,sace_9_7_g00180,0.9999999989999943,1.000000051690744,0,0
2,sace_60_6_f03350,0.9999999989999943,1.000000051690744,0,0
2,Node93,0.9999999989999943,1.000000051690744,0,0
2,Node91,0.9999999989999943,1.000000051690744,0,0
2,sace_17_7_g03930,0.9999999989999943,1.000000051690744,0,0
2,Node90,0.9999999989999943,1.000000051690744,0,0
2,sace_23_7_3860,0.9999999989999943,1.000000051690744,0,0
2,sace_43_7_g03870,0.9999999989999943,1.000000051690744,0,0
2,Node98,0.9999999989999943,1.000000051690744,0,0
2,sace_35_7_3840,0.9999999989999943,1.000000051690744,0,0
2,Node97,0.9999999989999943,1.000000051690744,0,0
2,sace_31_7_3780,0.9999999989999943,1.000000051690744,0,0
2,sace_58_71_bs00120_AND_sace_58_71_bs00110,0.9999999989999943,1.000000051690744,0,0
2,sace_34_8_3770,0.9999999989999943,1.000000051690744,0,0
2,sace_57_8_h03900,0.9999999989999943,1.000000051690744,0,0
2,sace_56_17_q01110,0.9999999989999943,1.000000051690744,0,0
2,sace_49_8_h03830,0.9999999989999943,1.000000051690744,0,0
2,sace_8_73_bu00100,0.9999999989999943,1.000000051690744,0,0
2,Node62,0.9999999989999943,1.000000051690744,0,0
2,Node30,0.9999999989999943,1.000000051690744,0,0
2,Node28,0.9999999989999943,1.000000051690744,0,0
2,Node26,0.9999999989999943,1.000000051690744,0,0
2,Node24,0.9999999989999943,1.000000051690744,0,0
2,Node20,0.9999999989999943,1.000000051690744,0,0
2,Node18,0.9999999989999943,1.000000051690744,0,0
2,Node14,0.9999999989999943,1.000000051690744,0,0
2,tebl_1_i01760,0.9999999992347562,1.306780731406252,0,2
2,kaaf_1_c00820,0.9999999989999943,1.000000051690744,0,0
2,kaaf_1_c00830,0.9999999989999943,1.000000051690744,0,0
2,Node114,0.9999999989999943,1.000000051690744,0,0
2,nada_1_g01840,0.9999999989999943,1.000000051690744,0,0
2,naca_1_e01630,0.9999999990236962,1.024277259440014,0,0
2,Node118,0.999999999003632,1.003651069183833,0,0
2,naca_1_e01650,0.9999999989999943,1.000000051690744,0,0
2,naca_1_e01640,0.9999999989999943,1.000000051690744,0,0
2,Node122,0.9999999989999943,1.000000051690744,0,0
2,nada_1_g01850,0.9999999989999943,1.000000051690744,0,0
2,Node121,0.9999999989999943,1.000000051690744,0,0
2,Node117,0.9999999990009417,1.000948409156554,0,0
2,Node113,0.9999999990001461,1.000151952406319,0,0
2,saba_1_58_bf00280,0.9999999989999943,1.000000051690744,0,0
2,saeu_1_4_d02400,0.9999999989999943,1.000000051690744,0,0
2,Node127,0.9999999989999943,1.000000051690744,0,0
2,saar_1_2_b02590,0.9999999989999943,1.000000051690744,0,0
2,sami_1_4.244,0.9999999989999943,1.000000051690744,0,0
2,sace_5_33_ag00510,0.9999999989999943,1.000000051690744,0,0
2,sace_4_1_a02360,0.9999999989999943,1.000000051690744,0,0
2,sace_31_1_2300,0.9999999989999943,1.000000051690744,0,0
2,sace_17_1_a02410,0.9999999989999943,1.000000051690744,0,0
2,sace_21_1_2310,0.9999999989999943,1.000000051690744,0,0
2,sace_6_120_dp00100,0.9999999989999943,1.000000051690744,0,0
2,Node142,0.9999999989999943,1.000000051690744,0,0
2,sace_23_1_2290,0.9999999989999943,1.000000051690744,0,0
2,sace_22_1_2300,0.9999999989999943,1.000000051690744,0,0
2,sace_29_1_2290,0.9999999989999943,1.000000051690744,0,0
2,sace_34_1_2320,0.9999999989999943,1.000000051690744,0,0
2,sace_58_25_y00780,0.9999999989999943,1.000000051690744,0,0
2,sace_37_1_a02430,0.9999999989999943,1.000000051690744,0,0
2,sace_15_1_a02420,0.9999999989999943,1.000000051690744,0,0
2,Node151,0.9999999989999943,1.000000051690744,0,0
2,sace_9_1_a02440,0.9999999989999943,1.000000051690744,0,0
2,Node150,0.9999999989999943,1.000000051690744,0,0
2,Node139,0.9999999989999943,1.000000051690744,0,0
2,sace_50_1_a02410_AND_sace_50_1_a02420,0.9999999989999943,1.000000051690744,0,0
2,sace_49_1_a02460,0.9999999989999943,1.000000051690744,0,0
2,sace_8_2_b02430,0.9999999989999943,1.000000051690744,0,0
2,sace_2_1_a02390,0.9999999989999943,1.000000051690744,0,0
2,sace_57_1_a02410,0.9999999989999943,1.000000051690744,0,0
2,sace_46_1_a02400,0.9999999989999943,1.000000051690744,0,0
2,sace_56_1_a02020,0.9999999989999943,1.000000051690744,0,0
2,sace_24_1_2300,0.9999999989999943,1.000000051690744,0,0
2,sace_40_1_a02390,0.9999999989999943,1.000000051690744,0,0
2,sace_59_110_df00100,0.9999999989999943,1.000000051690744,0,0
2,sace_47_1_a02400,0.9999999989999943,1.000000051690744,0,0
2,sace_7_1_a02410,0.9999999989999943,1.000000051690744,0,0
2,sace_52_1_a02400_AND_sace_52_1_a02410,0.9999999989999943,1.000000051690744,0,0
2,sace_25_1_a02400,0.9999999989999943,1.000000051690744,0,0
2,sace_1_ydr011w,0.9999999989999943,1.000000051690744,0,0
2,sace_16_1_a02380,0.9999999989999943,1.000000051690744,0,0
2,sace_45_1_a02420,0.9999999989999943,1.000000051690744,0,0
2,sace_48_1_a02380,0.9999999989999943,1.000000051690744,0,0
2,sace_60_4_d02440,0.9999999989999943,1.000000051690744,0,0
2,Node136,0.9999999989999943,1.000000051690744,0,0
2,sapa_14_1_a02440,0.9999999989999943,1.000000051690744,0,0
2,sapa_8_1_2350,0.9999999989999943,1.000000051690744,0,0
2,Node176,0.9999999989999943,1.000000051690744,0,0
2,sapa_11_1_a02470,0.9999999989999943,1.000000051690744,0,0
2,sapa_25_1_a02460,0.9999999989999943,1.000000051690744,0,0
2,sapa_4_1_a02470,0.9999999989999943,1.000000051690744,0,0
2,sapa_5_1_2350,0.9999999989999943,1.000000051690744,0,0
2,sapa_9_1_2360,0.9999999989999943,1.000000051690744,0,0
2,Node179,0.9999999989999943,1.000000051690744,0,0
2,Node175,0.9999999989999943,1.000000051690744,0,0
2,sapa_18_1_2390,0.9999999989999943,1.000000051690744,0,0
2,sapa_2_1_a02460,0.9999999989999943,1.000000051690744,0,0
2,sapa_23_1_a02480,0.9999999989999943,1.000000051690744,0,0
2,sapa_3_1_a02470,0.9999999989999943,1.000000051690744,0,0
2,Node188,0.9999999989999943,1.000000051690744,0,0
2,sapa_17_1_2380,0.9999999989999943,1.000000051690744,0,0
2,sapa_7_1_2370,0.9999999989999943,1.000000051690744,0,0
2,Node187,0.9999999989999943,1.000000051690744,0,0
2,Node185,0.9999999989999943,1.000000051690744,0,0
2,Node174,0.9999999989999943,1.000000051690744,0,0
2,Node135,0.9999999989999943,1.000000051690744,0,0
2,Node133,0.9999999989999943,1.000000051690744,0,0
2,Node131,0.9999999989999943,1.000000051690744,0,0
2,saku_1_4.262,0.9999999989999943,1.000000051690744,0,0
2,Node130,0.9999999989999943,1.000000051690744,0,0
2,Node126,0.9999999989999943,1.000000051690744,0,0
2,Node112,0.9999999990002569,1.000262797980638,0,0
2,cagl_1_i04862g,0.9999999989999943,1.000000051690744,0,0
2,kana_1_k01350,0.9999999989999943,1.000000051690744,0,0
2,Node195,0.9999999989999943,1.000000051690744,0,0
2,Node111,0.9999999990008458,1.000852313635399,0,0
2,Node109,0.9999999989999943,1.000000051690744,0,0
2,Node13,0.9999999989999943,1.000000051690744,0,0
2,tebl_1_g02820,0.9999999989999943,1.000000051690744,0,0
2,teph_1_m00640,0.9999999989999943,1.000000051690744,0,0
2,vapo_1_1036.28,0.9999999989999943,1.000000051690744,0,0
2,Node200,0.9999999989999943,1.000000051690744,0,0
2,Node198,0.9999999989999943,1.000000051690744,0,0
2,Node12,0.9999999989999943,1.000000051690744,0,0
2,zyro_1_a04114g,0.9999999989999943,1.000000051690744,0,0
2,zyro_1_b14762g,0.9999999989999943,1.000000051690744,0,0
2,Node205,0.9999999989999943,1.000000051690744,0,0
2,zyba_2_14_n01490,0.9999999989999943,1.000000051690744,0,0
2,zyba_2_33_ag00120,0.9999999989999943,1.000000051690744,0,0
2,Node209,0.9999999989999943,1.000000051690744,0,0
2,zyba_2_1_a00860,0.9999999989999943,1.000000051690744,0,0
2,zyba_3_2_b02230,0.9999999989999943,1.000000051690744,0,0
2,Node213,0.9999999989999943,1.000000051690744,0,0
2,zyba_2_2_b00600,0.9999999989999943,1.000000051690744,0,0
2,zyba_3_3_c03460,0.9999999989999943,1.000000051690744,0,0
2,Node216,0.9999999989999943,1.000000051690744,0,0
2,Node212,0.9999999989999943,1.000000051690744,0,0
2,Node208,0.9999999989999943,1.000000051690744,0,0
2,Node204,0.9999999989999943,1.000000051690744,0,0
2,tode_1_d04040,0.9999999989999943,1.000000051690744,0,0
2,Node203,0.9999999989999943,1.000000051690744,0,0
2,Node11,0.9999999989999943,1.000000051690744,0,0
2,lath_1_a01914g,0.9999999989999943,1.000000051690744,0,0
2,lawa_1_23.5161,0.9999999989999943,1.000000051690744,0,0
2,Node221,0.9999999989999943,1.000000051690744,0,0
2,lakl_1_c11616g,0.9999999989999943,1.000000051690744,0,0
2,Node220,0.9999999989999943,1.000000051690744,0,0
2,Node10,0.9999999989999943,1.000000051690744,0,0
2,ercy_1_3604,0.9999999989999943,1.000000051690744,0,0
2,asac_1_6_f03560,0.9999999989999943,1.000000051690744,0,0
2,ergo_1_abr125c,0.9999999989999943,1.000000051690744,0,0
2,Node227,0.9999999989999943,1.000000051690744,0,0
2,Node225,0.9999999989999943,1.000000051690744,0,0
2,Node9,0.9999999989999943,1.000000051690744,0,0
3,lakl_1_h21010g,0.9999999989999943,1.000000051690744,0,0
3,klae_1_14_n00120,0.9999999989999943,1.000000051690744,0,0
3,klwi_1_33_ag00170,0.9999999989999943,1.000000051690744,0,0
3,klla_1_d03432g,0.9999999989999943,1.000000051690744,0,0
3,klma_1_1_a01880,0.9999999989999943,1.000000051690744,0,0
3,Node6,0.9999999989999943,1.000000051690744,0,0
3,Node4,0.9999999989999943,1.000000051690744,0,0
3,Node2,0.9999999989999943,1.000000051690744,0,0
3,teph_1_a04220,0.9999999989999943,1.000000051690744,0,0
3,vapo_1_1037.47,0.9999999989999943,1.000000051690744,0,0
3,Node15,0.9999999989999943,1.000000051690744,0,0
3,sami_1_17.26,0.9999999989999943,1.000000051690744,0,0
3,saeu_1_2_b00130,0.9999999989999943,1.000000051690744,0,0
3,sauv_1_7.3,0.9999999989999943,1.000000051690744,0,0
3,Node21,0.9999999989999943,1.000000051690744,0,0
3,saar_1_8_h03780,0.9999999989999943,1.000000051690744,0,0
3,saku_1_14.404,0.9999999989999943,1.000000051690744,0,0
3,sami_1_14.399,0.9999999989999943,1.000000051690744,0,0
3,sapa_18_8_3730,0.9999999989999943,1.000000051690744,0,0
3,sapa_3_8_h03890,0.9999999989999943,1.000000051690744,0,0
3,sapa_16_8_h03890,0.9999999989999943,1.000000051690744,0,0
3,sapa_17_8_3730,0.9999999989999943,1.000000051690744,0,0
3,sapa_2_8_h03860,0.9999999989999943,1.000000051690744,0,0
3,sapa_7_8_3740,0.9999999989999943,1.000000051690744,0,0
3,sapa_23_8_h03850,0.9999999989999943,1.000000051690744,0,0
3,Node34,0.9999999989999943,1.000000051690744,0,0
3,Node32,0.9999999989999943,1.000000051690744,0,0
3,sapa_13_8_h03820,0.9999999989999943,1.000000051690744,0,0
3,sapa_8_8_3750,0.9999999989999943,1.000000051690744,0,0
3,Node42,0.9999999989999943,1.000000051690744,0,0
3,sapa_10_8_3760,0.9999999989999943,1.000000051690744,0,0
3,sapa_11_8_h03830,0.9999999989999943,1.000000051690744,0,0
3,sapa_5_8_3700,0.9999999989999943,1.000000051690744,0,0
3,sapa_19_8_h03900,0.9999999989999943,1.000000051690744,0,0
3,sapa_24_8_h03850,0.9999999989999943,1.000000051690744,0,0
3,Node50,0.9999999989999943,1.000000051690744,0,0
3,sapa_1_8_h03820,0.9999999989999943,1.000000051690744,0,0
3,sapa_21_8_h03870,0.9999999989999943,1.000000051690744,0,0
3,Node53,0.9999999989999943,1.000000051690744,0,0
3,sapa_4_8_h03850,0.9999999989999943,1.000000051690744,0,0
3,sapa_20_8_h03860,0.9999999989999943,1.000000051690744,0,0
3,sapa_22_8_h03900,0.9999999989999943,1.000000051690744,0,0
3,sapa_25_8_h03870,0.9999999989999943,1.000000051690744,0,0
3,sapa_6_8_3750,0.9999999989999943,1.000000051690744,0,0
3,sapa_9_8_3720,0.9999999989999943,1.000000051690744,0,0
3,Node47,0.9999999989999943,1.000000051690744,0,0
3,Node45,0.9999999989999943,1.000000051690744,0,0
3,Node41,0.9999999989999943,1.000000051690744,0,0
3,Node31,0.9999999989999943,1.000000051690744,0,0
3,sace_14_7_g00150,0.9999999989999943,1.000000051690744,0,0
3,sace_19_7_3840,0.9999999989999943,1.000000051690744,0,0
3,sace_2_8_h03860,0.9999999989999943,1.000000051690744,0,0
3,Node69,0.9999999989999943,1.000000051690744,0,0
3,sace_6_169_fm00160,0.9999999989999943,1.000000051690744,0,0
3,Node68,0.9999999989999943,1.000000051690744,0,0
3,sace_40_8_h03830,0.9999999989999943,1.000000051690744,0,0
3,sace_24_8_3780,0.9999999989999943,1.000000051690744,0,0
3,Node67,0.9999999989999943,1.000000051690744,0,0
3,sace_53_29_ac00130,0.9999999989999943,1.000000051690744,0,0
3,sace_1_ynr070w,0.9999999989999943,1.000000051690744,0,0
3,sace_15_7_g03870,0.9999999989999943,1.000000051690744,0,0
3,Node65,0.9999999989999943,1.000000051690744,0,0
3,sace_4_8_h03690,0.9999999989999943,1.000000051690744,0,0
3,sace_5_78_bz00120,0.9999999989999943,1.000000051690744,0,0
3,Node78,0.9999999989999943,1.000000051690744,0,0
3,Node64,0.9999999989999943,1.000000051690744,0,0
3,sace_32_7_3770,0.9999999989999943,1.000000051690744,0,0
3,sace_7_7_g03880,0.9999999989999943,1.000000051690744,0,0
3,Node63,0.9999999989999943,1.000000051690744,0,0
3,sace_21_7_3790,0.9999999989999943,1.000000051690744,0,0
3,sace_59_336_lx00100,0.9999999989999943,1.000000051690744,0,0
3,sace_46_8_h03910,0.9999999989999943,1.000000051690744,0,0
3,sace_45_7_g03890,0.9999999989999943,1.000000051690744,0,0
3,Node86,0.9999999989999943,1.000000051690744,0,0
3,sace_25_7_g03880,0.9999999989999943,1.000000051690744,0,0
3,Node85,0.9999999989999943,1.000000051690744,0,0
3,sace_37_7_g03850,0.9999999989999943,1.000000051690744,0,0
3,sace_9_7_g00180,0.9999999989999943,1.000000051690744,0,0
3,sace_60_6_f03350,0.9999999989999943,1.000000051690744,0,0
3,Node93,0.9999999989999943,1.000000051690744,0,0
3,Node91,0.9999999989999943,1.000000051690744,0,0
3,sace_17_7_g03930,0.9999999989999943,1.000000051690744,0,0
3,Node90,0.9999999989999943,1.000000051690744,0,0
3,sace_23_7_3860,0.9999999989999943,1.000000051690744,0,0
3,sace_43_7_g03870,0.9999999989999943,1.000000051690744,0,0
3,Node98,0.9999999989999943,1.000000051690744,0,0
3,sace_35_7_3840,0.9999999989999943,1.000000051690744,0,0
3,Node97,0.9999999989999943,1.000000051690744,0,0
3,sace_31_7_3780,0.9999999989999943,1.000000051690744,0,0
3,sace_58_71_bs00120_AND_sace_58_71_bs00110,0.9999999989999943,1.000000051690744,0,0
3,sace_34_8_3770,0.9999999989999943,1.000000051690744,0,0
3,sace_57_8_h03900,0.9999999989999943,1.000000051690744,0,0
3,sace_56_17_q01110,0.9999999989999943,1.000000051690744,0,0
3,sace_49_8_h03830,0.9999999989999943,1.000000051690744,0,0
3,sace_8_73_bu00100,0.9999999989999943,1.000000051690744,0,0
3,Node62,0.9999999989999943,1.000000051690744,0,0
3,Node30,0.9999999989999943,1.000000051690744,0,0
3,Node28,0.9999999989999943,1.000000051690744,0,0
3,Node26,0.9999999989999943,1.000000051690744,0,0
3,Node24,0.9999999989999943,1.000000051690744,0,0
3,Node20,0.9999999989999943,1.000000051690744,0,0
3,Node18,0.9999999989999943,1.000000051690744,0,0
3,Node14,0.9999999989999943,1.000000051690744,0,0
3,tebl_1_i01760,0.9999999992770087,1.383150461913081,0,2
3,kaaf_1_c00820,0.9999999989999943,1.000000051690744,0,0
3,kaaf_1_c00830,0.9999999989999943,1.000000051690744,0,0
3,Node114,0.9999999989999943,1.000000051690744,0,0
3,nada_1_g01840,0.9999999989999943,1.000000051690744,0,0
3,naca_1_e01630,0.9999999990323903,1.033480585103644,0,0
3,Node118,0.9999999990052079,1.005240953183158,0,0
3,naca_1_e01650,0.9999999989999943,1.000000051690744,0,0
3,naca_1_e01640,0.9999999989999943,1.000000051690744,0,0
3,Node122,0.9999999989999943,1.000000051690744,0,0
3,nada_1_g01850,0.9999999989999943,1.000000051690744,0,0
3,Node121,0.9999999989999943,1.000000051690744,0,0
3,Node117,0.9999999990013729,1.001380622142059,0,0
3,Node113,0.9999999990002174,1.000223255057085,0,0
3,saba_1_58_bf00280,0.9999999989999943,1.000000051690744,0,0
3,saeu_1_4_d02400,0.9999999989999943,1.000000051690744,0,0
3,Node127,0.9999999989999943,1.000000051690744,0,0
3,saar_1_2_b02590,0.9999999989999943,1.000000051690744,0,0
3,sami_1_4.244,0.9999999989999943,1.000000051690744,0,0
3,sace_5_33_ag00510,0.9999999989999943,1.000000051690744,0,0
3,sace_4_1_a02360,0.9999999989999943,1.000000051690744,0,0
3,sace_31_1_2300,0.9999999989999943,1.000000051690744,0,0
3,sace_17_1_a02410,0.9999999989999943,1.000000051690744,0,0
3,sace_21_1_2310,0.9999999989999943,1.000000051690744,0,0
3,sace_6_120_dp00100,0.9999999989999943,1.000000051690744,0,0
3,Node142,0.9999999989999943,1.000000051690744,0,0
3,sace_23_1_2290,0.9999999989999943,1.000000051690744,0,0
3,sace_22_1_2300,0.9999999989999943,1.000000051690744,0,0
3,sace_29_1_2290,0.9999999989999943,1.000000051690744,0,0
3,sace_34_1_2320,0.9999999989999943,1.000000051690744,0,0
3,sace_58_25_y00780,0.9999999989999943,1.000000051690744,0,0
3,sace_37_1_a02430,0.9999999989999943,1.000000051690744,0,0
3,sace_15_1_a02420,0.9999999989999943,1.000000051690744,0,0
3,Node151,0.9999999989999943,1.000000051690744,0,0
3,sace_9_1_a02440,0.9999999989999943,1.000000051690744,0,0
3,Node150,0.9999999989999943,1.000000051690744,0,0
3,Node139,0.9999999989999943,1.000000051690744,0,0
3,sace_50_1_a02410_AND_sace_50_1_a02420,0.9999999989999943,1.000000051690744,0,0
3,sace_49_1_a02460,0.9999999989999943,1.000000051690744,0,0
3,sace_8_2_b02430,0.9999999989999943,1.000000051690744,0,0
3,sace_2_1_a02390,0.9999999989999943,1.000000051690744,0,0
3,sace_57_1_a02410,0.9999999989999943,1.000000051690744,0,0
3,sace_46_1_a02400,0.9999999989999943,1.000000051690744,0,0
3,sace_56_1_a02020,0.9999999989999943,1.000000051690744,0,0
3,sace_24_1_2300,0.9999999989999943,1.000000051690744,0,0
3,sace_40_1_a02390,0.9999999989999943,1.000000051690744,0,0
3,sace_59_110_df00100,0.9999999989999943,1.000000051690744,0,0
3,sace_47_1_a02400,0.9999999989999943,1.000000051690744,0,0
3,sace_7_1_a02410,0.9999999989999943,1.000000051690744,0,0
3,sace_52_1_a02400_AND_sace_52_1_a02410,0.9999999989999943,1.000000051690744,0,0
3,sace_25_1_a02400,0.9999999989999943,1.000000051690744,0,0
3,sace_1_ydr011w,0.9999999989999943,1.000000051690744,0,0
3,sace_16_1_a02380,0.9999999989999943,1.000000051690744,0,0
3,sace_45_1_a02420,0.9999999989999943,1.000000051690744,0,0
3,sace_48_1_a02380,0.9999999989999943,1.000000051690744,0,0
3,sace_60_4_d02440,0.9999999989999943,1.000000051690744,0,0
3,Node136,0.9999999989999943,1.000000051690744,0,0
3,sapa_14_1_a02440,0.9999999989999943,1.000000051690744,0,0
3,sapa_8_1_2350,0.9999999989999943,1.000000051690744,0,0
3,Node176,0.9999999989999943,1.000000051690744,0,0
3,sapa_11_1_a02470,0.9999999989999943,1.000000051690744,0,0
3,sapa_25_1_a02460,0.9999999989999943,1.000000051690744,0,0
3,sapa_4_1_a02470,0.9999999989999943,1.000000051690744,0,0
3,sapa_5_1_2350,0.9999999989999943,1.000000051690744,0,0
3,sapa_9_1_2360,0.9999999989999943,1.000000051690744,0,0
3,Node179,0.9999999989999943,1.000000051690744,0,0
3,Node175,0.9999999989999943,1.000000051690744,0,0
3,sapa_18_1_2390,0.9999999989999943,1.000000051690744,0,0
3,sapa_2_1_a02460,0.9999999989999943,1.000000051690744,0,0
3,sapa_23_1_a02480,0.9999999989999943,1.000000051690744,0,0
3,sapa_3_1_a02470,0.9999999989999943,1.000000051690744,0,0
3,Node188,0.9999999989999943,1.000000051690744,0,0
3,sapa_17_1_2380,0.9999999989999943,1.000000051690744,0,0
3,sapa_7_1_2370,0.9999999989999943,1.000000051690744,0,0
3,Node187,0.9999999989999943,1.000000051690744,0,0
3,Node185,0.9999999989999943,1.000000051690744,0,0
3,Node174,0.9999999989999943,1.000000051690744,0,0
3,Node135,0.9999999989999943,1.000000051690744,0,0
3,Node133,0.9999999989999943,1.000000051690744,0,0
3,Node131,0.9999999989999943,1.000000051690744,0,0
3,saku_1_4.262,0.9999999989999943,1.000000051690744,0,0
3,Node130,0.9999999989999943,1.000000051690744,0,0
3,Node126,0.9999999989999943,1.000000051690744,0,0
3,Node112,0.9999999990003793,1.00038522314398,0,0
3,cagl_1_i04862g,0.9999999989999943,1.000000051690744,0,0
3,kana_1_k01350,0.9999999989999943,1.000000051690744,0,0
3,Node195,0.9999999989999943,1.000000051690744,0,0
3,Node111,0.9999999990012346,1.001241926132783,0,0
3,Node109,0.9999999989999943,1.000000051690744,0,0
3,Node13,0.9999999989999943,1.000000051690744,0,0
3,tebl_1_g02820,0.9999999989999943,1.000000051690744,0,0
3,teph_1_m00640,0.9999999989999943,1.000000051690744,0,0
3,vapo_1_1036.28,0.9999999989999943,1.000000051690744,0,0
3,Node200,0.9999999989999943,1.000000051690744,0,0
3,Node198,0.9999999989999943,1.000000051690744,0,0
3,Node12,0.9999999989999943,1.000000051690744,0,0
3,zyro_1_a04114g,0.9999999989999943,1.000000051690744,0,0
3,zyro_1_b14762g,0.9999999989999943,1.000000051690744,0,0
3,Node205,0.9999999989999943,1.000000051690744,0,0
3,zyba_2_14_n01490,0.9999999989999943,1.000000051690744,0,0
3,zyba_2_33_ag00120,0.9999999989999943,1.000000051690744,0,0
3,Node209,0.9999999989999943,1.000000051690744,0,0
3,zyba_2_1_a00860,0.9999999989999943,1.000000051690744,0,0
3,zyba_3_2_b02230,0.9999999989999943,1.000000051690744,0,0
3,Node213,0.9999999989999943,1.000000051690744,0,0
3,zyba_2_2_b00600,0.9999999989999943,1.000000051690744,0,0
3,zyba_3_3_c03460,0.9999999989999943,1.000000051690744,0,0
3,Node216,0.9999999989999943,1.000000051690744,0,0
3,Node212,0.9999999989999943,1.000000051690744,0,0
3,Node208,0.9999999989999943,1.000000051690744,0,0
3,Node204,0.9999999989999943,1.000000051690744,0,0
3,tode_1_d04040,0.9999999989999943,1.000000051690744,0,0
3,Node203,0.9999999989999943,1.000000051690744,0,0
3,Node11,0.9999999989999943,1.000000051690744,0,0
3,lath_1_a01914g,0.9999999989999943,1.000000051690744,0,0
3,lawa_1_23.5161,0.9999999989999943,1.000000051690744,0,0
3,Node221,0.9999999989999943,1.000000051690744,0,0
3,lakl_1_c11616g,0.9999999989999943,1.000000051690744,0,0
3,Node220,0.9999999989999943,1.000000051690744,0,0
3,Node10,0.9999999989999943,1.000000051690744,0,0
3,ercy_1_3604,0.9999999989999943,1.000000051690744,0,0
3,asac_1_6_f03560,0.9999999989999943,1.000000051690744,0,0
3,ergo_1_abr125c,0.9999999989999943,1.000000051690744,0,0
3,Node227,0.9999999989999943,1.000000051690744,0,0
3,Node225,0.9999999989999943,1.000000051690744,0,0
3,Node9,0.9999999989999943,1.000000051690744,0,0
5,lakl_1_h21010g,0.9999999989999527,1.000000031864761,0,0
5,klae_1_14_n00120,0.9999999989999527,1.000000031864761,0,0
5,klwi_1_33_ag00170,0.9999999989999527,1.000000031864761,0,0
5,klla_1_d03432g,0.9999999989999527,1.000000031864761,0,0
5,klma_1_1_a01880,0.9999999989999527,1.000000031864761,0,0
5,Node6,0.9999999989999527,1.000000031864761,0,0
5,Node4,0.9999999989999527,1.000000031864761,0,0
5,Node2,0.9999999989999527,1.000000031864761,0,0
5,teph_1_a04220,0.9999999989999527,1.000000031864761,0,0
5,vapo_1_1037.47,0.9999999989999527,1.000000031864761,0,0
5,Node15,0.9999999989999527,1.000000031864761,0,0
5,sami_1_17.26,0.9999999989999527,1.000000031864761,0,0
5,saeu_1_2_b00130,0.9999999989999527,1.000000031864761,0,0
5,sauv_1_7.3,0.9999999989999527,1.000000031864761,0,0
5,Node21,0.9999999989999527,1.000000031864761,0,0
5,saar_1_8_h03780,0.9999999989999527,1.000000031864761,0,0
5,saku_1_14.404,0.9999999989999527,1.000000031864761,0,0
5,sami_1_14.399,0.9999999989999527,1.000000031864761,0,0
5,sapa_18_8_3730,0.9999999989999527,1.000000031864761,0,0
5,sapa_3_8_h03890,0.9999999989999527,1.000000031864761,0,0
5,sapa_16_8_h03890,0.9999999989999527,1.000000031864761,0,0
5,sapa_17_8_3730,0.9999999989999527,1.000000031864761,0,0
5,sapa_2_8_h03860,0.9999999989999527,1.000000031864761,0,0
5,sapa_7_8_3740,0.9999999989999527,1.000000031864761,0,0
5,sapa_23_8_h03850,0.9999999989999527,1.000000031864761,0,0
5,Node34,0.9999999989999527,1.000000031864761,0,0
5,Node32,0.9999999989999527,1.000000031864761,0,0
5,sapa_13_8_h03820,0.9999999989999527,1.000000031864761,0,0
5,sapa_8_8_3750,0.9999999989999527,1.000000031864761,0,0
5,Node42,0.9999999989999527,1.000000031864761,0,0
5,sapa_10_8_3760,0.9999999989999527,1.000000031864761,0,0
5,sapa_11_8_h03830,0.9999999989999527,1.000000031864761,0,0
5,sapa_5_8_3700,0.9999999989999527,1.000000031864761,0,0
5,sapa_19_8_h03900,0.9999999989999527,1.000000031864761,0,0
5,sapa_24_8_h03850,0.9999999989999527,1.000000031864761,0,0
5,Node50,0.9999999989999527,1.000000031864761,0,0
5,sapa_1_8_h03820,0.9999999989999527,1.000000031864761,0,0
5,sapa_21_8_h03870,0.9999999989999527,1.000000031864761,0,0
5,Node53,0.9999999989999527,1.000000031864761,0,0
5,sapa_4_8_h03850,0.9999999989999527,1.000000031864761,0,0
5,sapa_20_8_h03860,0.9999999989999527,1.000000031864761,0,0
5,sapa_22_8_h03900,0.9999999989999527,1.000000031864761,0,0
5,sapa_25_8_h03870,0.9999999989999527,1.000000031864761,0,0
5,sapa_6_8_3750,0.9999999989999527,1.000000031864761,0,0
5,sapa_9_8_3720,0.9999999989999527,1.000000031864761,0,0
5,Node47,0.9999999989999527,1.000000031864761,0,0
5,Node45,0.9999999989999527,1.000000031864761,0,0
5,Node41,0.9999999989999527,1.000000031864761,0,0
5,Node31,0.9999999989999527,1.000000031864761,0,0
5,sace_14_7_g00150,0.9999999989999527,1.000000031864761,0,0
5,sace_19_7_3840,0.9999999989999527,1.000000031864761,0,0
5,sace_2_8_h03860,0.9999999989999527,1.000000031864761,0,0
5,Node69,0.9999999989999527,1.000000031864761,0,0
5,sace_6_169_fm00160,0.9999999989999527,1.000000031864761,0,0
5,Node68,0.9999999989999527,1.000000031864761,0,0
5,sace_40_8_h03830,0.9999999989999527,1.000000031864761,0,0
5,sace_24_8_3780,0.9999999989999527,1.000000031864761,0,0
5,Node67,0.9999999989999527,1.000000031864761,0,0
5,sace_53_29_ac00130,0.9999999989999527,1.000000031864761,0,0
5,sace_1_ynr070w,0.9999999989999527,1.000000031864761,0,0
5,sace_15_7_g03870,0.9999999989999527,1.000000031864761,0,0
5,Node65,0.9999999989999527,1.000000031864761,0,0
5,sace_4_8_h03690,0.9999999989999527,1.000000031864761,0,0
5,sace_5_78_bz00120,0.9999999989999527,1.000000031864761,0,0
5,Node78,0.9999999989999527,1.000000031864761,0,0
5,Node64,0.9999999989999527,1.000000031864761,0,0
5,sace_32_7_3770,0.9999999989999527,1.000000031864761,0,0
5,sace_7_7_g03880,0.9999999989999527,1.000000031864761,0,0
5,Node63,0.9999999989999527,1.000000031864761,0,0
5,sace_21_7_3790,0.9999999989999527,1.000000031864761,0,0
5,sace_59_336_lx00100,0.9999999989999527,1.000000031864761,0,0
5,sace_46_8_h03910,0.9999999989999527,1.000000031864761,0,0
5,sace_45_7_g03890,0.9999999989999527,1.000000031864761,0,0
5,Node86,0.9999999989999527,1.000000031864761,0,0
5,sace_25_7_g03880,0.9999999989999527,1.000000031864761,0,0
5,Node85,0.9999999989999527,1.000000031864761,0,0
5,sace_37_7_g03850,0.9999999989999527,1.000000031864761,0,0
5,sace_9_7_g00180,0.9999999989999527,1.000000031864761,0,0
5,sace_60_6_f03350,0.9999999989999527,1.000000031864761,0,0
5,Node93,0.9999999989999527,1.000000031864761,0,0
5,Node91,0.9999999989999527,1.000000031864761,0,0
5,sace_17_7_g03930,0.9999999989999527,1.000000031864761,0,0
5,Node90,0.9999999989999527,1.000000031864761,0,0
5,sace_23_7_3860,0.9999999989999527,1.000000031864761,0,0
5,sace_43_7_g03870,0.9999999989999527,1.000000031864761,0,0
5,Node98,0.9999999989999527,1.000000031864761,0,0
5,sace_35_7_3840,0.9999999989999527,1.000000031864761,0,0
5,Node97,0.9999999989999527,1.000000031864761,0,0
5,sace_31_7_3780,0.9999999989999527,1.000000031864761,0,0
5,sace_58_71_bs00120_AND_sace_58_71_bs00110,0.9999999989999527,1.000000031864761,0,0
5,sace_34_8_3770,0.9999999989999527,1.000000031864761,0,0
5,sace_57_8_h03900,0.9999999989999527,1.000000031864761,0,0
5,sace_56_17_q01110,0.9999999989999527,1.000000031864761,0,0
5,sace_49_8_h03830,0.9999999989999527,1.000000031864761,0,0
5,sace_8_73_bu00100,0.9999999989999527,1.000000031864761,0,0
5,Node62,0.9999999989999527,1.000000031864761,0,0
5,Node30,0.9999999989999527,1.000000031864761,0,0
5,Node28,0.9999999989999527,1.000000031864761,0,0
5,Node26,0.9999999989999527,1.000000031864761,0,0
5,Node24,0.9999999989999527,1.000000031864761,0,0
5,Node20,0.9999999989999527,1.000000031864761,0,0
5,Node18,0.9999999989999527,1.000000031864761,0,0
5,Node14,0.9999999989999527,1.000000031864761,0,0
5,tebl_1_i01760,0.9999999990145226,1.014784644700426,0.6666666666666666,2.333333333333333
5,kaaf_1_c00820,0.9999999989999527,1.000000031864761,0,0
5,kaaf_1_c00830,0.9999999989999527,1.000000031864761,0,0
5,Node114,0.9999999989999527,1.000000031864761,0,0
5,nada_1_g01840,0.9999999989999527,1.000000031864761,0,0
5,naca_1_e01630,0.9999999989989367,0.9989850350093684,0,0
5,Node118,0.9999999989990918,0.9991398351503836,0,0
5,naca_1_e01650,0.9999999989999527,1.000000031864761,0,0
5,naca_1_e01640,0.9999999989999527,1.000000031864761,0,0
5,Node122,0.9999999989999527,1.000000031864761,0,0
5,nada_1_g01850,0.9999999989999527,1.000000031864761,0,0
5,Node121,0.9999999989999527,1.000000031864761,0,0
5,Node117,0.999999998999456,0.9995035881231826,0,0
5,Node113,0.9999999989997426,0.9997899207287145,0,0
5,saba_1_58_bf00280,0.9999999989999527,1.000000031864761,0,0
5,saeu_1_4_d02400,0.9999999989999527,1.000000031864761,0,0
5,Node127,0.9999999989999527,1.000000031864761,0,0
5,saar_1_2_b02590,0.9999999989999527,1.000000031864761,0,0
5,sami_1_4.244,0.9999999989999527,1.000000031864761,0,0
5,sace_5_33_ag00510,0.9999999989999527,1.000000031864761,0,0
5,sace_4_1_a02360,0.9999999989999527,1.000000031864761,0,0
5,sace_31_1_2300,0.9999999989999527,1.000000031864761,0,0
5,sace_17_1_a02410,0.9999999989999527,1.000000031864761,0,0
5,sace_21_1_2310,0.9999999989999527,1.000000031864761,0,0
5,sace_6_120_dp00100,0.9999999989999527,1.000000031864761,0,0
5,Node142,0.9999999989999527,1.000000031864761,0,0
5,sace_23_1_2290,0.9999999989999527,1.000000031864761,0,0
5,sace_22_1_2300,0.9999999989999527,1.000000031864761,0,0
5,sace_29_1_2290,0.9999999989999527,1.000000031864761,0,0
5,sace_34_1_2320,0.9999999989999527,1.000000031864761,0,0
5,sace_58_25_y00780,0.9999999989999527,1.000000031864761,0,0
5,sace_37_1_a02430,0.9999999989999527,1.000000031864761,0,0
5,sace_15_1_a02420,0.9999999989999527,1.000000031864761,0,0
5,Node151,0.9999999989999527,1.000000031864761,0,0
5,sace_9_1_a02440,0.9999999989999527,1.000000031864761,0,0
5,Node150,0.9999999989999527,1.000000031864761,0,0
5,Node139,0.9999999989999527,1.000000031864761,0,0
5,sace_50_1_a02410_AND_sace_50_1_a02420,0.9999999989999527,1.000000031864761,0,0
5,sace_49_1_a02460,0.9999999989999527,1.000000031864761,0,0
5,sace_8_2_b02430,0.9999999989999527,1.000000031864761,0,0
5,sace_2_1_a02390,0.9999999989999527,1.000000031864761,0,0
5,sace_57_1_a02410,0.9999999989999527,1.000000031864761,0,0
5,sace_46_1_a02400,0.9999999989999527,1.000000031864761,0,0
5,sace_56_1_a02020,0.9999999989999527,1.000000031864761,0,0
5,sace_24_1_2300,0.9999999989999527,1.000000031864761,0,0
5,sace_40_1_a02390,0.9999999989999527,1.000000031864761,0,0
5,sace_59_110_df00100,0.9999999989999527,1.000000031864761,0,0
5,sace_47_1_a02400,0.9999999989999527,1.000000031864761,0,0
5,sace_7_1_a02410,0.9999999989999527,1.000000031864761,0,0
5,sace_52_1_a02400_AND_sace_52_1_a02410,0.9999999989999527,1.000000031864761,0,0
5,sace_25_1_a02400,0.9999999989999527,1.000000031864761,0,0
5,sace_1_ydr011w,0.9999999989999527,1.000000031864761,0,0
5,sace_16_1_a02380,0.9999999989999527,1.000000031864761,0,0
5,sace_45_1_a02420,0.9999999989999527,1.000000031864761,0,0
5,sace_48_1_a02380,0.9999999989999527,1.000000031864761,0,0
5,sace_60_4_d02440,0.9999999989999527,1.000000031864761,0,0
5,Node136,0.9999999989999527,1.000000031864761,0,0
5,sapa_14_1_a02440,0.9999999989999527,1.000000031864761,0,0
5,sapa_8_1_2350,0.9999999989999527,1.000000031864761,0,0
5,Node176,0.9999999989999527,1.000000031864761,0,0
5,sapa_11_1_a02470,0.9999999989999527,1.000000031864761,0,0
5,sapa_25_1_a02460,0.9999999989999527,1.000000031864761,0,0
5,sapa_4_1_a02470,0.9999999989999527,1.000000031864761,0,0
5,sapa_5_1_2350,0.9999999989999527,1.000000031864761,0,0
5,sapa_9_1_2360,0.9999999989999527,1.000000031864761,0,0
5,Node179,0.9999999989999527,1.000000031864761,0,0
5,Node175,0.9999999989999527,1.000000031864761,0,0
5,sapa_18_1_2390,0.9999999989999527,1.000000031864761,0,0
5,sapa_2_1_a02460,0.9999999989999527,1.000000031864761,0,0
5,sapa_23_1_a02480,0.9999999989999527,1.000000031864761,0,0
5,sapa_3_1_a02470,0.9999999989999527,1.000000031864761,0,0
5,Node188,0.9999999989999527,1.000000031864761,0,0
5,sapa_17_1_2380,0.9999999989999527,1.000000031864761,0,0
5,sapa_7_1_2370,0.9999999989999527,1.000000031864761,0,0
5,Node187,0.9999999989999527,1.000000031864761,0,0
5,Node185,0.9999999989999527,1.000000031864761,0,0
5,Node174,0.9999999989999527,1.000000031864761,0,0
5,Node135,0.9999999989999527,1.000000031864761,0,0
5,Node133,0.9999999989999527,1.000000031864761,0,0
5,Node131,0.9999999989999527,1.000000031864761,0,0
5,saku_1_4.262,0.9999999989999527,1.000000031864761,0,0
5,Node130,0.9999999989999527,1.000000031864761,0,0
5,Node126,0.9999999989999527,1.000000031864761,0,0
5,Node112,0.9999999989996862,0.9997335509379683,0,0
5,cagl_1_i04862g,0.9999999989999527,1.000000031864761,0,0
5,kana_1_k01350,0.9999999989999527,1.000000031864761,0,0
5,Node195,0.9999999989999527,1.000000031864761,0,0
5,Node111,0.9999999989995193,0.9995668090311773,0,0
5,Node109,0.9999999989999527,1.000000031864761,0,0
5,Node13,0.9999999989999527,1.000000031864761,0,0
5,tebl_1_g02820,0.9999999989999527,1.000000031864761,0,0
5,teph_1_m00640,0.9999999989999527,1.000000031864761,0,0
5,vapo_1_1036.28,0.9999999989999527,1.000000031864761,0,0
5,Node200,0.9999999989999527,1.000000031864761,0,0
5,Node198,0.9999999989999527,1.000000031864761,0,0
5,Node12,0.9999999989999527,1.000000031864761,0,0
5,zyro_1_a04114g,0.9999999989999527,1.000000031864761,0,0
5,zyro_1_b14762g,0.9999999989999527,1.000000031864761,0,0
5,Node205,0.9999999989999527,1.000000031864761,0,0
5,zyba_2_14_n01490,0.9999999989999527,1.000000031864761,0,0
5,zyba_2_33_ag00120,0.9999999989999527,1.000000031864761,0,0
5,Node209,0.9999999989999527,1.000000031864761,0,0
5,zyba_2_1_a00860,0.9999999989999527,1.000000031864761,0,0
5,zyba_3_2_b02230,0.9999999989999527,1.000000031864761,0,0
5,Node213,0.9999999989999527,1.000000031864761,0,0
5,zyba_2_2_b00600,0.9999999989999527,1.000000031864761,0,0
5,zyba_3_3_c03460,0.9999999989999527,1.000000031864761,0,0
5,Node216,0.9999999989999527,1.000000031864761,0,0
5,Node212,0.9999999989999527,1.000000031864761,0,0
5,Node208,0.9999999989999527,1.000000031864761,0,0
5,Node204,0.9999999989999527,1.000000031864761,0,0
5,tode_1_d04040,0.9999999989999527,1.000000031864761,0,0
5,Node203,0.9999999989999527,1.000000031864761,0,0
5,Node11,0.9999999989999527,1.000000031864761,0,0
5,lath_1_a01914g,0.9999999989999527,1.000000031864761,0,0
5,lawa_1_23.5161,0.9999999989999527,1.000000031864761,0,0
5,Node221,0.9999999989999527,1.000000031864761,0,0
5,lakl_1_c11616g,0.9999999989999527,1.000000031864761,0,0
5,Node220,0.9999999989999527,1.000000031864761,0,0
5,Node10,0.9999999989999527,1.000000031864761,0,0
5,ercy_1_3604,0.9999999989999527,1.000000031864761,0,0
5,asac_1_6_f03560,0.9999999989999527,1.000000031864761,0,0
5,ergo_1_abr125c,0.9999999989999527,1.000000031864761,0,0
5,Node227,0.9999999989999527,1.000000031864761,0,0
5,Node225,0.9999999989999527,1.000000031864761,0,0
5,Node9,0.9999999989999527,1.000000031864761,0,0
6,lakl_1_h21010g,0.999999998999996,0.999999990834695,0,0
6,klae_1_14_n00120,0.999999998999996,0.999999990834695,0,0
6,klwi_1_33_ag00170,0.999999998999996,0.999999990834695,0,0
6,klla_1_d03432g,0.999999998999996,0.999999990834695,0,0
6,klma_1_1_a01880,0.999999998999996,0.999999990834695,0,0
6,Node6,0.999999998999996,0.999999990834695,0,0
6,Node4,0.999999998999996,0.999999990834695,0,0
6,Node2,0.999999998999996,0.999999990834695,0,0
6,teph_1_a04220,0.999999998999996,0.999999990834695,0,0
6,vapo_1_1037.47,0.999999998999996,0.999999990834695,0,0
6,Node15,0.999999998999996,0.999999990834695,0,0
6,sami_1_17.26,0.999999998999996,0.999999990834695,0,0
6,saeu_1_2_b00130,0.999999998999996,0.999999990834695,0,0
6,sauv_1_7.3,0.999999998999996,0.999999990834695,0,0
6,Node21,0.999999998999996,0.999999990834695,0,0
6,saar_1_8_h03780,0.999999998999996,0.999999990834695,0,0
6,saku_1_14.404,0.999999998999996,0.999999990834695,0,0
6,sami_1_14.399,0.999999998999996,0.999999990834695,0,0
6,sapa_18_8_3730,0.999999998999996,0.999999990834695,0,0
6,sapa_3_8_h03890,0.999999998999996,0.999999990834695,0,0
6,sapa_16_8_h03890,0.999999998999996,0.999999990834695,0,0
6,sapa_17_8_3730,0.999999998999996,0.999999990834695,0,0
6,sapa_2_8_h03860,0.999999998999996,0.999999990834695,0,0
6,sapa_7_8_3740,0.999999998999996,0.999999990834695,0,0
6,sapa_23_8_h03850,0.999999998999996,0.999999990834695,0,0
6,Node34,0.999999998999996,0.999999990834695,0,0
6,Node32,0.999999998999996,0.999999990834695,0,0
6,sapa_13_8_h03820,0.999999998999996,0.999999990834695,0,0
6,sapa_8_8_3750,0.999999998999996,0.999999990834695,0,0
6,Node42,0.999999998999996,0.999999990834695,0,0
6,sapa_10_8_3760,0.999999998999996,0.999999990834695,0,0
6,sapa_11_8_h03830,0.999999998999996,0.999999990834695,0,0
6,sapa_5_8_3700,0.999999998999996,0.999999990834695,0,0
6,sapa_19_8_h03900,0.999999998999996,0.999999990834695,0,0
6,sapa_24_8_h03850,0.999999998999996,0.999999990834695,0,0
6,Node50,0.999999998999996,0.999999990834695,0,0
6,sapa_1_8_h03820,0.999999998999996,0.999999990834695,0,0
6,sapa_21_8_h03870,0.999999998999996,0.999999990834695,0,0
6,Node53,0.999999998999996,0.999999990834695,0,0
6,sapa_4_8_h03850,0.999999998999996,0.999999990834695,0,0
6,sapa_20_8_h03860,0.999999998999996,0.999999990834695,0,0
6,sapa_22_8_h03900,0.999999998999996,0.999999990834695,0,0
6,sapa_25_8_h03870,0.999999998999996,0.999999990834695,0,0
6,sapa_6_8_3750,0.999999998999996,0.999999990834695,0,0
6,sapa_9_8_3720,0.999999998999996,0.999999990834695,0,0
6,Node47,0.999999998999996,0.999999990834695,0,0
6,Node45,0.999999998999996,0.999999990834695,0,0
6,Node41,0.999999998999996,0.999999990834695,0,0
6,Node31,0.999999998999996,0.999999990834695,0,0
6,sace_14_7_g00150,0.999999998999996,0.999999990834695,0,0
6,sace_19_7_3840,0.999999998999996,0.999999990834695,0,0
6,sace_2_8_h03860,0.999999998999996,0.999999990834695,0,0
6,Node69,0.999999998999996,0.999999990834695,0,0
6,sace_6_169_fm00160,0.999999998999996,0.999999990834695,0,0
6,Node68,0.999999998999996,0.999999990834695,0,0
6,sace_40_8_h03830,0.999999998999996,0.999999990834695,0,0
6,sace_24_8_3780,0.999999998999996,0.999999990834695,0,0
6,Node67,0.999999998999996,0.999999990834695,0,0
6,sace_53_29_ac00130,0.999999998999996,0.999999990834695,0,0
6,sace_1_ynr070w,0.999999998999996,0.999999990834695,0,0
6,sace_15_7_g03870,0.999999998999996,0.999999990834695,0,0
6,Node65,0.999999998999996,0.999999990834695,0,0
6,sace_4_8_h03690,0.999999998999996,0.999999990834695,0,0
6,sace_5_78_bz00120,0.999999998999996,0.999999990834695,0,0
6,Node78,0.999999998999996,0.999999990834695,0,0
6,Node64,0.999999998999996,0.999999990834695,0,0
6,sace_32_7_3770,0.999999998999996,0.999999990834695,0,0
6,sace_7_7_g03880,0.999999998999996,0.999999990834695,0,0
6,Node63,0.999999998999996,0.999999990834695,0,0
6,sace_21_7_3790,0.999999998999996,0.999999990834695,0,0
6,sace_59_336_lx00100,0.999999998999996,0.999999990834695,0,0
6,sace_46_8_h03910,0.999999998999996,0.999999990834695,0,0
6,sace_45_7_g03890,0.999999998999996,0.999999990834695,0,0
6,Node86,0.999999998999996,0.999999990834695,0,0
6,sace_25_7_g03880,0.999999998999996,0.999999990834695,0,0
6,Node85,0.999999998999996,0.999999990834695,0,0
6,sace_37_7_g03850,0.999999998999996,0.999999990834695,0,0
6,sace_9_7_g00180,0.999999998999996,0.999999990834695,0,0
6,sace_60_6_f03350,0.999999998999996,0.999999990834695,0,0
6,Node93,0.999999998999996,0.999999990834695,0,0
6,Node91,0.999999998999996,0.999999990834695,0,0
6,sace_17_7_g03930,0.999999998999996,0.999999990834695,0,0
6,Node90,0.999999998999996,0.999999990834695,0,0
6,sace_23_7_3860,0.999999998999996,0.999999990834695,0,0
6,sace_43_7_g03870,0.999999998999996,0.999999990834695,0,0
6,Node98,0.999999998999996,0.999999990834695,0,0
6,sace_35_7_3840,0.999999998999996,0.999999990834695,0,0
6,Node97,0.999999998999996,0.999999990834695,0,0
6,sace_31_7_3780,0.999999998999996,0.999999990834695,0,0
6,sace_58_71_bs00120_AND_sace_58_71_bs00110,0.999999998999996,0.999999990834695,0,0
6,sace_34_8_3770,0.999999998999996,0.999999990834695,0,0
6,sace_57_8_h03900,0.999999998999996,0.999999990834695,0,0
6,sace_56_17_q01110,0.999999998999996,0.999999990834695,0,0
6,sace_49_8_h03830,0.999999998999996,0.999999990834695,0,0
6,sace_8_73_bu00100,0.999999998999996,0.999999990834695,0,0
6,Node62,0.999999998999996,0.999999990834695,0,0
6,Node30,0.999999998999996,0.999999990834695,0,0
6,Node28,0.999999998999996,0.999999990834695,0,0
6,Node26,0.999999998999996,0.999999990834695,0,0
6,Node24,0.999999998999996,0.999999990834695,0,0
6,Node20,0.999999998999996,0.999999990834695,0,0
6,Node18,0.999999998999996,0.999999990834695,0,0
6,Node14,0.999999998999996,0.999999990834695,0,0
6,tebl_1_i01760,0.9999999992869996,1.402529239103908,0,2
6,kaaf_1_c00820,0.999999998999996,0.999999990834695,0,0
6,kaaf_1_c00830,0.999999998999996,0.999999990834695,0,0
6,Node114,0.999999998999996,0.999999990834695,0,0
6,nada_1_g01840,0.999999998999996,0.999999990834695,0,0
6,naca_1_e01630,0.999999999032568,1.033668449277183,0,0
6,Node118,0.9999999990051437,1.005174265742788,0,0
6,naca_1_e01650,0.999999998999996,0.999999990834695,0,0
6,naca_1_e01640,0.999999998999996,0.999999990834695,0,0
6,Node122,0.999999998999996,0.999999990834695,0,0
6,nada_1_g01850,0.999999998999996,0.999999990834695,0,0
6,Node121,0.999999998999996,0.999999990834695,0,0
6,Node117,0.9999999990013481,1.001353845501826,0,0
6,Node113,0.9999999990002139,1.000217863183926,0,0
6,saba_1_58_bf00280,0.999999998999996,0.999999990834695,0,0
6,saeu_1_4_d02400,0.999999998999996,0.999999990834695,0,0
6,Node127,0.999999998999996,0.999999990834695,0,0
6,saar_1_2_b02590,0.999999998999996,0.999999990834695,0,0
6,sami_1_4.244,0.999999998999996,0.999999990834695,0,0
6,sace_5_33_ag00510,0.999999998999996,0.999999990834695,0,0
6,sace_4_1_a02360,0.999999998999996,0.999999990834695,0,0
6,sace_31_1_2300,0.999999998999996,0.999999990834695,0,0
6,sace_17_1_a02410,0.999999998999996,0.999999990834695,0,0
6,sace_21_1_2310,0.999999998999996,0.999999990834695,0,0
6,sace_6_120_dp00100,0.999999998999996,0.999999990834695,0,0
6,Node142,0.999999998999996,0.999999990834695,0,0
6,sace_23_1_2290,0.999999998999996,0.999999990834695,0,0
6,sace_22_1_2300,0.999999998999996,0.999999990834695,0,0
6,sace_29_1_2290,0.999999998999996,0.999999990834695,0,0
6,sace_34_1_2320,0.999999998999996,0.999999990834695,0,0
6,sace_58_25_y00780,0.999999998999996,0.999999990834695,0,0
6,sace_37_1_a02430,0.999999998999996,0.999999990834695,0,0
6,sace_15_1_a02420,0.999999998999996,0.999999990834695,0,0
6,Node151,0.999999998999996,0.999999990834695,0,0
6,sace_9_1_a02440,0.999999998999996,0.999999990834695,0,0
6,Node150,0.999999998999996,0.999999990834695,0,0
6,Node139,0.999999998999996,0.999999990834695,0,0
6,sace_50_1_a02410_AND_sace_50_1_a02420,0.999999998999996,0.999999990834695,0,0
6,sace_49_1_a02460,0.999999998999996,0.999999990834695,0,0
6,sace_8_2_b02430,0.999999998999996,0.999999990834695,0,0
6,sace_2_1_a02390,0.999999998999996,0.999999990834695,0,0
6,sace_57_1_a02410,0.999999998999996,0.999999990834695,0,0
6,sace_46_1_a02400,0.999999998999996,0.999999990834695,0,0
6,sace_56_1_a02020,0.999999998999996,0.999999990834695,0,0
6,sace_24_1_2300,0.999999998999996,0.999999990834695,0,0
6,sace_40_1_a02390,0.999999998999996,0.999999990834695,0,0
6,sace_59_110_df00100,0.999999998999996,0.999999990834695,0,0
6,sace_47_1_a02400,0.999999998999996,0.999999990834695,0,0
6,sace_7_1_a02410,0.999999998999996,0.999999990834695,0,0
6,sace_52_1_a02400_AND_sace_52_1_a02410,0.999999998999996,0.999999990834695,0,0
6,sace_25_1_a02400,0.999999998999996,0.999999990834695,0,0
6,sace_1_ydr011w,0.999999998999996,0.999999990834695,0,0
6,sace_16_1_a02380,0.999999998999996,0.999999990834695,0,0
6,sace_45_1_a02420,0.999999998999996,0.999999990834695,0,0
6,sace_48_1_a02380,0.999999998999996,0.999999990834695,0,0
6,sace_60_4_d02440,0.999999998999996,0.999999990834695,0,0
6,Node136,0.999999998999996,0.999999990834695,0,0
6,sapa_14_1_a02440,0.999999998999996,0.999999990834695,0,0
6,sapa_8_1_2350,0.999999998999996,0.999999990834695,0,0
6,Node176,0.999999998999996,0.999999990834695,0,0
6,sapa_11_1_a02470,0.999999998999996,0.999999990834695,0,0
6,sapa_25_1_a02460,0.999999998999996,0.999999990834695,0,0
6,sapa_4_1_a02470,0.999999998999996,0.999999990834695,0,0
6,sapa_5_1_2350,0.999999998999996,0.999999990834695,0,0
6,sapa_9_1_2360,0.999999998999996,0.999999990834695,0,0
6,Node179,0.999999998999996,0.999999990834695,0,0
6,Node175,0.999999998999996,0.999999990834695,0,0
6,sapa_18_1_2390,0.999999998999996,0.999999990834695,0,0
6,sapa_2_1_a02460,0.999999998999996,0.999999990834695,0,0
6,sapa_23_1_a02480,0.999999998999996,0.999999990834695,0,0
6,sapa_3_1_a02470,0.999999998999996,0.999999990834695,0,0
6,Node188,0.999999998999996,0.999999990834695,0,0
6,sapa_17_1_2380,0.999999998999996,0.999999990834695,0,0
6,sapa_7_1_2370,0.999999998999996,0.999999990834695,0,0
6,Node187,0.999999998999996,0.999999990834695,0,0
6,Node185,0.999999998999996,0.999999990834695,0,0
6,Node174,0.999999998999996,0.999999990834695,0,0
6,Node135,0.999999998999996,0.999999990834695,0,0
6,Node133,0.999999998999996,0.999999990834695,0,0
6,Node131,0.999999998999996,0.999999990834695,0,0
6,saku_1_4.262,0.999999998999996,0.999999990834695,0,0
6,Node130,0.999999998999996,0.999999990834695,0,0
6,Node126,0.999999998999996,0.999999990834695,0,0
6,Node112,0.9999999990003724,1.000376496646637,0,0
6,cagl_1_i04862g,0.999999998999996,0.999999990834695,0,0
6,kana_1_k01350,0.999999998999996,0.999999990834695,0,0
6,Node195,0.999999998999996,0.999999990834695,0,0
6,Node111,0.9999999990012119,1.001217382496404,0,0
6,Node109,0.999999998999996,0.999999990834695,0,0
6,Node13,0.999999998999996,0.999999990834695,0,0
6,tebl_1_g02820,0.999999998999996,0.999999990834695,0,0
6,teph_1_m00640,0.999999998999996,0.999999990834695,0,0
6,vapo_1_1036.28,0.999999998999996,0.999999990834695,0,0
6,Node200,0.999999998999996,0.999999990834695,0,0
6,Node198,0.999999998999996,0.999999990834695,0,0
6,Node12,0.999999998999996,0.999999990834695,0,0
6,zyro_1_a04114g,0.999999998999996,0.999999990834695,0,0
6,zyro_1_b14762g,0.999999998999996,0.999999990834695,0,0
6,Node205,0.999999998999996,0.999999990834695,0,0
6,zyba_2_14_n01490,0.999999998999996,0.999999990834695,0,0
6,zyba_2_33_ag00120,0.999999998999996,0.999999990834695,0,0
6,Node209,0.999999998999996,0.999999990834695,0,0
6,zyba_2_1_a00860,0.999999998999996,0.999999990834695,0,0
6,zyba_3_2_b02230,0.999999998999996,0.999999990834695,0,0
6,Node213,0.999999998999996,0.999999990834695,0,0
6,zyba_2_2_b00600,0.999999998999996,0.999999990834695,0,0
6,zyba_3_3_c03460,0.999999998999996,0.999999990834695,0,0
6,Node216,0.999999998999996,0.999999990834695,0,0
6,Node212,0.999999998999996,0.999999990834695,0,0
6,Node208,0.999999998999996,0.999999990834695,0,0
6,Node204,0.999999998999996,0.999999990834695,0,0
6,tode_1_d04040,0.999999998999996,0.999999990834695,0,0
6,Node203,0.999999998999996,0.999999990834695,0,0
6,Node11,0.999999998999996,0.999999990834695,0,0
6,lath_1_a01914g,0.999999998999996,0.999999990834695,0,0
6,lawa_1_23.5161,0.999999998999996,0.999999990834695,0,0
6,Node221,0.999999998999996,0.999999990834695,0,0
6,lakl_1_c11616g,0.999999998999996,0.999999990834695,0,0
6,Node220,0.999999998999996,0.999999990834695,0,0
6,Node10,0.999999998999996,0.999999990834695,0,0
6,ercy_1_3604,0.999999998999996,0.999999990834695,0,0
6,asac_1_6_f03560,0.999999998999996,0.999999990834695,0,0
6,ergo_1_abr125c,0.999999998999996,0.999999990834695,0,0
6,Node227,0.999999998999996,0.999999990834695,0,0
6,Node225,0.999999998999996,0.999999990834695,0,0
6,Node9,0.999999998999996,0.999999990834695,0,0
7,lakl_1_h21010g,0.7008233043875844,1,0,0
7,klae_1_14_n00120,0.7008233043875844,1,0,0
7,klwi_1_33_ag00170,0.7008233043875842,0.999999999999999,0,0
7,klla_1_d03432g,0.7008233043875844,1,0,0
7,klma_1_1_a01880,0.7008233043875844,1,0,0
7,Node6,0.7008233043875844,1,0,0
7,Node4,0.7008233043875844,1,0,0
7,Node2,0.7008233043875842,0.999999999999999,0,0
7,teph_1_a04220,0.7008233043875839,0.9999999999999973,0,0
7,vapo_1_1037.47,0.7008233043875842,0.999999999999999,0,0
7,Node15,0.7008233043875844,1,0,0
7,sami_1_17.26,0.7008233043875844,1,0,0
7,saeu_1_2_b00130,0.7008233043875844,1,0,0
7,sauv_1_7.3,0.7008233043875844,1,0,0
7,Node21,0.7008233043875844,1,0,0
7,saar_1_8_h03780,0.7008233043875844,1,0,0
7,saku_1_14.404,0.7008233043875844,1,0,0
7,sami_1_14.399,0.7008233043875844,1,0,0
7,sapa_18_8_3730,0.7008233043875844,1,0,0
7,sapa_3_8_h03890,0.7008233043875844,1,0,0
7,sapa_16_8_h03890,0.7008233043875844,1,0,0
7,sapa_17_8_3730,0.7008233043875844,1,0,0
7,sapa_2_8_h03860,0.7008233043875844,1,0,0
7,sapa_7_8_3740,0.7008233043875844,1,0,0
7,sapa_23_8_h03850,0.7008233043875844,1,0,0
7,Node34,0.7008233043875844,1,0,0
7,Node32,0.7008233043875844,1,0,0
7,sapa_13_8_h03820,0.7008233043875844,1,0,0
7,sapa_8_8_3750,0.7008233043875844,1,0,0
7,Node42,0.7008233043875844,1,0,0
7,sapa_10_8_3760,0.7008233043875844,1,0,0
7,sapa_11_8_h03830,0.7008233043875844,1,0,0
7,sapa_5_8_3700,0.7008233043875844,1,0,0
7,sapa_19_8_h03900,0.7008233043875844,1,0,0
7,sapa_24_8_h03850,0.7008233043875844,1,0,0
7,Node50,0.7008233043875844,1,0,0
7,sapa_1_8_h03820,0.7008233043875844,1,0,0
7,sapa_21_8_h03870,0.7008233043875844,1,0,0
7,Node53,0.7008233043875844,1,0,0
7,sapa_4_8_h03850,0.7008233043875844,1,0,0
7,sapa_20_8_h03860,0.7008233043875844,1,0,0
7,sapa_22_8_h03900,0.7008233043875844,1,0,0
7,sapa_25_8_h03870,0.7008233043875844,1,0,0
7,sapa_6_8_3750,0.7008233043875844,1,0,0
7,sapa_9_8_3720,0.7008233043875844,1,0,0
7,Node47,0.7008233043875844,1,0,0
7,Node45,0.7008233043875844,1,0,0
7,Node41,0.7008233043875844,1,0,0
7,Node31,0.7008233043875844,1,0,0
7,sace_14_7_g00150,0.7008233043875844,1,0,0
7,sace_19_7_3840,0.7008233043875844,1,0,0
7,sace_2_8_h03860,0.7008233043875844,1,0,0
7,Node69,0.7008233043875844,1,0,0
7,sace_6_169_fm00160,0.7008233043875844,1,0,0
7,Node68,0.7008233043875844,1,0,0
7,sace_40_8_h03830,0.7008233043875844,1,0,0
7,sace_24_8_3780,0.7008233043875844,1,0,0
7,Node67,0.7008233043875844,1,0,0
7,sace_53_29_ac00130,0.7008233043875844,1,0,0
7,sace_1_ynr070w,0.7008233043875844,1,0,0
7,sace_15_7_g03870,0.7008233043875844,1,0,0
7,Node65,0.7008233043875844,1,0,0
7,sace_4_8_h03690,0.7008233043875844,1,0,0
7,sace_5_78_bz00120,0.7008233043875844,1,0,0
7,Node78,0.7008233043875844,1,0,0
7,Node64,0.7008233043875844,1,0,0
7,sace_32_7_3770,0.7008233043875844,1,0,0
7,sace_7_7_g03880,0.7008233043875844,1,0,0
7,Node63,0.7008233043875844,1,0,0
7,sace_21_7_3790,0.7008233043875844,1,0,0
7,sace_59_336_lx00100,0.7008233043875844,1,0,0
7,sace_46_8_h03910,0.7008233043875844,1,0,0
7,sace_45_7_g03890,0.7008233043875844,1,0,0
7,Node86,0.7008233043875844,1,0,0
7,sace_25_7_g03880,0.7008233043875844,1,0,0
7,Node85,0.7008233043875844,1,0,0
7,sace_37_7_g03850,0.7008233043875844,1,0,0
7,sace_9_7_g00180,0.7008233043875844,1,0,0
7,sace_60_6_f03350,0.7008233043875844,1,0,0
7,Node93,0.7008233043875844,1,0,0
7,Node91,0.7008233043875844,1,0,0
7,sace_17_7_g03930,0.7008233043875844,1,0,0
7,Node90,0.7008233043875844,1,0,0
7,sace_23_7_3860,0.7008233043875844,1,0,0
7,sace_43_7_g03870,0.7008233043875844,1,0,0
7,Node98,0.7008233043875844,1,0,0
7,sace_35_7_3840,0.7008233043875844,1,0,0
7,Node97,0.7008233043875844,1,0,0
7,sace_31_7_3780,0.7008233043875844,1,0,0
7,sace_58_71_bs00120_AND_sace_58_71_bs00110,0.7008233043875844,1,0,0
7,sace_34_8_3770,0.7008233043875844,1,0,0
7,sace_57_8_h03900,0.7008233043875844,1,0,0
7,sace_56_17_q01110,0.7008233043875844,1,0,0
7,sace_49_8_h03830,0.7008233043875844,1,0,0
7,sace_8_73_bu00100,0.7008233043875844,1,0,0
7,Node62,0.7008233043875844,1,0,0
7,Node30,0.7008233043875844,1,0,0
7,Node28,0.7008233043875844,1,0,0
7,Node26,0.7008233043875844,1,0,0
7,Node24,0.7008233043875844,1,0,0
7,Node20,0.7008233043875844,1,0,0
7,Node18,0.7008233043875842,0.999999999999999,0,0
7,Node14,0.7008233043875844,1,0,0
7,tebl_1_i01760,0.7000202003099374,0.9961799303154613,0,2
7,kaaf_1_c00820,0.7008233043875844,1,0,0
7,kaaf_1_c00830,0.7008233043875844,1,0,0
7,Node114,0.7008233043875842,0.999999999999999,0,0
7,nada_1_g01840,0.7008233043875842,0.999999999999999,0,0
7,naca_1_e01630,0.7016945417089729,1.004167414861793,1,0
7,Node118,0.7010134234476149,1.00090733033924,0,0
7,naca_1_e01650,0.7008233043875844,1,0,0
7,naca_1_e01640,0.7008233043875842,0.999999999999999,0,0
7,Node122,0.7008233043875844,1,0,0
7,nada_1_g01850,0.7008233043875844,1,0,0
7,Node121,0.7008233043875844,1,0,0
7,Node117,0.7008963248255122,1.000348348663737,0,0
7,Node113,0.7008480276807042,1.000117925007475,0,0
7,saba_1_58_bf00280,0.7008233043875844,1,0,0
7,saeu_1_4_d02400,0.7008233043875844,1,0,0
7,Node127,0.7008233043875842,0.999999999999999,0,0
7,saar_1_2_b02590,0.7008233043875842,0.999999999999999,0,0
7,sami_1_4.244,0.7008233043875844,1,0,0
7,sace_5_33_ag00510,0.7008233043875844,1,0,0
7,sace_4_1_a02360,0.7008233043875844,1,0,0
7,sace_31_1_2300,0.7008233043875844,1,0,0
7,sace_17_1_a02410,0.7008233043875844,1,0,0
7,sace_21_1_2310,0.7008233043875844,1,0,0
7,sace_6_120_dp00100,0.7008233043875844,1,0,0
7,Node142,0.7008233043875844,1,0,0
7,sace_23_1_2290,0.7008233043875844,1,0,0
7,sace_22_1_2300,0.7008233043875844,1,0,0
7,sace_29_1_2290,0.7008233043875844,1,0,0
7,sace_34_1_2320,0.7008233043875844,1,0,0
7,sace_58_25_y00780,0.7008233043875844,1,0,0
7,sace_37_1_a02430,0.7008233043875844,1,0,0
7,sace_15_1_a02420,0.7008233043875844,1,0,0
7,Node151,0.7008233043875844,1,0,0
7,sace_9_1_a02440,0.7008233043875844,1,0,0
7,Node150,0.7008233043875844,1,0,0
7,Node139,0.7008233043875844,1,0,0
7,sace_50_1_a02410_AND_sace_50_1_a02420,0.7008233043875844,1,0,0
7,sace_49_1_a02460,0.7008233043875844,1,0,0
7,sace_8_2_b02430,0.7008233043875844,1,0,0
7,sace_2_1_a02390,0.7008233043875844,1,0,0
7,sace_57_1_a02410,0.7008233043875844,1,0,0
7,sace_46_1_a02400,0.7008233043875844,1,0,0
7,sace_56_1_a02020,0.7008233043875844,1,0,0
7,sace_24_1_2300,0.7008233043875844,1,0,0
7,sace_40_1_a02390,0.7008233043875844,1,0,0
7,sace_59_110_df00100,0.7008233043875844,1,0,0
7,sace_47_1_a02400,0.7008233043875844,1,0,0
7,sace_7_1_a02410,0.7008233043875844,1,0,0
7,sace_52_1_a02400_AND_sace_52_1_a02410,0.7008233043875844,1,0,0
7,sace_25_1_a02400,0.7008233043875844,1,0,0
7,sace_1_ydr011w,0.7008233043875844,1,0,0
7,sace_16_1_a02380,0.7008233043875844,1,0,0
7,sace_45_1_a02420,0.7008233043875844,1,0,0
7,sace_48_1_a02380,0.7008233043875844,1,0,0
7,sace_60_4_d02440,0.7008233043875844,1,0,0
7,Node136,0.7008233043875844,1,0,0
7,sapa_14_1_a02440,0.7008233043875844,1,0,0
7,sapa_8_1_2350,0.7008233043875844,1,0,0
7,Node176,0.7008233043875844,1,0,0
7,sapa_11_1_a02470,0.7008233043875844,1,0,0
7,sapa_25_1_a02460,0.7008233043875844,1,0,0
7,sapa_4_1_a02470,0.7008233043875844,1,0,0
7,sapa_5_1_2350,0.7008233043875844,1,0,0
7,sapa_9_1_2360,0.7008233043875844,1,0,0
7,Node179,0.7008233043875844,1,0,0
7,Node175,0.7008233043875844,1,0,0
7,sapa_18_1_2390,0.7008233043875844,1,0,0
7,sapa_2_1_a02460,0.7008233043875844,1,0,0
7,sapa_23_1_a02480,0.7008233043875844,1,0,0
7,sapa_3_1_a02470,0.7008233043875844,1,0,0
7,Node188,0.7008233043875844,1,0,0
7,sapa_17_1_2380,0.7008233043875844,1,0,0
7,sapa_7_1_2370,0.7008233043875844,1,0,0
7,Node187,0.7008233043875844,1,0,0
7,Node185,0.7008233043875844,1,0,0
7,Node174,0.7008233043875844,1,0,0
7,Node135,0.7008233043875844,1,0,0
7,Node133,0.7008233043875844,1,0,0
7,Node131,0.7008233043875844,1,0,0
7,saku_1_4.262,0.7008233043875844,1,0,0
7,Node130,0.7008233043875844,1,0,0
7,Node126,0.7008233043875844,1,0,0
7,Node112,0.7008522097479772,1.000137874533009,0,0
7,cagl_1_i04862g,0.7008233043875842,0.999999999999999,0,0
7,kana_1_k01350,0.7008233043875842,0.999999999999999,0,0
7,Node195,0.7008233043875844,1,0,0
7,Node111,0.7008653368136809,1.000200497601622,0,0
7,Node109,0.7008233043875842,0.999999999999999,0,0
7,Node13,0.7008233043875844,1,0,0
7,tebl_1_g02820,0.7008233043875844,1,0,0
7,teph_1_m00640,0.7008233043875844,1,0,0
7,vapo_1_1036.28,0.7008233043875842,0.999999999999999,0,0
7,Node200,0.7008233043875844,1,0,0
7,Node198,0.7008233043875844,1,0,0
7,Node12,0.7008233043875842,0.999999999999999,0,0
7,zyro_1_a04114g,0.7008233043875842,0.999999999999999,0,0
7,zyro_1_b14762g,0.7008233043875844,1,0,0
7,Node205,0.7008233043875844,1,0,0
7,zyba_2_14_n01490,0.7008233043875844,1,0,0
7,zyba_2_33_ag00120,0.7008233043875844,1,0,0
7,Node209,0.7008233043875844,1,0,0
7,zyba_2_1_a00860,0.7008233043875844,1,0,0
7,zyba_3_2_b02230,0.7008233043875844,1,0,0
7,Node213,0.7008233043875842,0.999999999999999,0,0
7,zyba_2_2_b00600,0.7008233043875844,1,0,0
7,zyba_3_3_c03460,0.7008233043875844,1,0,0
7,Node216,0.7008233043875842,0.999999999999999,0,0
7,Node212,0.7008233043875844,1,0,0
7,Node208,0.7008233043875844,1,0,0
7,Node204,0.7008233043875844,1,0,0
7,tode_1_d04040,0.7008233043875844,1,0,0
7,Node203,0.7008233043875844,1,0,0
7,Node11,0.7008233043875844,1,0,0
7,lath_1_a01914g,0.7008233043875844,1,0,0
7,lawa_1_23.5161,0.7008233043875844,1,0,0
7,Node221,0.7008233043875844,1,0,0
7,lakl_1_c11616g,0.7008233043875844,1,0,0
7,Node220,0.7008233043875844,1,0,0
7,Node10,0.7008233043875842,0.999999999999999,0,0
7,ercy_1_3604,0.7008233043875842,0.999999999999999,0,0
7,asac_1_6_f03560,0.7008233043875844,1,0,0
7,ergo_1_abr125c,0.7008233043875844,1,0,0
7,Node227,0.7008233043875844,1,0,0
7,Node225,0.7008233043875842,0.999999999999999,0,0
7,Node9,0.7008233043875842,0.999999999999999,0,0
8,lakl_1_h21010g,0.721437678704094,1.000000000000014,0,0
8,klae_1_14_n00120,0.7214376787040908,0.9999999999999979,0,0
8,klwi_1_33_ag00170,0.7214376787040913,1,0,0
8,klla_1_d03432g,0.721437678704091,0.9999999999999991,0,0
8,klma_1_1_a01880,0.7214376787040914,1.000000000000001,0,0
8,Node6,0.7214376787040913,1,0,0
8,Node4,0.7214376787040913,1,0,0
8,Node2,0.7214376787040914,1.000000000000001,0,0
8,teph_1_a04220,0.7214376787040913,1,0,0
8,vapo_1_1037.47,0.7214376787040913,1,0,0
8,Node15,0.72143767870409,0.9999999999999941,0,0
8,sami_1_17.26,0.7214376787040914,1.000000000000001,0,0
8,saeu_1_2_b00130,0.7214376787040913,1,0,0
8,sauv_1_7.3,0.7214376787040913,1,0,0
8,Node21,0.7214376787040913,1,0,0
8,saar_1_8_h03780,0.721437678704091,0.9999999999999991,0,0
8,saku_1_14.404,0.7214376787040913,1,0,0
8,sami_1_14.399,0.721437678704091,0.9999999999999991,0,0
8,sapa_18_8_3730,0.7214376787040913,1,0,0
8,sapa_3_8_h03890,0.7214376787040913,1,0,0
8,sapa_16_8_h03890,0.7214376787040913,1,0,0
8,sapa_17_8_3730,0.7214376787040913,1,0,0
8,sapa_2_8_h03860,0.7214376787040913,1,0,0
8,sapa_7_8_3740,0.7214376787040913,1,0,0
8,sapa_23_8_h03850,0.7214376787040913,1,0,0
8,Node34,0.7214376787040913,1,0,0
8,Node32,0.7214376787040913,1,0,0
8,sapa_13_8_h03820,0.7214376787040913,1,0,0
8,sapa_8_8_3750,0.7214376787040913,1,0,0
8,Node42,0.7214376787040913,1,0,0
8,sapa_10_8_3760,0.7214376787040913,1,0,0
8,sapa_11_8_h03830,0.7214376787040913,1,0,0
8,sapa_5_8_3700,0.7214376787040913,1,0,0
8,sapa_19_8_h03900,0.7214376787040913,1,0,0
8,sapa_24_8_h03850,0.7214376787040913,1,0,0
8,Node50,0.7214376787040913,1,0,0
8,sapa_1_8_h03820,0.7214376787040913,1,0,0
8,sapa_21_8_h03870,0.7214376787040913,1,0,0
8,Node53,0.7214376787040913,1,0,0
8,sapa_4_8_h03850,0.7214376787040913,1,0,0
8,sapa_20_8_h03860,0.7214376787040913,1,0,0
8,sapa_22_8_h03900,0.7214376787040913,1,0,0
8,sapa_25_8_h03870,0.7214376787040913,1,0,0
8,sapa_6_8_3750,0.7214376787040913,1,0,0
8,sapa_9_8_3720,0.7214376787040913,1,0,0
8,Node47,0.7214376787040913,1,0,0
8,Node45,0.7214376787040913,1,0,0
8,Node41,0.7214376787040913,1,0,0
8,Node31,0.721437678704091,0.9999999999999991,0,0
8,sace_14_7_g00150,0.7214376787040913,1,0,0
8,sace_19_7_3840,0.7214376787040913,1,0,0
8,sace_2_8_h03860,0.7214376787040913,1,0,0
8,Node69,0.7214376787040913,1,0,0
8,sace_6_169_fm00160,0.7214376787040913,1,0,0
8,Node68,0.7214376787040913,1,0,0
8,sace_40_8_h03830,0.7214376787040913,1,0,0
8,sace_24_8_3780,0.7214376787040913,1,0,0
8,Node67,0.7214376787040913,1,0,0
8,sace_53_29_ac00130,0.7214376787040913,1,0,0
8,sace_1_ynr070w,0.7214376787040913,1,0,0
8,sace_15_7_g03870,0.7214376787040913,1,0,0
8,Node65,0.7214376787040913,1,0,0
8,sace_4_8_h03690,0.7214376787040913,1,0,0
8,sace_5_78_bz00120,0.7214376787040913,1,0,0
8,Node78,0.7214376787040913,1,0,0
8,Node64,0.7214376787040913,1,0,0
8,sace_32_7_3770,0.7214376787040913,1,0,0
8,sace_7_7_g03880,0.7214376787040913,1,0,0
8,Node63,0.7214376787040913,1,0,0
8,sace_21_7_3790,0.7214376787040913,1,0,0
8,sace_59_336_lx00100,0.7214376787040913,1,0,0
8,sace_46_8_h03910,0.7214376787040913,1,0,0
8,sace_45_7_g03890,0.7214376787040913,1,0,0
8,Node86,0.7214376787040913,1,0,0
8,sace_25_7_g03880,0.7214376787040913,1,0,0
8,Node85,0.7214376787040913,1,0,0
8,sace_37_7_g03850,0.7214376787040913,1,0,0
8,sace_9_7_g00180,0.7214376787040913,1,0,0
8,sace_60_6_f03350,0.7214376787040913,1,0,0
8,Node93,0.7214376787040913,1,0,0
8,Node91,0.7214376787040913,1,0,0
8,sace_17_7_g03930,0.7214376787040913,1,0,0
8,Node90,0.7214376787040913,1,0,0
8,sace_23_7_3860,0.7214376787040913,1,0,0
8,sace_43_7_g03870,0.7214376787040913,1,0,0
8,Node98,0.7214376787040913,1,0,0
8,sace_35_7_3840,0.7214376787040913,1,0,0
8,Node97,0.7214376787040913,1,0,0
8,sace_31_7_3780,0.7214376787040913,1,0,0
8,sace_58_71_bs00120_AND_sace_58_71_bs00110,0.7214376787040913,1,0,0
8,sace_34_8_3770,0.7214376787040913,1,0,0
8,sace_57_8_h03900,0.7214376787040913,1,0,0
8,sace_56_17_q01110,0.7214376787040913,1,0,0
8,sace_49_8_h03830,0.7214376787040913,1,0,0
8,sace_8_73_bu00100,0.7214376787040913,1,0,0
8,Node62,0.7214376787040913,1,0,0
8,Node30,0.7214376787040913,1,0,0
8,Node28,0.7214376787040913,1,0,0
8,Node26,0.7214376787040913,1,0,0
8,Node24,0.7214376787040913,1,0,0
8,Node20,0.7214376787040913,1,0,0
8,Node18,0.721437678704091,0.9999999999999991,0,0
8,Node14,0.7214376787040913,1,0,0
8,tebl_1_i01760,0.7213009494799607,0.999319971616963,0,1
8,kaaf_1_c00820,0.721437678704091,0.9999999999999991,0,0
8,kaaf_1_c00830,0.7214376787040908,0.9999999999999979,0,0
8,Node114,0.7214376787040908,0.9999999999999979,0,0
8,nada_1_g01840,0.7214376787040905,0.9999999999999964,0,0
8,naca_1_e01630,0.7216417853355686,1.00101637565126,1,1
8,Node118,0.7215699871907802,1.000658677508631,0,0
8,naca_1_e01650,0.721437678704091,0.9999999999999991,0,0
8,naca_1_e01640,0.721437678704091,0.9999999999999991,0,0
8,Node122,0.721437678704091,0.9999999999999991,0,0
8,nada_1_g01850,0.7214376787040917,1.000000000000002,0,0
8,Node121,0.7214376787040913,1,0,0
8,Node117,0.7215015952886993,1.000318120772183,0,0
8,Node113,0.7214612261084632,1.000117181367463,0,0
8,saba_1_58_bf00280,0.7214376787040913,1,0,0
8,saeu_1_4_d02400,0.721437678704091,0.9999999999999991,0,0
8,Node127,0.7214376787040913,1,0,0
8,saar_1_2_b02590,0.721437678704091,0.9999999999999991,0,0
8,sami_1_4.244,0.7214376787040913,1,0,0
8,sace_5_33_ag00510,0.7214376787040913,1,0,0
8,sace_4_1_a02360,0.7214376787040913,1,0,0
8,sace_31_1_2300,0.7214376787040913,1,0,0
8,sace_17_1_a02410,0.7214376787040913,1,0,0
8,sace_21_1_2310,0.7214376787040913,1,0,0
8,sace_6_120_dp00100,0.7214376787040913,1,0,0
8,Node142,0.7214376787040913,1,0,0
8,sace_23_1_2290,0.7214376787040913,1,0,0
8,sace_22_1_2300,0.7214376787040913,1,0,0
8,sace_29_1_2290,0.7214376787040913,1,0,0
8,sace_34_1_2320,0.7214376787040913,1,0,0
8,sace_58_25_y00780,0.7214376787040913,1,0,0
8,sace_37_1_a02430,0.7214376787040913,1,0,0
8,sace_15_1_a02420,0.7214376787040913,1,0,0
8,Node151,0.7214376787040913,1,0,0
8,sace_9_1_a02440,0.7214376787040913,1,0,0
8,Node150,0.7214376787040913,1,0,0
8,Node139,0.7214376787040913,1,0,0
8,sace_50_1_a02410_AND_sace_50_1_a02420,0.7214376787040913,1,0,0
8,sace_49_1_a02460,0.7214376787040913,1,0,0
8,sace_8_2_b02430,0.7214376787040913,1,0,0
8,sace_2_1_a02390,0.7214376787040913,1,0,0
8,sace_57_1_a02410,0.7214376787040913,1,0,0
8,sace_46_1_a02400,0.7214376787040913,1,0,0
8,sace_56_1_a02020,0.7214376787040913,1,0,0
8,sace_24_1_2300,0.7214376787040913,1,0,0
8,sace_40_1_a02390,0.7214376787040913,1,0,0
8,sace_59_110_df00100,0.7214376787040913,1,0,0
8,sace_47_1_a02400,0.7214376787040913,1,0,0
8,sace_7_1_a02410,0.7214376787040913,1,0,0
8,sace_52_1_a02400_AND_sace_52_1_a02410,0.7214376787040913,1,0,0
8,sace_25_1_a02400,0.7214376787040913,1,0,0
8,sace_1_ydr011w,0.7214376787040913,1,0,0
8,sace_16_1_a02380,0.7214376787040913,1,0,0
8,sace_45_1_a02420,0.7214376787040913,1,0,0
8,sace_48_1_a02380,0.7214376787040913,1,0,0
8,sace_60_4_d02440,0.7214376787040913,1,0,0
8,Node136,0.721437678704091,0.9999999999999991,0,0
8,sapa_14_1_a02440,0.7214376787040913,1,0,0
8,sapa_8_1_2350,0.7214376787040913,1,0,0
8,Node176,0.7214376787040913,1,0,0
8,sapa_11_1_a02470,0.7214376787040913,1,0,0
8,sapa_25_1_a02460,0.7214376787040913,1,0,0
8,sapa_4_1_a02470,0.7214376787040913,1,0,0
8,sapa_5_1_2350,0.7214376787040913,1,0,0
8,sapa_9_1_2360,0.7214376787040913,1,0,0
8,Node179,0.7214376787040913,1,0,0
8,Node175,0.7214376787040913,1,0,0
8,sapa_18_1_2390,0.7214376787040913,1,0,0
8,sapa_2_1_a02460,0.7214376787040913,1,0,0
8,sapa_23_1_a02480,0.7214376787040913,1,0,0
8,sapa_3_1_a02470,0.7214376787040913,1,0,0
8,Node188,0.7214376787040913,1,0,0
8,sapa_17_1_2380,0.7214376787040913,1,0,0
8,sapa_7_1_2370,0.7214376787040913,1,0,0
8,Node187,0.7214376787040913,1,0,0
8,Node185,0.7214376787040913,1,0,0
8,Node174,0.7214376787040913,1,0,0
8,Node135,0.7214376787040913,1,0,0
8,Node133,0.7214376787040913,1,0,0
8,Node131,0.7214376787040913,1,0,0
8,saku_1_4.262,0.7214376787040913,1,0,0
8,Node130,0.721437678704091,0.9999999999999991,0,0
8,Node126,0.7214376787040913,1,0,0
8,Node112,0.721468480075841,1.000153284022511,0,0
8,cagl_1_i04862g,0.721437678704091,0.9999999999999991,0,0
8,kana_1_k01350,0.7214376787040914,1.000000000000001,0,0
8,Node195,0.7214376787040913,1,0,0
8,Node111,0.7214925184921774,1.000272935534179,0,0
8,Node109,0.7214376787040913,1,0,0
8,Node13,0.7214376787040913,1,0,0
8,tebl_1_g02820,0.7214376787040923,1.000000000000005,0,0
8,teph_1_m00640,0.7214376787040908,0.9999999999999979,0,0
8,vapo_1_1036.28,0.7214376787040908,0.9999999999999979,0,0
8,Node200,0.7214376787040913,1,0,0
8,Node198,0.7214376787040913,1,0,0
8,Node12,0.7214376787040914,1.000000000000001,0,0
8,zyro_1_a04114g,0.7214376787040913,1,0,0
8,zyro_1_b14762g,0.7214376787040913,1,0,0
8,Node205,0.7214376787040913,1,0,0
8,zyba_2_14_n01490,0.7214376787040913,1,0,0
8,zyba_2_33_ag00120,0.7214376787040913,1,0,0
8,Node209,0.7214376787040914,1.000000000000001,0,0
8,zyba_2_1_a00860,0.7214376787040913,1,0,0
8,zyba_3_2_b02230,0.7214376787040913,1,0,0
8,Node213,0.7214376787040924,1.000000000000006,0,0
8,zyba_2_2_b00600,0.7214376787040913,1,0,0
8,zyba_3_3_c03460,0.7214376787040913,1,0,0
8,Node216,0.7214376787040905,0.9999999999999964,0,0
8,Node212,0.7214376787040913,1,0,0
8,Node208,0.721437678704091,0.9999999999999991,0,0
8,Node204,0.7214376787040908,0.9999999999999979,0,0
8,tode_1_d04040,0.7214376787040913,1,0,0
8,Node203,0.7214376787040913,1,0,0
8,Node11,0.721437678704091,0.9999999999999991,0,0
8,lath_1_a01914g,0.7214376787040913,1,0,0
8,lawa_1_23.5161,0.721437678704091,0.9999999999999991,0,0
8,Node221,0.7214376787040923,1.000000000000005,0,0
8,lakl_1_c11616g,0.7214376787040913,1,0,0
8,Node220,0.721437678704091,0.9999999999999991,0,0
8,Node10,0.7214376787040914,1.000000000000001,0,0
8,ercy_1_3604,0.7214376787040914,1.000000000000001,0,0
8,asac_1_6_f03560,0.721437678704091,0.9999999999999991,0,0
8,ergo_1_abr125c,0.7214376787040913,1,0,0
8,Node227,0.7214376787040908,0.9999999999999979,0,0
8,Node225,0.7214376787040913,1,0,0
8,Node9,0.721437678704091,0.9999999999999991,0,0
10,lakl_1_h21010g,0.9999999989999682,1.000000038480827,0,0
10,klae_1_14_n00120,0.9999999989999682,1.000000038480827,0,0
10,klwi_1_33_ag00170,0.9999999989999682,1.000000038480827,0,0
10,klla_1_d03432g,0.9999999989999682,1.000000038480827,0,0
10,klma_1_1_a01880,0.9999999989999682,1.000000038480827,0,0
10,Node6,0.9999999989999682,1.000000038480827,0,0
10,Node4,0.9999999989999682,1.000000038480827,0,0
10,Node2,0.9999999989999682,1.000000038480827,0,0
10,teph_1_a04220,0.9999999989999682,1.000000038480827,0,0
10,vapo_1_1037.47,0.9999999989999682,1.000000038480827,0,0
10,Node15,0.9999999989999682,1.000000038480827,0,0
10,sami_1_17.26,0.9999999989999682,1.000000038480827,0,0
10,saeu_1_2_b00130,0.9999999989999682,1.000000038480827,0,0
10,sauv_1_7.3,0.9999999989999682,1.000000038480827,0,0
10,Node21,0.9999999989999682,1.000000038480827,0,0
10,saar_1_8_h03780,0.9999999989999682,1.000000038480827,0,0
10,saku_1_14.404,0.9999999989999682,1.000000038480827,0,0
10,sami_1_14.399,0.9999999989999682,1.000000038480827,0,0
10,sapa_18_8_3730,0.9999999989999682,1.000000038480827,0,0
10,sapa_3_8_h03890,0.9999999989999682,1.000000038480827,0,0
10,sapa_16_8_h03890,0.9999999989999682,1.000000038480827,0,0
10,sapa_17_8_3730,0.9999999989999682,1.000000038480827,0,0
10,sapa_2_8_h03860,0.9999999989999682,1.000000038480827,0,0
10,sapa_7_8_3740,0.9999999989999682,1.000000038480827,0,0
10,sapa_23_8_h03850,0.9999999989999682,1.000000038480827,0,0
10,Node34,0.9999999989999682,1.000000038480827,0,0
10,Node32,0.9999999989999682,1.000000038480827,0,0
10,sapa_13_8_h03820,0.9999999989999682,1.000000038480827,0,0
10,sapa_8_8_3750,0.9999999989999682,1.000000038480827,0,0
10,Node42,0.9999999989999682,1.000000038480827,0,0
10,sapa_10_8_3760,0.9999999989999682,1.000000038480827,0,0
10,sapa_11_8_h03830,0.9999999989999682,1.000000038480827,0,0
10,sapa_5_8_3700,0.9999999989999682,1.000000038480827,0,0
10,sapa_19_8_h03900,0.9999999989999682,1.000000038480827,0,0
10,sapa_24_8_h03850,0.9999999989999682,1.000000038480827,0,0
10,Node50,0.9999999989999682,1.000000038480827,0,0
10,sapa_1_8_h03820,0.9999999989999682,1.000000038480827,0,0
10,sapa_21_8_h03870,0.9999999989999682,1.000000038480827,0,0
10,Node53,0.9999999989999682,1.000000038480827,0,0
10,sapa_4_8_h03850,0.9999999989999682,1.000000038480827,0,0
10,sapa_20_8_h03860,0.9999999989999682,1.000000038480827,0,0
10,sapa_22_8_h03900,0.9999999989999682,1.000000038480827,0,0
10,sapa_25_8_h03870,0.9999999989999682,1.000000038480827,0,0
10,sapa_6_8_3750,0.9999999989999682,1.000000038480827,0,0
10,sapa_9_8_3720,0.9999999989999682,1.000000038480827,0,0
10,Node47,0.9999999989999682,1.000000038480827,0,0
10,Node45,0.9999999989999682,1.000000038480827,0,0
10,Node41,0.9999999989999682,1.000000038480827,0,0
10,Node31,0.9999999989999682,1.000000038480827,0,0
10,sace_14_7_g00150,0.9999999989999682,1.000000038480827,0,0
10,sace_19_7_3840,0.9999999989999682,1.000000038480827,0,0
10,sace_2_8_h03860,0.9999999989999682,1.000000038480827,0,0
10,Node69,0.9999999989999682,1.000000038480827,0,0
10,sace_6_169_fm00160,0.9999999989999682,1.000000038480827,0,0
10,Node68,0.9999999989999682,1.000000038480827,0,0
10,sace_40_8_h03830,0.9999999989999682,1.000000038480827,0,0
10,sace_24_8_3780,0.9999999989999682,1.000000038480827,0,0
10,Node67,0.9999999989999682,1.000000038480827,0,0
10,sace_53_29_ac00130,0.9999999989999682,1.000000038480827,0,0
10,sace_1_ynr070w,0.9999999989999682,1.000000038480827,0,0
10,sace_15_7_g03870,0.9999999989999682,1.000000038480827,0,0
10,Node65,0.9999999989999682,1.000000038480827,0,0
10,sace_4_8_h03690,0.9999999989999682,1.000000038480827,0,0
10,sace_5_78_bz00120,0.9999999989999682,1.000000038480827,0,0
10,Node78,0.9999999989999682,1.000000038480827,0,0
10,Node64,0.9999999989999682,1.000000038480827,0,0
10,sace_32_7_3770,0.9999999989999682,1.000000038480827,0,0
10,sace_7_7_g03880,0.9999999989999682,1.000000038480827,0,0
10,Node63,0.9999999989999682,1.000000038480827,0,0
10,sace_21_7_3790,0.9999999989999682,1.000000038480827,0,0
10,sace_59_336_lx00100,0.9999999989999682,1.000000038480827,0,0
10,sace_46_8_h03910,0.9999999989999682,1.000000038480827,0,0
10,sace_45_7_g03890,0.9999999989999682,1.000000038480827,0,0
10,Node86,0.9999999989999682,1.000000038480827,0,0
10,sace_25_7_g03880,0.9999999989999682,1.000000038480827,0,0
10,Node85,0.9999999989999682,1.000000038480827,0,0
10,sace_37_7_g03850,0.9999999989999682,1.000000038480827,0,0
10,sace_9_7_g00180,0.9999999989999682,1.000000038480827,0,0
10,sace_60_6_f03350,0.9999999989999682,1.000000038480827,0,0
10,Node93,0.9999999989999682,1.000000038480827,0,0
10,Node91,0.9999999989999682,1.000000038480827,0,0
10,sace_17_7_g03930,0.9999999989999682,1.000000038480827,0,0
10,Node90,0.9999999989999682,1.000000038480827,0,0
10,sace_23_7_3860,0.9999999989999682,1.000000038480827,0,0
10,sace_43_7_g03870,0.9999999989999682,1.000000038480827,0,0
10,Node98,0.9999999989999682,1.000000038480827,0,0
10,sace_35_7_3840,0.9999999989999682,1.000000038480827,0,0
10,Node97,0.9999999989999682,1.000000038480827,0,0
10,sace_31_7_3780,0.9999999989999682,1.000000038480827,0,0
10,sace_58_71_bs00120_AND_sace_58_71_bs00110,0.9999999989999682,1.000000038480827,0,0
10,sace_34_8_3770,0.9999999989999682,1.000000038480827,0,0
10,sace_57_8_h03900,0.9999999989999682,1.000000038480827,0,0
10,sace_56_17_q01110,0.9999999989999682,1.000000038480827,0,0
10,sace_49_8_h03830,0.9999999989999682,1.000000038480827,0,0
10,sace_8_73_bu00100,0.9999999989999682,1.000000038480827,0,0
10,Node62,0.9999999989999682,1.000000038480827,0,0
10,Node30,0.9999999989999682,1.000000038480827,0,0
10,Node28,0.9999999989999682,1.000000038480827,0,0
10,Node26,0.9999999989999682,1.000000038480827,0,0
10,Node24,0.9999999989999682,1.000000038480827,0,0
10,Node20,0.9999999989999682,1.000000038480827,0,0
10,Node18,0.9999999989999682,1.000000038480827,0,0
10,Node14,0.9999999989999682,1.000000038480827,0,0
10,tebl_1_i01760,0.9999999992922708,1.413014839266423,0,2
10,kaaf_1_c00820,0.9999999989999682,1.000000038480827,0,0
10,kaaf_1_c00830,0.9999999989999682,1.000000038480827,0,0
10,Node114,0.9999999989999682,1.000000038480827,0,0
10,nada_1_g01840,0.9999999989999682,1.000000038480827,0,0
10,naca_1_e01630,0.999999999033506,1.034700554611549,0,0
10,Node118,0.9999999990052979,1.005358162154892,0,0
10,naca_1_e01650,0.9999999989999682,1.000000038480827,0,0
10,naca_1_e01640,0.9999999989999682,1.000000038480827,0,0
10,Node122,0.9999999989999682,1.000000038480827,0,0
10,nada_1_g01850,0.9999999989999682,1.000000038480827,0,0
10,Node121,0.9999999989999682,1.000000038480827,0,0
10,Node117,0.999999999001371,1.001404842396276,0,0
10,Node113,0.9999999990001947,1.000226568080864,0,0
10,saba_1_58_bf00280,0.9999999989999682,1.000000038480827,0,0
10,saeu_1_4_d02400,0.9999999989999682,1.000000038480827,0,0
10,Node127,0.9999999989999682,1.000000038480827,0,0
10,saar_1_2_b02590,0.9999999989999682,1.000000038480827,0,0
10,sami_1_4.244,0.9999999989999682,1.000000038480827,0,0
10,sace_5_33_ag00510,0.9999999989999682,1.000000038480827,0,0
10,sace_4_1_a02360,0.9999999989999682,1.000000038480827,0,0
10,sace_31_1_2300,0.9999999989999682,1.000000038480827,0,0
10,sace_17_1_a02410,0.9999999989999682,1.000000038480827,0,0
10,sace_21_1_2310,0.9999999989999682,1.000000038480827,0,0
10,sace_6_120_dp00100,0.9999999989999682,1.000000038480827,0,0
10,Node142,0.9999999989999682,1.000000038480827,0,0
10,sace_23_1_2290,0.9999999989999682,1.000000038480827,0,0
10,sace_22_1_2300,0.9999999989999682,1.000000038480827,0,0
10,sace_29_1_2290,0.9999999989999682,1.000000038480827,0,0
10,sace_34_1_2320,0.9999999989999682,1.000000038480827,0,0
10,sace_58_25_y00780,0.9999999989999682,1.000000038480827,0,0
10,sace_37_1_a02430,0.9999999989999682,1.000000038480827,0,0
10,sace_15_1_a02420,0.9999999989999682,1.000000038480827,0,0
10,Node151,0.9999999989999682,1.000000038480827,0,0
10,sace_9_1_a02440,0.9999999989999682,1.000000038480827,0,0
10,Node150,0.9999999989999682,1.000000038480827,0,0
10,Node139,0.9999999989999682,1.000000038480827,0,0
10,sace_50_1_a02410_AND_sace_50_1_a02420,0.9999999989999682,1.000000038480827,0,0
10,sace_49_1_a02460,0.9999999989999682,1.000000038480827,0,0
10,sace_8_2_b02430,0.9999999989999682,1.000000038480827,0,0
10,sace_2_1_a02390,0.9999999989999682,1.000000038480827,0,0
10,sace_57_1_a02410,0.9999999989999682,1.000000038480827,0,0
10,sace_46_1_a02400,0.9999999989999682,1.000000038480827,0,0
10,sace_56_1_a02020,0.9999999989999682,1.000000038480827,0,0
10,sace_24_1_2300,0.9999999989999682,1.000000038480827,0,0
10,sace_40_1_a02390,0.9999999989999682,1.000000038480827,0,0
10,sace_59_110_df00100,0.9999999989999682,1.000000038480827,0,0
10,sace_47_1_a02400,0.9999999989999682,1.000000038480827,0,0
10,sace_7_1_a02410,0.9999999989999682,1.000000038480827,0,0
10,sace_52_1_a02400_AND_sace_52_1_a02410,0.9999999989999682,1.000000038480827,0,0
10,sace_25_1_a02400,0.9999999989999682,1.000000038480827,0,0
10,sace_1_ydr011w,0.9999999989999682,1.000000038480827,0,0
10,sace_16_1_a02380,0.9999999989999682,1.000000038480827,0,0
10,sace_45_1_a02420,0.9999999989999682,1.000000038480827,0,0
10,sace_48_1_a02380,0.9999999989999682,1.000000038480827,0,0
10,sace_60_4_d02440,0.9999999989999682,1.000000038480827,0,0
10,Node136,0.9999999989999682,1.000000038480827,0,0
10,sapa_14_1_a02440,0.9999999989999682,1.000000038480827,0,0
10,sapa_8_1_2350,0.9999999989999682,1.000000038480827,0,0
10,Node176,0.9999999989999682,1.000000038480827,0,0
10,sapa_11_1_a02470,0.9999999989999682,1.000000038480827,0,0
10,sapa_25_1_a02460,0.9999999989999682,1.000000038480827,0,0
10,sapa_4_1_a02470,0.9999999989999682,1.000000038480827,0,0
10,sapa_5_1_2350,0.9999999989999682,1.000000038480827,0,0
10,sapa_9_1_2360,0.9999999989999682,1.000000038480827,0,0
10,Node179,0.9999999989999682,1.000000038480827,0,0
10,Node175,0.9999999989999682,1.000000038480827,0,0
10,sapa_18_1_2390,0.9999999989999682,1.000000038480827,0,0
10,sapa_2_1_a02460,0.9999999989999682,1.000000038480827,0,0
10,sapa_23_1_a02480,0.9999999989999682,1.000000038480827,0,0
10,sapa_3_1_a02470,0.9999999989999682,1.000000038480827,0,0
10,Node188,0.9999999989999682,1.000000038480827,0,0
10,sapa_17_1_2380,0.9999999989999682,1.000000038480827,0,0
10,sapa_7_1_2370,0.9999999989999682,1.000000038480827,0,0
10,Node187,0.9999999989999682,1.000000038480827,0,0
10,Node185,0.9999999989999682,1.000000038480827,0,0
10,Node174,0.9999999989999682,1.000000038480827,0,0
10,Node135,0.9999999989999682,1.000000038480827,0,0
10,Node133,0.9999999989999682,1.000000038480827,0,0
10,Node131,0.9999999989999682,1.000000038480827,0,0
10,saku_1_4.262,0.9999999989999682,1.000000038480827,0,0
10,Node130,0.9999999989999682,1.000000038480827,0,0
10,Node126,0.9999999989999682,1.000000038480827,0,0
10,Node112,0.9999999990003592,1.000391199544893,0,0
10,cagl_1_i04862g,0.9999999989999682,1.000000038480827,0,0
10,kana_1_k01350,0.9999999989999682,1.000000038480827,0,0
10,Node195,0.9999999989999682,1.000000038480827,0,0
10,Node111,0.99999999900123,1.001263472099847,0,0
10,Node109,0.9999999989999682,1.000000038480827,0,0
10,Node13,0.9999999989999682,1.000000038480827,0,0
10,tebl_1_g02820,0.9999999989999682,1.000000038480827,0,0
10,teph_1_m00640,0.9999999989999682,1.000000038480827,0,0
10,vapo_1_1036.28,0.9999999989999682,1.000000038480827,0,0
10,Node200,0.9999999989999682,1.000000038480827,0,0
10,Node198,0.9999999989999682,1.000000038480827,0,0
10,Node12,0.9999999989999682,1.000000038480827,0,0
10,zyro_1_a04114g,0.9999999989999682,1.000000038480827,0,0
10,zyro_1_b14762g,0.9999999989999682,1.000000038480827,0,0
10,Node205,0.9999999989999682,1.000000038480827,0,0
10,zyba_2_14_n01490,0.9999999989999682,1.000000038480827,0,0
10,zyba_2_33_ag00120,0.9999999989999682,1.000000038480827,0,0
10,Node209,0.9999999989999682,1.000000038480827,0,0
10,zyba_2_1_a00860,0.9999999989999682,1.000000038480827,0,0
10,zyba_3_2_b02230,0.9999999989999682,1.000000038480827,0,0
10,Node213,0.9999999989999682,1.000000038480827,0,0
10,zyba_2_2_b00600,0.9999999989999682,1.000000038480827,0,0
10,zyba_3_3_c03460,0.9999999989999682,1.000000038480827,0,0
10,Node216,0.9999999989999682,1.000000038480827,0,0
10,Node212,0.9999999989999682,1.000000038480827,0,0
10,Node208,0.9999999989999682,1.000000038480827,0,0
10,Node204,0.9999999989999682,1.000000038480827,0,0
10,tode_1_d04040,0.9999999989999682,1.000000038480827,0,0
10,Node203,0.9999999989999682,1.000000038480827,0,0
10,Node11,0.9999999989999682,1.000000038480827,0,0
10,lath_1_a01914g,0.9999999989999682,1.000000038480827,0,0
10,lawa_1_23.5161,0.9999999989999682,1.000000038480827,0,0
10,Node221,0.9999999989999682,1.000000038480827,0,0
10,lakl_1_c11616g,0.9999999989999682,1.000000038480827,0,0
10,Node220,0.9999999989999682,1.000000038480827,0,0
10,Node10,0.9999999989999682,1.000000038480827,0,0
10,ercy_1_3604,0.9999999989999682,1.000000038480827,0,0
10,asac_1_6_f03560,0.9999999989999682,1.000000038480827,0,0
10,ergo_1_abr125c,0.9999999989999682,1.000000038480827,0,0
10,Node227,0.9999999989999682,1.000000038480827,0,0
10,Node225,0.9999999989999682,1.000000038480827,0,0
10,Node9,0.9999999989999682,1.000000038480827,0,0
11,lakl_1_h21010g,0.9999999989999596,1.000000042181401,0,0
11,klae_1_14_n00120,0.9999999989999596,1.000000042181401,0,0
11,klwi_1_33_ag00170,0.9999999989999596,1.000000042181401,0,0
11,klla_1_d03432g,0.9999999989999596,1.000000042181401,0,0
11,klma_1_1_a01880,0.9999999989999596,1.000000042181401,0,0
11,Node6,0.9999999989999596,1.000000042181401,0,0
11,Node4,0.9999999989999596,1.000000042181401,0,0
11,Node2,0.9999999989999596,1.000000042181401,0,0
11,teph_1_a04220,0.9999999989999596,1.000000042181401,0,0
11,vapo_1_1037.47,0.9999999989999596,1.000000042181401,0,0
11,Node15,0.9999999989999596,1.000000042181401,0,0
11,sami_1_17.26,0.9999999989999596,1.000000042181401,0,0
11,saeu_1_2_b00130,0.9999999989999596,1.000000042181401,0,0
11,sauv_1_7.3,0.9999999989999596,1.000000042181401,0,0
11,Node21,0.9999999989999596,1.000000042181401,0,0
11,saar_1_8_h03780,0.9999999989999596,1.000000042181401,0,0
11,saku_1_14.404,0.9999999989999596,1.000000042181401,0,0
11,sami_1_14.399,0.9999999989999596,1.000000042181401,0,0
11,sapa_18_8_3730,0.9999999989999596,1.000000042181401,0,0
11,sapa_3_8_h03890,0.9999999989999596,1.000000042181401,0,0
11,sapa_16_8_h03890,0.9999999989999596,1.000000042181401,0,0
11,sapa_17_8_3730,0.9999999989999596,1.000000042181401,0,0
11,sapa_2_8_h03860,0.9999999989999596,1.000000042181401,0,0
11,sapa_7_8_3740,0.9999999989999596,1.000000042181401,0,0
11,sapa_23_8_h03850,0.9999999989999596,1.000000042181401,0,0
11,Node34,0.9999999989999596,1.000000042181401,0,0
11,Node32,0.9999999989999596,1.000000042181401,0,0
11,sapa_13_8_h03820,0.9999999989999596,1.000000042181401,0,0
11,sapa_8_8_3750,0.9999999989999596,1.000000042181401,0,0
11,Node42,0.9999999989999596,1.000000042181401,0,0
11,sapa_10_8_3760,0.9999999989999596,1.000000042181401,0,0
11,sapa_11_8_h03830,0.9999999989999596,1.000000042181401,0,0
11,sapa_5_8_3700,0.9999999989999596,1.000000042181401,0,0
11,sapa_19_8_h03900,0.9999999989999596,1.000000042181401,0,0
11,sapa_24_8_h03850,0.9999999989999596,1.000000042181401,0,0
11,Node50,0.9999999989999596,1.000000042181401,0,0
11,sapa_1_8_h03820,0.9999999989999596,1.000000042181401,0,0
11,sapa_21_8_h03870,0.9999999989999596,1.000000042181401,0,0
11,Node53,0.9999999989999596,1.000000042181401,0,0
11,sapa_4_8_h03850,0.9999999989999596,1.000000042181401,0,0
11,sapa_20_8_h03860,0.9999999989999596,1.000000042181401,0,0
11,sapa_22_8_h03900,0.9999999989999596,1.000000042181401,0,0
11,sapa_25_8_h03870,0.9999999989999596,1.000000042181401,0,0
11,sapa_6_8_3750,0.9999999989999596,1.000000042181401,0,0
11,sapa_9_8_3720,0.9999999989999596,1.000000042181401,0,0
11,Node47,0.9999999989999596,1.000000042181401,0,0
11,Node45,0.9999999989999596,1.000000042181401,0,0
11,Node41,0.9999999989999596,1.000000042181401,0,0
11,Node31,0.9999999989999596,1.000000042181401,0,0
11,sace_14_7_g00150,0.9999999989999596,1.000000042181401,0,0
11,sace_19_7_3840,0.9999999989999596,1.000000042181401,0,0
11,sace_2_8_h03860,0.9999999989999596,1.000000042181401,0,0
11,Node69,0.9999999989999596,1.000000042181401,0,0
11,sace_6_169_fm00160,0.9999999989999596,1.000000042181401,0,0
11,Node68,0.9999999989999596,1.000000042181401,0,0
11,sace_40_8_h03830,0.9999999989999596,1.000000042181401,0,0
11,sace_24_8_3780,0.9999999989999596,1.000000042181401,0,0
11,Node67,0.9999999989999596,1.000000042181401,0,0
11,sace_53_29_ac00130,0.9999999989999596,1.000000042181401,0,0
11,sace_1_ynr070w,0.9999999989999596,1.000000042181401,0,0
11,sace_15_7_g03870,0.9999999989999596,1.000000042181401,0,0
11,Node65,0.9999999989999596,1.000000042181401,0,0
11,sace_4_8_h03690,0.9999999989999596,1.000000042181401,0,0
11,sace_5_78_bz00120,0.9999999989999596,1.000000042181401,0,0
11,Node78,0.9999999989999596,1.000000042181401,0,0
11,Node64,0.9999999989999596,1.000000042181401,0,0
11,sace_32_7_3770,0.9999999989999596,1.000000042181401,0,0
11,sace_7_7_g03880,0.9999999989999596,1.000000042181401,0,0
11,Node63,0.9999999989999596,1.000000042181401,0,0
11,sace_21_7_3790,0.9999999989999596,1.000000042181401,0,0
11,sace_59_336_lx00100,0.9999999989999596,1.000000042181401,0,0
11,sace_46_8_h03910,0.9999999989999596,1.000000042181401,0,0
11,sace_45_7_g03890,0.9999999989999596,1.000000042181401,0,0
11,Node86,0.9999999989999596,1.000000042181401,0,0
11,sace_25_7_g03880,0.9999999989999596,1.000000042181401,0,0
11,Node85,0.9999999989999596,1.000000042181401,0,0
11,sace_37_7_g03850,0.9999999989999596,1.000000042181401,0,0
11,sace_9_7_g00180,0.9999999989999596,1.000000042181401,0,0
11,sace_60_6_f03350,0.9999999989999596,1.000000042181401,0,0
11,Node93,0.9999999989999596,1.000000042181401,0,0
11,Node91,0.9999999989999596,1.000000042181401,0,0
11,sace_17_7_g03930,0.9999999989999596,1.000000042181401,0,0
11,Node90,0.9999999989999596,1.000000042181401,0,0
11,sace_23_7_3860,0.9999999989999596,1.000000042181401,0,0
11,sace_43_7_g03870,0.9999999989999596,1.000000042181401,0,0
11,Node98,0.9999999989999596,1.000000042181401,0,0
11,sace_35_7_3840,0.9999999989999596,1.000000042181401,0,0
11,Node97,0.9999999989999596,1.000000042181401,0,0
11,sace_31_7_3780,0.9999999989999596,1.000000042181401,0,0
11,sace_58_71_bs00120_AND_sace_58_71_bs00110,0.9999999989999596,1.000000042181401,0,0
11,sace_34_8_3770,0.9999999989999596,1.000000042181401,0,0
11,sace_57_8_h03900,0.9999999989999596,1.000000042181401,0,0
11,sace_56_17_q01110,0.9999999989999596,1.000000042181401,0,0
11,sace_49_8_h03830,0.9999999989999596,1.000000042181401,0,0
11,sace_8_73_bu00100,0.9999999989999596,1.000000042181401,0,0
11,Node62,0.9999999989999596,1.000000042181401,0,0
11,Node30,0.9999999989999596,1.000000042181401,0,0
11,Node28,0.9999999989999596,1.000000042181401,0,0
11,Node26,0.9999999989999596,1.000000042181401,0,0
11,Node24,0.9999999989999596,1.000000042181401,0,0
11,Node20,0.9999999989999596,1.000000042181401,0,0
11,Node18,0.9999999989999596,1.000000042181401,0,0
11,Node14,0.9999999989999596,1.000000042181401,0,0
11,tebl_1_i01760,0.9999999990200678,1.020519969266534,1,2
11,kaaf_1_c00820,0.9999999989999596,1.000000042181401,0,0
11,kaaf_1_c00830,0.9999999989999596,1.000000042181401,0,0
11,Node114,0.9999999989999596,1.000000042181401,0,0
11,nada_1_g01840,0.9999999989999596,1.000000042181401,0,0
11,naca_1_e01630,0.999999998997318,0.9973654435239171,0,1
11,Node118,0.9999999989995596,0.9996002048955734,0,0
11,naca_1_e01650,0.9999999989999596,1.000000042181401,0,0
11,naca_1_e01640,0.9999999989999596,1.000000042181401,0,0
11,Node122,0.9999999989999596,1.000000042181401,0,0
11,nada_1_g01850,0.9999999989999596,1.000000042181401,0,0
11,Node121,0.9999999989999596,1.000000042181401,0,0
11,Node117,0.9999999989998291,0.9998695022633525,0,0
11,Node113,0.9999999989999173,0.9999577461795107,0,0
11,saba_1_58_bf00280,0.9999999989999596,1.000000042181401,0,0
11,saeu_1_4_d02400,0.9999999989999596,1.000000042181401,0,0
11,Node127,0.9999999989999596,1.000000042181401,0,0
11,saar_1_2_b02590,0.9999999989999596,1.000000042181401,0,0
11,sami_1_4.244,0.9999999989999596,1.000000042181401,0,0
11,sace_5_33_ag00510,0.9999999989999596,1.000000042181401,0,0
11,sace_4_1_a02360,0.9999999989999596,1.000000042181401,0,0
11,sace_31_1_2300,0.9999999989999596,1.000000042181401,0,0
11,sace_17_1_a02410,0.9999999989999596,1.000000042181401,0,0
11,sace_21_1_2310,0.9999999989999596,1.000000042181401,0,0
11,sace_6_120_dp00100,0.9999999989999596,1.000000042181401,0,0
11,Node142,0.9999999989999596,1.000000042181401,0,0
11,sace_23_1_2290,0.9999999989999596,1.000000042181401,0,0
11,sace_22_1_2300,0.9999999989999596,1.000000042181401,0,0
11,sace_29_1_2290,0.9999999989999596,1.000000042181401,0,0
11,sace_34_1_2320,0.9999999989999596,1.000000042181401,0,0
11,sace_58_25_y00780,0.9999999989999596,1.000000042181401,0,0
11,sace_37_1_a02430,0.9999999989999596,1.000000042181401,0,0
11,sace_15_1_a02420,0.9999999989999596,1.000000042181401,0,0
11,Node151,0.9999999989999596,1.000000042181401,0,0
11,sace_9_1_a02440,0.9999999989999596,1.000000042181401,0,0
11,Node150,0.9999999989999596,1.000000042181401,0,0
11,Node139,0.9999999989999596,1.000000042181401,0,0
11,sace_50_1_a02410_AND_sace_50_1_a02420,0.9999999989999596,1.000000042181401,0,0
11,sace_49_1_a02460,0.9999999989999596,1.000000042181401,0,0
11,sace_8_2_b02430,0.9999999989999596,1.000000042181401,0,0
11,sace_2_1_a02390,0.9999999989999596,1.000000042181401,0,0
11,sace_57_1_a02410,0.9999999989999596,1.000000042181401,0,0
11,sace_46_1_a02400,0.9999999989999596,1.000000042181401,0,0
11,sace_56_1_a02020,0.9999999989999596,1.000000042181401,0,0
11,sace_24_1_2300,0.9999999989999596,1.000000042181401,0,0
11,sace_40_1_a02390,0.9999999989999596,1.000000042181401,0,0
11,sace_59_110_df00100,0.9999999989999596,1.000000042181401,0,0
11,sace_47_1_a02400,0.9999999989999596,1.000000042181401,0,0
11,sace_7_1_a02410,0.9999999989999596,1.000000042181401,0,0
11,sace_52_1_a02400_AND_sace_52_1_a02410,0.9999999989999596,1.000000042181401,0,0
11,sace_25_1_a02400,0.9999999989999596,1.000000042181401,0,0
11,sace_1_ydr011w,0.9999999989999596,1.000000042181401,0,0
11,sace_16_1_a02380,0.9999999989999596,1.000000042181401,0,0
11,sace_45_1_a02420,0.9999999989999596,1.000000042181401,0,0
11,sace_48_1_a02380,0.9999999989999596,1.000000042181401,0,0
11,sace_60_4_d02440,0.9999999989999596,1.000000042181401,0,0
11,Node136,0.9999999989999596,1.000000042181401,0,0
11,sapa_14_1_a02440,0.9999999989999596,1.000000042181401,0,0
11,sapa_8_1_2350,0.9999999989999596,1.000000042181401,0,0
11,Node176,0.9999999989999596,1.000000042181401,0,0
11,sapa_11_1_a02470,0.9999999989999596,1.000000042181401,0,0
11,sapa_25_1_a02460,0.9999999989999596,1.000000042181401,0,0
11,sapa_4_1_a02470,0.9999999989999596,1.000000042181401,0,0
11,sapa_5_1_2350,0.9999999989999596,1.000000042181401,0,0
11,sapa_9_1_2360,0.9999999989999596,1.000000042181401,0,0
11,Node179,0.9999999989999596,1.000000042181401,0,0
11,Node175,0.9999999989999596,1.000000042181401,0,0
11,sapa_18_1_2390,0.9999999989999596,1.000000042181401,0,0
11,sapa_2_1_a02460,0.9999999989999596,1.000000042181401,0,0
11,sapa_23_1_a02480,0.9999999989999596,1.000000042181401,0,0
11,sapa_3_1_a02470,0.9999999989999596,1.000000042181401,0,0
11,Node188,0.9999999989999596,1.000000042181401,0,0
11,sapa_17_1_2380,0.9999999989999596,1.000000042181401,0,0
11,sapa_7_1_2370,0.9999999989999596,1.000000042181401,0,0
11,Node187,0.9999999989999596,1.000000042181401,0,0
11,Node185,0.9999999989999596,1.000000042181401,0,0
11,Node174,0.9999999989999596,1.000000042181401,0,0
11,Node135,0.9999999989999596,1.000000042181401,0,0
11,Node133,0.9999999989999596,1.000000042181401,0,0
11,Node131,0.9999999989999596,1.000000042181401,0,0
11,saku_1_4.262,0.9999999989999596,1.000000042181401,0,0
11,Node130,0.9999999989999596,1.000000042181401,0,0
11,Node126,0.9999999989999596,1.000000042181401,0,0
11,Node112,0.999999998999921,0.999961409471217,0,0
11,cagl_1_i04862g,0.9999999989999596,1.000000042181401,0,0
11,kana_1_k01350,0.9999999989999596,1.000000042181401,0,0
11,Node195,0.9999999989999596,1.000000042181401,0,0
11,Node111,0.9999999989999458,0.9999862761607397,0,0
11,Node109,0.9999999989999596,1.000000042181401,0,0
11,Node13,0.9999999989999596,1.000000042181401,0,0
11,tebl_1_g02820,0.9999999989999596,1.000000042181401,0,0
11,teph_1_m00640,0.9999999989999596,1.000000042181401,0,0
11,vapo_1_1036.28,0.9999999989999596,1.000000042181401,0,0
11,Node200,0.9999999989999596,1.000000042181401,0,0
11,Node198,0.9999999989999596,1.000000042181401,0,0
11,Node12,0.9999999989999596,1.000000042181401,0,0
11,zyro_1_a04114g,0.9999999989999596,1.000000042181401,0,0
11,zyro_1_b14762g,0.9999999989999596,1.000000042181401,0,0
11,Node205,0.9999999989999596,1.000000042181401,0,0
11,zyba_2_14_n01490,0.9999999989999596,1.000000042181401,0,0
11,zyba_2_33_ag00120,0.9999999989999596,1.000000042181401,0,0
11,Node209,0.9999999989999596,1.000000042181401,0,0
11,zyba_2_1_a00860,0.9999999989999596,1.000000042181401,0,0
11,zyba_3_2_b02230,0.9999999989999596,1.000000042181401,0,0
11,Node213,0.9999999989999596,1.000000042181401,0,0
11,zyba_2_2_b00600,0.9999999989999596,1.000000042181401,0,0
11,zyba_3_3_c03460,0.9999999989999596,1.000000042181401,0,0
11,Node216,0.9999999989999596,1.000000042181401,0,0
11,Node212,0.9999999989999596,1.000000042181401,0,0
11,Node208,0.9999999989999596,1.000000042181401,0,0
11,Node204,0.9999999989999596,1.000000042181401,0,0
11,tode_1_d04040,0.9999999989999596,1.000000042181401,0,0
11,Node203,0.9999999989999596,1.000000042181401,0,0
11,Node11,0.9999999989999596,1.000000042181401,0,0
11,lath_1_a01914g,0.9999999989999596,1.000000042181401,0,0
11,lawa_1_23.5161,0.9999999989999596,1.000000042181401,0,0
11,Node221,0.9999999989999596,1.000000042181401,0,0
11,lakl_1_c11616g,0.9999999989999596,1.000000042181401,0,0
11,Node220,0.9999999989999596,1.000000042181401,0,0
11,Node10,0.9999999989999596,1.000000042181401,0,0
11,ercy_1_3604,0.9999999989999596,1.000000042181401,0,0
11,asac_1_6_f03560,0.9999999989999596,1.000000042181401,0,0
11,ergo_1_abr125c,0.9999999989999596,1.000000042181401,0,0
11,Node227,0.9999999989999596,1.000000042181401,0,0
11,Node225,0.9999999989999596,1.000000042181401,0,0
11,Node9,0.9999999989999596,1.000000042181401,0,0
12,lakl_1_h21010g,0.9999999682674474,1.000000001259527,0,0
12,klae_1_14_n00120,0.9999999682674474,1.000000001259527,0,0
12,klwi_1_33_ag00170,0.9999999682674474,1.000000001259527,0,0
12,klla_1_d03432g,0.9999999682674474,1.000000001259527,0,0
12,klma_1_1_a01880,0.9999999682674474,1.000000001259527,0,0
12,Node6,0.9999999682674474,1.000000001259527,0,0
12,Node4,0.9999999682674474,1.000000001259527,0,0
12,Node2,0.9999999682674474,1.000000001259527,0,0
12,teph_1_a04220,0.9999999682674474,1.000000001259527,0,0
12,vapo_1_1037.47,0.9999999682674474,1.000000001259527,0,0
12,Node15,0.9999999682674474,1.000000001259527,0,0
12,sami_1_17.26,0.9999999682674474,1.000000001259527,0,0
12,saeu_1_2_b00130,0.9999999682674474,1.000000001259527,0,0
12,sauv_1_7.3,0.9999999682674474,1.000000001259527,0,0
12,Node21,0.9999999682674474,1.000000001259527,0,0
12,saar_1_8_h03780,0.9999999682674474,1.000000001259527,0,0
12,saku_1_14.404,0.9999999682674474,1.000000001259527,0,0
12,sami_1_14.399,0.9999999682674474,1.000000001259527,0,0
12,sapa_18_8_3730,0.9999999682674474,1.000000001259527,0,0
12,sapa_3_8_h03890,0.9999999682674474,1.000000001259527,0,0
12,sapa_16_8_h03890,0.9999999682674474,1.000000001259527,0,0
12,sapa_17_8_3730,0.9999999682674474,1.000000001259527,0,0
12,sapa_2_8_h03860,0.9999999682674474,1.000000001259527,0,0
12,sapa_7_8_3740,0.9999999682674474,1.000000001259527,0,0
12,sapa_23_8_h03850,0.9999999682674474,1.000000001259527,0,0
12,Node34,0.9999999682674474,1.000000001259527,0,0
12,Node32,0.9999999682674474,1.000000001259527,0,0
12,sapa_13_8_h03820,0.9999999682674474,1.000000001259527,0,0
12,sapa_8_8_3750,0.9999999682674474,1.000000001259527,0,0
12,Node42,0.9999999682674474,1.000000001259527,0,0
12,sapa_10_8_3760,0.9999999682674474,1.000000001259527,0,0
12,sapa_11_8_h03830,0.9999999682674474,1.000000001259527,0,0
12,sapa_5_8_3700,0.9999999682674474,1.000000001259527,0,0
12,sapa_19_8_h03900,0.9999999682674474,1.000000001259527,0,0
12,sapa_24_8_h03850,0.9999999682674474,1.000000001259527,0,0
12,Node50,0.9999999682674474,1.000000001259527,0,0
12,sapa_1_8_h03820,0.9999999682674474,1.000000001259527,0,0
12,sapa_21_8_h03870,0.9999999682674474,1.000000001259527,0,0
12,Node53,0.9999999682674474,1.000000001259527,0,0
12,sapa_4_8_h03850,0.9999999682674474,1.000000001259527,0,0
12,sapa_20_8_h03860,0.9999999682674474,1.000000001259527,0,0
12,sapa_22_8_h03900,0.9999999682674474,1.000000001259527,0,0
12,sapa_25_8_h03870,0.9999999682674474,1.000000001259527,0,0
12,sapa_6_8_3750,0.9999999682674474,1.000000001259527,0,0
12,sapa_9_8_3720,0.9999999682674474,1.000000001259527,0,0
12,Node47,0.9999999682674474,1.000000001259527,0,0
12,Node45,0.9999999682674474,1.000000001259527,0,0
12,Node41,0.9999999682674474,1.000000001259527,0,0
12,Node31,0.9999999682674474,1.000000001259527,0,0
12,sace_14_7_g00150,0.9999999682674474,1.000000001259527,0,0
12,sace_19_7_3840,0.9999999682674474,1.000000001259527,0,0
12,sace_2_8_h03860,0.9999999682674474,1.000000001259527,0,0
12,Node69,0.9999999682674474,1.000000001259527,0,0
12,sace_6_169_fm00160,0.9999999682674474,1.000000001259527,0,0
12,Node68,0.9999999682674474,1.000000001259527,0,0
12,sace_40_8_h03830,0.9999999682674474,1.000000001259527,0,0
12,sace_24_8_3780,0.9999999682674474,1.000000001259527,0,0
12,Node67,0.9999999682674474,1.000000001259527,0,0
12,sace_53_29_ac00130,0.9999999682674474,1.000000001259527,0,0
12,sace_1_ynr070w,0.9999999682674474,1.000000001259527,0,0
12,sace_15_7_g03870,0.9999999682674474,1.000000001259527,0,0
12,Node65,0.9999999682674474,1.000000001259527,0,0
12,sace_4_8_h03690,0.9999999682674474,1.000000001259527,0,0
12,sace_5_78_bz00120,0.9999999682674474,1.000000001259527,0,0
12,Node78,0.9999999682674474,1.000000001259527,0,0
12,Node64,0.9999999682674474,1.000000001259527,0,0
12,sace_32_7_3770,0.9999999682674474,1.000000001259527,0,0
12,sace_7_7_g03880,0.9999999682674474,1.000000001259527,0,0
12,Node63,0.9999999682674474,1.000000001259527,0,0
12,sace_21_7_3790,0.9999999682674474,1.000000001259527,0,0
12,sace_59_336_lx00100,0.9999999682674474,1.000000001259527,0,0
12,sace_46_8_h03910,0.9999999682674474,1.000000001259527,0,0
12,sace_45_7_g03890,0.9999999682674474,1.000000001259527,0,0
12,Node86,0.9999999682674474,1.000000001259527,0,0
12,sace_25_7_g03880,0.9999999682674474,1.000000001259527,0,0
12,Node85,0.9999999682674474,1.000000001259527,0,0
12,sace_37_7_g03850,0.9999999682674474,1.000000001259527,0,0
12,sace_9_7_g00180,0.9999999682674474,1.000000001259527,0,0
12,sace_60_6_f03350,0.9999999682674474,1.000000001259527,0,0
12,Node93,0.9999999682674474,1.000000001259527,0,0
12,Node91,0.9999999682674474,1.000000001259527,0,0
12,sace_17_7_g03930,0.9999999682674474,1.000000001259527,0,0
12,Node90,0.9999999682674474,1.000000001259527,0,0
12,sace_23_7_3860,0.9999999682674474,1.000000001259527,0,0
12,sace_43_7_g03870,0.9999999682674474,1.000000001259527,0,0
12,Node98,0.9999999682674474,1.000000001259527,0,0
12,sace_35_7_3840,0.9999999682674474,1.000000001259527,0,0
12,Node97,0.9999999682674474,1.000000001259527,0,0
12,sace_31_7_3780,0.9999999682674474,1.000000001259527,0,0
12,sace_58_71_bs00120_AND_sace_58_71_bs00110,0.9999999682674474,1.000000001259527,0,0
12,sace_34_8_3770,0.9999999682674474,1.000000001259527,0,0
12,sace_57_8_h03900,0.9999999682674474,1.000000001259527,0,0
12,sace_56_17_q01110,0.9999999682674474,1.000000001259527,0,0
12,sace_49_8_h03830,0.9999999682674474,1.000000001259527,0,0
12,sace_8_73_bu00100,0.9999999682674474,1.000000001259527,0,0
12,Node62,0.9999999682674474,1.000000001259527,0,0
12,Node30,0.9999999682674474,1.000000001259527,0,0
12,Node28,0.9999999682674474,1.000000001259527,0,0
12,Node26,0.9999999682674474,1.000000001259527,0,0
12,Node24,0.9999999682674474,1.000000001259527,0,0
12,Node20,0.9999999682674474,1.000000001259527,0,0
12,Node18,0.9999999682674474,1.000000001259527,0,0
12,Node14,0.9999999682674474,1.000000001259527,0,0
12,tebl_1_i01760,0.9999999682674474,1.000000001259527,0,3
12,kaaf_1_c00820,0.9999999682674474,1.000000001259527,0,0
12,kaaf_1_c00830,0.9999999682674474,1.000000001259527,0,0
12,Node114,0.9999999682674474,1.000000001259527,0,0
12,nada_1_g01840,0.9999999682674474,1.000000001259527,0,0
12,naca_1_e01630,0.9999999682674474,1.000000001259527,1,1
12,Node118,0.9999999682674474,1.000000001259527,0,0
12,naca_1_e01650,0.9999999682674474,1.000000001259527,0,0
12,naca_1_e01640,0.9999999682674474,1.000000001259527,0,0
12,Node122,0.9999999682674474,1.000000001259527,0,0
12,nada_1_g01850,0.9999999682674474,1.000000001259527,0,0
12,Node121,0.9999999682674474,1.000000001259527,0,0
12,Node117,0.9999999682674474,1.000000001259527,0,0
12,Node113,0.9999999682674474,1.000000001259527,0,0
12,saba_1_58_bf00280,0.9999999682674474,1.000000001259527,0,0
12,saeu_1_4_d02400,0.9999999682674474,1.000000001259527,0,0
12,Node127,0.9999999682674474,1.000000001259527,0,0
12,saar_1_2_b02590,0.9999999682674474,1.000000001259527,0,0
12,sami_1_4.244,0.9999999682674474,1.000000001259527,0,0
12,sace_5_33_ag00510,0.9999999682674474,1.000000001259527,0,0
12,sace_4_1_a02360,0.9999999682674474,1.000000001259527,0,0
12,sace_31_1_2300,0.9999999682674474,1.000000001259527,0,0
12,sace_17_1_a02410,0.9999999682674474,1.000000001259527,0,0
12,sace_21_1_2310,0.9999999682674474,1.000000001259527,0,0
12,sace_6_120_dp00100,0.9999999682674474,1.000000001259527,0,0
12,Node142,0.9999999682674474,1.000000001259527,0,0
12,sace_23_1_2290,0.9999999682674474,1.000000001259527,0,0
12,sace_22_1_2300,0.9999999682674474,1.000000001259527,0,0
12,sace_29_1_2290,0.9999999682674474,1.000000001259527,0,0
12,sace_34_1_2320,0.9999999682674474,1.000000001259527,0,0
12,sace_58_25_y00780,0.9999999682674474,1.000000001259527,0,0
12,sace_37_1_a02430,0.9999999682674474,1.000000001259527,0,0
12,sace_15_1_a02420,0.9999999682674474,1.000000001259527,0,0
12,Node151,0.9999999682674474,1.000000001259527,0,0
12,sace_9_1_a02440,0.9999999682674474,1.000000001259527,0,0
12,Node150,0.9999999682674474,1.000000001259527,0,0
12,Node139,0.9999999682674474,1.000000001259527,0,0
12,sace_50_1_a02410_AND_sace_50_1_a02420,0.9999999682674474,1.000000001259527,0,0
12,sace_49_1_a02460,0.9999999682674474,1.000000001259527,0,0
12,sace_8_2_b02430,0.9999999682674474,1.000000001259527,0,0
12,sace_2_1_a02390,0.9999999682674474,1.000000001259527,0,0
12,sace_57_1_a02410,0.9999999682674474,1.000000001259527,0,0
12,sace_46_1_a02400,0.9999999682674474,1.000000001259527,0,0
12,sace_56_1_a02020,0.9999999682674474,1.000000001259527,0,0
12,sace_24_1_2300,0.9999999682674474,1.000000001259527,0,0
12,sace_40_1_a02390,0.9999999682674474,1.000000001259527,0,0
12,sace_59_110_df00100,0.9999999682674474,1.000000001259527,0,0
12,sace_47_1_a02400,0.9999999682674474,1.000000001259527,0,0
12,sace_7_1_a02410,0.9999999682674474,1.000000001259527,0,0
12,sace_52_1_a02400_AND_sace_52_1_a02410,0.9999999682674474,1.000000001259527,0,0
12,sace_25_1_a02400,0.9999999682674474,1.000000001259527,0,0
12,sace_1_ydr011w,0.9999999682674474,1.000000001259527,0,0
12,sace_16_1_a02380,0.9999999682674474,1.000000001259527,0,0
12,sace_45_1_a02420,0.9999999682674474,1.000000001259527,0,0
12,sace_48_1_a02380,0.9999999682674474,1.000000001259527,0,0
12,sace_60_4_d02440,0.9999999682674474,1.000000001259527,0,0
12,Node136,0.9999999682674474,1.000000001259527,0,0
12,sapa_14_1_a02440,0.9999999682674474,1.000000001259527,0,0
12,sapa_8_1_2350,0.9999999682674474,1.000000001259527,0,0
12,Node176,0.9999999682674474,1.000000001259527,0,0
12,sapa_11_1_a02470,0.9999999682674474,1.000000001259527,0,0
12,sapa_25_1_a02460,0.9999999682674474,1.000000001259527,0,0
12,sapa_4_1_a02470,0.9999999682674474,1.000000001259527,0,0
12,sapa_5_1_2350,0.9999999682674474,1.000000001259527,0,0
12,sapa_9_1_2360,0.9999999682674474,1.000000001259527,0,0
12,Node179,0.9999999682674474,1.000000001259527,0,0
12,Node175,0.9999999682674474,1.000000001259527,0,0
12,sapa_18_1_2390,0.9999999682674474,1.000000001259527,0,0
12,sapa_2_1_a02460,0.9999999682674474,1.000000001259527,0,0
12,sapa_23_1_a02480,0.9999999682674474,1.000000001259527,0,0
12,sapa_3_1_a02470,0.9999999682674474,1.000000001259527,0,0
12,Node188,0.9999999682674474,1.000000001259527,0,0
12,sapa_17_1_2380,0.9999999682674474,1.000000001259527,0,0
12,sapa_7_1_2370,0.9999999682674474,1.000000001259527,0,0
12,Node187,0.9999999682674474,1.000000001259527,0,0
12,Node185,0.9999999682674474,1.000000001259527,0,0
12,Node174,0.9999999682674474,1.000000001259527,0,0
12,Node135,0.9999999682674474,1.000000001259527,0,0
12,Node133,0.9999999682674474,1.000000001259527,0,0
12,Node131,0.9999999682674474,1.000000001259527,0,0
12,saku_1_4.262,0.9999999682674474,1.000000001259527,0,0
12,Node130,0.9999999682674474,1.000000001259527,0,0
12,Node126,0.9999999682674474,1.000000001259527,0,0
12,Node112,0.9999999682674474,1.000000001259527,0,0
12,cagl_1_i04862g,0.9999999682674474,1.000000001259527,0,0
12,kana_1_k01350,0.9999999682674474,1.000000001259527,0,0
12,Node195,0.9999999682674474,1.000000001259527,0,0
12,Node111,0.9999999682674474,1.000000001259527,0,0
12,Node109,0.9999999682674474,1.000000001259527,0,0
12,Node13,0.9999999682674474,1.000000001259527,0,0
12,tebl_1_g02820,0.9999999682674474,1.000000001259527,0,0
12,teph_1_m00640,0.9999999682674474,1.000000001259527,0,0
12,vapo_1_1036.28,0.9999999682674474,1.000000001259527,0,0
12,Node200,0.9999999682674474,1.000000001259527,0,0
12,Node198,0.9999999682674474,1.000000001259527,0,0
12,Node12,0.9999999682674474,1.000000001259527,0,0
12,zyro_1_a04114g,0.9999999682674474,1.000000001259527,0,0
12,zyro_1_b14762g,0.9999999682674474,1.000000001259527,0,0
12,Node205,0.9999999682674474,1.000000001259527,0,0
12,zyba_2_14_n01490,0.9999999682674474,1.000000001259527,0,0
12,zyba_2_33_ag00120,0.9999999682674474,1.000000001259527,0,0
12,Node209,0.9999999682674474,1.000000001259527,0,0
12,zyba_2_1_a00860,0.9999999682674474,1.000000001259527,0,0
12,zyba_3_2_b02230,0.9999999682674474,1.000000001259527,0,0
12,Node213,0.9999999682674474,1.000000001259527,0,0
12,zyba_2_2_b00600,0.9999999682674474,1.000000001259527,0,0
12,zyba_3_3_c03460,0.9999999682674474,1.000000001259527,0,0
12,Node216,0.9999999682674474,1.000000001259527,0,0
12,Node212,0.9999999682674474,1.000000001259527,0,0
12,Node208,0.9999999682674474,1.000000001259527,0,0
12,Node204,0.9999999682674474,1.000000001259527,0,0
12,tode_1_d04040,0.9999999682674474,1.000000001259527,0,0
12,Node203,0.9999999682674474,1.000000001259527,0,0
12,Node11,0.9999999682674474,1.000000001259527,0,0
12,lath_1_a01914g,0.9999999682674474,1.000000001259527,0,0
12,lawa_1_23.5161,0.9999999682674474,1.000000001259527,0,0
12,Node221,0.9999999682674474,1.000000001259527,0,0
12,lakl_1_c11616g,0.9999999682674474,1.000000001259527,0,0
12,Node220,0.9999999682674474,1.000000001259527,0,0
12,Node10,0.9999999682674474,1.000000001259527,0,0
12,ercy_1_3604,0.9999999682674474,1.000000001259527,0,0
12,asac_1_6_f03560,0.9999999682674474,1.000000001259527,0,0
12,ergo_1_abr125c,0.9999999682674474,1.000000001259527,0,0
12,Node227,0.9999999682674474,1.000000001259527,0,0
12,Node225,0.9999999682674474,1.000000001259527,0,0
12,Node9,0.9999999682674474,1.000000001259527,0,0
15,lakl_1_h21010g,0.9522915214486696,0.9999999999999742,0,0
15,klae_1_14_n00120,0.952291521448671,1.000000000000006,0,0
15,klwi_1_33_ag00170,0.9522915214486702,0.9999999999999888,0,0
15,klla_1_d03432g,0.9522915214486706,0.9999999999999961,0,0
15,klma_1_1_a01880,0.9522915214486717,1.00000000000002,0,0
15,Node6,0.952291521448671,1.000000000000006,0,0
15,Node4,0.9522915214486708,1.000000000000001,0,0
15,Node2,0.9522915214486706,0.9999999999999961,0,0
15,teph_1_a04220,0.9522915214486708,1.000000000000001,0,0
15,vapo_1_1037.47,0.952291521448672,1.000000000000028,0,0
15,Node15,0.9522915214486702,0.9999999999999888,0,0
15,sami_1_17.26,0.9522915214486707,0.9999999999999986,0,0
15,saeu_1_2_b00130,0.9522915214486708,1.000000000000001,0,0
15,sauv_1_7.3,0.9522915214486707,0.9999999999999986,0,0
15,Node21,0.952291521448671,1.000000000000006,0,0
15,saar_1_8_h03780,0.9522915214486708,1.000000000000001,0,0
15,saku_1_14.404,0.9522915214486705,0.9999999999999936,0,0
15,sami_1_14.399,0.9522915214486708,1.000000000000001,0,0
15,sapa_18_8_3730,0.9522915214486708,1.000000000000001,0,0
15,sapa_3_8_h03890,0.9522915214486708,1.000000000000001,0,0
15,sapa_16_8_h03890,0.9522915214486708,1.000000000000001,0,0
15,sapa_17_8_3730,0.9522915214486708,1.000000000000001,0,0
15,sapa_2_8_h03860,0.9522915214486708,1.000000000000001,0,0
15,sapa_7_8_3740,0.9522915214486708,1.000000000000001,0,0
15,sapa_23_8_h03850,0.9522915214486708,1.000000000000001,0,0
15,Node34,0.9522915214486708,1.000000000000001,0,0
15,Node32,0.9522915214486708,1.000000000000001,0,0
15,sapa_13_8_h03820,0.9522915214486708,1.000000000000001,0,0
15,sapa_8_8_3750,0.9522915214486708,1.000000000000001,0,0
15,Node42,0.9522915214486708,1.000000000000001,0,0
15,sapa_10_8_3760,0.9522915214486708,1.000000000000001,0,0
15,sapa_11_8_h03830,0.9522915214486708,1.000000000000001,0,0
15,sapa_5_8_3700,0.9522915214486708,1.000000000000001,0,0
15,sapa_19_8_h03900,0.9522915214486708,1.000000000000001,0,0
15,sapa_24_8_h03850,0.9522915214486708,1.000000000000001,0,0
15,Node50,0.9522915214486708,1.000000000000001,0,0
15,sapa_1_8_h03820,0.9522915214486708,1.000000000000001,0,0
15,sapa_21_8_h03870,0.9522915214486708,1.000000000000001,0,0
15,Node53,0.9522915214486708,1.000000000000001,0,0
15,sapa_4_8_h03850,0.9522915214486708,1.000000000000001,0,0
15,sapa_20_8_h03860,0.9522915214486708,1.000000000000001,0,0
15,sapa_22_8_h03900,0.9522915214486708,1.000000000000001,0,0
15,sapa_25_8_h03870,0.9522915214486708,1.000000000000001,0,0
15,sapa_6_8_3750,0.9522915214486708,1.000000000000001,0,0
15,sapa_9_8_3720,0.9522915214486708,1.000000000000001,0,0
15,Node47,0.9522915214486708,1.000000000000001,0,0
15,Node45,0.9522915214486708,1.000000000000001,0,0
15,Node41,0.9522915214486708,1.000000000000001,0,0
15,Node31,0.9522915214486708,1.000000000000001,0,0
15,sace_14_7_g00150,0.9522915214486708,1.000000000000001,0,0
15,sace_19_7_3840,0.9522915214486708,1.000000000000001,0,0
15,sace_2_8_h03860,0.9522915214486708,1.000000000000001,0,0
15,Node69,0.9522915214486708,1.000000000000001,0,0
15,sace_6_169_fm00160,0.9522915214486708,1.000000000000001,0,0
15,Node68,0.9522915214486708,1.000000000000001,0,0
15,sace_40_8_h03830,0.9522915214486708,1.000000000000001,0,0
15,sace_24_8_3780,0.9522915214486708,1.000000000000001,0,0
15,Node67,0.9522915214486708,1.000000000000001,0,0
15,sace_53_29_ac00130,0.9522915214486708,1.000000000000001,0,0
15,sace_1_ynr070w,0.9522915214486708,1.000000000000001,0,0
15,sace_15_7_g03870,0.9522915214486708,1.000000000000001,0,0
15,Node65,0.9522915214486708,1.000000000000001,0,0
15,sace_4_8_h03690,0.9522915214486708,1.000000000000001,0,0
15,sace_5_78_bz00120,0.9522915214486708,1.000000000000001,0,0
15,Node78,0.9522915214486708,1.000000000000001,0,0
15,Node64,0.9522915214486708,1.000000000000001,0,0
15,sace_32_7_3770,0.9522915214486708,1.000000000000001,0,0
15,sace_7_7_g03880,0.9522915214486708,1.000000000000001,0,0
15,Node63,0.9522915214486708,1.000000000000001,0,0
15,sace_21_7_3790,0.9522915214486708,1.000000000000001,0,0
15,sace_59_336_lx00100,0.9522915214486708,1.000000000000001,0,0
15,sace_46_8_h03910,0.9522915214486708,1.000000000000001,0,0
15,sace_45_7_g03890,0.9522915214486708,1.000000000000001,0,0
15,Node86,0.9522915214486708,1.000000000000001,0,0
15,sace_25_7_g03880,0.9522915214486708,1.000000000000001,0,0
15,Node85,0.9522915214486708,1.000000000000001,0,0
15,sace_37_7_g03850,0.9522915214486708,1.000000000000001,0,0
15,sace_9_7_g00180,0.9522915214486708,1.000000000000001,0,0
15,sace_60_6_f03350,0.9522915214486708,1.000000000000001,0,0
15,Node93,0.9522915214486708,1.000000000000001,0,0
15,Node91,0.9522915214486708,1.000000000000001,0,0
15,sace_17_7_g03930,0.9522915214486708,1.000000000000001,0,0
15,Node90,0.9522915214486708,1.000000000000001,0,0
15,sace_23_7_3860,0.9522915214486708,1.000000000000001,0,0
15,sace_43_7_g03870,0.9522915214486708,1.000000000000001,0,0
15,Node98,0.9522915214486708,1.000000000000001,0,0
15,sace_35_7_3840,0.9522915214486708,1.000000000000001,0,0
15,Node97,0.9522915214486708,1.000000000000001,0,0
15,sace_31_7_3780,0.9522915214486708,1.000000000000001,0,0
15,sace_58_71_bs00120_AND_sace_58_71_bs00110,0.9522915214486708,1.000000000000001,0,0
15,sace_34_8_3770,0.9522915214486708,1.000000000000001,0,0
15,sace_57_8_h03900,0.9522915214486708,1.000000000000001,0,0
15,sace_56_17_q01110,0.9522915214486708,1.000000000000001,0,0
15,sace_49_8_h03830,0.9522915214486708,1.000000000000001,0,0
15,sace_8_73_bu00100,0.9522915214486708,1.000000000000001,0,0
15,Node62,0.9522915214486708,1.000000000000001,0,0
15,Node30,0.9522915214486708,1.000000000000001,0,0
15,Node28,0.952291521448671,1.000000000000006,0,0
15,Node26,0.9522915214486708,1.000000000000001,0,0
15,Node24,0.952291521448671,1.000000000000006,0,0
15,Node20,0.9522915214486708,1.000000000000001,0,0
15,Node18,0.9522915214486708,1.000000000000001,0,0
15,Node14,0.9522915214486708,1.000000000000001,0,0
15,tebl_1_i01760,0.9522915214486701,0.9999999999999863,0,2
15,kaaf_1_c00820,0.952291521448671,1.000000000000006,0,0
15,kaaf_1_c00830,0.9522915214486712,1.000000000000011,0,0
15,Node114,0.952291521448671,1.000000000000006,0,0
15,nada_1_g01840,0.9522915214486708,1.000000000000001,0,0
15,naca_1_e01630,0.952291521448671,1.000000000000006,0.75,2.25
15,Node118,0.952291521448671,1.000000000000006,0,0
15,naca_1_e01650,0.9522915214486705,0.9999999999999936,0,0
15,naca_1_e01640,0.9522915214486706,0.9999999999999961,0,0
15,Node122,0.9522915214486707,0.9999999999999986,0,0
15,nada_1_g01850,0.9522915214486707,0.9999999999999986,0,0
15,Node121,0.9522915214486707,0.9999999999999986,0,0
15,Node117,0.952291521448671,1.000000000000006,0,0
15,Node113,0.9522915214486708,1.000000000000001,0,0
15,saba_1_58_bf00280,0.9522915214486708,1.000000000000001,0,0
15,saeu_1_4_d02400,0.9522915214486708,1.000000000000001,0,0
15,Node127,0.9522915214486707,0.9999999999999986,0,0
15,saar_1_2_b02590,0.9522915214486707,0.9999999999999986,0,0
15,sami_1_4.244,0.9522915214486708,1.000000000000001,0,0
15,sace_5_33_ag00510,0.9522915214486708,1.000000000000001,0,0
15,sace_4_1_a02360,0.9522915214486708,1.000000000000001,0,0
15,sace_31_1_2300,0.9522915214486708,1.000000000000001,0,0
15,sace_17_1_a02410,0.9522915214486708,1.000000000000001,0,0
15,sace_21_1_2310,0.9522915214486708,1.000000000000001,0,0
15,sace_6_120_dp00100,0.9522915214486708,1.000000000000001,0,0
15,Node142,0.9522915214486708,1.000000000000001,0,0
15,sace_23_1_2290,0.9522915214486708,1.000000000000001,0,0
15,sace_22_1_2300,0.9522915214486708,1.000000000000001,0,0
15,sace_29_1_2290,0.9522915214486708,1.000000000000001,0,0
15,sace_34_1_2320,0.9522915214486708,1.000000000000001,0,0
15,sace_58_25_y00780,0.9522915214486708,1.000000000000001,0,0
15,sace_37_1_a02430,0.9522915214486708,1.000000000000001,0,0
15,sace_15_1_a02420,0.9522915214486708,1.000000000000001,0,0
15,Node151,0.9522915214486708,1.000000000000001,0,0
15,sace_9_1_a02440,0.9522915214486708,1.000000000000001,0,0
15,Node150,0.9522915214486708,1.000000000000001,0,0
15,Node139,0.9522915214486708,1.000000000000001,0,0
15,sace_50_1_a02410_AND_sace_50_1_a02420,0.9522915214486708,1.000000000000001,0,0
15,sace_49_1_a02460,0.9522915214486708,1.000000000000001,0,0
15,sace_8_2_b02430,0.9522915214486708,1.000000000000001,0,0
15,sace_2_1_a02390,0.9522915214486708,1.000000000000001,0,0
15,sace_57_1_a02410,0.9522915214486708,1.000000000000001,0,0
15,sace_46_1_a02400,0.9522915214486708,1.000000000000001,0,0
15,sace_56_1_a02020,0.9522915214486708,1.000000000000001,0,0
15,sace_24_1_2300,0.9522915214486708,1.000000000000001,0,0
15,sace_40_1_a02390,0.9522915214486708,1.000000000000001,0,0
15,sace_59_110_df00100,0.9522915214486708,1.000000000000001,0,0
15,sace_47_1_a02400,0.9522915214486708,1.000000000000001,0,0
15,sace_7_1_a02410,0.9522915214486708,1.000000000000001,0,0
15,sace_52_1_a02400_AND_sace_52_1_a02410,0.9522915214486708,1.000000000000001,0,0
15,sace_25_1_a02400,0.9522915214486708,1.000000000000001,0,0
15,sace_1_ydr011w,0.9522915214486708,1.000000000000001,0,0
15,sace_16_1_a02380,0.9522915214486708,1.000000000000001,0,0
15,sace_45_1_a02420,0.9522915214486708,1.000000000000001,0,0
15,sace_48_1_a02380,0.9522915214486708,1.000000000000001,0,0
15,sace_60_4_d02440,0.9522915214486708,1.000000000000001,0,0
15,Node136,0.9522915214486708,1.000000000000001,0,0
15,sapa_14_1_a02440,0.9522915214486708,1.000000000000001,0,0
15,sapa_8_1_2350,0.9522915214486708,1.000000000000001,0,0
15,Node176,0.9522915214486708,1.000000000000001,0,0
15,sapa_11_1_a02470,0.9522915214486708,1.000000000000001,0,0
15,sapa_25_1_a02460,0.9522915214486708,1.000000000000001,0,0
15,sapa_4_1_a02470,0.9522915214486708,1.000000000000001,0,0
15,sapa_5_1_2350,0.9522915214486708,1.000000000000001,0,0
15,sapa_9_1_2360,0.9522915214486708,1.000000000000001,0,0
15,Node179,0.9522915214486708,1.000000000000001,0,0
15,Node175,0.9522915214486708,1.000000000000001,0,0
15,sapa_18_1_2390,0.9522915214486708,1.000000000000001,0,0
15,sapa_2_1_a02460,0.9522915214486708,1.000000000000001,0,0
15,sapa_23_1_a02480,0.9522915214486708,1.000000000000001,0,0
15,sapa_3_1_a02470,0.9522915214486708,1.000000000000001,0,0
15,Node188,0.9522915214486708,1.000000000000001,0,0
15,sapa_17_1_2380,0.9522915214486708,1.000000000000001,0,0
15,sapa_7_1_2370,0.9522915214486708,1.000000000000001,0,0
15,Node187,0.9522915214486708,1.000000000000001,0,0
15,Node185,0.9522915214486708,1.000000000000001,0,0
15,Node174,0.9522915214486708,1.000000000000001,0,0
15,Node135,0.9522915214486708,1.000000000000001,0,0
15,Node133,0.9522915214486708,1.000000000000001,0,0
15,Node131,0.9522915214486708,1.000000000000001,0,0
15,saku_1_4.262,0.9522915214486706,0.9999999999999961,0,0
15,Node130,0.9522915214486707,0.9999999999999986,0,0
15,Node126,0.9522915214486708,1.000000000000001,0,0
15,Node112,0.9522915214486707,0.9999999999999986,0,0
15,cagl_1_i04862g,0.952291521448671,1.000000000000006,0,0
15,kana_1_k01350,0.9522915214486712,1.000000000000011,0,0
15,Node195,0.9522915214486707,0.9999999999999986,0,0
15,Node111,0.9522915214486707,0.9999999999999986,0,0
15,Node109,0.9522915214486708,1.000000000000001,0,0
15,Node13,0.9522915214486708,1.000000000000001,0,0
15,tebl_1_g02820,0.9522915214486708,1.000000000000001,0,2
15,teph_1_m00640,0.9522915214486712,1.000000000000011,0,0
15,vapo_1_1036.28,0.9522915214486704,0.9999999999999912,0,0
15,Node200,0.9522915214486708,1.000000000000001,0,0
15,Node198,0.9522915214486706,0.9999999999999961,0,0
15,Node12,0.9522915214486707,0.9999999999999986,0,0
15,zyro_1_a04114g,0.952291521448671,1.000000000000006,0,0
15,zyro_1_b14762g,0.9522915214486707,0.9999999999999986,0,0
15,Node205,0.952291521448671,1.000000000000006,0,0
15,zyba_2_14_n01490,0.952291521448671,1.000000000000006,0,0
15,zyba_2_33_ag00120,0.9522915214486707,0.9999999999999986,0,0
15,Node209,0.9522915214486712,1.000000000000011,0,0
15,zyba_2_1_a00860,0.9522915214486708,1.000000000000001,0,0
15,zyba_3_2_b02230,0.9522915214486708,1.000000000000001,0,0
15,Node213,0.9522915214486705,0.9999999999999936,0,0
15,zyba_2_2_b00600,0.9522915214486708,1.000000000000001,0,0
15,zyba_3_3_c03460,0.9522915214486708,1.000000000000001,0,0
15,Node216,0.952291521448671,1.000000000000006,0,0
15,Node212,0.9522915214486707,0.9999999999999986,0,0
15,Node208,0.952291521448671,1.000000000000006,0,0
15,Node204,0.9522915214486699,0.9999999999999815,0,0
15,tode_1_d04040,0.952291521448672,1.000000000000028,0,0
15,Node203,0.9522915214486707,0.9999999999999986,0,0
15,Node11,0.952291521448671,1.000000000000006,0,0
15,lath_1_a01914g,0.9522915214486715,1.000000000000016,0,0
15,lawa_1_23.5161,0.9522915214486701,0.9999999999999863,0,0
15,Node221,0.9522915214486708,1.000000000000001,0,0
15,lakl_1_c11616g,0.952291521448671,1.000000000000006,0,0
15,Node220,0.9522915214486707,0.9999999999999986,0,0
15,Node10,0.952291521448671,1.000000000000006,0,0
15,ercy_1_3604,0.9522915214486705,0.9999999999999936,0,0
15,asac_1_6_f03560,0.952291521448671,1.000000000000006,0,0
15,ergo_1_abr125c,0.9522915214486708,1.000000000000001,0,0
15,Node227,0.9522915214486715,1.000000000000016,0,0
15,Node225,0.9522915214486697,0.9999999999999765,0,0
15,Node9,0.952291521448671,1.000000000000006,0,0
16,lakl_1_h21010g,0.5486086074903984,1,0,0
16,klae_1_14_n00120,0.5486086074903984,1,0,0
16,klwi_1_33_ag00170,0.5486086074903984,1,0,0
16,klla_1_d03432g,0.5486086074903984,1,0,0
16,klma_1_1_a01880,0.5486086074903984,1,0,0
16,Node6,0.5486086074903984,1,0,0
16,Node4,0.5486086074903984,1,0,0
16,Node2,0.5486086074903984,1,0,0
16,teph_1_a04220,0.5486086074903984,1,0,0
16,vapo_1_1037.47,0.5486086074903984,1,0,0
16,Node15,0.5486086074903984,1,0,0
16,sami_1_17.26,0.5486086074903984,1,0,0
16,saeu_1_2_b00130,0.5486086074903984,1,0,0
16,sauv_1_7.3,0.5486086074903984,1,0,0
16,Node21,0.5486086074903984,1,0,0
16,saar_1_8_h03780,0.5486086074903984,1,0,0
16,saku_1_14.404,0.5486086074903984,1,0,0
16,sami_1_14.399,0.5486086074903984,1,0,0
16,sapa_18_8_3730,0.5486086074903984,1,0,0
16,sapa_3_8_h03890,0.5486086074903984,1,0,0
16,sapa_16_8_h03890,0.5486086074903984,1,0,0
16,sapa_17_8_3730,0.5486086074903984,1,0,0
16,sapa_2_8_h03860,0.5486086074903984,1,0,0
16,sapa_7_8_3740,0.5486086074903984,1,0,0
16,sapa_23_8_h03850,0.5486086074903984,1,0,0
16,Node34,0.5486086074903984,1,0,0
16,Node32,0.5486086074903984,1,0,0
16,sapa_13_8_h03820,0.5486086074903984,1,0,0
16,sapa_8_8_3750,0.5486086074903984,1,0,0
16,Node42,0.5486086074903984,1,0,0
16,sapa_10_8_3760,0.5486086074903984,1,0,0
16,sapa_11_8_h03830,0.5486086074903984,1,0,0
16,sapa_5_8_3700,0.5486086074903984,1,0,0
16,sapa_19_8_h03900,0.5486086074903984,1,0,0
16,sapa_24_8_h03850,0.5486086074903984,1,0,0
16,Node50,0.5486086074903984,1,0,0
16,sapa_1_8_h03820,0.5486086074903984,1,0,0
16,sapa_21_8_h03870,0.5486086074903984,1,0,0
16,Node53,0.5486086074903984,1,0,0
16,sapa_4_8_h03850,0.5486086074903984,1,0,0
16,sapa_20_8_h03860,0.5486086074903984,1,0,0
16,sapa_22_8_h03900,0.5486086074903984,1,0,0
16,sapa_25_8_h03870,0.5486086074903984,1,0,0
16,sapa_6_8_3750,0.5486086074903984,1,0,0
16,sapa_9_8_3720,0.5486086074903984,1,0,0
16,Node47,0.5486086074903984,1,0,0
16,Node45,0.5486086074903984,1,0,0
16,Node41,0.5486086074903984,1,0,0
16,Node31,0.5486086074903984,1,0,0
16,sace_14_7_g00150,0.5486086074903984,1,0,0
16,sace_19_7_3840,0.5486086074903984,1,0,0
16,sace_2_8_h03860,0.5486086074903984,1,0,0
16,Node69,0.5486086074903984,1,0,0
16,sace_6_169_fm00160,0.5486086074903984,1,0,0
16,Node68,0.5486086074903984,1,0,0
16,sace_40_8_h03830,0.5486086074903984,1,0,0
16,sace_24_8_3780,0.5486086074903984,1,0,0
16,Node67,0.5486086074903984,1,0,0
16,sace_53_29_ac00130,0.5486086074903984,1,0,0
16,sace_1_ynr070w,0.5486086074903984,1,0,0
16,sace_15_7_g03870,0.5486086074903984,1,0,0
16,Node65,0.5486086074903984,1,0,0
16,sace_4_8_h03690,0.5486086074903984,1,0,0
16,sace_5_78_bz00120,0.5486086074903984,1,0,0
16,Node78,0.5486086074903984,1,0,0
16,Node64,0.5486086074903984,1,0,0
16,sace_32_7_3770,0.5486086074903984,1,0,0
16,sace_7_7_g03880,0.5486086074903984,1,0,0
16,Node63,0.5486086074903984,1,0,0
16,sace_21_7_3790,0.5486086074903984,1,0,0
16,sace_59_336_lx00100,0.5486086074903984,1,0,0
16,sace_46_8_h03910,0.5486086074903984,1,0,0
16,sace_45_7_g03890,0.5486086074903984,1,0,0
16,Node86,0.5486086074903984,1,0,0
16,sace_25_7_g03880,0.5486086074903984,1,0,0
16,Node85,0.5486086074903984,1,0,0
16,sace_37_7_g03850,0.5486086074903984,1,0,0
16,sace_9_7_g00180,0.5486086074903984,1,0,0
16,sace_60_6_f03350,0.5486086074903984,1,0,0
16,Node93,0.5486086074903984,1,0,0
16,Node91,0.5486086074903984,1,0,0
16,sace_17_7_g03930,0.5486086074903984,1,0,0
16,Node90,0.5486086074903984,1,0,0
16,sace_23_7_3860,0.5486086074903984,1,0,0
16,sace_43_7_g03870,0.5486086074903984,1,0,0
16,Node98,0.5486086074903984,1,0,0
16,sace_35_7_3840,0.5486086074903984,1,0,0
16,Node97,0.5486086074903984,1,0,0
16,sace_31_7_3780,0.5486086074903984,1,0,0
16,sace_58_71_bs00120_AND_sace_58_71_bs00110,0.5486086074903984,1,0,0
16,sace_34_8_3770,0.5486086074903984,1,0,0
16,sace_57_8_h03900,0.5486086074903984,1,0,0
16,sace_56_17_q01110,0.5486086074903984,1,0,0
16,sace_49_8_h03830,0.5486086074903984,1,0,0
16,sace_8_73_bu00100,0.5486086074903984,1,0,0
16,Node62,0.5486086074903984,1,0,0
16,Node30,0.5486086074903984,1,0,0
16,Node28,0.5486086074903984,1,0,0
16,Node26,0.5486086074903984,1,0,0
16,Node24,0.5486086074903984,1,0,0
16,Node20,0.5486086074903984,1,0,0
16,Node18,0.5486086074903984,1,0,0
16,Node14,0.5486086074903984,1,0,0
16,tebl_1_i01760,0.5521546593247769,1.014432926571173,0.5,1.5
16,kaaf_1_c00820,0.5486086074903984,1,0,0
16,kaaf_1_c00830,0.5486086074903984,1,0,0
16,Node114,0.5486086074903984,1,0,0
16,nada_1_g01840,0.5486086074903984,1,0,0
16,naca_1_e01630,0.5485945663125079,0.9999433011641741,0,1
16,Node118,0.5483884172359514,0.9991112688467282,0,0
16,naca_1_e01650,0.5486086074903991,1.000000000000003,0,0
16,naca_1_e01640,0.5486086074903984,1,0,0
16,Node122,0.5486086074903984,1,0,0
16,nada_1_g01850,0.5486086074903991,1.000000000000003,0,0
16,Node121,0.5486086074903984,1,0,0
16,Node117,0.5484605138714697,0.9994021696014214,0,0
16,Node113,0.5485428215052732,0.9997343840183442,0,0
16,saba_1_58_bf00280,0.5486086074903984,1,0,0
16,saeu_1_4_d02400,0.5486086074903984,1,0,0
16,Node127,0.5486086074903984,1,0,0
16,saar_1_2_b02590,0.5486086074903984,1,0,0
16,sami_1_4.244,0.5486086074903984,1,0,0
16,sace_5_33_ag00510,0.5486086074903984,1,0,0
16,sace_4_1_a02360,0.5486086074903984,1,0,0
16,sace_31_1_2300,0.5486086074903984,1,0,0
16,sace_17_1_a02410,0.5486086074903984,1,0,0
16,sace_21_1_2310,0.5486086074903984,1,0,0
16,sace_6_120_dp00100,0.5486086074903984,1,0,0
16,Node142,0.5486086074903984,1,0,0
16,sace_23_1_2290,0.5486086074903984,1,0,0
16,sace_22_1_2300,0.5486086074903984,1,0,0
16,sace_29_1_2290,0.5486086074903984,1,0,0
16,sace_34_1_2320,0.5486086074903984,1,0,0
16,sace_58_25_y00780,0.5486086074903984,1,0,0
16,sace_37_1_a02430,0.5486086074903984,1,0,0
16,sace_15_1_a02420,0.5486086074903984,1,0,0
16,Node151,0.5486086074903984,1,0,0
16,sace_9_1_a02440,0.5486086074903984,1,0,0
16,Node150,0.5486086074903984,1,0,0
16,Node139,0.5486086074903984,1,0,0
16,sace_50_1_a02410_AND_sace_50_1_a02420,0.5486086074903984,1,0,0
16,sace_49_1_a02460,0.5486086074903984,1,0,0
16,sace_8_2_b02430,0.5486086074903984,1,0,0
16,sace_2_1_a02390,0.5486086074903984,1,0,0
16,sace_57_1_a02410,0.5486086074903984,1,0,0
16,sace_46_1_a02400,0.5486086074903984,1,0,0
16,sace_56_1_a02020,0.5486086074903984,1,0,0
16,sace_24_1_2300,0.5486086074903984,1,0,0
16,sace_40_1_a02390,0.5486086074903984,1,0,0
16,sace_59_110_df00100,0.5486086074903984,1,0,0
16,sace_47_1_a02400,0.5486086074903984,1,0,0
16,sace_7_1_a02410,0.5486086074903984,1,0,0
16,sace_52_1_a02400_AND_sace_52_1_a02410,0.5486086074903984,1,0,0
16,sace_25_1_a02400,0.5486086074903984,1,0,0
16,sace_1_ydr011w,0.5486086074903984,1,0,0
16,sace_16_1_a02380,0.5486086074903984,1,0,0
16,sace_45_1_a02420,0.5486086074903984,1,0,0
16,sace_48_1_a02380,0.5486086074903984,1,0,0
16,sace_60_4_d02440,0.5486086074903984,1,0,0
16,Node136,0.5486086074903984,1,0,0
16,sapa_14_1_a02440,0.5486086074903984,1,0,0
16,sapa_8_1_2350,0.5486086074903984,1,0,0
16,Node176,0.5486086074903984,1,0,0
16,sapa_11_1_a02470,0.5486086074903984,1,0,0
16,sapa_25_1_a02460,0.5486086074903984,1,0,0
16,sapa_4_1_a02470,0.5486086074903984,1,0,0
16,sapa_5_1_2350,0.5486086074903984,1,0,0
16,sapa_9_1_2360,0.5486086074903984,1,0,0
16,Node179,0.5486086074903984,1,0,0
16,Node175,0.5486086074903984,1,0,0
16,sapa_18_1_2390,0.5486086074903984,1,0,0
16,sapa_2_1_a02460,0.5486086074903984,1,0,0
16,sapa_23_1_a02480,0.5486086074903984,1,0,0
16,sapa_3_1_a02470,0.5486086074903984,1,0,0
16,Node188,0.5486086074903984,1,0,0
16,sapa_17_1_2380,0.5486086074903984,1,0,0
16,sapa_7_1_2370,0.5486086074903984,1,0,0
16,Node187,0.5486086074903984,1,0,0
16,Node185,0.5486086074903984,1,0,0
16,Node174,0.5486086074903984,1,0,0
16,Node135,0.5486086074903984,1,0,0
16,Node133,0.5486086074903984,1,0,0
16,Node131,0.5486086074903984,1,0,0
16,saku_1_4.262,0.5486086074903984,1,0,0
16,Node130,0.5486086074903984,1,0,0
16,Node126,0.5486086074903984,1,0,0
16,Node112,0.548518273705124,0.9996352902155622,0,0
16,cagl_1_i04862g,0.5486086074903984,1,0,0
16,kana_1_k01350,0.5486086074903984,1,0,0
16,Node195,0.5486086074903984,1,0,0
16,Node111,0.5484375139468982,0.9993093577410334,0,0
16,Node109,0.5484163736795223,0.9992240585151504,0,0
16,Node13,0.5485369925321553,0.9997108528237574,0,0
16,tebl_1_g02820,0.5464725783669907,0.9914149861225086,0,0
16,teph_1_m00640,0.5486086074903984,1,0,0
16,vapo_1_1036.28,0.5486086074903984,1,0,0
16,Node200,0.5486086074903984,1,0,0
16,Node198,0.5481975244893641,0.9983414892344173,0,0
16,Node12,0.5486086074903984,1,0,0
16,zyro_1_a04114g,0.5486086074903984,1,0,0
16,zyro_1_b14762g,0.5486086074903984,1,0,0
16,Node205,0.5486086074903984,1,0,0
16,zyba_2_14_n01490,0.5486086074903984,1,0,0
16,zyba_2_33_ag00120,0.5486086074903984,1,0,0
16,Node209,0.5486086074903984,1,0,0
16,zyba_2_1_a00860,0.5486086074903984,1,0,0
16,zyba_3_2_b02230,0.5486086074903984,1,0,0
16,Node213,0.5486086074903984,1,0,0
16,zyba_2_2_b00600,0.5486086074903984,1,0,0
16,zyba_3_3_c03460,0.5486086074903984,1,0,0
16,Node216,0.5486086074903984,1,0,0
16,Node212,0.5486086074903984,1,0,0
16,Node208,0.5486086074903984,1,0,0
16,Node204,0.5486086074903984,1,0,0
16,tode_1_d04040,0.5486086074903984,1,0,0
16,Node203,0.5486086074903984,1,0,0
16,Node11,0.5486086074903984,1,0,0
16,lath_1_a01914g,0.5486086074903984,1,0,0
16,lawa_1_23.5161,0.5486086074903984,1,0,0
16,Node221,0.5486086074903984,1,0,0
16,lakl_1_c11616g,0.5486086074903984,1,0,0
16,Node220,0.5486086074903984,1,0,0
16,Node10,0.5486086074903984,1,0,0
16,ercy_1_3604,0.5486086074903984,1,0,0
16,asac_1_6_f03560,0.5486086074903984,1,0,0
16,ergo_1_abr125c,0.5486086074903984,1,0,0
16,Node227,0.5486086074903984,1,0,0
16,Node225,0.5486086074903991,1.000000000000003,0,0
16,Node9,0.5486086074903984,1,0,0
17,lakl_1_h21010g,0.9288472348681884,1.000000000000038,0,0
17,klae_1_14_n00120,0.9288472348681845,0.9999999999999789,0,0
17,klwi_1_33_ag00170,0.928847234868186,1.000000000000001,0,0
17,klla_1_d03432g,0.9288472348681859,0.999999999999999,0,0
17,klma_1_1_a01880,0.9288472348681858,0.9999999999999974,0,0
17,Node6,0.928847234868186,1.000000000000001,0,0
17,Node4,0.928847234868186,1.000000000000001,0,0
17,Node2,0.928847234868187,1.000000000000016,0,0
17,teph_1_a04220,0.9288472348681849,0.9999999999999839,0,0
17,vapo_1_1037.47,0.9288472348681867,1.000000000000011,0,0
17,Node15,0.9288472348681859,0.999999999999999,0,0
17,sami_1_17.26,0.9288472348681853,0.9999999999999908,0,0
17,saeu_1_2_b00130,0.928847234868186,1.000000000000001,0,0
17,sauv_1_7.3,0.9288472348681859,0.999999999999999,0,0
17,Node21,0.928847234868186,1.000000000000001,0,0
17,saar_1_8_h03780,0.928847234868186,1.000000000000001,0,0
17,saku_1_14.404,0.928847234868186,1.000000000000001,0,0
17,sami_1_14.399,0.9288472348681864,1.000000000000008,0,0
17,sapa_18_8_3730,0.928847234868186,1.000000000000001,0,0
17,sapa_3_8_h03890,0.928847234868186,1.000000000000001,0,0
17,sapa_16_8_h03890,0.928847234868186,1.000000000000001,0,0
17,sapa_17_8_3730,0.928847234868186,1.000000000000001,0,0
17,sapa_2_8_h03860,0.928847234868186,1.000000000000001,0,0
17,sapa_7_8_3740,0.928847234868186,1.000000000000001,0,0
17,sapa_23_8_h03850,0.928847234868186,1.000000000000001,0,0
17,Node34,0.928847234868186,1.000000000000001,0,0
17,Node32,0.928847234868186,1.000000000000001,0,0
17,sapa_13_8_h03820,0.928847234868186,1.000000000000001,0,0
17,sapa_8_8_3750,0.928847234868186,1.000000000000001,0,0
17,Node42,0.928847234868186,1.000000000000001,0,0
17,sapa_10_8_3760,0.928847234868186,1.000000000000001,0,0
17,sapa_11_8_h03830,0.928847234868186,1.000000000000001,0,0
17,sapa_5_8_3700,0.928847234868186,1.000000000000001,0,0
17,sapa_19_8_h03900,0.928847234868186,1.000000000000001,0,0
17,sapa_24_8_h03850,0.928847234868186,1.000000000000001,0,0
17,Node50,0.928847234868186,1.000000000000001,0,0
17,sapa_1_8_h03820,0.928847234868186,1.000000000000001,0,0
17,sapa_21_8_h03870,0.928847234868186,1.000000000000001,0,0
17,Node53,0.928847234868186,1.000000000000001,0,0
17,sapa_4_8_h03850,0.928847234868186,1.000000000000001,0,0
17,sapa_20_8_h03860,0.928847234868186,1.000000000000001,0,0
17,sapa_22_8_h03900,0.928847234868186,1.000000000000001,0,0
17,sapa_25_8_h03870,0.928847234868186,1.000000000000001,0,0
17,sapa_6_8_3750,0.928847234868186,1.000000000000001,0,0
17,sapa_9_8_3720,0.928847234868186,1.000000000000001,0,0
17,Node47,0.928847234868186,1.000000000000001,0,0
17,Node45,0.928847234868186,1.000000000000001,0,0
17,Node41,0.928847234868186,1.000000000000001,0,0
17,Node31,0.928847234868186,1.000000000000001,0,0
17,sace_14_7_g00150,0.928847234868186,1.000000000000001,0,0
17,sace_19_7_3840,0.928847234868186,1.000000000000001,0,0
17,sace_2_8_h03860,0.928847234868186,1.000000000000001,0,0
17,Node69,0.928847234868186,1.000000000000001,0,0
17,sace_6_169_fm00160,0.928847234868186,1.000000000000001,0,0
17,Node68,0.928847234868186,1.000000000000001,0,0
17,sace_40_8_h03830,0.928847234868186,1.000000000000001,0,0
17,sace_24_8_3780,0.928847234868186,1.000000000000001,0,0
17,Node67,0.928847234868186,1.000000000000001,0,0
17,sace_53_29_ac00130,0.928847234868186,1.000000000000001,0,0
17,sace_1_ynr070w,0.928847234868186,1.000000000000001,0,0
17,sace_15_7_g03870,0.928847234868186,1.000000000000001,0,0
17,Node65,0.928847234868186,1.000000000000001,0,0
17,sace_4_8_h03690,0.928847234868186,1.000000000000001,0,0
17,sace_5_78_bz00120,0.928847234868186,1.000000000000001,0,0
17,Node78,0.928847234868186,1.000000000000001,0,0
17,Node64,0.928847234868186,1.000000000000001,0,0
17,sace_32_7_3770,0.928847234868186,1.000000000000001,0,0
17,sace_7_7_g03880,0.928847234868186,1.000000000000001,0,0
17,Node63,0.928847234868186,1.000000000000001,0,0
17,sace_21_7_3790,0.928847234868186,1.000000000000001,0,0
17,sace_59_336_lx00100,0.928847234868186,1.000000000000001,0,0
17,sace_46_8_h03910,0.928847234868186,1.000000000000001,0,0
17,sace_45_7_g03890,0.928847234868186,1.000000000000001,0,0
17,Node86,0.928847234868186,1.000000000000001,0,0
17,sace_25_7_g03880,0.928847234868186,1.000000000000001,0,0
17,Node85,0.928847234868186,1.000000000000001,0,0
17,sace_37_7_g03850,0.928847234868186,1.000000000000001,0,0
17,sace_9_7_g00180,0.928847234868186,1.000000000000001,0,0
17,sace_60_6_f03350,0.928847234868186,1.000000000000001,0,0
17,Node93,0.928847234868186,1.000000000000001,0,0
17,Node91,0.928847234868186,1.000000000000001,0,0
17,sace_17_7_g03930,0.928847234868186,1.000000000000001,0,0
17,Node90,0.928847234868186,1.000000000000001,0,0
17,sace_23_7_3860,0.928847234868186,1.000000000000001,0,0
17,sace_43_7_g03870,0.928847234868186,1.000000000000001,0,0
17,Node98,0.928847234868186,1.000000000000001,0,0
17,sace_35_7_3840,0.928847234868186,1.000000000000001,0,0
17,Node97,0.928847234868186,1.000000000000001,0,0
17,sace_31_7_3780,0.928847234868186,1.000000000000001,0,0
17,sace_58_71_bs00120_AND_sace_58_71_bs00110,0.928847234868186,1.000000000000001,0,0
17,sace_34_8_3770,0.928847234868186,1.000000000000001,0,0
17,sace_57_8_h03900,0.928847234868186,1.000000000000001,0,0
17,sace_56_17_q01110,0.928847234868186,1.000000000000001,0,0
17,sace_49_8_h03830,0.928847234868186,1.000000000000001,0,0
17,sace_8_73_bu00100,0.928847234868186,1.000000000000001,0,0
17,Node62,0.9288472348681859,0.999999999999999,0,0
17,Node30,0.928847234868186,1.000000000000001,0,0
17,Node28,0.928847234868186,1.000000000000001,0,0
17,Node26,0.9288472348681859,0.999999999999999,0,0
17,Node24,0.9288472348681858,0.9999999999999974,0,0
17,Node20,0.928847234868186,1.000000000000001,0,0
17,Node18,0.928847234868186,1.000000000000001,0,0
17,Node14,0.928847234868186,1.000000000000001,0,0
17,tebl_1_i01760,0.9288472348681868,1.000000000000012,0,1
17,kaaf_1_c00820,0.9288472348681844,0.9999999999999772,0,0
17,kaaf_1_c00830,0.9288472348681857,0.9999999999999958,0,0
17,Node114,0.9288472348681864,1.000000000000008,0,0
17,nada_1_g01840,0.9288472348681868,1.000000000000012,0,0
17,naca_1_e01630,0.9288472348681867,1.000000000000011,0,2
17,Node118,0.9288472348681862,1.000000000000004,0,0
17,naca_1_e01650,0.9288472348681874,1.000000000000023,0,0
17,naca_1_e01640,0.928847234868186,1.000000000000001,0,0
17,Node122,0.9288472348681859,0.999999999999999,0,0
17,nada_1_g01850,0.9288472348681874,1.000000000000023,0,0
17,Node121,0.9288472348681859,0.999999999999999,0,0
17,Node117,0.9288472348681862,1.000000000000004,0,0
17,Node113,0.928847234868186,1.000000000000001,0,0
17,saba_1_58_bf00280,0.9288472348681857,0.9999999999999958,0,0
17,saeu_1_4_d02400,0.928847234868186,1.000000000000001,0,0
17,Node127,0.9288472348681862,1.000000000000004,0,0
17,saar_1_2_b02590,0.928847234868186,1.000000000000001,0,0
17,sami_1_4.244,0.9288472348681862,1.000000000000004,0,0
17,sace_5_33_ag00510,0.928847234868186,1.000000000000001,0,0
17,sace_4_1_a02360,0.928847234868186,1.000000000000001,0,0
17,sace_31_1_2300,0.928847234868186,1.000000000000001,0,0
17,sace_17_1_a02410,0.928847234868186,1.000000000000001,0,0
17,sace_21_1_2310,0.928847234868186,1.000000000000001,0,0
17,sace_6_120_dp00100,0.928847234868186,1.000000000000001,0,0
17,Node142,0.928847234868186,1.000000000000001,0,0
17,sace_23_1_2290,0.928847234868186,1.000000000000001,0,0
17,sace_22_1_2300,0.928847234868186,1.000000000000001,0,0
17,sace_29_1_2290,0.928847234868186,1.000000000000001,0,0
17,sace_34_1_2320,0.928847234868186,1.000000000000001,0,0
17,sace_58_25_y00780,0.928847234868186,1.000000000000001,0,0
17,sace_37_1_a02430,0.928847234868186,1.000000000000001,0,0
17,sace_15_1_a02420,0.928847234868186,1.000000000000001,0,0
17,Node151,0.928847234868186,1.000000000000001,0,0
17,sace_9_1_a02440,0.928847234868186,1.000000000000001,0,0
17,Node150,0.928847234868186,1.000000000000001,0,0
17,Node139,0.928847234868186,1.000000000000001,0,0
17,sace_50_1_a02410_AND_sace_50_1_a02420,0.928847234868186,1.000000000000001,0,0
17,sace_49_1_a02460,0.928847234868186,1.000000000000001,0,0
17,sace_8_2_b02430,0.928847234868186,1.000000000000001,0,0
17,sace_2_1_a02390,0.928847234868186,1.000000000000001,0,0
17,sace_57_1_a02410,0.928847234868186,1.000000000000001,0,0
17,sace_46_1_a02400,0.928847234868186,1.000000000000001,0,0
17,sace_56_1_a02020,0.928847234868186,1.000000000000001,0,0
17,sace_24_1_2300,0.928847234868186,1.000000000000001,0,0
17,sace_40_1_a02390,0.928847234868186,1.000000000000001,0,0
17,sace_59_110_df00100,0.928847234868186,1.000000000000001,0,0
17,sace_47_1_a02400,0.928847234868186,1.000000000000001,0,0
17,sace_7_1_a02410,0.928847234868186,1.000000000000001,0,0
17,sace_52_1_a02400_AND_sace_52_1_a02410,0.928847234868186,1.000000000000001,0,0
17,sace_25_1_a02400,0.928847234868186,1.000000000000001,0,0
17,sace_1_ydr011w,0.928847234868186,1.000000000000001,0,0
17,sace_16_1_a02380,0.928847234868186,1.000000000000001,0,0
17,sace_45_1_a02420,0.928847234868186,1.000000000000001,0,0
17,sace_48_1_a02380,0.928847234868186,1.000000000000001,0,0
17,sace_60_4_d02440,0.928847234868186,1.000000000000001,0,0
17,Node136,0.9288472348681859,0.999999999999999,0,0
17,sapa_14_1_a02440,0.928847234868186,1.000000000000001,0,0
17,sapa_8_1_2350,0.928847234868186,1.000000000000001,0,0
17,Node176,0.928847234868186,1.000000000000001,0,0
17,sapa_11_1_a02470,0.928847234868186,1.000000000000001,0,0
17,sapa_25_1_a02460,0.928847234868186,1.000000000000001,0,0
17,sapa_4_1_a02470,0.928847234868186,1.000000000000001,0,0
17,sapa_5_1_2350,0.928847234868186,1.000000000000001,0,0
17,sapa_9_1_2360,0.928847234868186,1.000000000000001,0,0
17,Node179,0.928847234868186,1.000000000000001,0,0
17,Node175,0.928847234868186,1.000000000000001,0,0
17,sapa_18_1_2390,0.928847234868186,1.000000000000001,0,0
17,sapa_2_1_a02460,0.928847234868186,1.000000000000001,0,0
17,sapa_23_1_a02480,0.928847234868186,1.000000000000001,0,0
17,sapa_3_1_a02470,0.928847234868186,1.000000000000001,0,0
17,Node188,0.928847234868186,1.000000000000001,0,0
17,sapa_17_1_2380,0.928847234868186,1.000000000000001,0,0
17,sapa_7_1_2370,0.928847234868186,1.000000000000001,0,0
17,Node187,0.928847234868186,1.000000000000001,0,0
17,Node185,0.928847234868186,1.000000000000001,0,0
17,Node174,0.9288472348681859,0.999999999999999,0,0
17,Node135,0.9288472348681859,0.999999999999999,0,0
17,Node133,0.928847234868186,1.000000000000001,0,0
17,Node131,0.928847234868186,1.000000000000001,0,0
17,saku_1_4.262,0.9288472348681859,0.999999999999999,0,0
17,Node130,0.9288472348681859,0.999999999999999,0,0
17,Node126,0.9288472348681879,1.000000000000029,0,0
17,Node112,0.928847234868186,1.000000000000001,0,0
17,cagl_1_i04862g,0.9288472348681879,1.000000000000029,0,0
17,kana_1_k01350,0.9288472348681857,0.9999999999999958,0,0
17,Node195,0.9288472348681859,0.999999999999999,0,0
17,Node111,0.928847234868186,1.000000000000001,0,0
17,Node109,0.928847234868186,1.000000000000001,0,0
17,Node13,0.928847234868186,1.000000000000001,0,0
17,tebl_1_g02820,0.9288472348681868,1.000000000000012,1,1
17,teph_1_m00640,0.9288472348681858,0.9999999999999974,0,0
17,vapo_1_1036.28,0.9288472348681857,0.9999999999999958,0,0
17,Node200,0.928847234868186,1.000000000000001,0,0
17,Node198,0.928847234868186,1.000000000000001,0,0
17,Node12,0.928847234868186,1.000000000000001,0,0
17,zyro_1_a04114g,0.928847234868186,1.000000000000001,0,0
17,zyro_1_b14762g,0.928847234868186,1.000000000000001,0,0
17,Node205,0.928847234868186,1.000000000000001,0,0
17,zyba_2_14_n01490,0.928847234868186,1.000000000000001,0,0
17,zyba_2_33_ag00120,0.928847234868186,1.000000000000001,0,0
17,Node209,0.928847234868187,1.000000000000016,0,0
17,zyba_2_1_a00860,0.928847234868186,1.000000000000001,0,0
17,zyba_3_2_b02230,0.928847234868186,1.000000000000001,0,0
17,Node213,0.9288472348681853,0.9999999999999908,0,0
17,zyba_2_2_b00600,0.928847234868186,1.000000000000001,0,0
17,zyba_3_3_c03460,0.928847234868186,1.000000000000001,0,0
17,Node216,0.9288472348681864,1.000000000000008,0,0
17,Node212,0.9288472348681859,0.999999999999999,0,0
17,Node208,0.9288472348681862,1.000000000000004,0,0
17,Node204,0.9288472348681862,1.000000000000004,0,0
17,tode_1_d04040,0.928847234868186,1.000000000000001,0,0
17,Node203,0.9288472348681859,0.999999999999999,0,0
17,Node11,0.928847234868186,1.000000000000001,0,0
17,lath_1_a01914g,0.9288472348681852,0.999999999999989,0,0
17,lawa_1_23.5161,0.9288472348681867,1.000000000000011,0,0
17,Node221,0.9288472348681864,1.000000000000008,0,0
17,lakl_1_c11616g,0.928847234868185,0.9999999999999857,0,0
17,Node220,0.9288472348681854,0.9999999999999923,0,0
17,Node10,0.928847234868186,1.000000000000001,0,0
17,ercy_1_3604,0.928847234868186,1.000000000000001,0,0
17,asac_1_6_f03560,0.928847234868186,1.000000000000001,0,0
17,ergo_1_abr125c,0.9288472348681859,0.999999999999999,0,0
17,Node227,0.9288472348681842,0.9999999999999739,0,0
17,Node225,0.9288472348681857,0.9999999999999958,0,0
17,Node9,0.928847234868186,1.000000000000001,0,0
19,lakl_1_h21010g,0.1601099697864762,1,0,0
19,klae_1_14_n00120,0.1601099697864792,1.000000000000022,0,0
19,klwi_1_33_ag00170,0.1601099697864792,1.000000000000022,0,0
19,klla_1_d03432g,0.05258239614805794,0.2911407344266781,0,0
19,klma_1_1_a01880,0.1601099697864762,1,0,0
19,Node6,0.0631929472852234,0.35385269690321,0,0
19,Node4,0.06446273050430894,0.3614528508402838,0,0
19,Node2,0.05165696059396863,0.2857376305131092,0,0
19,teph_1_a04220,0.1601099697864792,1.000000000000022,0,0
19,vapo_1_1037.47,0.1601099697864762,1,0,0
19,Node15,0.1601099697864762,1,0,0
19,sami_1_17.26,0.1601099697864762,1,0,0
19,saeu_1_2_b00130,0.1601099697864792,1.000000000000022,0,0
19,sauv_1_7.3,0.1601099697864762,1,0,0
19,Node21,0.1601099697864762,1,0,0
19,saar_1_8_h03780,0.1601099697864792,1.000000000000022,0,0
19,saku_1_14.404,0.1601099697864792,1.000000000000022,0,0
19,sami_1_14.399,0.1601099697864762,1,0,0
19,sapa_18_8_3730,0.1601099697864762,1,0,0
19,sapa_3_8_h03890,0.1601099697864762,1,0,0
19,sapa_16_8_h03890,0.1601099697864762,1,0,0
19,sapa_17_8_3730,0.1601099697864762,1,0,0
19,sapa_2_8_h03860,0.1601099697864762,1,0,0
19,sapa_7_8_3740,0.1601099697864762,1,0,0
19,sapa_23_8_h03850,0.1601099697864762,1,0,0
19,Node34,0.1601099697864762,1,0,0
19,Node32,0.1601099697864762,1,0,0
19,sapa_13_8_h03820,0.1601099697864762,1,0,0
19,sapa_8_8_3750,0.1601099697864762,1,0,0
19,Node42,0.1601099697864762,1,0,0
19,sapa_10_8_3760,0.1601099697864762,1,0,0
19,sapa_11_8_h03830,0.1601099697864762,1,0,0
19,sapa_5_8_3700,0.1601099697864762,1,0,0
19,sapa_19_8_h03900,0.1601099697864762,1,0,0
19,sapa_24_8_h03850,0.1601099697864762,1,0,0
19,Node50,0.1601099697864762,1,0,0
19,sapa_1_8_h03820,0.1601099697864762,1,0,0
19,sapa_21_8_h03870,0.1601099697864762,1,0,0
19,Node53,0.1601099697864762,1,0,0
19,sapa_4_8_h03850,0.1601099697864762,1,0,0
19,sapa_20_8_h03860,0.1601099697864762,1,0,0
19,sapa_22_8_h03900,0.1601099697864762,1,0,0
19,sapa_25_8_h03870,0.1601099697864762,1,0,0
19,sapa_6_8_3750,0.1601099697864762,1,0,0
19,sapa_9_8_3720,0.1601099697864762,1,0,0
19,Node47,0.1601099697864762,1,0,0
19,Node45,0.1601099697864762,1,0,0
19,Node41,0.1601099697864762,1,0,0
19,Node31,0.1601099697864762,1,0,0
19,sace_14_7_g00150,0.1601099697864762,1,0,0
19,sace_19_7_3840,0.1601099697864762,1,0,0
19,sace_2_8_h03860,0.1601099697864762,1,0,0
19,Node69,0.1601099697864762,1,0,0
19,sace_6_169_fm00160,0.1601099697864762,1,0,0
19,Node68,0.1601099697864762,1,0,0
19,sace_40_8_h03830,0.1601099697864762,1,0,0
19,sace_24_8_3780,0.1601099697864762,1,0,0
19,Node67,0.1601099697864762,1,0,0
19,sace_53_29_ac00130,0.1601099697864762,1,0,0
19,sace_1_ynr070w,0.1601099697864762,1,0,0
19,sace_15_7_g03870,0.1601099697864762,1,0,0
19,Node65,0.1601099697864762,1,0,0
19,sace_4_8_h03690,0.1601099697864762,1,0,0
19,sace_5_78_bz00120,0.1601099697864762,1,0,0
19,Node78,0.1601099697864762,1,0,0
19,Node64,0.1601099697864762,1,0,0
19,sace_32_7_3770,0.1601099697864762,1,0,0
19,sace_7_7_g03880,0.1601099697864762,1,0,0
19,Node63,0.1601099697864762,1,0,0
19,sace_21_7_3790,0.1601099697864762,1,0,0
19,sace_59_336_lx00100,0.1601099697864762,1,0,0
19,sace_46_8_h03910,0.1601099697864762,1,0,0
19,sace_45_7_g03890,0.1601099697864762,1,0,0
19,Node86,0.1601099697864762,1,0,0
19,sace_25_7_g03880,0.1601099697864762,1,0,0
19,Node85,0.1601099697864762,1,0,0
19,sace_37_7_g03850,0.1601099697864762,1,0,0
19,sace_9_7_g00180,0.1601099697864762,1,0,0
19,sace_60_6_f03350,0.1601099697864762,1,0,0
19,Node93,0.1601099697864762,1,0,0
19,Node91,0.1601099697864762,1,0,0
19,sace_17_7_g03930,0.1601099697864762,1,0,0
19,Node90,0.1601099697864762,1,0,0
19,sace_23_7_3860,0.1601099697864762,1,0,0
19,sace_43_7_g03870,0.1601099697864762,1,0,0
19,Node98,0.1601099697864762,1,0,0
19,sace_35_7_3840,0.1601099697864762,1,0,0
19,Node97,0.1601099697864762,1,0,0
19,sace_31_7_3780,0.1601099697864762,1,0,0
19,sace_58_71_bs00120_AND_sace_58_71_bs00110,0.1601099697864762,1,0,0
19,sace_34_8_3770,0.1601099697864762,1,0,0
19,sace_57_8_h03900,0.1601099697864762,1,0,0
19,sace_56_17_q01110,0.1601099697864762,1,0,0
19,sace_49_8_h03830,0.1601099697864762,1,0,0
19,sace_8_73_bu00100,0.1601099697864762,1,0,0
19,Node62,0.1601099697864762,1,0,0
19,Node30,0.1601099697864762,1,0,0
19,Node28,0.1601099697864762,1,0,0
19,Node26,0.1601099697864762,1,0,0
19,Node24,0.1601099697864762,1,0,0
19,Node20,0.1601099697864762,1,0,0
19,Node18,0.1601099697864762,1,0,0
19,Node14,0.1601099697864762,1,0,0
19,tebl_1_i01760,0.9772037402721324,224.8669216706566,0.1666666666666667,2.833333333333333
19,kaaf_1_c00820,0.00574660685086663,0.03031925006318233,0,0
19,kaaf_1_c00830,0.1601099697864762,1,0,0
19,Node114,0.00895887138857657,0.04742045036162072,0,0
19,nada_1_g01840,0.1601099697864792,1.000000000000022,0,0
19,naca_1_e01630,0.6308223284118566,8.963459926900494,0.6666666666666666,2.333333333333333
19,Node118,0.4730357523865505,4.708871787264377,0,0
19,naca_1_e01650,0.003605875457489441,0.01898382034224499,0,0
19,naca_1_e01640,0.00482228190031457,0.025418856042773,0,0
19,Node122,0.01164888679115067,0.06182686410134967,0,0
19,nada_1_g01850,0.1601099697864792,1.000000000000022,0,0
19,Node121,0.01507154097937768,0.08027069493780049,0,0
19,Node117,0.01297439365051969,0.06895451391796138,0,0
19,Node113,0.1006530158925052,0.5870884820902003,0,0
19,saba_1_58_bf00280,0.1601099697864762,1,0,0
19,saeu_1_4_d02400,0.1601099697864762,1,0,0
19,Node127,0.1601099697864792,1.000000000000022,0,0
19,saar_1_2_b02590,0.1601099697864762,1,0,0
19,sami_1_4.244,0.1601099697864762,1,0,0
19,sace_5_33_ag00510,0.1601099697864762,1,0,0
19,sace_4_1_a02360,0.1601099697864762,1,0,0
19,sace_31_1_2300,0.1601099697864762,1,0,0
19,sace_17_1_a02410,0.1601099697864762,1,0,0
19,sace_21_1_2310,0.1601099697864762,1,0,0
19,sace_6_120_dp00100,0.1601099697864762,1,0,0
19,Node142,0.1601099697864762,1,0,0
19,sace_23_1_2290,0.1601099697864762,1,0,0
19,sace_22_1_2300,0.1601099697864762,1,0,0
19,sace_29_1_2290,0.1601099697864762,1,0,0
19,sace_34_1_2320,0.1601099697864762,1,0,0
19,sace_58_25_y00780,0.1601099697864762,1,0,0
19,sace_37_1_a02430,0.1601099697864762,1,0,0
19,sace_15_1_a02420,0.1601099697864762,1,0,0
19,Node151,0.1601099697864762,1,0,0
19,sace_9_1_a02440,0.1601099697864762,1,0,0
19,Node150,0.1601099697864762,1,0,0
19,Node139,0.1601099697864762,1,0,0
19,sace_50_1_a02410_AND_sace_50_1_a02420,0.1601099697864762,1,0,0
19,sace_49_1_a02460,0.1601099697864762,1,0,0
19,sace_8_2_b02430,0.1601099697864762,1,0,0
19,sace_2_1_a02390,0.1601099697864762,1,0,0
19,sace_57_1_a02410,0.1601099697864762,1,0,0
19,sace_46_1_a02400,0.1601099697864762,1,0,0
19,sace_56_1_a02020,0.1601099697864762,1,0,0
19,sace_24_1_2300,0.1601099697864762,1,0,0
19,sace_40_1_a02390,0.1601099697864762,1,0,0
19,sace_59_110_df00100,0.1601099697864762,1,0,0
19,sace_47_1_a02400,0.1601099697864762,1,0,0
19,sace_7_1_a02410,0.1601099697864762,1,0,0
19,sace_52_1_a02400_AND_sace_52_1_a02410,0.1601099697864762,1,0,0
19,sace_25_1_a02400,0.1601099697864762,1,0,0
19,sace_1_ydr011w,0.1601099697864762,1,0,0
19,sace_16_1_a02380,0.1601099697864762,1,0,0
19,sace_45_1_a02420,0.1601099697864762,1,0,0
19,sace_48_1_a02380,0.1601099697864762,1,0,0
19,sace_60_4_d02440,0.1601099697864762,1,0,0
19,Node136,0.1601099697864762,1,0,0
19,sapa_14_1_a02440,0.1601099697864762,1,0,0
19,sapa_8_1_2350,0.1601099697864762,1,0,0
19,Node176,0.1601099697864762,1,0,0
19,sapa_11_1_a02470,0.1601099697864762,1,0,0
19,sapa_25_1_a02460,0.1601099697864762,1,0,0
19,sapa_4_1_a02470,0.1601099697864762,1,0,0
19,sapa_5_1_2350,0.1601099697864762,1,0,0
19,sapa_9_1_2360,0.1601099697864762,1,0,0
19,Node179,0.1601099697864762,1,0,0
19,Node175,0.1601099697864762,1,0,0
19,sapa_18_1_2390,0.1601099697864762,1,0,0
19,sapa_2_1_a02460,0.1601099697864762,1,0,0
19,sapa_23_1_a02480,0.1601099697864762,1,0,0
19,sapa_3_1_a02470,0.1601099697864762,1,0,0
19,Node188,0.1601099697864762,1,0,0
19,sapa_17_1_2380,0.1601099697864762,1,0,0
19,sapa_7_1_2370,0.1601099697864762,1,0,0
19,Node187,0.1601099697864762,1,0,0
19,Node185,0.1601099697864762,1,0,0
19,Node174,0.1601099697864762,1,0,0
19,Node135,0.1601099697864762,1,0,0
19,Node133,0.1601099697864762,1,0,0
19,Node131,0.1601099697864762,1,0,0
19,saku_1_4.262,0.1601099697864762,1,0,0
19,Node130,0.1601099697864762,1,0,0
19,Node126,0.1601099697864762,1,0,0
19,Node112,0.1019082387498573,0.5952407209239108,0,0
19,cagl_1_i04862g,0.1601099697864762,1,0,0
19,kana_1_k01350,0.1601099697864792,1.000000000000022,0,0
19,Node195,0.1601099697864792,1.000000000000022,0,0
19,Node111,0.1041734859355731,0.6100105348981072,0,0
19,Node109,0.1002767638507223,0.5846492861047481,0,0
19,Node13,0.1059618163604278,0.6217236344903412,0,0
19,tebl_1_g02820,0.2715229549516647,1.955215946132598,0,0
19,teph_1_m00640,0.1601099697864762,1,0,0
19,vapo_1_1036.28,0.1601099697864792,1.000000000000022,0,0
19,Node200,0.1601099697864762,1,0,0
19,Node198,0.5615460530738487,6.718393632106441,0,2
19,Node12,0.07721879331790932,0.4389634091466159,0,0
19,zyro_1_a04114g,0.1601099697864792,1.000000000000022,0,0
19,zyro_1_b14762g,0.1601099697864762,1,0,0
19,Node205,0.1601099697864762,1,0,0
19,zyba_2_14_n01490,0.1601099697864762,1,0,0
19,zyba_2_33_ag00120,0.1601099697864762,1,0,0
19,Node209,0.1601099697864792,1.000000000000022,0,0
19,zyba_2_1_a00860,0.1601099697864762,1,0,0
19,zyba_3_2_b02230,0.1601099697864762,1,0,0
19,Node213,0.1601099697864762,1,0,0
19,zyba_2_2_b00600,0.1601099697864762,1,0,0
19,zyba_3_3_c03460,0.1601099697864792,1.000000000000022,0,0
19,Node216,0.1601099697864762,1,0,0
19,Node212,0.1601099697864762,1,0,0
19,Node208,0.1601099697864762,1,0,0
19,Node204,0.1601099697864762,1,0,0
19,tode_1_d04040,0.1601099697864792,1.000000000000022,0,0
19,Node203,0.1601099697864792,1.000000000000022,0,0
19,Node11,0.05709567881070939,0.3176432750109726,0,0
19,lath_1_a01914g,0.1601099697864762,1,0,0
19,lawa_1_23.5161,0.1601099697864762,1,0,0
19,Node221,0.1601099697864762,1,0,0
19,lakl_1_c11616g,0.1601099697864762,1,0,0
19,Node220,0.1601099697864792,1.000000000000022,0,0
19,Node10,0.07279464058631895,0.4118390499153126,0,0
19,ercy_1_3604,0.1601099697864762,1,0,0
19,asac_1_6_f03560,0.1601099697864762,1,0,0
19,ergo_1_abr125c,0.1601099697864762,1,0,0
19,Node227,0.1601099697864792,1.000000000000022,0,0
19,Node225,0.1601099697864762,1,0,0
19,Node9,0.07380437430732587,0.4180068778821444,0,0
22,lakl_1_h21010g,0.2868641053858714,1.000000000000025,0,0
22,klae_1_14_n00120,0.2868641053858663,1,0,0
22,klwi_1_33_ag00170,0.2868641053858663,1,0,0
22,klla_1_d03432g,0.3854925983490239,1.559498684172157,0.6666666666666666,2.333333333333333
22,klma_1_1_a01880,0.2868641053858663,1,0,0
22,Node6,0.3586033908255476,1.389900845983862,0,0
22,Node4,0.3549908201806584,1.368192842605407,0,0
22,Node2,0.3816563293459412,1.534400164810638,0,0
22,teph_1_a04220,0.2868641053858714,1.000000000000025,0,0
22,vapo_1_1037.47,0.2868641053858663,1,0,0
22,Node15,0.2868641053858663,1,0,0
22,sami_1_17.26,0.2868641053858663,1,0,0
22,saeu_1_2_b00130,0.2868641053858663,1,0,0
22,sauv_1_7.3,0.2868641053858663,1,0,0
22,Node21,0.2868641053858663,1,0,0
22,saar_1_8_h03780,0.2868641053858663,1,0,0
22,saku_1_14.404,0.2868641053858663,1,0,0
22,sami_1_14.399,0.2868641053858714,1.000000000000025,0,0
22,sapa_18_8_3730,0.2868641053858663,1,0,0
22,sapa_3_8_h03890,0.2868641053858663,1,0,0
22,sapa_16_8_h03890,0.2868641053858663,1,0,0
22,sapa_17_8_3730,0.2868641053858663,1,0,0
22,sapa_2_8_h03860,0.2868641053858663,1,0,0
22,sapa_7_8_3740,0.2868641053858663,1,0,0
22,sapa_23_8_h03850,0.2868641053858663,1,0,0
22,Node34,0.2868641053858663,1,0,0
22,Node32,0.2868641053858663,1,0,0
22,sapa_13_8_h03820,0.2868641053858663,1,0,0
22,sapa_8_8_3750,0.2868641053858663,1,0,0
22,Node42,0.2868641053858663,1,0,0
22,sapa_10_8_3760,0.2868641053858663,1,0,0
22,sapa_11_8_h03830,0.2868641053858663,1,0,0
22,sapa_5_8_3700,0.2868641053858663,1,0,0
22,sapa_19_8_h03900,0.2868641053858663,1,0,0
22,sapa_24_8_h03850,0.2868641053858663,1,0,0
22,Node50,0.2868641053858714,1.000000000000025,0,0
22,sapa_1_8_h03820,0.2868641053858714,1.000000000000025,0,0
22,sapa_21_8_h03870,0.2868641053858663,1,0,0
22,Node53,0.2868641053858663,1,0,0
22,sapa_4_8_h03850,0.2868641053858663,1,0,0
22,sapa_20_8_h03860,0.2868641053858663,1,0,0
22,sapa_22_8_h03900,0.2868641053858663,1,0,0
22,sapa_25_8_h03870,0.2868641053858663,1,0,0
22,sapa_6_8_3750,0.2868641053858663,1,0,0
22,sapa_9_8_3720,0.2868641053858663,1,0,0
22,Node47,0.2868641053858663,1,0,0
22,Node45,0.2868641053858663,1,0,0
22,Node41,0.2868641053858663,1,0,0
22,Node31,0.2868641053858663,1,0,0
22,sace_14_7_g00150,0.2868641053858663,1,0,0
22,sace_19_7_3840,0.2868641053858663,1,0,0
22,sace_2_8_h03860,0.2868641053858663,1,0,0
22,Node69,0.2868641053858663,1,0,0
22,sace_6_169_fm00160,0.2868641053858663,1,0,0
22,Node68,0.2868641053858663,1,0,0
22,sace_40_8_h03830,0.2868641053858714,1.000000000000025,0,0
22,sace_24_8_3780,0.2868641053858663,1,0,0
22,Node67,0.2868641053858663,1,0,0
22,sace_53_29_ac00130,0.2868641053858663,1,0,0
22,sace_1_ynr070w,0.2868641053858663,1,0,0
22,sace_15_7_g03870,0.2868641053858663,1,0,0
22,Node65,0.2868641053858714,1.000000000000025,0,0
22,sace_4_8_h03690,0.2868641053858663,1,0,0
22,sace_5_78_bz00120,0.2868641053858663,1,0,0
22,Node78,0.2868641053858714,1.000000000000025,0,0
22,Node64,0.2868641053858663,1,0,0
22,sace_32_7_3770,0.2868641053858663,1,0,0
22,sace_7_7_g03880,0.2868641053858663,1,0,0
22,Node63,0.2868641053858714,1.000000000000025,0,0
22,sace_21_7_3790,0.2868641053858663,1,0,0
22,sace_59_336_lx00100,0.2868641053858663,1,0,0
22,sace_46_8_h03910,0.2868641053858663,1,0,0
22,sace_45_7_g03890,0.2868641053858663,1,0,0
22,Node86,0.2868641053858663,1,0,0
22,sace_25_7_g03880,0.2868641053858663,1,0,0
22,Node85,0.2868641053858663,1,0,0
22,sace_37_7_g03850,0.2868641053858663,1,0,0
22,sace_9_7_g00180,0.2868641053858714,1.000000000000025,0,0
22,sace_60_6_f03350,0.2868641053858663,1,0,0
22,Node93,0.2868641053858714,1.000000000000025,0,0
22,Node91,0.2868641053858663,1,0,0
22,sace_17_7_g03930,0.2868641053858663,1,0,0
22,Node90,0.2868641053858663,1,0,0
22,sace_23_7_3860,0.2868641053858663,1,0,0
22,sace_43_7_g03870,0.2868641053858714,1.000000000000025,0,0
22,Node98,0.2868641053858714,1.000000000000025,0,0
22,sace_35_7_3840,0.2868641053858663,1,0,0
22,Node97,0.2868641053858663,1,0,0
22,sace_31_7_3780,0.2868641053858663,1,0,0
22,sace_58_71_bs00120_AND_sace_58_71_bs00110,0.2868641053858663,1,0,0
22,sace_34_8_3770,0.2868641053858663,1,0,0
22,sace_57_8_h03900,0.2868641053858663,1,0,0
22,sace_56_17_q01110,0.2868641053858663,1,0,0
22,sace_49_8_h03830,0.2868641053858663,1,0,0
22,sace_8_73_bu00100,0.2868641053858663,1,0,0
22,Node62,0.2868641053858663,1,0,0
22,Node30,0.2868641053858663,1,0,0
22,Node28,0.2868641053858663,1,0,0
22,Node26,0.2868641053858663,1,0,0
22,Node24,0.2868641053858663,1,0,0
22,Node20,0.2868641053858663,1,0,0
22,Node18,0.2868641053858663,1,0,0
22,Node14,0.2868641053858714,1.000000000000025,0,0
22,tebl_1_i01760,0.9950696649853756,501.7335512092126,0.6666666666666666,2.333333333333333
22,kaaf_1_c00820,0.8631087352573017,15.67421729355341,0.6666666666666666,2.333333333333333
22,kaaf_1_c00830,0.8388195721635413,12.93755884665727,0,2
22,Node114,0.4710837708089762,2.214151516769979,0,0
22,nada_1_g01840,0.2868641053858663,1,0,0
22,naca_1_e01630,0.4909422765937501,2.39750481679429,0,0
22,Node118,0.5870652098197,3.534280034066036,0,1
22,naca_1_e01650,0.9613342174746484,61.80785670586967,0.6666666666666666,2.333333333333333
22,naca_1_e01640,0.7215680963823724,6.442499795345737,0.5,1.5
22,Node122,0.5676526565815518,3.263968561793244,0,0
22,nada_1_g01850,0.04131269115869267,0.1071279009041939,0,0
22,Node121,0.1665711372129769,0.4968522962499705,0,0
22,Node117,0.139629188493872,0.4034471322330071,0,0
22,Node113,0.2130641548825507,0.6730807204684158,0,0
22,saba_1_58_bf00280,0.1176685027444296,0.3315312962365723,0,0
22,saeu_1_4_d02400,0.1278651963675858,0.3644725448515232,0,0
22,Node127,0.9971411535663141,867.0854534938954,0,2
22,saar_1_2_b02590,0.04587416507471024,0.1195249593669118,0,0
22,sami_1_4.244,0.08224707250424901,0.2227874677663827,0,0
22,sace_5_33_ag00510,0.2868641053858663,1,0,0
22,sace_4_1_a02360,0.2759083934203664,0.9472562647182178,0,0
22,sace_31_1_2300,0.271059509248697,0.9244185675963543,0,0
22,sace_17_1_a02410,0.2749659342832215,0.942793472257577,0,0
22,sace_21_1_2310,0.281867870352515,0.9757471772297751,0,0
22,sace_6_120_dp00100,0.2808710463507363,0.9709486999683016,0,0
22,Node142,0.2858582599011713,0.9950901226459067,0,0
22,sace_23_1_2290,0.282859589166816,0.9805343167622219,0,0
22,sace_22_1_2300,0.2868641053858663,1,0,0
22,sace_29_1_2290,0.2858604672541351,0.9951008823512592,0,0
22,sace_34_1_2320,0.2848584952791919,0.9902236145484449,0,0
22,sace_58_25_y00780,0.2838595599730125,0.9853747141043641,0,0
22,sace_37_1_a02430,0.2818663000083556,0.9757396074845004,0,0
22,sace_15_1_a02420,0.2868641053858663,1,0,0
22,Node151,0.2868641053858663,1,0,0
22,sace_9_1_a02440,0.2828624842030398,0.9805483108131845,0,0
22,Node150,0.2798848365419015,0.9662143901614874,0,0
22,Node139,0.2798826319658074,0.966203821598517,0,0
22,sace_50_1_a02410_AND_sace_50_1_a02420,0.2858591111738756,0.9950942721526829,0,0
22,sace_49_1_a02460,0.2868641053858663,1,0,0
22,sace_8_2_b02430,0.2848552943469868,0.9902080553703689,0,0
22,sace_2_1_a02390,0.2759307569035432,0.9473623028141955,0,0
22,sace_57_1_a02410,0.2700804043270675,0.9198439139045592,0,0
22,sace_46_1_a02400,0.283859597716169,0.9853748970566878,0,0
22,sace_56_1_a02020,0.2818676473830225,0.9757461024173405,0,0
22,sace_24_1_2300,0.2848586408533558,0.9902243221625998,0,0
22,sace_40_1_a02390,0.2848589889137516,0.9902260140330965,0,0
22,sace_59_110_df00100,0.2779015585889355,0.9567327971945374,0,0
22,sace_47_1_a02400,0.2838582047253551,0.9853681448279954,0,0
22,sace_7_1_a02410,0.2858603269080013,0.9951001982343817,0,0
22,sace_52_1_a02400_AND_sace_52_1_a02410,0.2739735239892203,0.9381066716581912,0,0
22,sace_25_1_a02400,0.274959713554102,0.9427640540080958,0,0
22,sace_1_ydr011w,0.2759434332595714,0.9474224115949405,0,0
22,sace_16_1_a02380,0.2838585859159191,0.9853699925661149,0,0
22,sace_45_1_a02420,0.2759428737749721,0.947419758584894,0,0
22,sace_48_1_a02380,0.2818666092582878,0.9757410982017346,0,0
22,sace_60_4_d02440,0.2759438072440408,0.9474241849875148,0,0
22,Node136,0.1106488325277223,0.3092926813399925,0,0
22,sapa_14_1_a02440,0.2848674459677871,0.9902671230376102,0,0
22,sapa_8_1_2350,0.2868641053858663,1,0,0
22,Node176,0.2718015976347895,0.9278940086372818,0,0
22,sapa_11_1_a02470,0.2848686129032439,0.9902727954857631,0,0
22,sapa_25_1_a02460,0.2848688526826783,0.9902739610507285,0,0
22,sapa_4_1_a02470,0.2858653202137639,0.9951245382562236,0,0
22,sapa_5_1_2350,0.2858652681697432,0.9951242845642959,0,0
22,sapa_9_1_2360,0.2868641053858663,1,0,0
22,Node179,0.2772288011247618,0.9535283186653225,0,0
22,Node175,0.2650265757738258,0.8964248283544369,0,0
22,sapa_18_1_2390,0.2518388210224459,0.8368037064599277,0,0
22,sapa_2_1_a02460,0.2858706601299855,0.9951505682180013,0,0
22,sapa_23_1_a02480,0.2858707026966023,0.9951507757148448,0,0
22,sapa_3_1_a02470,0.2868641053858663,1,0,0
22,Node188,0.2858582714961447,0.9950901791652382,0,0
22,sapa_17_1_2380,0.2819232238718418,0.9760140265411557,0,0
22,sapa_7_1_2370,0.283873688719452,0.9854432016951346,0,0
22,Node187,0.2539701328551469,0.8462964489296865,0,0
22,Node185,0.2462391943633321,0.8121190868562287,0,0
22,Node174,0.1763195612923406,0.5321546133860953,0,0
22,Node135,0.158986872810183,0.469953165814448,0,0
22,Node133,0.18319268264093,0.5575509881341101,0,0
22,Node131,0.2388539795678083,0.7801185189228954,0,0
22,saku_1_4.262,0.0749288903973975,0.2013586405537703,0,0
22,Node130,0.1819706150446395,0.5530042201672878,0,0
22,Node126,0.03432673746908062,0.08836868834397323,0,0
22,Node112,0.1891569888765347,0.5799381801237069,0,0
22,cagl_1_i04862g,0.2868641053858663,1,0,0
22,kana_1_k01350,0.2868641053858663,1,0,0
22,Node195,0.2868641053858714,1.000000000000025,0,0
22,Node111,0.1406367902597359,0.4068349698165189,0,0
22,Node109,0.1852231831687207,0.5651357318493306,0,0
22,Node13,0.2437376215498066,0.8012096285137835,0,0
22,tebl_1_g02820,0.5153002813829886,2.642918063003538,0.5,1.5
22,teph_1_m00640,0.2868641053858663,1,0,0
22,vapo_1_1036.28,0.2868641053858663,1,0,0
22,Node200,0.2868641053858663,1,0,0
22,Node198,0.6035989271728982,3.785382108616363,0,0
22,Node12,0.189383240447925,0.5807939073205327,0,0
22,zyro_1_a04114g,0.03290259916003953,0.08457774029241356,0,0
22,zyro_1_b14762g,0.2868641053858663,1,0,0
22,Node205,0.04186002113452236,0.1086091884832971,0,0
22,zyba_2_14_n01490,0.2868641053858663,1,0,0
22,zyba_2_33_ag00120,0.2868641053858663,1,0,0
22,Node209,0.2868641053858663,1,0,0
22,zyba_2_1_a00860,0.2868641053858663,1,0,0
22,zyba_3_2_b02230,0.2868641053858663,1,0,0
22,Node213,0.2868641053858663,1,0,0
22,zyba_2_2_b00600,0.2776292463126024,0.9554350002554527,0,0
22,zyba_3_3_c03460,0.2725560598852551,0.9314346696567499,0,0
22,Node216,0.0260984628206505,0.06661867096219491,0,0
22,Node212,0.09083785962341431,0.2483828679137979,0,0
22,Node208,0.04989099886830316,0.1305403743076039,0,0
22,Node204,0.02452656995004673,0.06250538848514745,0,0
22,tode_1_d04040,0.2868641053858714,1.000000000000025,0,0
22,Node203,0.07923444489568846,0.2139247545594751,0,0
22,Node11,0.07279600400246199,0.1951768626404686,0,0
22,lath_1_a01914g,0.04174859880677723,0.1083074991956182,0,0
22,lawa_1_23.5161,0.2868641053858714,1.000000000000025,0,0
22,Node221,0.03483709833188806,0.0897299531699073,0,0
22,lakl_1_c11616g,0.2868641053858663,1,0,0
22,Node220,0.1076643663857902,0.2999437659806058,0,0
22,Node10,0.5532556178980499,3.078667732037787,0,0
22,ercy_1_3604,0.2868641053858663,1,0,0
22,asac_1_6_f03560,0.2868641053858663,1,0,0
22,ergo_1_abr125c,0.3049698080989945,1.090810382538307,0,0
22,Node227,0.3251129008046409,1.197565189987553,0.5,1.5
22,Node225,0.3495574531897377,1.335997704686052,0,0
22,Node9,0.3283254453521478,1.215183133908173,0,0
23,lakl_1_h21010g,0.3692529137447569,1,0,0
23,klae_1_14_n00120,0.3692529137447569,1,0,0
23,klwi_1_33_ag00170,0.3692529137447569,1,0,0
23,klla_1_d03432g,0.3562237498625399,0.9451902697252359,0,0
23,klma_1_1_a01880,0.3692529137447569,1,0,0
23,Node6,0.3876130336552993,1.081194318962504,0,0
23,Node4,0.3892772953299445,1.088795532433352,0,0
23,Node2,0.3531374840715615,0.9325307359863638,0,1
23,teph_1_a04220,0.3692529137447569,1,0,0
23,vapo_1_1037.47,0.3692529137447569,1,0,0
23,Node15,0.3692529137447569,1,0,0
23,sami_1_17.26,0.3692529137447569,1,0,0
23,saeu_1_2_b00130,0.3692529137447569,1,0,0
23,sauv_1_7.3,0.3692529137447569,1,0,0
23,Node21,0.3692529137447569,1,0,0
23,saar_1_8_h03780,0.3692529137447569,1,0,0
23,saku_1_14.404,0.3692529137447569,1,0,0
23,sami_1_14.399,0.3692529137447569,1,0,0
23,sapa_18_8_3730,0.3692529137447569,1,0,0
23,sapa_3_8_h03890,0.3692529137447569,1,0,0
23,sapa_16_8_h03890,0.3692529137447569,1,0,0
23,sapa_17_8_3730,0.3692529137447569,1,0,0
23,sapa_2_8_h03860,0.3692529137447569,1,0,0
23,sapa_7_8_3740,0.3692529137447569,1,0,0
23,sapa_23_8_h03850,0.3692529137447569,1,0,0
23,Node34,0.3692529137447569,1,0,0
23,Node32,0.3692529137447569,1,0,0
23,sapa_13_8_h03820,0.3692529137447569,1,0,0
23,sapa_8_8_3750,0.3692529137447569,1,0,0
23,Node42,0.3692529137447569,1,0,0
23,sapa_10_8_3760,0.3692529137447569,1,0,0
23,sapa_11_8_h03830,0.3692529137447569,1,0,0
23,sapa_5_8_3700,0.3692529137447569,1,0,0
23,sapa_19_8_h03900,0.3692529137447569,1,0,0
23,sapa_24_8_h03850,0.3692529137447569,1,0,0
23,Node50,0.3692529137447569,1,0,0
23,sapa_1_8_h03820,0.3692529137447569,1,0,0
23,sapa_21_8_h03870,0.3692529137447569,1,0,0
23,Node53,0.3692529137447569,1,0,0
23,sapa_4_8_h03850,0.3692529137447569,1,0,0
23,sapa_20_8_h03860,0.3692529137447569,1,0,0
23,sapa_22_8_h03900,0.3692529137447569,1,0,0
23,sapa_25_8_h03870,0.3692529137447569,1,0,0
23,sapa_6_8_3750,0.3692529137447569,1,0,0
23,sapa_9_8_3720,0.3692529137447569,1,0,0
23,Node47,0.3692529137447569,1,0,0
23,Node45,0.3692529137447569,1,0,0
23,Node41,0.3692529137447569,1,0,0
23,Node31,0.3692529137447569,1,0,0
23,sace_14_7_g00150,0.3692529137447569,1,0,0
23,sace_19_7_3840,0.3692529137447569,1,0,0
23,sace_2_8_h03860,0.3692529137447569,1,0,0
23,Node69,0.3692529137447569,1,0,0
23,sace_6_169_fm00160,0.3692529137447569,1,0,0
23,Node68,0.3692529137447569,1,0,0
23,sace_40_8_h03830,0.3692529137447569,1,0,0
23,sace_24_8_3780,0.3692529137447569,1,0,0
23,Node67,0.3692529137447569,1,0,0
23,sace_53_29_ac00130,0.3692529137447569,1,0,0
23,sace_1_ynr070w,0.3692529137447569,1,0,0
23,sace_15_7_g03870,0.3692529137447569,1,0,0
23,Node65,0.3692529137447569,1,0,0
23,sace_4_8_h03690,0.3692529137447569,1,0,0
23,sace_5_78_bz00120,0.3692529137447569,1,0,0
23,Node78,0.3692529137447569,1,0,0
23,Node64,0.3692529137447569,1,0,0
23,sace_32_7_3770,0.3692529137447569,1,0,0
23,sace_7_7_g03880,0.3692529137447569,1,0,0
23,Node63,0.3692529137447569,1,0,0
23,sace_21_7_3790,0.3692529137447569,1,0,0
23,sace_59_336_lx00100,0.3692529137447569,1,0,0
23,sace_46_8_h03910,0.3692529137447569,1,0,0
23,sace_45_7_g03890,0.3692529137447569,1,0,0
23,Node86,0.3692529137447569,1,0,0
23,sace_25_7_g03880,0.3692529137447569,1,0,0
23,Node85,0.3692529137447569,1,0,0
23,sace_37_7_g03850,0.3692529137447569,1,0,0
23,sace_9_7_g00180,0.3692529137447569,1,0,0
23,sace_60_6_f03350,0.3692529137447569,1,0,0
23,Node93,0.3692529137447569,1,0,0
23,Node91,0.3692529137447569,1,0,0
23,sace_17_7_g03930,0.3692529137447569,1,0,0
23,Node90,0.3692529137447569,1,0,0
23,sace_23_7_3860,0.3692529137447569,1,0,0
23,sace_43_7_g03870,0.3692529137447569,1,0,0
23,Node98,0.3692529137447569,1,0,0
23,sace_35_7_3840,0.3692529137447569,1,0,0
23,Node97,0.3692529137447569,1,0,0
23,sace_31_7_3780,0.3692529137447569,1,0,0
23,sace_58_71_bs00120_AND_sace_58_71_bs00110,0.3692529137447569,1,0,0
23,sace_34_8_3770,0.3692529137447569,1,0,0
23,sace_57_8_h03900,0.3692529137447569,1,0,0
23,sace_56_17_q01110,0.3692529137447569,1,0,0
23,sace_49_8_h03830,0.3692529137447569,1,0,0
23,sace_8_73_bu00100,0.3692529137447569,1,0,0
23,Node62,0.3692529137447569,1,0,0
23,Node30,0.3692529137447569,1,0,0
23,Node28,0.3692529137447569,1,0,0
23,Node26,0.3692529137447569,1,0,0
23,Node24,0.3692529137447569,1,0,0
23,Node20,0.3692529137447569,1,0,0
23,Node18,0.3692529137447569,1,0,0
23,Node14,0.3692529137447569,1,0,0
23,tebl_1_i01760,0.947704007308768,30.95534351131018,0,2
23,kaaf_1_c00820,0.03976208165148697,0.0707329193744307,0,0
23,kaaf_1_c00830,0.0589143408315456,0.1069358164156209,0,0
23,Node114,0.1671543818016188,0.3428345499918671,0,0
23,nada_1_g01840,0.3692529137447569,1,0,0
23,naca_1_e01630,0.7340881605986818,4.715653297927345,1,2
23,Node118,0.5403854865249467,2.008358617994725,0,0
23,naca_1_e01650,0.5981406994493952,2.542498188793276,0,1
23,naca_1_e01640,0.9744747128683828,65.21256156520151,0,2
23,Node122,0.6382362908557686,3.013615349365549,0,0
23,nada_1_g01850,0.09317617478912217,0.175514611545508,0,0
23,Node121,0.2752622869824998,0.6487795835904653,0,0
23,Node117,0.2638161399227168,0.6121338440643276,0,0
23,Node113,0.3113974095325872,0.7724629623121947,0,0
23,saba_1_58_bf00280,0.24462123979758,0.553172670690174,0,0
23,saeu_1_4_d02400,0.9783500905167665,77.19150822336735,0,1
23,Node127,0.2614895767226517,0.6048240817547622,0,0
23,saar_1_2_b02590,0.9967164683037441,518.5154996790051,0,1
23,sami_1_4.244,0.2044999780386945,0.4391211869891349,0,0
23,sace_5_33_ag00510,0.3692529137447569,1,0,0
23,sace_4_1_a02360,0.3628719369118951,0.9728770762943276,0,0
23,sace_31_1_2300,0.3600054241731793,0.9608687585671523,0,0
23,sace_17_1_a02410,0.3623168875310027,0.9705434500829936,0,0
23,sace_21_1_2310,0.3663588975748008,0.9876310258615397,0,0
23,sace_6_120_dp00100,0.3657783404189286,0.9851633285164216,0,0
23,Node142,0.3686723799285027,0.9975097164382589,0,0
23,sace_23_1_2290,0.3669354278232663,0.9900860856280848,0,0
23,sace_22_1_2300,0.3692529137447569,1,0,0
23,sace_29_1_2290,0.3686736555026707,0.9975151831772063,0,0
23,sace_34_1_2320,0.3680943203501013,0.9950345929293885,0,0
23,sace_58_25_y00780,0.3675156992692366,0.992561596067679,0,0
23,sace_37_1_a02430,0.366357984279555,0.9876271402873007,0,0
23,sace_15_1_a02420,0.3692529137447569,1,0,0
23,Node151,0.3692529137447569,1,0,0
23,sace_9_1_a02440,0.3669371093048247,0.9900932524821957,0,0
23,Node150,0.3652029114123628,0.9827218827789405,0,0
23,Node139,0.3652016239147491,0.982716425112094,0,0
23,sace_50_1_a02410_AND_sace_50_1_a02420,0.3686728721271229,0.9975118258554105,0,0
23,sace_49_1_a02460,0.3692529137447569,1,0,0
23,sace_8_2_b02430,0.3680924679150201,0.9950266684903626,0,0
23,sace_2_1_a02390,0.3628850954421455,0.9729324488037419,0,0
23,sace_57_1_a02410,0.3594233009364179,0.958443272260718,0,0
23,sace_46_1_a02400,0.3675157211512602,0.9925616895047725,0,0
23,sace_56_1_a02020,0.3663587682812459,0.9876304757871469,0,0
23,sace_24_1_2300,0.3680944045961427,0.995034953322404,0,0
23,sace_40_1_a02390,0.3680946060240498,0.9950358150037646,0,0
23,sace_59_110_df00100,0.3640425070115549,0.9778119259421377,0,0
23,sace_47_1_a02400,0.3675149135480706,0.9925582410119784,0,0
23,sace_7_1_a02410,0.3686735744281143,0.9975148357146404,0,0
23,sace_52_1_a02400_AND_sace_52_1_a02410,0.3617313318686627,0.9680859640108287,0,0
23,sace_25_1_a02400,0.3623132205762437,0.970528046400977,0,0
23,sace_1_ydr011w,0.3628925538791971,0.972963835724054,0,0
23,sace_16_1_a02380,0.3675151345480894,0.9925591846886196,0,0
23,sace_45_1_a02420,0.3628922246968726,0.9729624504291282,0,0
23,sace_48_1_a02380,0.3663581642240843,0.9876279058524579,0,0
23,sace_60_4_d02440,0.3628927739191562,0.9729647617169733,0,0
23,Node136,0.2430826570737337,0.5485760470286937,1,0
23,sapa_14_1_a02440,0.3680995207163418,0.9950568395633245,0,0
23,sapa_8_1_2350,0.3692529137447569,1,0,0
23,Node176,0.3604470380872282,0.9627117412842315,0,0
23,sapa_11_1_a02470,0.3681001960046091,0.9950597284042016,0,0
23,sapa_25_1_a02460,0.3681003347612445,0.9950603219971551,0,0
23,sapa_4_1_a02470,0.3686764640467718,0.9975272198561639,0,0
23,sapa_5_1_2350,0.3686764339829971,0.9975270910101912,0,0
23,sapa_9_1_2360,0.3692529137447569,1,0,0
23,Node179,0.3636483385224478,0.9761481763820998,0,0
23,Node175,0.3564021480400663,0.9459257519795863,0,0
23,sapa_18_1_2390,0.3483663033709745,0.9131958476866953,0,0
23,sapa_2_1_a02460,0.3686795486903744,0.9975404399481383,0,0
23,sapa_23_1_a02480,0.3686795732791878,0.997540545330807,0,0
23,sapa_3_1_a02470,0.3692529137447569,1,0,0
23,Node188,0.3686723922541225,0.9975097692621661,0,0
23,sapa_17_1_2380,0.3663912314507505,0.9877685961253291,0,0
23,sapa_7_1_2370,0.3675239365566783,0.9925967700627977,0,0
23,Node187,0.3496804779228622,0.9184931413541517,0,0
23,Node185,0.3448828305705652,0.8992571810912686,0,0
23,Node174,0.2968321991644878,0.7210798441208265,0,0
23,Node135,0.2831516809744054,0.6747193962145241,0,0
23,Node133,0.3046625457421903,0.7484361661834266,0,0
23,Node131,0.3424016720953418,0.889419196358022,0,0
23,saku_1_4.262,0.1948365362230187,0.4133497341242359,0,0
23,Node130,0.2964988643889684,0.7199288100793378,0,0
23,Node126,0.08430801016808161,0.1572717596931718,0,0
23,Node112,0.3237950254680502,0.8179431749735117,0,0
23,cagl_1_i04862g,0.3692529137447569,1,0,0
23,kana_1_k01350,0.3692529137447569,1,0,0
23,Node195,0.3692529137447569,1,0,0
23,Node111,0.2978176018782375,0.724488916027779,0,0
23,Node109,0.3053407844627813,0.7508347034864875,0,0
23,Node13,0.3445220735648602,0.897822124450384,0,0
23,tebl_1_g02820,0.94383202989957,28.70366181934054,0.5,2.5
23,teph_1_m00640,0.3692529137447569,1,0,0
23,vapo_1_1036.28,0.3692529137447569,1,0,0
23,Node200,0.3692529137447569,1,0,0
23,Node198,0.4645905845747381,1.48223041933131,0,0
23,Node12,0.2998443448875399,0.7315307448889838,0,0
23,zyro_1_a04114g,0.526951769928006,1.902815882075065,0,0
23,zyro_1_b14762g,0.3692529137447569,1,0,0
23,Node205,0.4992769569024865,1.703237720598112,0,0
23,zyba_2_14_n01490,0.3692529137447569,1,0,0
23,zyba_2_33_ag00120,0.3692529137447569,1,0,0
23,Node209,0.3692529137447569,1,0,0
23,zyba_2_1_a00860,0.3692529137447569,1,0,0
23,zyba_3_2_b02230,0.3692529137447569,1,0,0
23,Node213,0.3692529137447569,1,0,0
23,zyba_2_2_b00600,0.3645916790216934,0.9801333727116405,0,0
23,zyba_3_3_c03460,0.3619884034542236,0.9691642980130434,0,0
23,Node216,0.499206447091802,1.702757407352421,0,2
23,Node212,0.4205516740623305,1.239755305642859,0,0
23,Node208,0.4576657373409939,1.441493472854417,0,0
23,Node204,0.4975635751198567,1.691604317616267,0,2
23,tode_1_d04040,0.3692529137447569,1,0,0
23,Node203,0.4276170080505695,1.276143674252576,0,0
23,Node11,0.1946502202023906,0.4128589246718792,1,0
23,lath_1_a01914g,0.1048007239115232,0.1999750813861286,0,0
23,lawa_1_23.5161,0.3692529137447569,1,0,0
23,Node221,0.07407560723422457,0.1366567276116485,0,0
23,lakl_1_c11616g,0.3692529137447569,1,0,0
23,Node220,0.2304304504754918,0.5114737100440276,0,0
23,Node10,0.2588704403564146,0.5966500058148673,0,0
23,ercy_1_3604,0.3692529137447569,1,0,0
23,asac_1_6_f03560,0.3692529137447569,1,0,0
23,ergo_1_abr125c,0.216837849748733,0.4729494490252493,0,0
23,Node227,0.07601920679688869,0.1405373344586694,0,0
23,Node225,0.09374900115421031,0.176705258212408,0,0
23,Node9,0.3895585215710991,1.090084075868662,0,0
24,lakl_1_h21010g,0.6046406090361238,1,0,0
24,klae_1_14_n00120,0.6046406090361238,1,0,0
24,klwi_1_33_ag00170,0.6046406090361238,1,0,0
24,klla_1_d03432g,0.6383071233039208,1.15394333308994,0.75,2.25
24,klma_1_1_a01880,0.6046406090361238,1,0,0
24,Node6,0.6242104988091803,1.086128409010587,0,0
24,Node4,0.6229611900422336,1.080362950701557,0,0
24,Node2,0.6400922003492473,1.162909782411779,0,0
24,teph_1_a04220,0.6046406090361238,1,0,0
24,vapo_1_1037.47,0.6046406090361238,1,0,0
24,Node15,0.6046406090361238,1,0,0
24,sami_1_17.26,0.6046406090361238,1,0,0
24,saeu_1_2_b00130,0.6046406090361238,1,0,0
24,sauv_1_7.3,0.6046406090361238,1,0,0
24,Node21,0.6046406090361238,1,0,0
24,saar_1_8_h03780,0.6046406090361238,1,0,0
24,saku_1_14.404,0.6046406090361238,1,0,0
24,sami_1_14.399,0.6046406090361238,1,0,0
24,sapa_18_8_3730,0.6046406090361238,1,0,0
24,sapa_3_8_h03890,0.6046406090361238,1,0,0
24,sapa_16_8_h03890,0.6046406090361238,1,0,0
24,sapa_17_8_3730,0.6046406090361238,1,0,0
24,sapa_2_8_h03860,0.6046406090361238,1,0,0
24,sapa_7_8_3740,0.6046406090361238,1,0,0
24,sapa_23_8_h03850,0.6046406090361238,1,0,0
24,Node34,0.6046406090361238,1,0,0
24,Node32,0.6046406090361238,1,0,0
24,sapa_13_8_h03820,0.6046406090361238,1,0,0
24,sapa_8_8_3750,0.6046406090361238,1,0,0
24,Node42,0.6046406090361238,1,0,0
24,sapa_10_8_3760,0.6046406090361238,1,0,0
24,sapa_11_8_h03830,0.6046406090361238,1,0,0
24,sapa_5_8_3700,0.6046406090361238,1,0,0
24,sapa_19_8_h03900,0.6046406090361238,1,0,0
24,sapa_24_8_h03850,0.6046406090361238,1,0,0
24,Node50,0.6046406090361238,1,0,0
24,sapa_1_8_h03820,0.6046406090361238,1,0,0
24,sapa_21_8_h03870,0.6046406090361238,1,0,0
24,Node53,0.6046406090361238,1,0,0
24,sapa_4_8_h03850,0.6046406090361238,1,0,0
24,sapa_20_8_h03860,0.6046406090361238,1,0,0
24,sapa_22_8_h03900,0.6046406090361238,1,0,0
24,sapa_25_8_h03870,0.6046406090361238,1,0,0
24,sapa_6_8_3750,0.6046406090361238,1,0,0
24,sapa_9_8_3720,0.6046406090361238,1,0,0
24,Node47,0.6046406090361238,1,0,0
24,Node45,0.6046406090361238,1,0,0
24,Node41,0.6046406090361238,1,0,0
24,Node31,0.6046406090361238,1,0,0
24,sace_14_7_g00150,0.6046406090361238,1,0,0
24,sace_19_7_3840,0.6046406090361238,1,0,0
24,sace_2_8_h03860,0.6046406090361238,1,0,0
24,Node69,0.6046406090361238,1,0,0
24,sace_6_169_fm00160,0.6046406090361238,1,0,0
24,Node68,0.6046406090361238,1,0,0
24,sace_40_8_h03830,0.6046406090361238,1,0,0
24,sace_24_8_3780,0.6046406090361238,1,0,0
24,Node67,0.6046406090361238,1,0,0
24,sace_53_29_ac00130,0.6046406090361238,1,0,0
24,sace_1_ynr070w,0.6046406090361238,1,0,0
24,sace_15_7_g03870,0.6046406090361238,1,0,0
24,Node65,0.6046406090361238,1,0,0
24,sace_4_8_h03690,0.6046406090361238,1,0,0
24,sace_5_78_bz00120,0.6046406090361238,1,0,0
24,Node78,0.6046406090361238,1,0,0
24,Node64,0.6046406090361238,1,0,0
24,sace_32_7_3770,0.6046406090361238,1,0,0
24,sace_7_7_g03880,0.6046406090361238,1,0,0
24,Node63,0.6046406090361238,1,0,0
24,sace_21_7_3790,0.6046406090361238,1,0,0
24,sace_59_336_lx00100,0.6046406090361238,1,0,0
24,sace_46_8_h03910,0.6046406090361238,1,0,0
24,sace_45_7_g03890,0.6046406090361238,1,0,0
24,Node86,0.6046406090361238,1,0,0
24,sace_25_7_g03880,0.6046406090361238,1,0,0
24,Node85,0.6046406090361238,1,0,0
24,sace_37_7_g03850,0.6046406090361238,1,0,0
24,sace_9_7_g00180,0.6046406090361238,1,0,0
24,sace_60_6_f03350,0.6046406090361238,1,0,0
24,Node93,0.6046406090361238,1,0,0
24,Node91,0.6046406090361238,1,0,0
24,sace_17_7_g03930,0.6046406090361238,1,0,0
24,Node90,0.6046406090361238,1,0,0
24,sace_23_7_3860,0.6046406090361238,1,0,0
24,sace_43_7_g03870,0.6046406090361238,1,0,0
24,Node98,0.6046406090361238,1,0,0
24,sace_35_7_3840,0.6046406090361238,1,0,0
24,Node97,0.6046406090361238,1,0,0
24,sace_31_7_3780,0.6046406090361238,1,0,0
24,sace_58_71_bs00120_AND_sace_58_71_bs00110,0.6046406090361238,1,0,0
24,sace_34_8_3770,0.6046406090361238,1,0,0
24,sace_57_8_h03900,0.6046406090361238,1,0,0
24,sace_56_17_q01110,0.6046406090361238,1,0,0
24,sace_49_8_h03830,0.6046406090361238,1,0,0
24,sace_8_73_bu00100,0.6046406090361238,1,0,0
24,Node62,0.6046406090361238,1,0,0
24,Node30,0.6046406090361238,1,0,0
24,Node28,0.6046406090361238,1,0,0
24,Node26,0.6046406090361238,1,0,0
24,Node24,0.6046406090361238,1,0,0
24,Node20,0.6046406090361238,1,0,0
24,Node18,0.6046406090361238,1,0,0
24,Node14,0.6046406090361238,1,0,0
24,tebl_1_i01760,0.4079944933176868,0.450633321644702,0,0
24,kaaf_1_c00820,0.7802151220990154,2.321193269808739,0,2
24,kaaf_1_c00830,0.5046710942893364,0.6662074807254932,0,0
24,Node114,0.5082768308646042,0.6758874593350191,0,0
24,nada_1_g01840,0.6046406090361238,1,0,0
24,naca_1_e01630,0.5795438479196869,0.9012812486760394,0,2
24,Node118,0.6445349455983015,1.185616689755284,0,0
24,naca_1_e01650,0.5191019362650804,0.7058206615941771,0,0
24,naca_1_e01640,0.9609851309257446,16.10576140909643,0.6666666666666666,2.333333333333333
24,Node122,0.6538749435755832,1.235254381506564,0,1
24,nada_1_g01850,0.761507546827503,2.087826078315438,0,2
24,Node121,0.6129323033180474,1.035429011960049,0,0
24,Node117,0.605512701491403,1.00365621892844,0,0
24,Node113,0.5836591217668975,0.9166530131597668,0,0
24,saba_1_58_bf00280,0.9397546063865571,10.19965222535987,0.5,1.5
24,saeu_1_4_d02400,0.822712338326864,3.034340023825558,0,1
24,Node127,0.5744506785514432,0.8826684254929077,0,0
24,saar_1_2_b02590,0.1407937246632324,0.1071471453609007,0,0
24,sami_1_4.244,0.9898441577980209,63.73025069202899,0,2
24,sace_5_33_ag00510,0.6046406090361238,1,0,0
24,sace_4_1_a02360,0.5832378140947487,0.915065355899783,0,0
24,sace_31_1_2300,0.5735662136251983,0.8794814857391988,0,0
24,sace_17_1_a02410,0.5813673290589866,0.9080552018893487,0,0
24,sace_21_1_2310,0.5949589552287464,0.9604675980342654,0,0
24,sace_6_120_dp00100,0.5930113657236815,0.9527423780214098,0,0
24,Node142,0.6027023383526979,0.9919313457469929,0,0
24,sace_23_1_2290,0.5968912758626849,0.9682060253277635,0,0
24,sace_22_1_2300,0.6046406090361238,1,0,0
24,sace_29_1_2290,0.6027065330393684,0.9919487224284718,0,0
24,sace_34_1_2320,0.6007702382035927,0.9839663515732442,0,0
24,sace_58_25_y00780,0.5988344358291738,0.9760630380757178,0,0
24,sace_37_1_a02430,0.5949558249259062,0.9604551219104334,0,0
24,sace_15_1_a02420,0.6046406090361238,1,0,0
24,Node151,0.6046406090361238,1,0,0
24,sace_9_1_a02440,0.5968969092482995,0.96822869399055,0,0
24,Node150,0.5910792881258677,0.945151396701863,0,0
24,Node139,0.5910749635744891,0.9451344863361884,0,0
24,sace_50_1_a02410_AND_sace_50_1_a02420,0.6027039160966395,0.9919378815804167,0,0
24,sace_49_1_a02460,0.6046406090361238,1,0,0
24,sace_8_2_b02430,0.6007640437862964,0.9839409393507998,0,0
24,sace_2_1_a02390,0.5832821432662975,0.91523225498029,0,0
24,sace_57_1_a02410,0.5715989449362545,0.8724401299601974,0,0
24,sace_46_1_a02400,0.5988345090714315,0.9760633356594982,0,0
24,sace_56_1_a02020,0.5949584538713336,0.9604655998129801,0,0
24,sace_24_1_2300,0.6007705199161887,0.9839675073008846,0,0
24,sace_40_1_a02390,0.6007711934761726,0.9839702705914312,0,0
24,sace_59_110_df00100,0.5871785646870452,0.9300422979645118,0,0
24,sace_47_1_a02400,0.598831805906563,0.9760523527546504,0,0
24,sace_7_1_a02410,0.6027062622020326,0.9919476004613339,0,0
24,sace_52_1_a02400_AND_sace_52_1_a02410,0.5793928031647918,0.9007227746428974,0,0
24,sace_25_1_a02400,0.581354967768188,0.9080090829288776,0,0
24,sace_1_ydr011w,0.5833072693544397,0.9153268703282975,0,0
24,sace_16_1_a02380,0.5988325456260006,0.9760553582052349,0,0
24,sace_45_1_a02420,0.5833061604049515,0.9153226942031215,0,0
24,sace_48_1_a02380,0.594956428323286,0.9604575267938744,0,0
24,sace_60_4_d02440,0.5833080106248755,0.9153296618457722,0,0
24,Node136,0.2798642112587907,0.2541134878869261,0,0
24,sapa_14_1_a02440,0.6007875592089523,0.9840374141361677,0,0
24,sapa_8_1_2350,0.6046406090361238,1,0,0
24,Node176,0.5750666096379302,0.884895609555003,0,0
24,sapa_11_1_a02470,0.6007898173828113,0.9840466791579672,0,0
24,sapa_25_1_a02460,0.6007902813867021,0.984048582924349,0,0
24,sapa_4_1_a02470,0.6027158981244674,0.9919875190461639,0,0
24,sapa_5_1_2350,0.6027157976922674,0.991987102977277,0,0
24,sapa_9_1_2360,0.6046406090361238,1,0,0
24,Node179,0.5858629463776612,0.9250105564016038,0,0
24,Node175,0.5619809757831581,0.8389254850960617,0,0
24,sapa_18_1_2390,0.5342367767865442,0.7500035774814173,0,0
24,sapa_2_1_a02460,0.6027262027756384,0.9920302101057548,0,0
24,sapa_23_1_a02480,0.6027262849175379,0.9920305504196918,0,0
24,sapa_3_1_a02470,0.6046406090361238,1,0,0
24,Node188,0.6027022971886827,0.9919311752249945,0,0
24,sapa_17_1_2380,0.595066885704825,0.9608978833364085,0,0
24,sapa_7_1_2370,0.5988618542573518,0.9761744469259684,0,0
24,Node187,0.5386932277673859,0.763565737271851,0,0
24,Node185,0.5230515297020455,0.7170802535184452,0,0
24,Node174,0.4123184800341244,0.458759967182753,0,0
24,Node135,0.6864557384125929,1.431556291717876,0,1
24,Node133,0.6835103611731757,1.412148446501279,0,0
24,Node131,0.5128704477960694,0.6884270792720725,0,0
24,saku_1_4.262,0.1753668311206096,0.139053332704367,0,0
24,Node130,0.6252394925199936,1.090906000433893,0,0
24,Node126,0.9157661988423893,7.108745353051497,0.75,2.25
24,Node112,0.5691087712735492,0.8636193660721079,0,0
24,cagl_1_i04862g,0.6046406090361238,1,0,0
24,kana_1_k01350,0.6046406090361238,1,0,0
24,Node195,0.6046406090361238,1,0,0
24,Node111,0.5447014637188943,0.7822706481043588,0,0
24,Node109,0.613886326465892,1.039603003356137,0,0
24,Node13,0.6081085404341625,1.014635494022505,0,0
24,tebl_1_g02820,0.8392680266695967,3.41423294468514,0.75,2.25
24,teph_1_m00640,0.6046406090361238,1,0,0
24,vapo_1_1036.28,0.6046406090361238,1,0,0
24,Node200,0.6046406090361238,1,0,0
24,Node198,0.6457741356339574,1.192051792405924,0,0
24,Node12,0.6030193625502003,0.9932456678913456,0,0
24,zyro_1_a04114g,0.6107438572198525,1.025931536099267,0,0
24,zyro_1_b14762g,0.6046406090361238,1,0,0
24,Node205,0.6105442743134866,1.025070691970661,0,0
24,zyba_2_14_n01490,0.6046406090361238,1,0,0
24,zyba_2_33_ag00120,0.6046406090361238,1,0,0
24,Node209,0.6046406090361238,1,0,0
24,zyba_2_1_a00860,0.6046406090361238,1,0,0
24,zyba_3_2_b02230,0.6046406090361238,1,0,0
24,Node213,0.6046406090361238,1,0,0
24,zyba_2_2_b00600,0.5868722053733997,0.9288677272165801,0,0
24,zyba_3_3_c03460,0.5767876618113367,0.8911532355720494,0,0
24,Node216,0.7713910355811296,2.206358490420584,1,2
24,Node212,0.6537658766430149,1.234659288373731,0,0
24,Node208,0.6917348335721579,1.467269669510234,0,0
24,Node204,0.6119850792066052,1.031305073869328,0,2
24,tode_1_d04040,0.6046406090361238,1,0,0
24,Node203,0.6112421659798677,1.028084707686588,0,0
24,Node11,0.5713213566522397,0.8714517737399593,0,0
24,lath_1_a01914g,0.5403093296505311,0.7685489332045342,0,0
24,lawa_1_23.5161,0.6046406090361238,1,0,0
24,Node221,0.5068217099159302,0.6719639994405344,0,0
24,lakl_1_c11616g,0.6046406090361238,1,0,0
24,Node220,0.5874773649337494,0.9311895680666864,0,1
24,Node10,0.6186203671794699,1.060624036534596,0,0
24,ercy_1_3604,0.6046406090361238,1,0,0
24,asac_1_6_f03560,0.6046406090361238,1,0,0
24,ergo_1_abr125c,0.6287640198791814,1.10747101238135,0,0
24,Node227,0.6969889066914907,1.504049343743364,0.75,2.25
24,Node225,0.6783553523378701,1.379036223721853,0,0
24,Node9,0.6145652207375445,1.042585849201396,0,0
26,lakl_1_h21010g,0.4757445306545655,1,0,0
26,klae_1_14_n00120,0.4757445306545655,1,0,0
26,klwi_1_33_ag00170,0.4757445306545655,1,0,0
26,klla_1_d03432g,0.4991666649413616,1.098301339321012,0,1
26,klma_1_1_a01880,0.4757445306545655,1,0,0
26,Node6,0.492619828815367,1.069910782006207,0,0
26,Node4,0.4923804837867232,1.068886730559082,0,0
26,Node2,0.5003345671433508,1.103444180467142,0,0
26,teph_1_a04220,0.4757445306545655,1,0,0
26,vapo_1_1037.47,0.4757445306545655,1,0,0
26,Node15,0.4757445306545655,1,0,0
26,sami_1_17.26,0.4757445306545655,1,0,0
26,saeu_1_2_b00130,0.4757445306545655,1,0,0
26,sauv_1_7.3,0.4757445306545655,1,0,0
26,Node21,0.4757445306545655,1,0,0
26,saar_1_8_h03780,0.4757445306545655,1,0,0
26,saku_1_14.404,0.4757445306545655,1,0,0
26,sami_1_14.399,0.4757445306545655,1,0,0
26,sapa_18_8_3730,0.4757445306545655,1,0,0
26,sapa_3_8_h03890,0.4757445306545655,1,0,0
26,sapa_16_8_h03890,0.4757445306545655,1,0,0
26,sapa_17_8_3730,0.4757445306545655,1,0,0
26,sapa_2_8_h03860,0.4757445306545655,1,0,0
26,sapa_7_8_3740,0.4757445306545655,1,0,0
26,sapa_23_8_h03850,0.4757445306545655,1,0,0
26,Node34,0.4757445306545655,1,0,0
26,Node32,0.4757445306545655,1,0,0
26,sapa_13_8_h03820,0.4757445306545655,1,0,0
26,sapa_8_8_3750,0.4757445306545655,1,0,0
26,Node42,0.4757445306545655,1,0,0
26,sapa_10_8_3760,0.4757445306545655,1,0,0
26,sapa_11_8_h03830,0.4757445306545655,1,0,0
26,sapa_5_8_3700,0.4757445306545655,1,0,0
26,sapa_19_8_h03900,0.4757445306545655,1,0,0
26,sapa_24_8_h03850,0.4757445306545655,1,0,0
26,Node50,0.4757445306545655,1,0,0
26,sapa_1_8_h03820,0.4757445306545655,1,0,0
26,sapa_21_8_h03870,0.4757445306545655,1,0,0
26,Node53,0.4757445306545655,1,0,0
26,sapa_4_8_h03850,0.4757445306545655,1,0,0
26,sapa_20_8_h03860,0.4757445306545655,1,0,0
26,sapa_22_8_h03900,0.4757445306545655,1,0,0
26,sapa_25_8_h03870,0.4757445306545655,1,0,0
26,sapa_6_8_3750,0.4757445306545655,1,0,0
26,sapa_9_8_3720,0.4757445306545655,1,0,0
26,Node47,0.4757445306545655,1,0,0
26,Node45,0.4757445306545655,1,0,0
26,Node41,0.4757445306545655,1,0,0
26,Node31,0.4757445306545655,1,0,0
26,sace_14_7_g00150,0.4757445306545655,1,0,0
26,sace_19_7_3840,0.4757445306545655,1,0,0
26,sace_2_8_h03860,0.4757445306545655,1,0,0
26,Node69,0.4757445306545655,1,0,0
26,sace_6_169_fm00160,0.4757445306545655,1,0,0
26,Node68,0.4757445306545655,1,0,0
26,sace_40_8_h03830,0.4757445306545655,1,0,0
26,sace_24_8_3780,0.4757445306545655,1,0,0
26,Node67,0.4757445306545655,1,0,0
26,sace_53_29_ac00130,0.4757445306545655,1,0,0
26,sace_1_ynr070w,0.4757445306545655,1,0,0
26,sace_15_7_g03870,0.4757445306545655,1,0,0
26,Node65,0.4757445306545655,1,0,0
26,sace_4_8_h03690,0.4757445306545655,1,0,0
26,sace_5_78_bz00120,0.4757445306545655,1,0,0
26,Node78,0.4757445306545655,1,0,0
26,Node64,0.4757445306545655,1,0,0
26,sace_32_7_3770,0.4757445306545655,1,0,0
26,sace_7_7_g03880,0.4757445306545655,1,0,0
26,Node63,0.4757445306545655,1,0,0
26,sace_21_7_3790,0.4757445306545655,1,0,0
26,sace_59_336_lx00100,0.4757445306545655,1,0,0
26,sace_46_8_h03910,0.4757445306545655,1,0,0
26,sace_45_7_g03890,0.4757445306545655,1,0,0
26,Node86,0.4757445306545655,1,0,0
26,sace_25_7_g03880,0.4757445306545655,1,0,0
26,Node85,0.4757445306545655,1,0,0
26,sace_37_7_g03850,0.4757445306545655,1,0,0
26,sace_9_7_g00180,0.4757445306545655,1,0,0
26,sace_60_6_f03350,0.4757445306545655,1,0,0
26,Node93,0.4757445306545655,1,0,0
26,Node91,0.4757445306545655,1,0,0
26,sace_17_7_g03930,0.4757445306545655,1,0,0
26,Node90,0.4757445306545655,1,0,0
26,sace_23_7_3860,0.4757445306545655,1,0,0
26,sace_43_7_g03870,0.4757445306545655,1,0,0
26,Node98,0.4757445306545655,1,0,0
26,sace_35_7_3840,0.4757445306545655,1,0,0
26,Node97,0.4757445306545655,1,0,0
26,sace_31_7_3780,0.4757445306545655,1,0,0
26,sace_58_71_bs00120_AND_sace_58_71_bs00110,0.4757445306545655,1,0,0
26,sace_34_8_3770,0.4757445306545655,1,0,0
26,sace_57_8_h03900,0.4757445306545655,1,0,0
26,sace_56_17_q01110,0.4757445306545655,1,0,0
26,sace_49_8_h03830,0.4757445306545655,1,0,0
26,sace_8_73_bu00100,0.4757445306545655,1,0,0
26,Node62,0.4757445306545655,1,0,0
26,Node30,0.4757445306545655,1,0,0
26,Node28,0.4757445306545655,1,0,0
26,Node26,0.4757445306545655,1,0,0
26,Node24,0.4757445306545655,1,0,0
26,Node20,0.4757445306545655,1,0,0
26,Node18,0.4757445306545655,1,0,0
26,Node14,0.4757445306545655,1,0,0
26,tebl_1_i01760,0.7968271375231419,4.321829035179389,0,2
26,kaaf_1_c00820,0.05752112523262731,0.06725505226067431,0,0
26,kaaf_1_c00830,0.06775104498891754,0.08008538333968189,0,0
26,Node114,0.8223517958818271,5.101125278793721,0,1
26,nada_1_g01840,0.4757445306545655,1,0,0
26,naca_1_e01630,0.1543377152711571,0.2011149107513367,0,0
26,Node118,0.2453668155813837,0.3583018853157066,0,0
26,naca_1_e01650,0.9344138302030699,15.69987355104652,0.75,2.25
26,naca_1_e01640,0.7854939146517446,4.035267906812138,0,2
26,Node122,0.67708173284063,2.310562122103221,0,0
26,nada_1_g01850,0.1776772290258246,0.2380995759029222,1,0
26,Node121,0.3571477869022277,0.6122178470687657,0,0
26,Node117,0.3988020882466216,0.7309861124511996,0,0
26,Node113,0.4542199209114858,0.9171020478810862,0,0
26,saba_1_58_bf00280,0.2716658145424747,0.4110299449710981,1,0
26,saeu_1_4_d02400,0.2861868652940432,0.4418087659322513,0,0
26,Node127,0.4167040019839395,0.7872412467402192,0,0
26,saar_1_2_b02590,0.9799452421796562,53.84601311412086,0,1
26,sami_1_4.244,0.250503636141199,0.3683101350032513,0,0
26,sace_5_33_ag00510,0.4757445306545655,1,0,0
26,sace_4_1_a02360,0.4665035828087498,0.9635907940212322,0,0
26,sace_31_1_2300,0.4623519820151166,0.9476409957053595,0,0
26,sace_17_1_a02410,0.4656996927751045,0.9604830239556499,0,0
26,sace_21_1_2310,0.4715536821939876,0.9833303194637227,0,0
26,sace_6_120_dp00100,0.4707129040553038,0.9800178003364595,0,0
26,Node142,0.4749039122585505,0.9966349904345089,0,0
26,sace_23_1_2290,0.4723886059226581,0.9866302205928499,0,0
26,sace_22_1_2300,0.4757445306545655,1,0,0
26,sace_29_1_2290,0.4749057555929348,0.9966423575461204,0,0
26,sace_34_1_2320,0.4740668392268977,0.9932948619044288,0,0
26,sace_58_25_y00780,0.4732289297601194,0.9899620270645398,0,0
26,sace_37_1_a02430,0.4715523557723364,0.9833250852924955,0,0
26,sace_15_1_a02420,0.4757445306545655,1,0,0
26,Node151,0.4757445306545655,1,0,0
26,sace_9_1_a02440,0.4723910410037428,0.9866398601318719,0,0
26,Node150,0.4698795328666617,0.9767448322569494,0,0
26,Node139,0.469877668227202,0.9767375206411133,0,0
26,sace_50_1_a02410_AND_sace_50_1_a02420,0.474904621231912,0.9966378239272516,0,0
26,sace_49_1_a02460,0.4757445306545655,1,0,0
26,sace_8_2_b02430,0.4740641567309355,0.9932841751724223,0,0
26,sace_2_1_a02390,0.4665226405776192,0.9636645833774546,0,0
26,sace_57_1_a02410,0.4615089101254084,0.9444320881631226,0,0
26,sace_46_1_a02400,0.4732289614482658,0.9899621529055501,0,0
26,sace_56_1_a02020,0.4715534911720465,0.9833295656734818,0,0
26,sace_24_1_2300,0.4740669612228934,0.9932953479239723,0,0
26,sace_40_1_a02390,0.474067252908964,0.9932965099722978,0,0
26,sace_59_110_df00100,0.4681989351374097,0.9701756824845642,0,0
26,sace_47_1_a02400,0.4732277919288756,0.9899575084816774,0,0
26,sace_7_1_a02410,0.4749056381935431,0.9966418883435321,0,0
26,sace_52_1_a02400_AND_sace_52_1_a02410,0.4648516202913627,0.9572145690342234,0,0
26,sace_25_1_a02400,0.4656943818437317,0.9604625234444517,0,0
26,sace_1_ydr011w,0.4665334427842415,0.9637064105448261,0,0
26,sace_16_1_a02380,0.4732281119670061,0.9899587794228425,0,0
26,sace_45_1_a02420,0.4665329660227654,0.9637045644434939,0,0
26,sace_48_1_a02380,0.4715526163699484,0.9833261136304829,0,0
26,sace_60_4_d02440,0.4665337614726041,0.9637076445620808,0,0
26,Node136,0.3257883791798061,0.5324864010991565,0,0
26,sapa_14_1_a02440,0.4740230428242572,0.9931203960937607,0,0
26,sapa_8_1_2350,0.4757445306545655,1,0,0
26,Node176,0.4625935711897375,0.9485623904467304,0,0
26,sapa_11_1_a02470,0.4740240508419307,0.9931244112708825,0,0
26,sapa_25_1_a02460,0.4740242579669922,0.9931252363017837,0,0
26,sapa_4_1_a02470,0.4748842075153479,0.996556241246747,0,0
26,sapa_5_1_2350,0.4748841626438746,0.9965560619265121,0,0
26,sapa_9_1_2360,0.4757445306545655,1,0,0
26,Node179,0.4673771412525906,0.9669785320816811,0,0
26,Node175,0.4572980634808683,0.9285539821247024,0,0
26,sapa_18_1_2390,0.4445377247985693,0.881907872637597,0,0
26,sapa_2_1_a02460,0.4748888114773328,0.9965746402604703,0,0
26,sapa_23_1_a02480,0.4748888481771769,0.9965747869269512,0,0
26,sapa_3_1_a02470,0.4757445306545655,1,0,0
26,Node188,0.4748781302107415,0.9965319547437715,0,0
26,sapa_17_1_2380,0.4714726094503685,0.9830104478797648,0,0
26,sapa_7_1_2370,0.4731638055391885,0.9897034355993825,0,0
26,Node187,0.4465030686192225,0.8889521738371569,0,0
26,Node185,0.4400967809849849,0.866172504378276,0,0
26,Node174,0.9718054354423598,37.98246077125878,0,1
26,Node135,0.3848970969618213,0.6895504156357829,0,0
26,Node133,0.3988972917546792,0.731276418422747,0,0
26,Node131,0.4506966336515216,0.9041515257385953,0,0
26,saku_1_4.262,0.2582190142947878,0.3836027289026145,0,0
26,Node130,0.8643105006554408,7.019282396792828,0,1
26,Node126,0.3206974436176943,0.5202372135826243,0,0
26,Node112,0.5164008465127952,1.17671307559108,0,0
26,cagl_1_i04862g,0.4757445306545655,1,0,0
26,kana_1_k01350,0.4757445306545655,1,0,0
26,Node195,0.4757445306545655,1,0,0
26,Node111,0.5569854204118558,1.385463133865759,0,0
26,Node109,0.4761049432602925,1.001446045197889,0,0
26,Node13,0.4758943799647128,1.000600982916666,0,0
26,tebl_1_g02820,0.7411784752379784,3.155669939367003,0,2
26,teph_1_m00640,0.4757445306545655,1,0,0
26,vapo_1_1036.28,0.4757445306545655,1,0,0
26,Node200,0.4757445306545655,1,0,0
26,Node198,0.5490608186088477,1.341750132794177,0,0
26,Node12,0.4536402497616023,0.9149598752112053,0,0
26,zyro_1_a04114g,0.4004567219195779,0.7360447437007508,1,0
26,zyro_1_b14762g,0.4757445306545655,1,0,0
26,Node205,0.4158902459529894,0.7846092828249049,0,0
26,zyba_2_14_n01490,0.4757445306545655,1,0,0
26,zyba_2_33_ag00120,0.4757445306545655,1,0,0
26,Node209,0.4757445306545655,1,0,0
26,zyba_2_1_a00860,0.4757445306545655,1,0,0
26,zyba_3_2_b02230,0.4757445306545655,1,0,0
26,Node213,0.4757445306545655,1,0,0
26,zyba_2_2_b00600,0.4671076843890739,0.9659323695610116,0,0
26,zyba_3_3_c03460,0.4622683802830388,0.9473223406466488,0,0
26,Node216,0.4291940414408836,0.828579819798908,0,0
26,Node212,0.4928194856576212,1.070765764679246,0,1
26,Node208,0.4740864733408793,0.9933730851043696,0,0
26,Node204,0.4595438438897393,0.9369914982414899,0,0
26,tode_1_d04040,0.4757445306545655,1,0,0
26,Node203,0.4558596151520375,0.923186246702859,0,0
26,Node11,0.5764693234216405,1.49989374931311,0,2
26,lath_1_a01914g,0.5355340362821773,1.270580979188724,0,1
26,lawa_1_23.5161,0.4757445306545655,1,0,0
26,Node221,0.5551954125129047,1.375453070273354,0,0
26,lakl_1_c11616g,0.4757445306545655,1,0,0
26,Node220,0.5005029519833509,1.104187644430786,0,0
26,Node10,0.4926942602829756,1.070229438285916,0,0
26,ercy_1_3604,0.4757445306545655,1,0,0
26,asac_1_6_f03560,0.4757445306545655,1,0,0
26,ergo_1_abr125c,0.4716591824088708,0.9837467163468469,0,0
26,Node227,0.4792106269769015,1.013989581081212,0.6666666666666666,2.333333333333333
26,Node225,0.4774507977685792,1.006863506150662,0,0
26,Node9,0.4864049758790532,1.043629549769178,0,0
27,lakl_1_h21010g,0.06905756611212832,1,0,0
27,klae_1_14_n00120,0.06905756611212832,1,0,0
27,klwi_1_33_ag00170,0.06905756611212832,1,0,0
27,klla_1_d03432g,0.07761195242917275,1.134296261975159,0.25,2.75
27,klma_1_1_a01880,0.06905756611212832,1,0,0
27,Node6,0.07666941366502489,1.119377255912668,0,0
27,Node4,0.0764859476614822,1.116476798927309,0,0
27,Node2,0.07758925635785929,1.133936658212909,0,0
27,teph_1_a04220,0.06905756611212832,1,0,0
27,vapo_1_1037.47,0.06905756611212832,1,0,0
27,Node15,0.06905756611212832,1,0,0
27,sami_1_17.26,0.06905756611212832,1,0,0
27,saeu_1_2_b00130,0.06905756611212832,1,0,0
27,sauv_1_7.3,0.06905756611212832,1,0,0
27,Node21,0.06905756611212832,1,0,0
27,saar_1_8_h03780,0.06905756611212832,1,0,0
27,saku_1_14.404,0.06905756611212832,1,0,0
27,sami_1_14.399,0.06905756611212832,1,0,0
27,sapa_18_8_3730,0.06905756611212832,1,0,0
27,sapa_3_8_h03890,0.06905756611212832,1,0,0
27,sapa_16_8_h03890,0.06905756611212832,1,0,0
27,sapa_17_8_3730,0.06905756611212832,1,0,0
27,sapa_2_8_h03860,0.06905756611212832,1,0,0
27,sapa_7_8_3740,0.06905756611212832,1,0,0
27,sapa_23_8_h03850,0.06905756611212832,1,0,0
27,Node34,0.06905756611212832,1,0,0
27,Node32,0.06905756611212832,1,0,0
27,sapa_13_8_h03820,0.06905756611212832,1,0,0
27,sapa_8_8_3750,0.06905756611212832,1,0,0
27,Node42,0.06905756611212832,1,0,0
27,sapa_10_8_3760,0.06905756611212832,1,0,0
27,sapa_11_8_h03830,0.06905756611212832,1,0,0
27,sapa_5_8_3700,0.06905756611212832,1,0,0
27,sapa_19_8_h03900,0.06905756611212832,1,0,0
27,sapa_24_8_h03850,0.06905756611212832,1,0,0
27,Node50,0.06905756611212832,1,0,0
27,sapa_1_8_h03820,0.06905756611212832,1,0,0
27,sapa_21_8_h03870,0.06905756611212832,1,0,0
27,Node53,0.06905756611212832,1,0,0
27,sapa_4_8_h03850,0.06905756611212832,1,0,0
27,sapa_20_8_h03860,0.06905756611212832,1,0,0
27,sapa_22_8_h03900,0.06905756611212832,1,0,0
27,sapa_25_8_h03870,0.06905756611212832,1,0,0
27,sapa_6_8_3750,0.06905756611212832,1,0,0
27,sapa_9_8_3720,0.06905756611212832,1,0,0
27,Node47,0.06905756611212832,1,0,0
27,Node45,0.06905756611212832,1,0,0
27,Node41,0.06905756611212832,1,0,0
27,Node31,0.06905756611212832,1,0,0
27,sace_14_7_g00150,0.06905756611212832,1,0,0
27,sace_19_7_3840,0.06905756611212832,1,0,0
27,sace_2_8_h03860,0.06905756611212832,1,0,0
27,Node69,0.06905756611212832,1,0,0
27,sace_6_169_fm00160,0.06905756611212832,1,0,0
27,Node68,0.06905756611212832,1,0,0
27,sace_40_8_h03830,0.06905756611212832,1,0,0
27,sace_24_8_3780,0.06905756611212832,1,0,0
27,Node67,0.06905756611212832,1,0,0
27,sace_53_29_ac00130,0.06905756611212832,1,0,0
27,sace_1_ynr070w,0.06905756611212832,1,0,0
27,sace_15_7_g03870,0.06905756611212832,1,0,0
27,Node65,0.06905756611212832,1,0,0
27,sace_4_8_h03690,0.06905756611212832,1,0,0
27,sace_5_78_bz00120,0.06905756611212832,1,0,0
27,Node78,0.06905756611212832,1,0,0
27,Node64,0.06905756611212832,1,0,0
27,sace_32_7_3770,0.06905756611212832,1,0,0
27,sace_7_7_g03880,0.06905756611212832,1,0,0
27,Node63,0.06905756611212832,1,0,0
27,sace_21_7_3790,0.06905756611212832,1,0,0
27,sace_59_336_lx00100,0.06905756611212832,1,0,0
27,sace_46_8_h03910,0.06905756611212832,1,0,0
27,sace_45_7_g03890,0.06905756611212832,1,0,0
27,Node86,0.06905756611212832,1,0,0
27,sace_25_7_g03880,0.06905756611212832,1,0,0
27,Node85,0.06905756611212832,1,0,0
27,sace_37_7_g03850,0.06905756611212832,1,0,0
27,sace_9_7_g00180,0.06905756611212832,1,0,0
27,sace_60_6_f03350,0.06905756611212832,1,0,0
27,Node93,0.06905756611212832,1,0,0
27,Node91,0.06905756611212832,1,0,0
27,sace_17_7_g03930,0.06905756611212832,1,0,0
27,Node90,0.06905756611212832,1,0,0
27,sace_23_7_3860,0.06905756611212832,1,0,0
27,sace_43_7_g03870,0.06905756611212832,1,0,0
27,Node98,0.06905756611212832,1,0,0
27,sace_35_7_3840,0.06905756611212832,1,0,0
27,Node97,0.06905756611212832,1,0,0
27,sace_31_7_3780,0.06905756611212832,1,0,0
27,sace_58_71_bs00120_AND_sace_58_71_bs00110,0.06905756611212832,1,0,0
27,sace_34_8_3770,0.06905756611212832,1,0,0
27,sace_57_8_h03900,0.06905756611212832,1,0,0
27,sace_56_17_q01110,0.06905756611212832,1,0,0
27,sace_49_8_h03830,0.06905756611212832,1,0,0
27,sace_8_73_bu00100,0.06905756611212832,1,0,0
27,Node62,0.06905756611212832,1,0,0
27,Node30,0.06905756611212832,1,0,0
27,Node28,0.06905756611212832,1,0,0
27,Node26,0.06905756611212832,1,0,0
27,Node24,0.06905756611212832,1,0,0
27,Node20,0.06905756611212832,1,0,0
27,Node18,0.06905756611212832,1,0,0
27,Node14,0.06905756611212832,1,0,0
27,tebl_1_i01760,0.06147855727160392,0.8830616541504248,0,2
27,kaaf_1_c00820,0.07737762664570891,1.130584381460023,1,1
27,kaaf_1_c00830,0.1049174661364826,1.580142555864876,1,2
27,Node114,0.06490385201312471,0.93567658925234,0,0
27,nada_1_g01840,0.06905756611212832,1,0,0
27,naca_1_e01630,0.06254061550555956,0.899334489436833,1,0
27,Node118,0.06425573748056763,0.9256915476770665,0,0
27,naca_1_e01650,0.07468388269585258,1.088048664048384,0,1
27,naca_1_e01640,0.06567321575179141,0.9475476138625142,1,0
27,Node122,0.1080187555952186,1.632506826226302,0,0
27,nada_1_g01850,0.2166832357958174,3.729060676526077,0.25,2.75
27,Node121,0.07486834702632172,1.090953558060649,0,0
27,Node117,0.0988173073783617,1.478195010987801,0,0
27,Node113,0.07970588331164075,1.167549473016102,0,0
27,saba_1_58_bf00280,0.01318610023279913,0.1801327475379863,0,0
27,saeu_1_4_d02400,0.01404522161071446,0.1920362243539541,0,0
27,Node127,0.3037548191030771,5.881289171544575,0,0
27,saar_1_2_b02590,0.01744884144569811,0.2393993588636507,1,0
27,sami_1_4.244,0.006180282865576575,0.08383247782722972,0,0
27,sace_5_33_ag00510,0.06905756611212832,1,0,0
27,sace_4_1_a02360,0.05224133634914771,0.7430671693301979,0,0
27,sace_31_1_2300,0.04619325042969163,0.652874475910135,0,0
27,sace_17_1_a02410,0.05100476657964188,0.7245332021493724,0,0
27,sace_21_1_2310,0.06080189510933033,0.8727130435910641,0,0
27,sace_6_120_dp00100,0.05927678547749967,0.8494431952055574,0,0
27,Node142,0.06731057570765062,0.9728767204961087,0,0
27,sace_23_1_2290,0.06235829534170736,0.8965383624926063,0,0
27,sace_22_1_2300,0.06905756611212832,1,0,0
27,sace_29_1_2290,0.06731434747946877,0.9729351705103828,0,0
27,sace_34_1_2320,0.06561746793650206,0.9466867868206357,0,0
27,sace_58_25_y00780,0.06396803373721763,0.9212635313056735,0,0
27,sace_37_1_a02430,0.06079944831306393,0.8726756502886988,0,0
27,sace_15_1_a02420,0.06905756611212832,1,0,0
27,Node151,0.06905756611212832,1,0,0
27,sace_9_1_a02440,0.06236289678999923,0.8966089185662059,0,0
27,Node150,0.05780585087921553,0.8270713061158683,0,0
27,Node139,0.05780260444125388,0.8270220073140181,0,0
27,sace_50_1_a02410_AND_sace_50_1_a02420,0.0673120217755571,0.9728991297199667,0,0
27,sace_49_1_a02460,0.06905756611212832,1,0,0
27,sace_8_2_b02430,0.06561211560833989,0.9466041445231259,0,0
27,sace_2_1_a02390,0.05227105014583262,0.7435131210016508,0,0
27,sace_57_1_a02410,0.0450630228480071,0.6361465399042185,0,0
27,sace_46_1_a02400,0.06396809527183407,0.9212644780870883,0,0
27,sace_56_1_a02020,0.06080153615195058,0.8727075577924056,0,0
27,sace_24_1_2300,0.06561771136362368,0.9466905454648137,0,0
27,sace_40_1_a02390,0.06561829338907127,0.9466995322551018,0,0
27,sace_59_110_df00100,0.05495876947393394,0.7839670371302736,0,0
27,sace_47_1_a02400,0.06396582424625943,0.9212295358081656,0,0
27,sace_7_1_a02410,0.06731410677944631,0.9729314404403547,0,0
27,sace_52_1_a02400_AND_sace_52_1_a02410,0.04973521240681672,0.7055550410749764,0,0
27,sace_25_1_a02400,0.05099670538589782,0.7244125377468753,0,0
27,sace_1_ydr011w,0.05228790060428232,0.7437660290834429,0,0
27,sace_16_1_a02380,0.06396644570217783,0.9212390975885404,0,0
27,sace_45_1_a02420,0.05228715677358874,0.7437548647586493,0,0
27,sace_48_1_a02380,0.06079992750824812,0.8726829736008689,0,0
27,sace_60_4_d02440,0.05228839781997647,0.7437734919171484,0,0
27,Node136,0.03795336236434966,0.5318212538845013,0,1
27,sapa_14_1_a02440,0.06607581250694325,0.9537673420662527,0,0
27,sapa_8_1_2350,0.06905756611212832,1,0,0
27,Node176,0.04963825852803142,0.7041077923827151,0,0
27,sapa_11_1_a02470,0.06607751546159905,0.9537936624482721,0,0
27,sapa_25_1_a02460,0.06607786538680757,0.9537990708044959,0,0
27,sapa_4_1_a02470,0.06754889639145396,0.9765708334907764,0,0
27,sapa_5_1_2350,0.06754881867732034,0.9765696285674897,0,0
27,sapa_9_1_2360,0.06905756611212832,1,0,0
27,Node179,0.05586322180690736,0.7976320979835317,0,0
27,Node175,0.04310712300228733,0.6072916023370785,0,0
27,sapa_18_1_2390,0.03257311650717399,0.4538922001544688,0,0
27,sapa_2_1_a02460,0.06755687065503489,0.9766944719900457,0,0
27,sapa_23_1_a02480,0.06755693422503037,0.9766954576317306,0,0
27,sapa_3_1_a02470,0.06905756611212832,1,0,0
27,Node188,0.06753837207879135,0.9764076605035443,0,0
27,sapa_17_1_2380,0.06192217910814119,0.8898543380755892,0,0
27,sapa_7_1_2370,0.06464210488242432,0.9316423708696167,0,0
27,Node187,0.03403199132522317,0.4749371885912539,0,0
27,Node185,0.02922521343281246,0.4058361806564676,0,0
27,Node174,0.01484479659880511,0.2031333143301035,0,0
27,Node135,0.0117453280285676,0.1602167187275647,0,0
27,Node133,0.01468459252754624,0.2009084415750579,0,0
27,Node131,0.03667615650008799,0.5132430370744615,0,0
27,saku_1_4.262,0.009290287311414893,0.1264137408482108,0,0
27,Node130,0.5140243299801655,14.25872546304961,0.5,2.5
27,Node126,0.1003572838249018,1.503801069095903,0,2
27,Node112,0.06638785036214827,0.9585917133620345,0,0
27,cagl_1_i04862g,0.06905756611212832,1,0,0
27,kana_1_k01350,0.06905756611212832,1,0,0
27,Node195,0.06905756611212832,1,0,0
27,Node111,0.0645128323769231,0.9296507710693328,0,0
27,Node109,0.07131847423580207,1.035253711021253,0,0
27,Node13,0.07052199875290599,1.022814923508046,0,0
27,tebl_1_g02820,0.07253651978833864,1.054317598457995,1,1
27,teph_1_m00640,0.06905756611212832,1,0,0
27,vapo_1_1036.28,0.06905756611212832,1,0,0
27,Node200,0.06905756611212832,1,0,0
27,Node198,0.07634742140124173,1.114287568309239,0,0
27,Node12,0.06773171281361327,0.9794058773732819,0,0
27,zyro_1_a04114g,0.07032118056757719,1.01968205227471,0,1
27,zyro_1_b14762g,0.06840018048730846,0.9897816790493557,0,1
27,Node205,0.07423373271828193,1.0809646842722,0,0
27,zyba_2_14_n01490,0.06905756611212832,1,0,0
27,zyba_2_33_ag00120,0.06905756611212832,1,0,0
27,Node209,0.06905756611212832,1,0,0
27,zyba_2_1_a00860,0.06905756611212832,1,0,0
27,zyba_3_2_b02230,0.06905756611212832,1,0,0
27,Node213,0.06905756611212832,1,0,0
27,zyba_2_2_b00600,0.05646970461913405,0.8068099128155869,0,0
27,zyba_3_3_c03460,0.0505839640441171,0.7182371355570961,0,0
27,Node216,0.07865606014195214,1.150858591164825,0,1
27,Node212,0.07700612408225005,1.124703389682694,0,0
27,Node208,0.07806862936285731,1.141535758690961,0,0
27,Node204,0.07504680461829316,1.093764962263852,0.5,1.5
27,tode_1_d04040,0.06905756611212832,1,0,0
27,Node203,0.0741818023470644,1.080147902718816,0,0
27,Node11,0.06280174541698695,0.9033411656536553,0,0
27,lath_1_a01914g,0.07899389092587994,1.156225528014806,0,1
27,lawa_1_23.5161,0.07821304266914843,1.143826571580233,0,1
27,Node221,0.06230975973151626,0.8957941863530533,2,0
27,lakl_1_c11616g,0.06905756611212832,1,0,0
27,Node220,0.06440120509366766,0.9279314601331311,0,0
27,Node10,0.06967723423679306,1.009645266691831,0,0
27,ercy_1_3604,0.06905756611212832,1,0,0
27,asac_1_6_f03560,0.06905756611212832,1,0,0
27,ergo_1_abr125c,0.07063928193770674,1.024645230261071,0,0
27,Node227,0.06934382897531166,1.004454146338765,0,1
27,Node225,0.06939915167816613,1.005315263497532,0,0
27,Node9,0.07475533929164346,1.089173805608398,0,0
28,lakl_1_h21010g,0.1165217615777623,1,0,0
28,klae_1_14_n00120,0.1165217615777623,1,0,0
28,klwi_1_33_ag00170,0.1165217615777623,1,0,0
28,klla_1_d03432g,0.1194714020782668,1.028748724465462,0,2
28,klma_1_1_a01880,0.1165217615777623,1,0,0
28,Node6,0.1193241195965373,1.027308665283778,0,0
28,Node4,0.1193119719525264,1.027189912806986,0,0
28,Node2,0.1194838666432912,1.028870619259823,0,0
28,teph_1_a04220,0.1165217615777623,1,0,0
28,vapo_1_1037.47,0.1165217615777623,1,0,0
28,Node15,0.1165217615777623,1,0,0
28,sami_1_17.26,0.09964156471361708,0.8391003765145243,0,0
28,saeu_1_2_b00130,0.1165217615777623,1,0,0
28,sauv_1_7.3,0.1165217615777623,1,0,0
28,Node21,0.1165217615777623,1,0,0
28,saar_1_8_h03780,0.1165217615777623,1,0,0
28,saku_1_14.404,0.1165217615777623,1,0,0
28,sami_1_14.399,0.1165217615777623,1,0,0
28,sapa_18_8_3730,0.1165217615777623,1,0,0
28,sapa_3_8_h03890,0.1165217615777623,1,0,0
28,sapa_16_8_h03890,0.1165217615777623,1,0,0
28,sapa_17_8_3730,0.1165217615777623,1,0,0
28,sapa_2_8_h03860,0.1165217615777623,1,0,0
28,sapa_7_8_3740,0.1165217615777623,1,0,0
28,sapa_23_8_h03850,0.1165217615777623,1,0,0
28,Node34,0.1165217615777623,1,0,0
28,Node32,0.1165217615777623,1,0,0
28,sapa_13_8_h03820,0.1165217615777623,1,0,0
28,sapa_8_8_3750,0.1165217615777623,1,0,0
28,Node42,0.1165217615777623,1,0,0
28,sapa_10_8_3760,0.1165217615777623,1,0,0
28,sapa_11_8_h03830,0.1165217615777623,1,0,0
28,sapa_5_8_3700,0.1165217615777623,1,0,0
28,sapa_19_8_h03900,0.1165217615777623,1,0,0
28,sapa_24_8_h03850,0.1165217615777623,1,0,0
28,Node50,0.1165217615777623,1,0,0
28,sapa_1_8_h03820,0.1165217615777623,1,0,0
28,sapa_21_8_h03870,0.1165217615777623,1,0,0
28,Node53,0.1165217615777623,1,0,0
28,sapa_4_8_h03850,0.1165217615777623,1,0,0
28,sapa_20_8_h03860,0.1165217615777623,1,0,0
28,sapa_22_8_h03900,0.1165217615777623,1,0,0
28,sapa_25_8_h03870,0.1165217615777623,1,0,0
28,sapa_6_8_3750,0.1165217615777623,1,0,0
28,sapa_9_8_3720,0.1165217615777623,1,0,0
28,Node47,0.1165217615777623,1,0,0
28,Node45,0.1165217615777623,1,0,0
28,Node41,0.1165217615777623,1,0,0
28,Node31,0.1165217615777623,1,0,0
28,sace_14_7_g00150,0.1165217615777623,1,0,0
28,sace_19_7_3840,0.1165217615777623,1,0,0
28,sace_2_8_h03860,0.1165217615777623,1,0,0
28,Node69,0.1165217615777623,1,0,0
28,sace_6_169_fm00160,0.1165217615777623,1,0,0
28,Node68,0.1165217615777623,1,0,0
28,sace_40_8_h03830,0.1165217615777623,1,0,0
28,sace_24_8_3780,0.1165217615777623,1,0,0
28,Node67,0.1165217615777623,1,0,0
28,sace_53_29_ac00130,0.1165217615777623,1,0,0
28,sace_1_ynr070w,0.1165217615777623,1,0,0
28,sace_15_7_g03870,0.1165217615777623,1,0,0
28,Node65,0.1165217615777623,1,0,0
28,sace_4_8_h03690,0.1165217615777623,1,0,0
28,sace_5_78_bz00120,0.1165217615777623,1,0,0
28,Node78,0.1165217615777623,1,0,0
28,Node64,0.1165217615777623,1,0,0
28,sace_32_7_3770,0.1165217615777623,1,0,0
28,sace_7_7_g03880,0.1165217615777623,1,0,0
28,Node63,0.1165217615777623,1,0,0
28,sace_21_7_3790,0.1165217615777623,1,0,0
28,sace_59_336_lx00100,0.1165217615777623,1,0,0
28,sace_46_8_h03910,0.1165217615777623,1,0,0
28,sace_45_7_g03890,0.1165217615777623,1,0,0
28,Node86,0.1165217615777623,1,0,0
28,sace_25_7_g03880,0.1165217615777623,1,0,0
28,Node85,0.1165217615777623,1,0,0
28,sace_37_7_g03850,0.1165217615777623,1,0,0
28,sace_9_7_g00180,0.1165217615777623,1,0,0
28,sace_60_6_f03350,0.1165217615777623,1,0,0
28,Node93,0.1165217615777623,1,0,0
28,Node91,0.1165217615777623,1,0,0
28,sace_17_7_g03930,0.1165217615777623,1,0,0
28,Node90,0.1165217615777623,1,0,0
28,sace_23_7_3860,0.1165217615777623,1,0,0
28,sace_43_7_g03870,0.1165217615777623,1,0,0
28,Node98,0.1165217615777623,1,0,0
28,sace_35_7_3840,0.1165217615777623,1,0,0
28,Node97,0.1165217615777623,1,0,0
28,sace_31_7_3780,0.1165217615777623,1,0,0
28,sace_58_71_bs00120_AND_sace_58_71_bs00110,0.1165217615777623,1,0,0
28,sace_34_8_3770,0.1165217615777623,1,0,0
28,sace_57_8_h03900,0.1165217615777623,1,0,0
28,sace_56_17_q01110,0.1165217615777623,1,0,0
28,sace_49_8_h03830,0.1165217615777623,1,0,0
28,sace_8_73_bu00100,0.1165217615777623,1,0,0
28,Node62,0.1165217615777623,1,0,0
28,Node30,0.1165217615777623,1,0,0
28,Node28,0.1165217615777623,1,0,0
28,Node26,0.1165217615777623,1,0,0
28,Node24,0.1165217615777623,1,0,0
28,Node20,0.1165217615777623,1,0,0
28,Node18,0.09953347243208585,0.838089494459467,0,0
28,Node14,0.1007421255223265,0.849406685796625,0,0
28,tebl_1_i01760,0.1174610380734545,1.00913382161604,0.5,1.5
28,kaaf_1_c00820,0.10362556278017,0.87652892915326,0.5,1.5
28,kaaf_1_c00830,0.167058398262495,1.520696597745383,0.1666666666666667,2.833333333333333
28,Node114,0.1013430305028949,0.8550445735130481,0,0
28,nada_1_g01840,0.1165217615777623,1,0,0
28,naca_1_e01630,0.1284083977496701,1.117041233746038,0,1
28,Node118,0.1283795737794083,1.116753558707821,0,0
28,naca_1_e01650,0.1479218203176553,1.316259787615014,0.5,2.5
28,naca_1_e01640,0.09422165381594746,0.7887104656740153,0,1
28,Node122,0.1610495586220546,1.455499454238017,0,0
28,nada_1_g01850,0.1906023305620546,1.785480337580373,0.1666666666666667,2.833333333333333
28,Node121,0.09721502421919276,0.8164655798466967,0,0
28,Node117,0.08953490967293093,0.7456206310119895,0,0
28,Node113,0.1022761240432945,0.8638141228370582,0,0
28,saba_1_58_bf00280,0.01558025273846391,0.1200004836142235,0,0
28,saeu_1_4_d02400,0.0162423802319607,0.1251844480104898,0,0
28,Node127,0.7217098588559516,19.66317442969316,0.5,2.5
28,saar_1_2_b02590,0.08514513911213213,0.7056615825261676,0,1
28,sami_1_4.244,0.01674789701453012,0.1291469673962995,1,0
28,sace_5_33_ag00510,0.1165217615777623,1,0,0
28,sace_4_1_a02360,0.08959145124978089,0.7461378293318832,0,0
28,sace_31_1_2300,0.07984695863823188,0.6579412680768328,0,0
28,sace_17_1_a02410,0.08760190779737598,0.7279775908247654,0,0
28,sace_21_1_2310,0.103328931050888,0.8737306966419867,0,0
28,sace_6_120_dp00100,0.1008859383816804,0.8507552992780739,0,0
28,Node142,0.1137344065558492,0.9730088519958721,0,0
28,sace_23_1_2290,0.1058201077497555,0.8972885270491994,0,0
28,sace_22_1_2300,0.1165217615777623,1,0,0
28,sace_29_1_2290,0.1137403852399225,0.9730665644537548,0,0
28,sace_34_1_2320,0.1110307233506102,0.9469896497441498,0,0
28,sace_58_25_y00780,0.1083947098109158,0.9217735993832622,0,0
28,sace_37_1_a02430,0.1033249715584008,0.8736933578635658,0,0
28,sace_15_1_a02420,0.1165217615777623,1,0,0
28,Node151,0.1165217615777623,1,0,0
28,sace_9_1_a02440,0.1058274701415008,0.8973583441023061,0,0
28,Node150,0.09852791589051135,0.8286971188014706,0,0
28,Node139,0.09852270974852774,0.8286485454857925,0,0
28,sace_50_1_a02410_AND_sace_50_1_a02420,0.1137366729426545,0.973030729419661,0,0
28,sace_49_1_a02460,0.1165217615777623,1,0,0
28,sace_8_2_b02430,0.1110221730041505,0.9469076155630849,0,0
28,sace_2_1_a02390,0.08963924157874485,0.7465750281495591,0,0
28,sace_57_1_a02410,0.07802199326071341,0.6416309354771037,0,0
28,sace_46_1_a02400,0.1083948081904578,0.9217745376976718,0,0
28,sace_56_1_a02020,0.1033283146943476,0.8737248842591697,0,0
28,sace_24_1_2300,0.111031112225017,0.9469933807408337,0,0
28,sace_40_1_a02390,0.1110320420094767,0.9470023014304471,0,0
28,sace_59_110_df00100,0.09395885827161075,0.7862825312111652,0,0
28,sace_47_1_a02400,0.1083911773468569,0.9217399079433147,0,0
28,sace_7_1_a02410,0.1137400010338478,0.9730628556749336,0,0
28,sace_52_1_a02400_AND_sace_52_1_a02410,0.08555784737557065,0.7094020298431399,0,0
28,sace_25_1_a02400,0.08758893344519394,0.7278594229065188,0,0
28,sace_1_ydr011w,0.08966634274717696,0.7468229773437948,0,0
28,sace_16_1_a02380,0.1083921709112527,0.9217493841953864,0,0
28,sace_45_1_a02420,0.08966514642414689,0.7468120318462588,0,0
28,sace_48_1_a02380,0.1033257388663101,0.8737005936994978,0,0
28,sace_60_4_d02440,0.0896671424323464,0.7468302939054787,0,0
28,Node136,0.01749049189756679,0.1349752301320941,0,0
28,sapa_14_1_a02440,0.1110547130658628,0.9472198215497354,0,0
28,sapa_8_1_2350,0.1165217615777623,1,0,0
28,Node176,0.08129004965941239,0.6708845393462722,0,0
28,sapa_11_1_a02470,0.1110578309075879,0.9472497369170364,0,0
28,sapa_25_1_a02460,0.1110584715661981,0.9472558839958038,0,0
28,sapa_4_1_a02470,0.1137536811746219,0.9731949133931782,0,0
28,sapa_5_1_2350,0.11375353868546,0.9731935378897136,0,0
28,sapa_9_1_2360,0.1165217615777623,1,0,0
28,Node179,0.09247182949994504,0.7725705517860653,0,0
28,Node175,0.0694268572447153,0.5656734650843099,0,0
28,sapa_18_1_2390,0.05150990769423287,0.411762495963105,0,0
28,sapa_2_1_a02460,0.1137683020722425,0.973336056972681,0,0
28,sapa_23_1_a02480,0.1137684186289463,0.9733371821774655,0,0
28,sapa_3_1_a02470,0.1165217615777623,1,0,0
28,Node188,0.1137343853275641,0.9730086470798402,0,0
28,sapa_17_1_2380,0.1034674046823667,0.8750367371743342,0,0
28,sapa_7_1_2370,0.1084317976377734,0.9221273465694393,0,0
28,Node187,0.0539907484205961,0.4327257894901266,0,0
28,Node185,0.0456831629652899,0.3629546746558696,0,0
28,Node174,0.01954000289955458,0.1511066437877731,1,0
28,Node135,0.01544486067877998,0.1189413234226461,0,0
28,Node133,0.03727312753924656,0.2935496425364298,0,0
28,Node131,0.05271545749073427,0.4219357694457629,0,0
28,saku_1_4.262,0.02141836890570636,0.1659503413255861,0,0
28,Node130,0.2371574088511994,2.357168229276985,0,0
28,Node126,0.09815463721908994,0.8252158494102818,0,1
28,Node112,0.113143813203901,0.9673116675576243,0,0
28,cagl_1_i04862g,0.1165217615777623,1,0,0
28,kana_1_k01350,0.1165217615777623,1,0,0
28,Node195,0.1165217615777623,1,0,0
28,Node111,0.1119789131037416,0.9560966226017359,0,0
28,Node109,0.1313453324983723,1.14645312271536,0,0
28,Node13,0.1248578518679008,1.081747930614687,0,0
28,tebl_1_g02820,0.1401833913510457,1.236173835796961,0,1
28,teph_1_m00640,0.1165217615777623,1,0,0
28,vapo_1_1036.28,0.1165217615777623,1,0,0
28,Node200,0.1165217615777623,1,0,0
28,Node198,0.1405979789751038,1.240427889303338,0,0
28,Node12,0.109919642565699,0.9363428647677016,0,0
28,zyro_1_a04114g,0.234957931196203,2.328593105564524,0.5,1.5
28,zyro_1_b14762g,0.3537382107054139,4.150135829182667,0.6666666666666666,2.333333333333333
28,Node205,0.1132872621574382,0.968694756317768,0,0
28,zyba_2_14_n01490,0.1165217615777623,1,0,0
28,zyba_2_33_ag00120,0.1165217615777623,1,0,0
28,Node209,0.1165217615777623,1,0,0
28,zyba_2_1_a00860,0.09071034217015264,0.7563858026481227,0,0
28,zyba_3_2_b02230,0.1031063109985455,0.8716318583945645,0,0
28,Node213,0.1197720125056319,1.031689448134907,0,0
28,zyba_2_2_b00600,0.3668044825578829,4.392235497362467,0,0
28,zyba_3_3_c03460,0.4173450902558509,5.430911343219503,0,1
28,Node216,0.1265436331464184,1.098469237821171,0,2
28,Node212,0.1101013919675161,0.9380826356604194,0,0
28,Node208,0.1100669575313712,0.9377529622420643,0,0
28,Node204,0.1149557047664587,0.9848142773398714,0,0
28,tode_1_d04040,0.1165217615777623,1,0,0
28,Node203,0.1152424975476125,0.9875912254801233,0,0
28,Node11,0.1158587501954266,0.993564351892345,0,0
28,lath_1_a01914g,0.1394049330923013,1.22819720551038,0,1
28,lawa_1_23.5161,0.1515675039827246,1.354495664905515,0,1
28,Node221,0.1131876927217456,0.9677346922808495,0.5,1.5
28,lakl_1_c11616g,0.1165217615777623,1,0,0
28,Node220,0.1131418346957557,0.9672925945453426,0,0
28,Node10,0.1124428001403623,0.9605591554012511,0,0
28,ercy_1_3604,0.1165217615777623,1,0,0
28,asac_1_6_f03560,0.1165217615777623,1,0,0
28,ergo_1_abr125c,0.1116799718438707,0.953223316184027,0,0
28,Node227,0.111461417786217,0.9511238835462726,0,1
28,Node225,0.1114622477333796,0.9511318540741299,0,0
28,Node9,0.1189829462562219,1.023974681484672,0,0
31,lakl_1_h21010g,0.529419306707629,1,0,0
31,klae_1_14_n00120,0.529419306707629,1,0,0
31,klwi_1_33_ag00170,0.529419306707629,1,0,0
31,klla_1_d03432g,0.5107044987650481,0.927753905156656,1,0
31,klma_1_1_a01880,0.529419306707629,1,0,0
31,Node6,0.5162607327039033,0.9486195729207186,0,0
31,Node4,0.5173626468184523,0.9528147452280638,0,0
31,Node2,0.5120397185197901,0.9327247634598939,0,0
31,teph_1_a04220,0.529419306707629,1,0,0
31,vapo_1_1037.47,0.5448572686787797,1.064068208523808,0.5,1.5
31,Node15,0.5419700727845744,1.051757894967003,0,0
31,sami_1_17.26,0.57114175112552,1.183762208578027,0,0
31,saeu_1_2_b00130,0.529419306707629,1,0,0
31,sauv_1_7.3,0.529419306707629,1,0,0
31,Node21,0.529419306707629,1,0,0
31,saar_1_8_h03780,0.529419306707629,1,0,0
31,saku_1_14.404,0.529419306707629,1,0,0
31,sami_1_14.399,0.529419306707629,1,0,0
31,sapa_18_8_3730,0.529419306707629,1,0,0
31,sapa_3_8_h03890,0.529419306707629,1,0,0
31,sapa_16_8_h03890,0.529419306707629,1,0,0
31,sapa_17_8_3730,0.529419306707629,1,0,0
31,sapa_2_8_h03860,0.529419306707629,1,0,0
31,sapa_7_8_3740,0.529419306707629,1,0,0
31,sapa_23_8_h03850,0.529419306707629,1,0,0
31,Node34,0.529419306707629,1,0,0
31,Node32,0.529419306707629,1,0,0
31,sapa_13_8_h03820,0.529419306707629,1,0,0
31,sapa_8_8_3750,0.529419306707629,1,0,0
31,Node42,0.529419306707629,1,0,0
31,sapa_10_8_3760,0.529419306707629,1,0,0
31,sapa_11_8_h03830,0.529419306707629,1,0,0
31,sapa_5_8_3700,0.529419306707629,1,0,0
31,sapa_19_8_h03900,0.529419306707629,1,0,0
31,sapa_24_8_h03850,0.529419306707629,1,0,0
31,Node50,0.529419306707629,1,0,0
31,sapa_1_8_h03820,0.529419306707629,1,0,0
31,sapa_21_8_h03870,0.529419306707629,1,0,0
31,Node53,0.529419306707629,1,0,0
31,sapa_4_8_h03850,0.529419306707629,1,0,0
31,sapa_20_8_h03860,0.529419306707629,1,0,0
31,sapa_22_8_h03900,0.529419306707629,1,0,0
31,sapa_25_8_h03870,0.529419306707629,1,0,0
31,sapa_6_8_3750,0.529419306707629,1,0,0
31,sapa_9_8_3720,0.529419306707629,1,0,0
31,Node47,0.529419306707629,1,0,0
31,Node45,0.529419306707629,1,0,0
31,Node41,0.529419306707629,1,0,0
31,Node31,0.529419306707629,1,0,0
31,sace_14_7_g00150,0.529419306707629,1,0,0
31,sace_19_7_3840,0.529419306707629,1,0,0
31,sace_2_8_h03860,0.529419306707629,1,0,0
31,Node69,0.529419306707629,1,0,0
31,sace_6_169_fm00160,0.529419306707629,1,0,0
31,Node68,0.529419306707629,1,0,0
31,sace_40_8_h03830,0.529419306707629,1,0,0
31,sace_24_8_3780,0.529419306707629,1,0,0
31,Node67,0.529419306707629,1,0,0
31,sace_53_29_ac00130,0.529419306707629,1,0,0
31,sace_1_ynr070w,0.529419306707629,1,0,0
31,sace_15_7_g03870,0.529419306707629,1,0,0
31,Node65,0.529419306707629,1,0,0
31,sace_4_8_h03690,0.529419306707629,1,0,0
31,sace_5_78_bz00120,0.529419306707629,1,0,0
31,Node78,0.529419306707629,1,0,0
31,Node64,0.529419306707629,1,0,0
31,sace_32_7_3770,0.529419306707629,1,0,0
31,sace_7_7_g03880,0.529419306707629,1,0,0
31,Node63,0.529419306707629,1,0,0
31,sace_21_7_3790,0.529419306707629,1,0,0
31,sace_59_336_lx00100,0.529419306707629,1,0,0
31,sace_46_8_h03910,0.529419306707629,1,0,0
31,sace_45_7_g03890,0.529419306707629,1,0,0
31,Node86,0.529419306707629,1,0,0
31,sace_25_7_g03880,0.529419306707629,1,0,0
31,Node85,0.529419306707629,1,0,0
31,sace_37_7_g03850,0.529419306707629,1,0,0
31,sace_9_7_g00180,0.529419306707629,1,0,0
31,sace_60_6_f03350,0.529419306707629,1,0,0
31,Node93,0.529419306707629,1,0,0
31,Node91,0.529419306707629,1,0,0
31,sace_17_7_g03930,0.529419306707629,1,0,0
31,Node90,0.529419306707629,1,0,0
31,sace_23_7_3860,0.529419306707629,1,0,0
31,sace_43_7_g03870,0.529419306707629,1,0,0
31,Node98,0.529419306707629,1,0,0
31,sace_35_7_3840,0.529419306707629,1,0,0
31,Node97,0.529419306707629,1,0,0
31,sace_31_7_3780,0.529419306707629,1,0,0
31,sace_58_71_bs00120_AND_sace_58_71_bs00110,0.529419306707629,1,0,0
31,sace_34_8_3770,0.529419306707629,1,0,0
31,sace_57_8_h03900,0.529419306707629,1,0,0
31,sace_56_17_q01110,0.529419306707629,1,0,0
31,sace_49_8_h03830,0.529419306707629,1,0,0
31,sace_8_73_bu00100,0.529419306707629,1,0,0
31,Node62,0.529419306707629,1,0,0
31,Node30,0.529419306707629,1,0,0
31,Node28,0.529419306707629,1,0,0
31,Node26,0.529419306707629,1,0,0
31,Node24,0.529419306707629,1,0,0
31,Node20,0.529419306707629,1,0,0
31,Node18,0.5950327529216989,1.30603646303458,0.5,2.5
31,Node14,0.5555852885025054,1.111211278355815,0,0
31,tebl_1_i01760,0.6868785219697323,1.949850923688031,0,2
31,kaaf_1_c00820,0.7771370381541626,3.099517124174465,0.5,2.5
31,kaaf_1_c00830,0.6003705010734139,1.335353155470463,0,1
31,Node114,0.529462786589369,1.000174539851853,0,0
31,nada_1_g01840,0.5294193067076357,1.000000000000027,0,0
31,naca_1_e01630,0.4654583886800469,0.7739870129478287,0,0
31,Node118,0.4817572692868629,0.8262840845699436,0,0
31,naca_1_e01650,0.1537599842538324,0.1615043031874787,0,0
31,naca_1_e01640,0.2027016303937938,0.2259803599767066,0,0
31,Node122,0.7302005729063163,2.405666810101751,1,2
31,nada_1_g01850,0.6523733851371891,1.668082575156772,1,0
31,Node121,0.5290099593504484,0.998358350298471,0,0
31,Node117,0.5898410137869771,1.27825372383518,0,0
31,Node113,0.546557428275168,1.071390619802327,0,0
31,saba_1_58_bf00280,0.8746601216345417,6.202751572901214,0.6666666666666666,2.333333333333333
31,saeu_1_4_d02400,0.6957726703119491,2.032841277295094,0,0
31,Node127,0.7390040499175827,2.516792321661685,0,0
31,saar_1_2_b02590,0.07973829595275983,0.07701759110809227,0,0
31,sami_1_4.244,0.08777496763486725,0.08552695746320037,0,0
31,sace_5_33_ag00510,0.529419306707629,1,0,0
31,sace_4_1_a02360,0.5013712258174488,0.8937507092393059,0,0
31,sace_31_1_2300,0.4888086056235358,0.8499426827035214,0,0
31,sace_17_1_a02410,0.4989358111147395,0.8850863479672597,0,0
31,sace_21_1_2310,0.516692055760226,0.9502594138727558,0,0
31,sace_6_120_dp00100,0.5141394524365616,0.9405970788538698,0,0
31,Node142,0.5268663841150973,0.9898081255243453,0,0
31,sace_23_1_2290,0.5192272752251756,0.9599575022132038,0,0
31,sace_22_1_2300,0.529419306707629,1,0,0
31,sace_29_1_2290,0.5268719387871935,0.9898301817016669,0,0
31,sace_34_1_2320,0.5243240429514392,0.979767213698073,0,0
31,sace_58_25_y00780,0.5217792404895383,0.9698234961192611,0,0
31,sace_37_1_a02430,0.516687983545461,0.950243918091479,0,0
31,sace_15_1_a02420,0.529419306707629,1,0,0
31,Node151,0.529419306707629,1,0,0
31,sace_9_1_a02440,0.5192346699066118,0.9599859390206219,0,0
31,Node150,0.5116098569518805,0.9311214753001318,0,0
31,Node139,0.5116041978995999,0.9311003871141154,0,0
31,sace_50_1_a02410_AND_sace_50_1_a02420,0.5268684936247628,0.9898165017848413,0,0
31,sace_49_1_a02460,0.529419306707629,1,0,0
31,sace_8_2_b02430,0.5243158958548674,0.9797352094701272,0,0
31,sace_2_1_a02390,0.5014289763075142,0.8939571928725641,0,0
31,sace_57_1_a02410,0.4862626371286812,0.8413255522195687,0,0
31,sace_46_1_a02400,0.5217793367268029,0.9698238701616639,0,0
31,sace_56_1_a02020,0.5166914309467534,0.9502570362864716,0,0
31,sace_24_1_2300,0.5243244134694877,0.9797686692296618,0,0
31,sace_40_1_a02390,0.5243252993588434,0.9797721493390724,0,0
31,sace_59_110_df00100,0.5065109483538154,0.9123167434455955,0,0
31,sace_47_1_a02400,0.5217757848837297,0.9698100654226858,0,0
31,sace_7_1_a02410,0.5268715822340652,0.9898287659051466,0,0
31,sace_52_1_a02400_AND_sace_52_1_a02410,0.4963679063658371,0.8760413915523069,0,0
31,sace_25_1_a02400,0.4989197254947554,0.8850294008868627,0,0
31,sace_1_ydr011w,0.5014617103663694,0.8940742529037629,0,0
31,sace_16_1_a02380,0.521776756842962,0.9698138430589267,0,0
31,sace_45_1_a02420,0.5014602656259282,0.8940690860536553,0,0
31,sace_48_1_a02380,0.5166887747949769,0.9502469289705477,0,0
31,sace_60_4_d02440,0.5014626760947212,0.8940777066713887,0,0
31,Node136,0.1228212829781064,0.12445715642045,0,0
31,sapa_14_1_a02440,0.5243468242268454,0.9798567111690571,0,0
31,sapa_8_1_2350,0.529419306707629,1,0,0
31,Node176,0.4907428204633742,0.8565468542648157,0,0
31,sapa_11_1_a02470,0.5243497942813763,0.9798683798204092,0,0
31,sapa_25_1_a02460,0.524350404561134,0.9798707774852495,0,0
31,sapa_4_1_a02470,0.5268842678048861,0.9898791389172616,0,0
31,sapa_5_1_2350,0.5268841355868509,0.989878613879997,0,0
31,sapa_9_1_2360,0.529419306707629,1,0,0
31,Node179,0.5047841634402529,0.9060361522024925,0,0
31,Node175,0.4732127566356981,0.7984643386796623,0,0
31,sapa_18_1_2390,0.438510135703998,0.6941799172609205,0,0
31,sapa_2_1_a02460,0.52689783381434,0.9899330110438433,0,0
31,sapa_23_1_a02480,0.526897941953906,0.9899334404904536,0,0
31,sapa_3_1_a02470,0.529419306707629,1,0,0
31,Node188,0.5268663613917384,0.9898080352967822,0,0
31,sapa_17_1_2380,0.5168336234863823,0.9507982763568478,0,0
31,sapa_7_1_2370,0.5218152664314475,0.9699635275554301,0,0
31,Node187,0.4441246663078265,0.7101691807548565,0,0
31,Node185,0.4238813251953846,0.6539833033387188,0,0
31,Node174,0.2492323867062891,0.2950755850996118,0,0
31,Node135,0.2147613014440195,0.2431020733099579,0,0
31,Node133,0.2945541090463594,0.3711382431837165,0,0
31,Node131,0.5934997601894647,1.297759067274691,0,0
31,saku_1_4.262,0.6231618112045294,1.469874492377408,0,1
31,Node130,0.7292240125345356,2.393785009612829,0.5,1.5
31,Node126,0.5991026448046189,1.328318973113543,0,1
31,Node112,0.5304307390240446,1.004068528770403,0,0
31,cagl_1_i04862g,0.529419306707629,1,0,0
31,kana_1_k01350,0.529419306707629,1,0,0
31,Node195,0.529419306707629,1,0,0
31,Node111,0.5318759979249469,1.009912652666394,0,1
31,Node109,0.550817620722481,1.08998229593752,0,0
31,Node13,0.5392267133461781,1.040203801001579,0,0
31,tebl_1_g02820,0.5287597759337491,0.9973564170885617,0,0
31,teph_1_m00640,0.7419523445096778,2.555703243528083,0,2
31,vapo_1_1036.28,0.653527659442785,1.676601048511047,0,1
31,Node200,0.5957872795621901,1.310133586318492,0,0
31,Node198,0.5577912600225428,1.121188703601837,0,0
31,Node12,0.5258492095925518,0.9857778984184855,0,0
31,zyro_1_a04114g,0.6861761789401175,1.943497836104181,0.5,1.5
31,zyro_1_b14762g,0.7314723123030389,2.421269603586996,0.6666666666666666,2.333333333333333
31,Node205,0.5497957870451793,1.085490890336992,0,0
31,zyba_2_14_n01490,0.529419306707629,1,0,0
31,zyba_2_33_ag00120,0.529419306707629,1,0,0
31,Node209,0.529419306707629,1,0,0
31,zyba_2_1_a00860,0.5147151271917402,0.9427672956789063,0,0
31,zyba_3_2_b02230,0.5222556938538533,0.9716771591289116,0,0
31,Node213,0.7527221036950994,2.7057252977104,0.5,2.5
31,zyba_2_2_b00600,0.5113007073758958,0.9299701597119059,0,0
31,zyba_3_3_c03460,0.5011236911200041,0.8928662044334535,0,0
31,Node216,0.6373900965309998,1.562427881625948,0,0
31,Node212,0.5345215774785064,1.020704472657099,0,0
31,Node208,0.5358778570282126,1.02628469753534,0,0
31,Node204,0.513490498458506,0.9381567673486026,0,0
31,tode_1_d04040,0.529419306707629,1,0,0
31,Node203,0.5201990467844001,0.9637020345636805,0,0
31,Node11,0.5123365986257344,0.9338337104588015,0,0
31,lath_1_a01914g,0.6387559341375059,1.571696030764048,0.5,1.5
31,lawa_1_23.5161,0.6619519042630322,1.740533041926536,1,1
31,Node221,0.5416655924357828,1.050468703916326,0,0
31,lakl_1_c11616g,0.7189591623474569,2.273888272012405,0.5,2.5
31,Node220,0.5336859761418731,1.017282666323337,0,0
31,Node10,0.5154174433553939,0.9454219162974168,0,0
31,ercy_1_3604,0.4749602560302686,0.8040802977655639,0,1
31,asac_1_6_f03560,0.7146509206397633,2.226136610861244,0,1
31,ergo_1_abr125c,0.7654153695889248,2.900226753396356,0,1
31,Node227,0.5009300504730886,0.8921748885194852,0,0
31,Node225,0.4970105911919791,0.8782964621298189,0,0
31,Node9,0.5235134712434107,0.9765884082840233,0,0
32,lakl_1_h21010g,0.4035547287190389,1,0,0
32,klae_1_14_n00120,0.4035547287190389,1,0,0
32,klwi_1_33_ag00170,0.4035547287190389,1,0,0
32,klla_1_d03432g,0.3957272649778347,0.9679014344452832,0,1
32,klma_1_1_a01880,0.4035547287190389,1,0,0
32,Node6,0.3984570548795137,0.9790007895233052,0,0
32,Node4,0.3990547293578269,0.9814443962437664,0,0
32,Node2,0.3969984898714912,0.9730577459836821,0,0
32,teph_1_a04220,0.4035547287190389,1,0,0
32,vapo_1_1037.47,0.4138866247253469,1.043681340078136,0,2
32,Node15,0.4113822672337802,1.032952580606281,0,0
32,sami_1_17.26,0.4010962722842087,0.9898280770946394,0,0
32,saeu_1_2_b00130,0.4035547287190389,1,0,0
32,sauv_1_7.3,0.4035547287190389,1,0,0
32,Node21,0.4035547287190389,1,0,0
32,saar_1_8_h03780,0.4035547287190389,1,0,0
32,saku_1_14.404,0.4035547287190389,1,0,0
32,sami_1_14.399,0.4035547287190389,1,0,0
32,sapa_18_8_3730,0.4035547287190389,1,0,0
32,sapa_3_8_h03890,0.4035547287190389,1,0,0
32,sapa_16_8_h03890,0.4035547287190389,1,0,0
32,sapa_17_8_3730,0.4035547287190389,1,0,0
32,sapa_2_8_h03860,0.4035547287190389,1,0,0
32,sapa_7_8_3740,0.4035547287190389,1,0,0
32,sapa_23_8_h03850,0.4035547287190389,1,0,0
32,Node34,0.4035547287190389,1,0,0
32,Node32,0.4035547287190389,1,0,0
32,sapa_13_8_h03820,0.4035547287190389,1,0,0
32,sapa_8_8_3750,0.4035547287190389,1,0,0
32,Node42,0.4035547287190389,1,0,0
32,sapa_10_8_3760,0.4035547287190389,1,0,0
32,sapa_11_8_h03830,0.4035547287190389,1,0,0
32,sapa_5_8_3700,0.4035547287190389,1,0,0
32,sapa_19_8_h03900,0.4035547287190389,1,0,0
32,sapa_24_8_h03850,0.4035547287190389,1,0,0
32,Node50,0.4035547287190389,1,0,0
32,sapa_1_8_h03820,0.4035547287190389,1,0,0
32,sapa_21_8_h03870,0.4035547287190389,1,0,0
32,Node53,0.4035547287190389,1,0,0
32,sapa_4_8_h03850,0.4035547287190389,1,0,0
32,sapa_20_8_h03860,0.4035547287190389,1,0,0
32,sapa_22_8_h03900,0.4035547287190389,1,0,0
32,sapa_25_8_h03870,0.4035547287190389,1,0,0
32,sapa_6_8_3750,0.4035547287190389,1,0,0
32,sapa_9_8_3720,0.4035547287190389,1,0,0
32,Node47,0.4035547287190389,1,0,0
32,Node45,0.4035547287190389,1,0,0
32,Node41,0.4035547287190389,1,0,0
32,Node31,0.4035547287190389,1,0,0
32,sace_14_7_g00150,0.4035547287190389,1,0,0
32,sace_19_7_3840,0.4035547287190389,1,0,0
32,sace_2_8_h03860,0.4035547287190389,1,0,0
32,Node69,0.4035547287190389,1,0,0
32,sace_6_169_fm00160,0.4035547287190389,1,0,0
32,Node68,0.4035547287190389,1,0,0
32,sace_40_8_h03830,0.4035547287190389,1,0,0
32,sace_24_8_3780,0.4035547287190389,1,0,0
32,Node67,0.4035547287190389,1,0,0
32,sace_53_29_ac00130,0.4035547287190389,1,0,0
32,sace_1_ynr070w,0.4035547287190389,1,0,0
32,sace_15_7_g03870,0.4035547287190389,1,0,0
32,Node65,0.4035547287190389,1,0,0
32,sace_4_8_h03690,0.4035547287190389,1,0,0
32,sace_5_78_bz00120,0.4035547287190389,1,0,0
32,Node78,0.4035547287190389,1,0,0
32,Node64,0.4035547287190389,1,0,0
32,sace_32_7_3770,0.4035547287190389,1,0,0
32,sace_7_7_g03880,0.4035547287190389,1,0,0
32,Node63,0.4035547287190389,1,0,0
32,sace_21_7_3790,0.4035547287190389,1,0,0
32,sace_59_336_lx00100,0.4035547287190389,1,0,0
32,sace_46_8_h03910,0.4035547287190389,1,0,0
32,sace_45_7_g03890,0.4035547287190389,1,0,0
32,Node86,0.4035547287190389,1,0,0
32,sace_25_7_g03880,0.4035547287190389,1,0,0
32,Node85,0.4035547287190389,1,0,0
32,sace_37_7_g03850,0.4035547287190389,1,0,0
32,sace_9_7_g00180,0.4035547287190389,1,0,0
32,sace_60_6_f03350,0.4035547287190389,1,0,0
32,Node93,0.4035547287190389,1,0,0
32,Node91,0.4035547287190389,1,0,0
32,sace_17_7_g03930,0.4035547287190389,1,0,0
32,Node90,0.4035547287190389,1,0,0
32,sace_23_7_3860,0.4035547287190389,1,0,0
32,sace_43_7_g03870,0.4035547287190389,1,0,0
32,Node98,0.4035547287190389,1,0,0
32,sace_35_7_3840,0.4035547287190389,1,0,0
32,Node97,0.4035547287190389,1,0,0
32,sace_31_7_3780,0.4035547287190389,1,0,0
32,sace_58_71_bs00120_AND_sace_58_71_bs00110,0.4035547287190389,1,0,0
32,sace_34_8_3770,0.4035547287190389,1,0,0
32,sace_57_8_h03900,0.4035547287190389,1,0,0
32,sace_56_17_q01110,0.4035547287190389,1,0,0
32,sace_49_8_h03830,0.4035547287190389,1,0,0
32,sace_8_73_bu00100,0.4035547287190389,1,0,0
32,Node62,0.4035547287190389,1,0,0
32,Node30,0.4035547287190389,1,0,0
32,Node28,0.4035547287190389,1,0,0
32,Node26,0.4035547287190389,1,0,0
32,Node24,0.4035547287190389,1,0,0
32,Node20,0.4035547287190389,1,0,0
32,Node18,0.3989547473544927,0.9810352788908487,0,1
32,Node14,0.3951949055784735,0.965748530539207,0,0
32,tebl_1_i01760,0.3778080555547099,0.8974597680669721,0,1
32,kaaf_1_c00820,0.4919340465811937,1.431050458863191,0,1
32,kaaf_1_c00830,0.6195703754225328,2.4070464680281,0.5,2.5
32,Node114,0.4301496752927951,1.115647402180793,0,0
32,nada_1_g01840,0.2833967841128034,0.5844997423908816,0,1
32,naca_1_e01630,0.3010709427778507,0.636654635497238,0,0
32,Node118,0.46066575715816,1.262397410817127,0,1
32,naca_1_e01650,0.301100573164408,0.6367442870252443,1,1
32,naca_1_e01640,0.3174833224247512,0.6875049155852001,0,0
32,Node122,0.4325589546805643,1.12665959424456,0,0
32,nada_1_g01850,0.384901208515859,0.9248526816111118,1,1
32,Node121,0.5142872593069813,1.564928244937813,0,2
32,Node117,0.4183403646703882,1.0629895697073,0,0
32,Node113,0.4098820538969428,1.026569225316119,0,0
32,saba_1_58_bf00280,0.5527244704624583,1.826424452409258,0,0
32,saeu_1_4_d02400,0.6627107135502104,2.903953140606478,0,2
32,Node127,0.7052490691308861,3.536352067700955,0,0
32,saar_1_2_b02590,0.3922188927465079,0.953782769599114,0,1
32,sami_1_4.244,0.1551769576236069,0.2714748747554998,0,0
32,sace_5_33_ag00510,0.4035547287190389,1,0,0
32,sace_4_1_a02360,0.3857203394960845,0.928056814364855,0,0
32,sace_31_1_2300,0.3778576725045036,0.8976492134772716,0,0
32,sace_17_1_a02410,0.3841904462887651,0.9220793538265772,0,0
32,sace_21_1_2310,0.3954110235651155,0.9666220717676168,0,0
32,sace_6_120_dp00100,0.3937882188971816,0.9600779735190261,0,0
32,Node142,0.4019140025519048,0.9932021742318169,0,0
32,sace_23_1_2290,0.3970261761735495,0.9731702884046048,0,0
32,sace_22_1_2300,0.4035547287190389,1,0,0
32,sace_29_1_2290,0.4019175706800485,0.9932169171658977,0,0
32,sace_34_1_2320,0.4002837337762192,0.9864845159721508,0,0
32,sace_58_25_y00780,0.398655473721254,0.9798114911965479,0,0
32,sace_37_1_a02430,0.3954084343889361,0.9666116027132914,0,0
32,sace_15_1_a02420,0.4035547287190389,1,0,0
32,Node151,0.4035547287190389,1,0,0
32,sace_9_1_a02440,0.3970308922232987,0.9731894597687184,0,0
32,Node150,0.3921833714417948,0.9536406554578553,0,0
32,Node139,0.3921797848424648,0.9536263070634819,0,0
32,sace_50_1_a02410_AND_sace_50_1_a02420,0.4019153590135752,0.9932077788934863,0,0
32,sace_49_1_a02460,0.4035547287190389,1,0,0
32,sace_8_2_b02430,0.4002785152607677,0.986463071285885,0,0
32,sace_2_1_a02390,0.3857566513878527,0.9281990506615955,0,0
32,sace_57_1_a02410,0.3762726981219358,0.8916124257858644,0,0
32,sace_46_1_a02400,0.3986555352303142,0.9798117425938259,0,0
32,sace_56_1_a02020,0.3954106283568922,0.966620473780038,0,0
32,sace_24_1_2300,0.4002839711075566,0.9864854912576352,0,0
32,sace_40_1_a02390,0.4002845385547277,0.9864878231188137,0,0
32,sace_59_110_df00100,0.3889583073541084,0.9408066243657428,0,0
32,sace_47_1_a02400,0.3986532651090683,0.9798024642825722,0,0
32,sace_7_1_a02410,0.401917341785856,0.9932159714064696,0,0
32,sace_52_1_a02400_AND_sace_52_1_a02410,0.3825803078620755,0.9158203606976192,0,0
32,sace_25_1_a02400,0.384180350742436,0.9220400080591069,0,0
32,sace_1_ydr011w,0.3857772343484592,0.9282796830697364,0,0
32,sace_16_1_a02380,0.3986538863253845,0.9798050032758276,0,0
32,sace_45_1_a02420,0.3857763258944987,0.9282761241464961,0,0
32,sace_48_1_a02380,0.3954089379491662,0.966613638797688,0,0
32,sace_60_4_d02440,0.3857778415997849,0.9282820620193392,0,0
32,Node136,0.1897828359396652,0.34619728045391,1,0
32,sapa_14_1_a02440,0.4007755258451088,0.9885071360237151,0,0
32,sapa_8_1_2350,0.4035547287190389,1,0,0
32,Node176,0.3826451633304665,0.9160718383674294,0,0
32,sapa_11_1_a02470,0.4007771495765381,0.988513819531329,0,0
32,sapa_25_1_a02460,0.4007774832175227,0.988515192849172,0,0
32,sapa_4_1_a02470,0.402164257040518,0.9942366123689819,0,0
32,sapa_5_1_2350,0.4021641845989957,0.9942363128033954,0,0
32,sapa_9_1_2360,0.4035547287190389,1,0,0
32,Node179,0.390165847898923,0.9455960925716999,0,0
32,Node175,0.3734031807902652,0.8807608184377743,0,0
32,sapa_18_1_2390,0.3552030570172809,0.8141827264406779,0,0
32,sapa_2_1_a02460,0.4021716898272089,0.9942673493688063,0,0
32,sapa_23_1_a02480,0.4021717490769823,0.9942675943890353,0,0
32,sapa_3_1_a02470,0.4035547287190389,1,0,0
32,Node188,0.4021544463115774,0.9941960429717073,0,0
32,sapa_17_1_2380,0.3966809521761979,0.9717677213282451,0,0
32,sapa_7_1_2370,0.3993930061379748,0.9828296044015763,0,0
32,Node187,0.3581223426012393,0.8246075691995346,0,0
32,Node185,0.3476695288175783,0.7877113854631024,0,0
32,Node174,0.259653226841175,0.5183542879950622,0,0
32,Node135,0.2482114566333404,0.487971299476114,0,0
32,Node133,0.3288660644219418,0.724232518477417,0,0
32,Node131,0.3697619339699599,0.8671330275514105,0,0
32,saku_1_4.262,0.2037057014604106,0.3780922169715692,0,0
32,Node130,0.6484114170623888,2.725737621565949,1,2
32,Node126,0.4490294679018281,1.204521704943394,0,0
32,Node112,0.3964528413880778,0.9708418391226444,0,0
32,cagl_1_i04862g,0.4035547287190389,1,0,0
32,kana_1_k01350,0.3622583422115899,0.8395407252352322,0.5,1.5
32,Node195,0.3810471775490263,0.9098909817750028,0,0
32,Node111,0.3929710451198627,0.956795896246517,0,0
32,Node109,0.417161314667779,1.057849333384624,0,0
32,Node13,0.4140825396676938,1.044524514934856,0,0
32,tebl_1_g02820,0.43385278108777,1.132612020792011,0,2
32,teph_1_m00640,0.615226185181275,2.363183586681627,0.5,2.5
32,vapo_1_1036.28,0.4871025106692495,1.403647168969363,0,2
32,Node200,0.4435436102165735,1.178076119210899,0,0
32,Node198,0.4566543434497277,1.24216575543259,0,0
32,Node12,0.4301489709268109,1.115644196321945,0,1
32,zyro_1_a04114g,0.4065426453181788,1.012476032975876,1,0
32,zyro_1_b14762g,0.4191092337408397,1.066352804213758,0,1
32,Node205,0.4670069363963401,1.29500049130517,0.5,2.5
32,zyba_2_14_n01490,0.4035547287190389,1,0,0
32,zyba_2_33_ag00120,0.4035547287190389,1,0,0
32,Node209,0.4035547287190389,1,0,0
32,zyba_2_1_a00860,0.3886133644613305,0.9394419514411989,0,0
32,zyba_3_2_b02230,0.3962444389457981,0.9699965629834403,0,0
32,Node213,0.3000127610559372,0.6334579110973342,0,1
32,zyba_2_2_b00600,0.3923097326186633,0.9541462786232082,0,0
32,zyba_3_3_c03460,0.3860593872088373,0.9293855435650836,0,0
32,Node216,0.3209423144715846,0.6985354812860074,0,1
32,Node212,0.4313718280209778,1.121221883548567,0,0
32,Node208,0.4439233894893294,1.179890104060868,0,0
32,Node204,0.4160764039142406,1.053137848762824,0,0
32,tode_1_d04040,0.4035547287190389,1,0,0
32,Node203,0.4099504090760552,1.026859368417528,0,0
32,Node11,0.4571403715382523,1.244601130093576,0,0
32,lath_1_a01914g,0.6644249378267074,2.926337443530571,0,2
32,lawa_1_23.5161,0.3269207353547955,0.7178677028991715,1,0
32,Node221,0.2704400012031395,0.5478706991730007,0,0
32,lakl_1_c11616g,0.2717283895694164,0.5514546377612194,1,0
32,Node220,0.3979780551242867,0.9770458897760048,0,0
32,Node10,0.3815551952740277,0.9118524827631384,0,0
32,ercy_1_3604,0.3681999484718742,0.8613352590713033,1,1
32,asac_1_6_f03560,0.6870388514195036,3.24458404992659,0,1
32,ergo_1_abr125c,0.5584819228104028,1.869514292569165,1,1
32,Node227,0.3524031389432283,0.8042724497863437,0,0
32,Node225,0.3693369384649699,0.8655526877781228,0,0
32,Node9,0.4009313482386983,0.9891486880680088,0,0
33,lakl_1_h21010g,0.9999999989999532,0.9999999516346777,0,0
33,klae_1_14_n00120,0.9999999989999532,0.9999999516346777,0,0
33,klwi_1_33_ag00170,0.9999999989999532,0.9999999516346777,0,0
33,klla_1_d03432g,0.999999999008193,1.008307871526419,0,2
33,klma_1_1_a01880,0.9999999989999532,0.9999999516346777,0,0
33,Node6,0.9999999990026515,1.002705410971005,0,0
33,Node4,0.9999999990022622,1.002314228772983,0,0
33,Node2,0.9999999990044014,1.004467835924461,0,0
33,teph_1_a04220,0.9999999989999532,0.9999999516346777,0,0
33,vapo_1_1037.47,0.9999999989761986,0.9767976457111035,0,1
33,Node15,0.9999999989937429,0.9938283138131369,0,0
33,sami_1_17.26,0.9999999989890113,0.9891769690227794,0,2
33,saeu_1_2_b00130,0.9999999989999532,0.9999999516346777,0,0
33,sauv_1_7.3,0.9999999989999532,0.9999999516346777,0,0
33,Node21,0.9999999989999532,0.9999999516346777,0,0
33,saar_1_8_h03780,0.9999999989999532,0.9999999516346777,0,0
33,saku_1_14.404,0.9999999989999532,0.9999999516346777,0,0
33,sami_1_14.399,0.9999999989999532,0.9999999516346777,0,0
33,sapa_18_8_3730,0.9999999989999532,0.9999999516346777,0,0
33,sapa_3_8_h03890,0.9999999989999532,0.9999999516346777,0,0
33,sapa_16_8_h03890,0.9999999989999532,0.9999999516346777,0,0
33,sapa_17_8_3730,0.9999999989999532,0.9999999516346777,0,0
33,sapa_2_8_h03860,0.9999999989999532,0.9999999516346777,0,0
33,sapa_7_8_3740,0.9999999989999532,0.9999999516346777,0,0
33,sapa_23_8_h03850,0.9999999989999532,0.9999999516346777,0,0
33,Node34,0.9999999989999532,0.9999999516346777,0,0
33,Node32,0.9999999989999532,0.9999999516346777,0,0
33,sapa_13_8_h03820,0.9999999989999532,0.9999999516346777,0,0
33,sapa_8_8_3750,0.9999999989999532,0.9999999516346777,0,0
33,Node42,0.9999999989999532,0.9999999516346777,0,0
33,sapa_10_8_3760,0.9999999989999532,0.9999999516346777,0,0
33,sapa_11_8_h03830,0.9999999989999532,0.9999999516346777,0,0
33,sapa_5_8_3700,0.9999999989999532,0.9999999516346777,0,0
33,sapa_19_8_h03900,0.9999999989999532,0.9999999516346777,0,0
33,sapa_24_8_h03850,0.9999999989999532,0.9999999516346777,0,0
33,Node50,0.9999999989999532,0.9999999516346777,0,0
33,sapa_1_8_h03820,0.9999999989999532,0.9999999516346777,0,0
33,sapa_21_8_h03870,0.9999999989999532,0.9999999516346777,0,0
33,Node53,0.9999999989999532,0.9999999516346777,0,0
33,sapa_4_8_h03850,0.9999999989999532,0.9999999516346777,0,0
33,sapa_20_8_h03860,0.9999999989999532,0.9999999516346777,0,0
33,sapa_22_8_h03900,0.9999999989999532,0.9999999516346777,0,0
33,sapa_25_8_h03870,0.9999999989999532,0.9999999516346777,0,0
33,sapa_6_8_3750,0.9999999989999532,0.9999999516346777,0,0
33,sapa_9_8_3720,0.9999999989999532,0.9999999516346777,0,0
33,Node47,0.9999999989999532,0.9999999516346777,0,0
33,Node45,0.9999999989999532,0.9999999516346777,0,0
33,Node41,0.9999999989999532,0.9999999516346777,0,0
33,Node31,0.9999999989999532,0.9999999516346777,0,0
33,sace_14_7_g00150,0.9999999989999532,0.9999999516346777,0,0
33,sace_19_7_3840,0.9999999989999532,0.9999999516346777,0,0
33,sace_2_8_h03860,0.9999999989999532,0.9999999516346777,0,0
33,Node69,0.9999999989999532,0.9999999516346777,0,0
33,sace_6_169_fm00160,0.9999999989999532,0.9999999516346777,0,0
33,Node68,0.9999999989999532,0.9999999516346777,0,0
33,sace_40_8_h03830,0.9999999989999532,0.9999999516346777,0,0
33,sace_24_8_3780,0.9999999989999532,0.9999999516346777,0,0
33,Node67,0.9999999989999532,0.9999999516346777,0,0
33,sace_53_29_ac00130,0.9999999989999532,0.9999999516346777,0,0
33,sace_1_ynr070w,0.9999999989999532,0.9999999516346777,0,0
33,sace_15_7_g03870,0.9999999989999532,0.9999999516346777,0,0
33,Node65,0.9999999989999532,0.9999999516346777,0,0
33,sace_4_8_h03690,0.9999999989999532,0.9999999516346777,0,0
33,sace_5_78_bz00120,0.9999999989999532,0.9999999516346777,0,0
33,Node78,0.9999999989999532,0.9999999516346777,0,0
33,Node64,0.9999999989999532,0.9999999516346777,0,0
33,sace_32_7_3770,0.9999999989999532,0.9999999516346777,0,0
33,sace_7_7_g03880,0.9999999989999532,0.9999999516346777,0,0
33,Node63,0.9999999989999532,0.9999999516346777,0,0
33,sace_21_7_3790,0.9999999989999532,0.9999999516346777,0,0
33,sace_59_336_lx00100,0.9999999989999532,0.9999999516346777,0,0
33,sace_46_8_h03910,0.9999999989999532,0.9999999516346777,0,0
33,sace_45_7_g03890,0.9999999989999532,0.9999999516346777,0,0
33,Node86,0.9999999989999532,0.9999999516346777,0,0
33,sace_25_7_g03880,0.9999999989999532,0.9999999516346777,0,0
33,Node85,0.9999999989999532,0.9999999516346777,0,0
33,sace_37_7_g03850,0.9999999989999532,0.9999999516346777,0,0
33,sace_9_7_g00180,0.9999999989999532,0.9999999516346777,0,0
33,sace_60_6_f03350,0.9999999989999532,0.9999999516346777,0,0
33,Node93,0.9999999989999532,0.9999999516346777,0,0
33,Node91,0.9999999989999532,0.9999999516346777,0,0
33,sace_17_7_g03930,0.9999999989999532,0.9999999516346777,0,0
33,Node90,0.9999999989999532,0.9999999516346777,0,0
33,sace_23_7_3860,0.9999999989999532,0.9999999516346777,0,0
33,sace_43_7_g03870,0.9999999989999532,0.9999999516346777,0,0
33,Node98,0.9999999989999532,0.9999999516346777,0,0
33,sace_35_7_3840,0.9999999989999532,0.9999999516346777,0,0
33,Node97,0.9999999989999532,0.9999999516346777,0,0
33,sace_31_7_3780,0.9999999989999532,0.9999999516346777,0,0
33,sace_58_71_bs00120_AND_sace_58_71_bs00110,0.9999999989999532,0.9999999516346777,0,0
33,sace_34_8_3770,0.9999999989999532,0.9999999516346777,0,0
33,sace_57_8_h03900,0.9999999989999532,0.9999999516346777,0,0
33,sace_56_17_q01110,0.9999999989999532,0.9999999516346777,0,0
33,sace_49_8_h03830,0.9999999989999532,0.9999999516346777,0,0
33,sace_8_73_bu00100,0.9999999989999532,0.9999999516346777,0,0
33,Node62,0.9999999989999532,0.9999999516346777,0,0
33,Node30,0.9999999989999532,0.9999999516346777,0,0
33,Node28,0.9999999989999532,0.9999999516346777,0,0
33,Node26,0.9999999989999532,0.9999999516346777,0,0
33,Node24,0.9999999989999532,0.9999999516346777,0,0
33,Node20,0.9999999989999532,0.9999999516346777,0,0
33,Node18,0.9999999989710312,0.9718922241875827,1,0
33,Node14,0.9999999989928159,0.9929135705828604,0,0
33,tebl_1_i01760,0.99999999893853,0.9421337890299368,0,1
33,kaaf_1_c00820,0.9999999989963919,0.996451492551126,0,2
33,kaaf_1_c00830,0.9999999990223239,1.022881529652154,0,0
33,Node114,0.9999999989884755,0.988653012652956,0,0
33,nada_1_g01840,0.9999999990171141,1.017459698291299,1,1
33,naca_1_e01630,0.9999999989748207,0.9754847755063653,0.75,2.25
33,Node118,0.9999999990365939,1.038032394552077,0,0
33,naca_1_e01650,0.9999999989437776,0.9468145479051264,0,2
33,naca_1_e01640,0.9999999988981574,0.9076130829379053,1,2
33,Node122,0.9999999989591736,0.9608199317921572,0,0
33,nada_1_g01850,0.9999999987896447,0.8262423498457406,1,2
33,Node121,0.9999999989904257,0.9905628162660264,0,0
33,Node117,0.9999999990101146,1.010265207406946,0,0
33,Node113,0.9999999989982594,0.99830913846307,0,0
33,saba_1_58_bf00280,0.99999999883404,0.8577024758107833,0,0
33,saeu_1_4_d02400,0.999999999208344,1.263234058356721,0,1
33,Node127,0.9999999990017606,1.001810582465929,0,1
33,saar_1_2_b02590,0.9999999987405431,0.7940301860546135,0,1
33,sami_1_4.244,0.9999999992364966,1.309813174570087,0,2
33,sace_5_33_ag00510,0.9999999989999532,0.9999999516346777,0,0
33,sace_4_1_a02360,0.9999999989760616,0.9766669515537715,0,0
33,sace_31_1_2300,0.9999999989651306,0.9663506938728702,0,0
33,sace_17_1_a02410,0.9999999989739548,0.9746614741801563,0,0
33,sace_21_1_2310,0.9999999989891922,0.9893540627827586,0,0
33,sace_6_120_dp00100,0.9999999989870186,0.9872311661914974,0,0
33,Node142,0.9999999989978043,0.997855822849662,0,0
33,sace_23_1_2290,0.9999999989913458,0.9914664651362323,0,0
33,sace_22_1_2300,0.9999999989999532,0.9999999516346777,0,0
33,sace_29_1_2290,0.9999999989978092,0.9978606867011067,0,0
33,sace_34_1_2320,0.9999999989956597,0.995725051610072,0,0
33,sace_58_25_y00780,0.9999999989935084,0.99359678482511,0,0
33,sace_37_1_a02430,0.9999999989891888,0.9893506941504092,0,0
33,sace_15_1_a02420,0.9999999989999532,0.9999999516346777,0,0
33,Node151,0.9999999989999532,0.9999999516346777,0,0
33,sace_9_1_a02440,0.9999999989913519,0.991472467347727,0,0
33,Node150,0.9999999989848593,0.985131151022171,0,0
33,Node139,0.9999999989848545,0.9851265182127582,0,0
33,sace_50_1_a02410_AND_sace_50_1_a02420,0.9999999989978063,0.9978578126013402,0,0
33,sace_49_1_a02460,0.9999999989999532,0.9999999516346777,0,0
33,sace_8_2_b02430,0.9999999989956528,0.9957182273197073,0,0
33,sace_2_1_a02390,0.9999999989761115,0.9767145015389485,0,0
33,sace_57_1_a02410,0.9999999989628955,0.9642680769620363,0,0
33,sace_46_1_a02400,0.9999999989935084,0.99359678482511,0,0
33,sace_56_1_a02020,0.9999999989891917,0.9893535194534087,0,0
33,sace_24_1_2300,0.9999999989956601,0.9957253818200429,0,0
33,sace_40_1_a02390,0.9999999989956609,0.995726262381036,0,0
33,sace_59_110_df00100,0.99999999898049,0.980909204814606,0,0
33,sace_47_1_a02400,0.9999999989935053,0.9935937160365839,0,0
33,sace_7_1_a02410,0.9999999989978088,0.9978602445308342,0,0
33,sace_52_1_a02400_AND_sace_52_1_a02410,0.9999999989717271,0.9725499561253584,0,0
33,sace_25_1_a02400,0.9999999989739409,0.9746482915625205,0,0
33,sace_1_ydr011w,0.9999999989761399,0.9767416145161766,0,0
33,sace_16_1_a02380,0.9999999989935062,0.9935945928313714,0,0
33,sace_45_1_a02420,0.9999999989761386,0.9767403435617428,0,0
33,sace_48_1_a02380,0.9999999989891895,0.989351346141977,0,0
33,sace_60_4_d02440,0.9999999989761408,0.9767424618209699,0,0
33,Node136,0.9999999993013414,1.431381235730404,0,1
33,sapa_14_1_a02440,0.9999999989959639,0.9960267346592178,0,0
33,sapa_8_1_2350,0.9999999989999532,0.9999999516346777,0,0
33,Node176,0.9999999989691271,0.9700970249965415,0,0
33,sapa_11_1_a02470,0.9999999989959663,0.9960290475344804,0,0
33,sapa_25_1_a02460,0.9999999989959668,0.9960295982206498,0,0
33,sapa_4_1_a02470,0.9999999989979612,0.9980120424981315,0,0
33,sapa_5_1_2350,0.9999999989979612,0.9980120424981315,0,0
33,sapa_9_1_2360,0.9999999989999532,0.9999999516346777,0,0
33,Node179,0.9999999989804415,0.9808625272373143,0,0
33,Node175,0.9999999989560703,0.9579636972988206,0,0
33,sapa_18_1_2390,0.9999999989254554,0.930670358199451,0,0
33,sapa_2_1_a02460,0.999999998997972,0.9980227685003368,0,0
33,sapa_23_1_a02480,0.9999999989979721,0.9980228790788799,0,0
33,sapa_3_1_a02470,0.9999999989999532,0.9999999516346777,0,0
33,Node188,0.9999999989979471,0.9979979995241844,0,0
33,sapa_17_1_2380,0.9999999989900278,0.9901725591547059,0,0
33,sapa_7_1_2370,0.9999999989939675,0.9940501873346613,0,0
33,Node187,0.9999999989303026,0.9348875071345384,0,0
33,Node185,0.9999999989139071,0.9207746326092903,0,0
33,Node174,0.9999999989328511,0.9371201633349271,0,0
33,Node135,0.9999999990125515,1.012758456766444,0,0
33,Node133,0.99999999890189,0.9106981373032524,0,0
33,Node131,0.9999999989729569,0.9737144993904661,0,0
33,saku_1_4.262,0.9999999988284932,0.8536414737496616,1,0
33,Node130,0.9999999990038361,1.003897797871518,0,0
33,Node126,0.9999999989781777,0.9786895247394474,0,1
33,Node112,0.9999999989909381,0.9910657909531402,0,0
33,cagl_1_i04862g,0.9999999989999532,0.9999999516346777,0,0
33,kana_1_k01350,0.9999999989293457,0.9340519480135369,1,1
33,Node195,0.9999999989870201,0.9872325727947016,0,0
33,Node111,0.9999999989871619,0.9873707640473918,0,0
33,Node109,0.9999999989930373,0.9931318603771999,0,0
33,Node13,0.9999999989982604,0.9983101342420457,0,0
33,tebl_1_g02820,0.9999999989578288,0.9595800940065974,1,0
33,teph_1_m00640,0.9999999989880326,0.9882203477782681,0,1
33,vapo_1_1036.28,0.9999999990215939,1.022118259631747,1,2
33,Node200,0.999999998991797,0.9919101697946929,0,0
33,Node198,0.9999999989865187,0.9867441815158307,0,0
33,Node12,0.999999999003068,1.003124379006284,0,0
33,zyro_1_a04114g,0.9999999992477265,1.329366009237676,1,1
33,zyro_1_b14762g,0.9999999992792629,1.38753329640371,0,2
33,Node205,0.9999999990096432,1.009784330490369,0,0
33,zyba_2_14_n01490,0.9999999989999532,0.9999999516346777,0,0
33,zyba_2_33_ag00120,0.9999999989999532,0.9999999516346777,0,0
33,Node209,0.9999999989999532,0.9999999516346777,0,0
33,zyba_2_1_a00860,0.999999998985633,0.9858825656063658,0,0
33,zyba_3_2_b02230,0.999999998993002,0.9930970414296892,0,0
33,Node213,0.9999999989711483,0.9720028682289339,0,1
33,zyba_2_2_b00600,0.9999999989805786,0.9809944535941095,0,0
33,zyba_3_3_c03460,0.9999999989695286,0.9704750651924752,0,0
33,Node216,0.999999998998628,0.9986766051072763,0,2
33,Node212,0.9999999990035072,1.003566506114016,0,0
33,Node208,0.9999999990064322,1.006520935232529,0,0
33,Node204,0.9999999989987823,0.9988305344459645,0,0
33,tode_1_d04040,0.9999999991023428,1.114063149469195,0,3
33,Node203,0.9999999990133889,1.013617978035536,0,0
33,Node11,0.9999999989953875,0.9954552332176873,0,0
33,lath_1_a01914g,0.999999999202534,1.254030638752582,0,2
33,lawa_1_23.5161,0.9999999991550189,1.183513799952815,1,2
33,Node221,0.9999999990125442,1.012750941534547,0,0
33,lakl_1_c11616g,0.9999999990058889,1.005970809356701,0,2
33,Node220,0.9999999989971939,0.9972484354030415,0,0
33,Node10,0.9999999990038756,1.00393763024169,0,0
33,ercy_1_3604,0.9999999990252592,1.025961701880131,0,2
33,asac_1_6_f03560,0.9999999993613383,1.565847471131292,0,2
33,ergo_1_abr125c,0.9999999993926331,1.646528183063446,0,1
33,Node227,0.9999999989925265,0.9926283183483205,0,1
33,Node225,0.9999999990192451,1.019670411673871,0,0
33,Node9,0.9999999990010348,1.001082651184046,0,0
35,lakl_1_h21010g,0.8554019244579433,1.000000000000034,0,0
35,klae_1_14_n00120,0.8554019244579391,0.9999999999999999,0,0
35,klwi_1_33_ag00170,0.8554019244579391,0.9999999999999999,0,0
35,klla_1_d03432g,0.8552223068982002,0.9985496363168344,1,1
35,klma_1_1_a01880,0.8554019244579433,1.000000000000034,0,0
35,Node6,0.8554622935884937,1.000488273932583,0,0
35,Node4,0.8554596305334488,1.000466726173365,0,0
35,Node2,0.8553430728470515,0.9995243922788821,0,0
35,teph_1_a04220,0.8554019244579433,1.000000000000034,0,0
35,vapo_1_1037.47,0.8625830744827065,1.061091888326582,1,1
35,Node15,0.8584593888331238,1.025252833536076,0,0
35,sami_1_17.26,0.8611499781551535,1.048395462115715,0,1
35,saeu_1_2_b00130,0.8554019244579391,0.9999999999999999,0,0
35,sauv_1_7.3,0.8554019244579391,0.9999999999999999,0,0
35,Node21,0.8554019244579391,0.9999999999999999,0,0
35,saar_1_8_h03780,0.8554019244579391,0.9999999999999999,0,0
35,saku_1_14.404,0.8554019244579391,0.9999999999999999,0,0
35,sami_1_14.399,0.8554019244579391,0.9999999999999999,0,0
35,sapa_18_8_3730,0.8554019244579391,0.9999999999999999,0,0
35,sapa_3_8_h03890,0.8554019244579391,0.9999999999999999,0,0
35,sapa_16_8_h03890,0.8554019244579391,0.9999999999999999,0,0
35,sapa_17_8_3730,0.8554019244579391,0.9999999999999999,0,0
35,sapa_2_8_h03860,0.8554019244579391,0.9999999999999999,0,0
35,sapa_7_8_3740,0.8554019244579391,0.9999999999999999,0,0
35,sapa_23_8_h03850,0.8554019244579391,0.9999999999999999,0,0
35,Node34,0.8554019244579391,0.9999999999999999,0,0
35,Node32,0.8554019244579391,0.9999999999999999,0,0
35,sapa_13_8_h03820,0.8554019244579391,0.9999999999999999,0,0
35,sapa_8_8_3750,0.8554019244579391,0.9999999999999999,0,0
35,Node42,0.8554019244579391,0.9999999999999999,0,0
35,sapa_10_8_3760,0.8554019244579391,0.9999999999999999,0,0
35,sapa_11_8_h03830,0.8554019244579391,0.9999999999999999,0,0
35,sapa_5_8_3700,0.8554019244579391,0.9999999999999999,0,0
35,sapa_19_8_h03900,0.8554019244579391,0.9999999999999999,0,0
35,sapa_24_8_h03850,0.8554019244579391,0.9999999999999999,0,0
35,Node50,0.8554019244579391,0.9999999999999999,0,0
35,sapa_1_8_h03820,0.8554019244579391,0.9999999999999999,0,0
35,sapa_21_8_h03870,0.8554019244579391,0.9999999999999999,0,0
35,Node53,0.8554019244579391,0.9999999999999999,0,0
35,sapa_4_8_h03850,0.8554019244579391,0.9999999999999999,0,0
35,sapa_20_8_h03860,0.8554019244579391,0.9999999999999999,0,0
35,sapa_22_8_h03900,0.8554019244579391,0.9999999999999999,0,0
35,sapa_25_8_h03870,0.8554019244579391,0.9999999999999999,0,0
35,sapa_6_8_3750,0.8554019244579391,0.9999999999999999,0,0
35,sapa_9_8_3720,0.8554019244579391,0.9999999999999999,0,0
35,Node47,0.8554019244579391,0.9999999999999999,0,0
35,Node45,0.8554019244579391,0.9999999999999999,0,0
35,Node41,0.8554019244579391,0.9999999999999999,0,0
35,Node31,0.8554019244579391,0.9999999999999999,0,0
35,sace_14_7_g00150,0.8554019244579391,0.9999999999999999,0,0
35,sace_19_7_3840,0.8554019244579391,0.9999999999999999,0,0
35,sace_2_8_h03860,0.8554019244579391,0.9999999999999999,0,0
35,Node69,0.8554019244579391,0.9999999999999999,0,0
35,sace_6_169_fm00160,0.8554019244579391,0.9999999999999999,0,0
35,Node68,0.8554019244579391,0.9999999999999999,0,0
35,sace_40_8_h03830,0.8554019244579391,0.9999999999999999,0,0
35,sace_24_8_3780,0.8554019244579391,0.9999999999999999,0,0
35,Node67,0.8554019244579391,0.9999999999999999,0,0
35,sace_53_29_ac00130,0.8554019244579391,0.9999999999999999,0,0
35,sace_1_ynr070w,0.8554019244579391,0.9999999999999999,0,0
35,sace_15_7_g03870,0.8554019244579391,0.9999999999999999,0,0
35,Node65,0.8554019244579391,0.9999999999999999,0,0
35,sace_4_8_h03690,0.8554019244579391,0.9999999999999999,0,0
35,sace_5_78_bz00120,0.8554019244579391,0.9999999999999999,0,0
35,Node78,0.8554019244579391,0.9999999999999999,0,0
35,Node64,0.8554019244579391,0.9999999999999999,0,0
35,sace_32_7_3770,0.8554019244579391,0.9999999999999999,0,0
35,sace_7_7_g03880,0.8554019244579391,0.9999999999999999,0,0
35,Node63,0.8554019244579391,0.9999999999999999,0,0
35,sace_21_7_3790,0.8554019244579391,0.9999999999999999,0,0
35,sace_59_336_lx00100,0.8554019244579391,0.9999999999999999,0,0
35,sace_46_8_h03910,0.8554019244579391,0.9999999999999999,0,0
35,sace_45_7_g03890,0.8554019244579391,0.9999999999999999,0,0
35,Node86,0.8554019244579391,0.9999999999999999,0,0
35,sace_25_7_g03880,0.8554019244579391,0.9999999999999999,0,0
35,Node85,0.8554019244579391,0.9999999999999999,0,0
35,sace_37_7_g03850,0.8554019244579391,0.9999999999999999,0,0
35,sace_9_7_g00180,0.8554019244579391,0.9999999999999999,0,0
35,sace_60_6_f03350,0.8554019244579391,0.9999999999999999,0,0
35,Node93,0.8554019244579391,0.9999999999999999,0,0
35,Node91,0.8554019244579391,0.9999999999999999,0,0
35,sace_17_7_g03930,0.8554019244579391,0.9999999999999999,0,0
35,Node90,0.8554019244579391,0.9999999999999999,0,0
35,sace_23_7_3860,0.8554019244579391,0.9999999999999999,0,0
35,sace_43_7_g03870,0.8554019244579391,0.9999999999999999,0,0
35,Node98,0.8554019244579391,0.9999999999999999,0,0
35,sace_35_7_3840,0.8554019244579391,0.9999999999999999,0,0
35,Node97,0.8554019244579391,0.9999999999999999,0,0
35,sace_31_7_3780,0.8554019244579391,0.9999999999999999,0,0
35,sace_58_71_bs00120_AND_sace_58_71_bs00110,0.8554019244579391,0.9999999999999999,0,0
35,sace_34_8_3770,0.8554019244579391,0.9999999999999999,0,0
35,sace_57_8_h03900,0.8554019244579391,0.9999999999999999,0,0
35,sace_56_17_q01110,0.8554019244579391,0.9999999999999999,0,0
35,sace_49_8_h03830,0.8554019244579391,0.9999999999999999,0,0
35,sace_8_73_bu00100,0.8554019244579391,0.9999999999999999,0,0
35,Node62,0.8554019244579391,0.9999999999999999,0,0
35,Node30,0.8554019244579391,0.9999999999999999,0,0
35,Node28,0.8554019244579391,0.9999999999999999,0,0
35,Node26,0.8554019244579391,0.9999999999999999,0,0
35,Node24,0.8554019244579391,0.9999999999999999,0,0
35,Node20,0.8554019244579391,0.9999999999999999,0,0
35,Node18,0.869869918811174,1.12997517380673,0,0
35,Node14,0.8576760021931695,1.018679143083431,0,0
35,tebl_1_i01760,0.8534577773942963,0.9844905600162306,1,2
35,kaaf_1_c00820,0.8216839614550027,0.7789448183358126,0,0
35,kaaf_1_c00830,0.8477290271337032,0.9410923034175673,1,1
35,Node114,0.8543127294413342,0.9912599520404285,0,0
35,nada_1_g01840,0.9112835528057107,1.736367628564111,1,2
35,naca_1_e01630,0.8402114407905908,0.8888637603048283,1,2
35,Node118,0.8403684341630554,0.8899041814124177,0,0
35,naca_1_e01650,0.9321247686384372,2.321426914572809,0,1
35,naca_1_e01640,0.888691938875963,1.349636804559396,0,1
35,Node122,0.8530130664114099,0.9810005341866999,0,0
35,nada_1_g01850,0.8396824469661536,0.8853730312910473,0,2
35,Node121,0.8479872231961947,0.9429778822327421,0,0
35,Node117,0.8549162501831828,0.996086583195502,0,0
35,Node113,0.860061676783154,1.038927449051972,0,0
35,saba_1_58_bf00280,0.7103194432560969,0.4145020149669992,0,0
35,saeu_1_4_d02400,0.7277843418486236,0.4519411588408994,0,0
35,Node127,0.9082509064406088,1.673386833803643,0,1
35,saar_1_2_b02590,0.7611545264907315,0.5387014062542073,0,0
35,sami_1_4.244,0.9453157115666292,2.92217755579703,0,2
35,sace_5_33_ag00510,0.8554019244579391,0.9999999999999999,0,0
35,sace_4_1_a02360,0.8504566673542193,0.9613409126088237,0,0
35,sace_31_1_2300,0.8481862283361087,0.9444355727252426,0,0
35,sace_17_1_a02410,0.8500194267873924,0.9580454933561359,0,0
35,sace_21_1_2310,0.8531775131395233,0.9822886242244732,0,0
35,sace_6_120_dp00100,0.8527276098025853,0.9787714199432042,0,0
35,Node142,0.8549581517970817,0.9964231807402815,0,0
35,sace_23_1_2290,0.8536230708853607,0.9857931647025975,0,0
35,sace_22_1_2300,0.8554019244579391,0.9999999999999999,0,0
35,sace_29_1_2290,0.8549591216047634,0.9964309735516401,0,0
35,sace_34_1_2320,0.8545150463044153,0.9928735104293093,0,0
35,sace_58_25_y00780,0.8540703038481612,0.9893324028416298,0,0
35,sace_37_1_a02430,0.8531767996494798,0.9822830293165331,0,0
35,sace_15_1_a02420,0.8554019244579391,0.9999999999999999,0,0
35,Node151,0.8554019244579391,0.9999999999999999,0,0
35,sace_9_1_a02440,0.853624368625494,0.9858034032562986,0,0
35,Node150,0.852280456011124,0.9752969391614992,0,0
35,Node139,0.8522794541772117,0.9752891783138766,0,0
35,sace_50_1_a02410_AND_sace_50_1_a02420,0.8549585219474271,0.9964261550412119,0,0
35,sace_49_1_a02460,0.8554019244579391,0.9999999999999999,0,0
35,sace_8_2_b02430,0.8545136244153505,0.9928621546328573,0,0
35,sace_2_1_a02390,0.8504670191266573,0.9614191659627862,0,0
35,sace_57_1_a02410,0.8477213994181132,0.9410366962490218,0,0
35,sace_46_1_a02400,0.8540703206902117,0.9893325365319459,0,0
35,sace_56_1_a02020,0.853177406381979,0.9822877870703941,0,0
35,sace_24_1_2300,0.8545151109695586,0.9928740268772696,0,0
35,sace_40_1_a02390,0.8545152655804474,0.9928752616785018,0,0
35,sace_59_110_df00100,0.8513750438968333,0.9683257174800032,0,0
35,sace_47_1_a02400,0.854069699096877,0.9893276024139306,0,0
35,sace_7_1_a02410,0.8549590595440165,0.9964304748643962,0,0
35,sace_52_1_a02400_AND_sace_52_1_a02410,0.8495569138925788,0.9545804482493225,0,0
35,sace_25_1_a02400,0.8500165343373798,0.9580237573494762,0,0
35,sace_1_ydr011w,0.8504728863695235,0.9614635237031574,0,0
35,sace_16_1_a02380,0.8540698691956744,0.9893289526294122,0,0
35,sace_45_1_a02420,0.8504726274197976,0.9614615659087058,0,0
35,sace_48_1_a02380,0.8531769389072761,0.9822841213170594,0,0
35,sace_60_4_d02440,0.8504730594626937,0.9614648323812272,0,0
35,Node136,0.8820114391370564,1.263649423932977,1,0
35,sapa_14_1_a02440,0.8545211259995047,0.992922067902359,0,0
35,sapa_8_1_2350,0.8554019244579391,0.9999999999999999,0,0
35,Node176,0.8485576233739234,0.9471662463799498,0,0
35,sapa_11_1_a02470,0.8545216430993499,0.9929261980766541,0,0
35,sapa_25_1_a02460,0.8545217493515951,0.9929270467370751,0,0
35,sapa_4_1_a02470,0.8549623157025645,0.9964566402035893,0,0
35,sapa_5_1_2350,0.8549622927441569,0.9964564557138277,0,0
35,sapa_9_1_2360,0.8554019244579391,0.9999999999999999,0,0
35,Node179,0.8510802275261412,0.9660740731926664,0,0
35,Node175,0.8458101868777733,0.9272770674707628,0,0
35,sapa_18_1_2390,0.8387100415852889,0.8790160455408091,0,0
35,sapa_2_1_a02460,0.8549646712943472,0.9964755696389588,0,0
35,sapa_23_1_a02480,0.8549646900714901,0.9964757205337511,0,0
35,sapa_3_1_a02470,0.8554019244579391,0.9999999999999999,0,0
35,Node188,0.8549592063277999,0.9964316543417119,0,0
35,sapa_17_1_2380,0.8532076979924298,0.9825253717763579,0,0
35,sapa_7_1_2370,0.8540797719583486,0.9894075645106872,0,0
35,Node187,0.8398110653446775,0.8862196380503858,0,0
35,Node185,0.8362617632656336,0.8633450842604334,0,0
35,Node174,0.8753703366438004,1.187306085579698,0,1
35,Node135,0.8412544111690954,0.8958142742215793,0,0
35,Node133,0.8561969359284078,1.006463013036009,0,0
35,Node131,0.8530302186523995,0.9811347508327487,0,0
35,saku_1_4.262,0.9360806985401467,2.475560589879859,1,1
35,Node130,0.8809242463794775,1.250568585008313,0,0
35,Node126,0.8698916419268864,1.130192059801417,0,2
35,Node112,0.857332246592254,1.015817350748221,0,0
35,cagl_1_i04862g,0.8554019244579391,0.9999999999999999,0,0
35,kana_1_k01350,0.8566535289076113,1.01020727627015,1,2
35,Node195,0.8563653826524172,1.00784157914518,0,0
35,Node111,0.8570824754990978,1.013746622266511,0,1
35,Node109,0.8562181807687269,1.006636702568821,0,0
35,Node13,0.8551215290814117,0.9977374573659392,0,0
35,tebl_1_g02820,0.8951020926552595,1.442440932931243,0,1
35,teph_1_m00640,0.8729099586890873,1.161048113982439,0,2
35,vapo_1_1036.28,0.9020097416412607,1.556039492247165,0,2
35,Node200,0.8592475598665664,1.03194051779046,0,0
35,Node198,0.8564698805984881,1.008698415483295,0,0
35,Node12,0.8571056467345718,1.013938418877226,0,0
35,zyro_1_a04114g,0.9056058758954352,1.621759911178207,1,1
35,zyro_1_b14762g,0.9392212521119583,2.612212191749536,0,2
35,Node205,0.8563064251300362,1.007358703787003,0,0
35,zyba_2_14_n01490,0.6652636778957274,0.3359566657593615,0,0
35,zyba_2_33_ag00120,0.617481805334685,0.2728753827019639,0,0
35,Node209,0.8747048010726497,1.180101521467581,0.6666666666666666,2.333333333333333
35,zyba_2_1_a00860,0.8519813714737187,0.9729847044506437,1,0
35,zyba_3_2_b02230,0.8537437158630009,0.9867457730224303,0,0
35,Node213,0.8701739443738162,1.133017199147758,1,1
35,zyba_2_2_b00600,0.8512904971972435,0.9676790835516714,0,0
35,zyba_3_3_c03460,0.8489335991788368,0.9499442761090944,0,0
35,Node216,0.8648057800880165,1.081316299346326,0,1
35,Node212,0.8544450800535929,0.9923149940387356,0,0
35,Node208,0.8545166624254574,0.9928864177125052,0,0
35,Node204,0.853216888831823,0.9825974772272941,1,0
35,tode_1_d04040,0.8732254482542241,1.164358157358329,1,0
35,Node203,0.8626672124432391,1.061845538507307,0,1
35,Node11,0.8533505611994803,0.9836472068104,0,0
35,lath_1_a01914g,0.9188971668782875,1.915239883597524,0,1
35,lawa_1_23.5161,0.9126370190058837,1.765887068854068,0.5,1.5
35,Node221,0.8567462865144073,1.010970846399062,0,0
35,lakl_1_c11616g,0.8518175113617008,0.9717218529715064,0.5,2.5
35,Node220,0.8543683170559696,0.9917028389590024,0,0
35,Node10,0.8570098358372435,1.013145760660932,0,0
35,ercy_1_3604,0.8520472058758403,0.9734928704908462,1,1
35,asac_1_6_f03560,0.9219907820423466,1.997896310639889,0,1
35,ergo_1_abr125c,0.9544416063903687,3.541385873371045,0,2
35,Node227,0.8488446157671535,0.949285542474185,0,0
35,Node225,0.8584303665813785,1.025007999258186,0,0
35,Node9,0.8553681670044994,0.9997271427083499,0,0
37,lakl_1_h21010g,0.4830613328687263,0.9999999999999412,0,0
37,klae_1_14_n00120,0.483061332868741,1,0,0
37,klwi_1_33_ag00170,0.483061332868741,1,0,0
37,klla_1_d03432g,0.4962237918085908,1.054087523989916,0,2
37,klma_1_1_a01880,0.483061332868741,1,0,0
37,Node6,0.4897715873292008,1.027225262444511,0,0
37,Node4,0.4886708768714589,1.022710398494411,0,0
37,Node2,0.4920234118039089,1.036522692984784,0,0
37,teph_1_a04220,0.4830613328687263,0.9999999999999412,0,0
37,vapo_1_1037.47,0.4675862608154758,0.9398298422145727,1,1
37,Node15,0.4671273415474749,0.9380988291559869,0,0
37,sami_1_17.26,0.4477877655694755,0.8677666247439029,0,0
37,saeu_1_2_b00130,0.483061332868741,1,0,0
37,sauv_1_7.3,0.483061332868741,1,0,0
37,Node21,0.483061332868741,1,0,0
37,saar_1_8_h03780,0.483061332868741,1,0,0
37,saku_1_14.404,0.4830613328687263,0.9999999999999412,0,0
37,sami_1_14.399,0.4830613328687263,0.9999999999999412,0,0
37,sapa_18_8_3730,0.483061332868741,1,0,0
37,sapa_3_8_h03890,0.483061332868741,1,0,0
37,sapa_16_8_h03890,0.483061332868741,1,0,0
37,sapa_17_8_3730,0.483061332868741,1,0,0
37,sapa_2_8_h03860,0.483061332868741,1,0,0
37,sapa_7_8_3740,0.483061332868741,1,0,0
37,sapa_23_8_h03850,0.483061332868741,1,0,0
37,Node34,0.483061332868741,1,0,0
37,Node32,0.483061332868741,1,0,0
37,sapa_13_8_h03820,0.483061332868741,1,0,0
37,sapa_8_8_3750,0.483061332868741,1,0,0
37,Node42,0.483061332868741,1,0,0
37,sapa_10_8_3760,0.483061332868741,1,0,0
37,sapa_11_8_h03830,0.483061332868741,1,0,0
37,sapa_5_8_3700,0.483061332868741,1,0,0
37,sapa_19_8_h03900,0.483061332868741,1,0,0
37,sapa_24_8_h03850,0.483061332868741,1,0,0
37,Node50,0.483061332868741,1,0,0
37,sapa_1_8_h03820,0.483061332868741,1,0,0
37,sapa_21_8_h03870,0.483061332868741,1,0,0
37,Node53,0.483061332868741,1,0,0
37,sapa_4_8_h03850,0.483061332868741,1,0,0
37,sapa_20_8_h03860,0.483061332868741,1,0,0
37,sapa_22_8_h03900,0.483061332868741,1,0,0
37,sapa_25_8_h03870,0.483061332868741,1,0,0
37,sapa_6_8_3750,0.483061332868741,1,0,0
37,sapa_9_8_3720,0.483061332868741,1,0,0
37,Node47,0.483061332868741,1,0,0
37,Node45,0.483061332868741,1,0,0
37,Node41,0.483061332868741,1,0,0
37,Node31,0.483061332868741,1,0,0
37,sace_14_7_g00150,0.483061332868741,1,0,0
37,sace_19_7_3840,0.483061332868741,1,0,0
37,sace_2_8_h03860,0.483061332868741,1,0,0
37,Node69,0.483061332868741,1,0,0
37,sace_6_169_fm00160,0.483061332868741,1,0,0
37,Node68,0.483061332868741,1,0,0
37,sace_40_8_h03830,0.483061332868741,1,0,0
37,sace_24_8_3780,0.483061332868741,1,0,0
37,Node67,0.483061332868741,1,0,0
37,sace_53_29_ac00130,0.483061332868741,1,0,0
37,sace_1_ynr070w,0.483061332868741,1,0,0
37,sace_15_7_g03870,0.483061332868741,1,0,0
37,Node65,0.483061332868741,1,0,0
37,sace_4_8_h03690,0.483061332868741,1,0,0
37,sace_5_78_bz00120,0.483061332868741,1,0,0
37,Node78,0.483061332868741,1,0,0
37,Node64,0.483061332868741,1,0,0
37,sace_32_7_3770,0.483061332868741,1,0,0
37,sace_7_7_g03880,0.483061332868741,1,0,0
37,Node63,0.483061332868741,1,0,0
37,sace_21_7_3790,0.483061332868741,1,0,0
37,sace_59_336_lx00100,0.483061332868741,1,0,0
37,sace_46_8_h03910,0.483061332868741,1,0,0
37,sace_45_7_g03890,0.483061332868741,1,0,0
37,Node86,0.483061332868741,1,0,0
37,sace_25_7_g03880,0.483061332868741,1,0,0
37,Node85,0.483061332868741,1,0,0
37,sace_37_7_g03850,0.483061332868741,1,0,0
37,sace_9_7_g00180,0.483061332868741,1,0,0
37,sace_60_6_f03350,0.483061332868741,1,0,0
37,Node93,0.483061332868741,1,0,0
37,Node91,0.483061332868741,1,0,0
37,sace_17_7_g03930,0.483061332868741,1,0,0
37,Node90,0.483061332868741,1,0,0
37,sace_23_7_3860,0.483061332868741,1,0,0
37,sace_43_7_g03870,0.483061332868741,1,0,0
37,Node98,0.483061332868741,1,0,0
37,sace_35_7_3840,0.483061332868741,1,0,0
37,Node97,0.483061332868741,1,0,0
37,sace_31_7_3780,0.483061332868741,1,0,0
37,sace_58_71_bs00120_AND_sace_58_71_bs00110,0.483061332868741,1,0,0
37,sace_34_8_3770,0.483061332868741,1,0,0
37,sace_57_8_h03900,0.483061332868741,1,0,0
37,sace_56_17_q01110,0.483061332868741,1,0,0
37,sace_49_8_h03830,0.483061332868741,1,0,0
37,sace_8_73_bu00100,0.483061332868741,1,0,0
37,Node62,0.483061332868741,1,0,0
37,Node30,0.483061332868741,1,0,0
37,Node28,0.483061332868741,1,0,0
37,Node26,0.483061332868741,1,0,0
37,Node24,0.483061332868741,1,0,0
37,Node20,0.483061332868741,1,0,0
37,Node18,0.4319687274055237,0.8137983485223225,0,1
37,Node14,0.4753930932956759,0.9697406640252316,0,0
37,tebl_1_i01760,0.7283812886708672,2.869695651746075,0.5,2.5
37,kaaf_1_c00820,0.5426902503970905,1.269925671045833,0,2
37,kaaf_1_c00830,0.4328110218995684,0.8165960455159041,1,0
37,Node114,0.4224629134184592,0.7827903359744119,0,0
37,nada_1_g01840,0.5941076702756607,1.566358104058261,0,1
37,naca_1_e01630,0.743366342540674,3.099745395615572,0.5,2.5
37,Node118,0.5027465634723871,1.081952166316067,0,0
37,naca_1_e01650,0.6037248060973857,1.630342601238046,0,1
37,naca_1_e01640,0.6605761921797775,2.082655124749886,0,1
37,Node122,0.4936725779944394,1.043384302834512,0,0
37,nada_1_g01850,0.5547143847370122,1.333114664436706,1,1
37,Node121,0.4756655540448629,0.970800645551727,0,0
37,Node117,0.4705318145221677,0.9510117154745497,0,0
37,Node113,0.4681809393086773,0.9420773738993979,0,0
37,saba_1_58_bf00280,0.3329157490529143,0.5340604241379271,1,0
37,saeu_1_4_d02400,0.3381247113957483,0.546685415996879,0,0
37,Node127,0.4431002771156325,0.8514551237001062,0,1
37,saar_1_2_b02590,0.7130581109681442,2.659302333116393,0,1
37,sami_1_4.244,0.3272936846595111,0.5206535859886264,1,0
37,sace_5_33_ag00510,0.483061332868741,1,0,0
37,sace_4_1_a02360,0.4750795600805613,0.9685222558308001,0,0
37,sace_31_1_2300,0.471494542489869,0.9546934374185599,0,0
37,sace_17_1_a02410,0.4743853409175153,0.9658296524424935,0,0
37,sace_21_1_2310,0.4794411661847386,0.9856035149309913,0,0
37,sace_6_120_dp00100,0.4787149552289097,0.9827396373249105,0,0
37,Node142,0.4823351329354663,0.9970959423194274,0,0
37,sace_23_1_2290,0.4801623436330617,0.9884554611017563,0,0
37,sace_22_1_2300,0.483061332868741,1,0,0
37,sace_29_1_2290,0.482336724125464,0.9971022965465784,0,0
37,sace_34_1_2320,0.4816120199989253,0.9942123141431338,0,0
37,sace_58_25_y00780,0.4808882117885449,0.9913339586250499,0,0
37,sace_37_1_a02430,0.4794400192745017,0.9855989856884892,0,0
37,sace_15_1_a02420,0.483061332868741,1,0,0
37,Node151,0.483061332868741,1,0,0
37,sace_9_1_a02440,0.4801644470091497,0.9884637906214809,0,0
37,Node150,0.4779951644937519,0.97990894150182,0,0
37,Node139,0.4779935540155208,0.9799026167831816,0,0
37,sace_50_1_a02410_AND_sace_50_1_a02420,0.482335744181384,0.9970983832523515,0,0
37,sace_49_1_a02460,0.483061332868741,1,0,0
37,sace_8_2_b02430,0.4816097027471016,0.9942030863428004,0,0
37,sace_2_1_a02390,0.4750960181248275,0.9685861765448871,0,0
37,sace_57_1_a02410,0.4707665855512153,0.9519083059496261,0,0
37,sace_46_1_a02400,0.4808882391611178,0.9913340673253155,0,0
37,sace_56_1_a02020,0.4794409999774079,0.9856028585633868,0,0
37,sace_24_1_2300,0.4816121253841582,0.9942127338119939,0,0
37,sace_40_1_a02390,0.4816123773547585,0.9942137372190625,0,0
37,sace_59_110_df00100,0.4765436883156178,0.9742244491162366,0,0
37,sace_47_1_a02400,0.480887228917512,0.9913300555160963,0,0
37,sace_7_1_a02410,0.4823366227072659,0.9971018915439557,0,0
37,sace_52_1_a02400_AND_sace_52_1_a02410,0.4736529876019271,0.9629968403714919,0,0
37,sace_25_1_a02400,0.4743807545951197,0.9658118875494854,0,0
37,sace_1_ydr011w,0.4751053467765123,0.9686224094873848,0,0
37,sace_16_1_a02380,0.4808875053699361,0.9913311533432044,0,0
37,sace_45_1_a02420,0.47510493505114,0.9686208102985986,0,0
37,sace_48_1_a02380,0.4794402443660018,0.9855998745916927,0,0
37,sace_60_4_d02440,0.4751056219918904,0.9686234784570236,0,0
37,Node136,0.3857428524135004,0.672023425874158,0,0
37,sapa_14_1_a02440,0.4817136058687758,0.9946169322522053,0,0
37,sapa_8_1_2350,0.483061332868741,1,0,0
37,Node176,0.4727836093915982,0.9596442196209748,0,0
37,sapa_11_1_a02470,0.4817143948865957,0.9946200755432864,0,0
37,sapa_25_1_a02460,0.4817145570121175,0.9946207214205141,0,0
37,sapa_4_1_a02470,0.482387737031453,0.9973060311950912,0,0
37,sapa_5_1_2350,0.4823877019022453,0.9973058908827228,0,0
37,sapa_9_1_2360,0.483061332868741,1,0,0
37,Node179,0.476521126147255,0.9741363365238719,0,0
37,Node175,0.469562892727326,0.9473198004121945,0,0
37,sapa_18_1_2390,0.4587273601345342,0.9069332245775349,0,0
37,sapa_2_1_a02460,0.4823913414052466,0.9973204278129608,0,0
37,sapa_23_1_a02480,0.4823913701370332,0.9973205425744921,0,0
37,sapa_3_1_a02470,0.483061332868741,1,0,0
37,Node188,0.4823829792466884,0.9972870279211458,0,0
37,sapa_17_1_2380,0.4797178064107593,0.9866965731412687,0,0
37,sapa_7_1_2370,0.4810411055705028,0.991941299786933,0,0
37,Node187,0.4602579360211232,0.9125396915728987,0,0
37,Node185,0.456150568208392,0.8975657755136398,0,0
37,Node174,0.7134537334494712,2.664451405516935,0,1
37,Node135,0.442947958548443,0.8509296913390098,0,0
37,Node133,0.5004465651240808,1.072043743634285,0,0
37,Node131,0.5460240095549289,1.287109803828919,0,0
37,saku_1_4.262,0.439033586056941,0.8375247084516153,0,1
37,Node130,0.4467894646934868,0.864269575651827,0,0
37,Node126,0.4350069916558481,0.8239292237637067,0,0
37,Node112,0.4940215821882835,1.044842122980644,0,0
37,cagl_1_i04862g,0.4679779728042057,0.9413097162119881,0,2
37,kana_1_k01350,0.4610964975851086,0.9156248283585997,0,1
37,Node195,0.5028334981017524,1.082328479902175,0,0
37,Node111,0.4768609468116379,0.9754642513705173,0,1
37,Node109,0.4795706061554448,0.9861148122447292,0,0
37,Node13,0.4808134789718988,0.99103722702784,0,0
37,tebl_1_g02820,0.4562242082062332,0.8978322477470305,0,1
37,teph_1_m00640,0.2900115008013985,0.437119972483844,0,0
37,vapo_1_1036.28,0.3438683691351377,0.5608387304075494,1,0
37,Node200,0.4791752384148361,0.9845538782715473,0,0
37,Node198,0.4518771811156272,0.8822248198200379,0,0
37,Node12,0.4716075950334366,0.9551266599527813,0,0
37,zyro_1_a04114g,0.262345121115454,0.3805892490646409,0,0
37,zyro_1_b14762g,0.2554223269975718,0.3671010200583718,0,0
37,Node205,0.5000339792356872,1.070275961769234,0,0
37,zyba_2_14_n01490,0.3339020058703134,0.5364356665981365,0,0
37,zyba_2_33_ag00120,0.3074332777163746,0.4750354262506607,0,0
37,Node209,0.553143115056548,1.324664204359715,1,1
37,zyba_2_1_a00860,0.4780551666027531,0.9801446114085536,0,0
37,zyba_3_2_b02230,0.4806198700023944,0.9902688869679466,0,0
37,Node213,0.476882501595697,0.9755485390369362,0,0
37,zyba_2_2_b00600,0.4779774741119584,0.9798394694413883,0,0
37,zyba_3_3_c03460,0.4751224944253985,0.9686890151596379,0,0
37,Node216,0.7534246158620344,3.269842470192731,0,2
37,Node212,0.4955597262382699,1.051291117499468,0,0
37,Node208,0.549849921321202,1.307144440837908,0,1
37,Node204,0.494687820746621,1.047630649303818,0,1
37,tode_1_d04040,0.4772851968459822,0.9771245136006421,1,0
37,Node203,0.4677832912234484,0.9405739438188614,0,0
37,Node11,0.5014548219604449,1.076376072827325,0,0
37,lath_1_a01914g,0.3891456678951484,0.6817282409979536,0,0
37,lawa_1_23.5161,0.4355930597861309,0.8258959749916382,0,1
37,Node221,0.4062713300974471,0.7322593044230713,1,1
37,lakl_1_c11616g,0.4185018754110477,0.770168644592069,1,2
37,Node220,0.5038630420147567,1.086795091405692,0,0
37,Node10,0.501522598837621,1.076667928610976,0,0
37,ercy_1_3604,0.5585326940729805,1.353900650932904,0,2
37,asac_1_6_f03560,0.7093573342106074,2.611815160779621,0.6666666666666666,2.333333333333333
37,ergo_1_abr125c,0.7298729000235638,2.891450927024303,0,0
37,Node227,0.571497170950882,1.427240413744842,1,1
37,Node225,0.5171752588212756,1.146264830007728,0,0
37,Node9,0.4858320891502314,1.011155552444457,0,0
38,lakl_1_h21010g,0.3297738621069173,1,0,0
38,klae_1_14_n00120,0.3297738621069173,1,0,0
38,klwi_1_33_ag00170,0.3297738621069173,1,0,0
38,klla_1_d03432g,0.3070323463547858,0.9004846180824744,1,0
38,klma_1_1_a01880,0.3297738621069173,1,0,0
38,Node6,0.3005531979478547,0.8733167596203411,0,0
38,Node4,0.2989191363539452,0.8665442325272713,0,0
38,Node2,0.3044924652101204,0.8897742666358933,0,0
38,teph_1_a04220,0.3297738621069173,1,0,0
38,vapo_1_1037.47,0.5394489718398803,2.380552390559798,0,0
38,Node15,0.5282064768062065,2.275395410861271,0,2
38,sami_1_17.26,0.528912331817041,2.281849975019717,0,0
38,saeu_1_2_b00130,0.3297738621069173,1,0,0
38,sauv_1_7.3,0.3297738621069173,1,0,0
38,Node21,0.3297738621069173,1,0,0
38,saar_1_8_h03780,0.3297738621069173,1,0,0
38,saku_1_14.404,0.3297738621069173,1,0,0
38,sami_1_14.399,0.3297738621069173,1,0,0
38,sapa_18_8_3730,0.3297738621069173,1,0,0
38,sapa_3_8_h03890,0.3297738621069173,1,0,0
38,sapa_16_8_h03890,0.3297738621069173,1,0,0
38,sapa_17_8_3730,0.3297738621069173,1,0,0
38,sapa_2_8_h03860,0.3297738621069173,1,0,0
38,sapa_7_8_3740,0.3297738621069173,1,0,0
38,sapa_23_8_h03850,0.3297738621069173,1,0,0
38,Node34,0.3297738621069173,1,0,0
38,Node32,0.3297738621069173,1,0,0
38,sapa_13_8_h03820,0.3297738621069173,1,0,0
38,sapa_8_8_3750,0.3297738621069173,1,0,0
38,Node42,0.3297738621069173,1,0,0
38,sapa_10_8_3760,0.3297738621069173,1,0,0
38,sapa_11_8_h03830,0.3297738621069173,1,0,0
38,sapa_5_8_3700,0.3297738621069173,1,0,0
38,sapa_19_8_h03900,0.3297738621069173,1,0,0
38,sapa_24_8_h03850,0.3297738621069173,1,0,0
38,Node50,0.3297738621069173,1,0,0
38,sapa_1_8_h03820,0.3297738621069173,1,0,0
38,sapa_21_8_h03870,0.3297738621069173,1,0,0
38,Node53,0.3297738621069173,1,0,0
38,sapa_4_8_h03850,0.3297738621069173,1,0,0
38,sapa_20_8_h03860,0.3297738621069173,1,0,0
38,sapa_22_8_h03900,0.3297738621069173,1,0,0
38,sapa_25_8_h03870,0.3297738621069173,1,0,0
38,sapa_6_8_3750,0.3297738621069173,1,0,0
38,sapa_9_8_3720,0.3297738621069173,1,0,0
38,Node47,0.3297738621069173,1,0,0
38,Node45,0.3297738621069173,1,0,0
38,Node41,0.3297738621069173,1,0,0
38,Node31,0.3297738621069173,1,0,0
38,sace_14_7_g00150,0.3297738621069173,1,0,0
38,sace_19_7_3840,0.3297738621069173,1,0,0
38,sace_2_8_h03860,0.3297738621069173,1,0,0
38,Node69,0.3297738621069173,1,0,0
38,sace_6_169_fm00160,0.3297738621069173,1,0,0
38,Node68,0.3297738621069173,1,0,0
38,sace_40_8_h03830,0.3297738621069173,1,0,0
38,sace_24_8_3780,0.3297738621069173,1,0,0
38,Node67,0.3297738621069173,1,0,0
38,sace_53_29_ac00130,0.3297738621069173,1,0,0
38,sace_1_ynr070w,0.3297738621069173,1,0,0
38,sace_15_7_g03870,0.3297738621069173,1,0,0
38,Node65,0.3297738621069173,1,0,0
38,sace_4_8_h03690,0.3297738621069173,1,0,0
38,sace_5_78_bz00120,0.3297738621069173,1,0,0
38,Node78,0.3297738621069173,1,0,0
38,Node64,0.3297738621069173,1,0,0
38,sace_32_7_3770,0.3297738621069173,1,0,0
38,sace_7_7_g03880,0.3297738621069173,1,0,0
38,Node63,0.3297738621069173,1,0,0
38,sace_21_7_3790,0.3297738621069173,1,0,0
38,sace_59_336_lx00100,0.3297738621069173,1,0,0
38,sace_46_8_h03910,0.3297738621069173,1,0,0
38,sace_45_7_g03890,0.3297738621069173,1,0,0
38,Node86,0.3297738621069173,1,0,0
38,sace_25_7_g03880,0.3297738621069173,1,0,0
38,Node85,0.3297738621069173,1,0,0
38,sace_37_7_g03850,0.3297738621069173,1,0,0
38,sace_9_7_g00180,0.3297738621069173,1,0,0
38,sace_60_6_f03350,0.3297738621069173,1,0,0
38,Node93,0.3297738621069173,1,0,0
38,Node91,0.3297738621069173,1,0,0
38,sace_17_7_g03930,0.3297738621069173,1,0,0
38,Node90,0.3297738621069173,1,0,0
38,sace_23_7_3860,0.3297738621069173,1,0,0
38,sace_43_7_g03870,0.3297738621069173,1,0,0
38,Node98,0.3297738621069173,1,0,0
38,sace_35_7_3840,0.3297738621069173,1,0,0
38,Node97,0.3297738621069173,1,0,0
38,sace_31_7_3780,0.3297738621069173,1,0,0
38,sace_58_71_bs00120_AND_sace_58_71_bs00110,0.3297738621069173,1,0,0
38,sace_34_8_3770,0.3297738621069173,1,0,0
38,sace_57_8_h03900,0.3297738621069173,1,0,0
38,sace_56_17_q01110,0.3297738621069173,1,0,0
38,sace_49_8_h03830,0.3297738621069173,1,0,0
38,sace_8_73_bu00100,0.3297738621069173,1,0,0
38,Node62,0.3297738621069173,1,0,0
38,Node30,0.3297738621069173,1,0,0
38,Node28,0.3297738621069173,1,0,0
38,Node26,0.3297738621069173,1,0,0
38,Node24,0.3297738621069173,1,0,0
38,Node20,0.3297738621069173,1,0,0
38,Node18,0.5526079228986032,2.510348106070486,0,2
38,Node14,0.4849674766722192,1.913740685791794,0,0
38,tebl_1_i01760,0.04092006549493278,0.08671348592977518,1,0
38,kaaf_1_c00820,0.9491445294904813,37.93148124780272,0.5,2.5
38,kaaf_1_c00830,0.1243076675789501,0.2885037755205138,1,0
38,Node114,0.1277778634958584,0.2977375757192549,0,0
38,nada_1_g01840,0.2498447666164054,0.6768995785921429,1,0
38,naca_1_e01630,0.88322317713962,15.37159495137607,1.166666666666667,1.833333333333333
38,Node118,0.2230388660448386,0.5834268125239312,0,0
38,naca_1_e01650,0.02858082284945181,0.05979614488946385,0,0
38,naca_1_e01640,0.03602887020435486,0.07596118771025087,0,0
38,Node122,0.1179301378844266,0.2717233453867535,0,0
38,nada_1_g01850,0.08899066094771299,0.1985302701313763,1,0
38,Node121,0.8742687991587074,14.13211121013856,0,2
38,Node117,0.2775286030697399,0.780714458028658,0,0
38,Node113,0.2280476036487523,0.6003992257349802,0,0
38,saba_1_58_bf00280,0.053034466884444,0.1138227739838006,0,0
38,saeu_1_4_d02400,0.06041337851517519,0.1306776841831367,0,0
38,Node127,0.07312053943114101,0.1603323870660424,0,0
38,saar_1_2_b02590,0.02502483448935404,0.05216542986710603,0,0
38,sami_1_4.244,0.04395742587999515,0.09344587826832793,0,0
38,sace_5_33_ag00510,0.3297738621069173,1,0,0
38,sace_4_1_a02360,0.3063773187973164,0.8977149453675012,0,0
38,sace_31_1_2300,0.2962356302754388,0.8554904141355713,0,0
38,sace_17_1_a02410,0.3043953788099001,0.889366417796308,0,0
38,sace_21_1_2310,0.3190248758230479,0.9521347831617312,0,0
38,sace_6_120_dp00100,0.3168958483324874,0.9428329568249936,0,0
38,Node142,0.32759966682331,0.9901948464564838,0,0
38,sace_23_1_2290,0.321148207674083,0.9614698361647385,0,0
38,sace_22_1_2300,0.3297738621069173,1,0,0
38,sace_29_1_2290,0.3276044115469346,0.9902161751019449,0,0
38,sace_34_1_2320,0.3254436072802886,0.9805338994853223,0,0
38,sace_58_25_y00780,0.3232944411037698,0.9709651073418094,0,0
38,sace_37_1_a02430,0.31902149626237,0.9521199716042563,0,0
38,sace_15_1_a02420,0.3297738621069173,1,0,0
38,Node151,0.3297738621069173,1,0,0
38,sace_9_1_a02440,0.3211544137587017,0.9614972062944398,0,0
38,Node150,0.3147947223583358,0.9337097063668499,0,0
38,Node139,0.314790031446546,0.933689400664085,0,0
38,sace_50_1_a02410_AND_sace_50_1_a02420,0.327601483667188,0.9902030135602526,0,0
38,sace_49_1_a02460,0.3297738621069173,1,0,0
38,sace_8_2_b02430,0.3254367124592044,0.9805031039918697,0,0
38,sace_2_1_a02390,0.3064244097736266,0.8979138870280597,0,0
38,sace_57_1_a02410,0.294204724334201,0.8471806457746839,0,0
38,sace_46_1_a02400,0.3232945222096574,0.9709654673049857,0,0
38,sace_56_1_a02020,0.3190243775704777,0.952132599467308,0,0
38,sace_24_1_2300,0.3254439208488599,0.9805353000440828,0,0
38,sace_40_1_a02390,0.3254446705757958,0.9805386487160472,0,0
38,sace_59_110_df00100,0.3105854664383721,0.9156000867738248,0,0
38,sace_47_1_a02400,0.323291528830955,0.9709521821847443,0,0
38,sace_7_1_a02410,0.3276041085286083,0.9902148129545043,0,0
38,sace_52_1_a02400_AND_sace_52_1_a02410,0.3023139346671429,0.8806498124475437,0,0
38,sace_25_1_a02400,0.3043823139213539,0.8893115423878973,0,0
38,sace_1_ydr011w,0.3064511037514112,0.8980266710401826,0,0
38,sace_16_1_a02380,0.3232923479650914,0.9709558176287072,0,0
38,sace_45_1_a02420,0.3064499255646903,0.8980216929318174,0,0
38,sace_48_1_a02380,0.3190221575804271,0.9521228699429001,0,0
38,sace_60_4_d02440,0.3064518913050176,0.898029998643727,0,0
38,Node136,0.06582500834744227,0.1432081769831332,0,0
38,sapa_14_1_a02440,0.3258827482880639,0.982496606255197,0,0
38,sapa_8_1_2350,0.3297738621069173,1,0,0
38,Node176,0.9942443354958566,351.0773281189568,0,1
38,sapa_11_1_a02470,0.3249682548879162,0.9784122269493786,0,0
38,sapa_25_1_a02460,0.324968830830506,0.9784147957849209,0,0
38,sapa_4_1_a02470,0.3273654493270339,0.9891423579234573,0,0
38,sapa_5_1_2350,0.3273653239924275,0.9891417949113841,0,0
38,sapa_9_1_2360,0.3297738621069173,1,0,0
38,Node179,0.3125292500147704,0.9239353319562098,0,0
38,Node175,0.2843186234357449,0.8074036750541487,0,0
38,sapa_18_1_2390,0.2497093575409545,0.6764106198339099,0,0
38,sapa_2_1_a02460,0.3273783092285994,0.9892001266420958,0,0
38,sapa_23_1_a02480,0.3273784117407577,0.9892005871518537,0,0
38,sapa_3_1_a02470,0.3297738621069173,1,0,0
38,Node188,0.3273484747088866,0.9890661086270276,0,0
38,sapa_17_1_2380,0.3179215112094019,0.9473068796593641,0,0
38,sapa_7_1_2370,0.3225816389703201,0.9678048866429529,0,0
38,Node187,0.2542923989618037,0.6930585717439194,0,0
38,Node185,0.2383553797022359,0.6360301596864009,0,0
38,Node174,0.1385309589477194,0.3268227621492469,1,0
38,Node135,0.1126801668251415,0.2580907398953635,0,0
38,Node133,0.1425496670880337,0.3378799057246419,0,0
38,Node131,0.2327897698410143,0.6166725768677326,0,0
38,saku_1_4.262,0.03936027565357026,0.08327271412132968,0,0
38,Node130,0.1382630042342963,0.3260891743188784,0,0
38,Node126,0.9790537313250595,94.99592748283531,0.5,2.5
38,Node112,0.2141339129560333,0.5537860805816039,0,0
38,cagl_1_i04862g,0.1003419605480807,0.2266784567909123,0,0
38,kana_1_k01350,0.9535932995539267,41.76260977801568,1,1
38,Node195,0.1199315817100064,0.2769633191861322,0,0
38,Node111,0.1281810273855493,0.2988151155590362,0,0
38,Node109,0.1718665992253236,0.4217900325368869,0,0
38,Node13,0.2558623465664124,0.6988085796049356,0,0
38,tebl_1_g02820,0.04327718658674895,0.09193439451790825,1,0
38,teph_1_m00640,0.9748538476850207,78.79036249647561,1,2
38,vapo_1_1036.28,0.07616316713898479,0.1675540200722241,0,0
38,Node200,0.1169996778764552,0.2692953995395139,0,0
38,Node198,0.1008631584823967,0.2279879539418327,0,0
38,Node12,0.2640731975007156,0.7292808909692226,0,0
38,zyro_1_a04114g,0.0560892743478302,0.120768599670952,0,0
38,zyro_1_b14762g,0.05162104800420348,0.1106241739353731,1,0
38,Node205,0.2558022306845001,0.698587955628142,0,0
38,zyba_2_14_n01490,0.2769981246497359,0.7786504434045922,0,0
38,zyba_2_33_ag00120,0.8260582651836835,9.651882226435507,0,1
38,Node209,0.2337559549255964,0.6200128652379902,0,0
38,zyba_2_1_a00860,0.3160175832974534,0.9390126445730095,0,0
38,zyba_3_2_b02230,0.3230183344248107,0.9697401939255923,0,0
38,Node213,0.259072209749272,0.7106406974620009,0,0
38,zyba_2_2_b00600,0.3118084458331153,0.920838919082311,0,0
38,zyba_3_3_c03460,0.3018883443657706,0.8788739394056925,0,0
38,Node216,0.8622516245891201,12.72192016892796,0,1
38,Node212,0.2383468043080338,0.636000116252093,0,0
38,Node208,0.7969860677175911,7.978661061283045,0,2
38,Node204,0.2231233778067163,0.5837113706149543,1,0
38,tode_1_d04040,0.8135693138414172,8.869155958841517,1,2
38,Node203,0.18274724804558,0.4544641022078021,0,0
38,Node11,0.1871548252013391,0.4679487879582668,0.5,2.5
38,lath_1_a01914g,0.7456847802867784,5.959201322226483,0,2
38,lawa_1_23.5161,0.588168145515743,2.902596683290227,1,0
38,Node221,0.5796651878779333,2.802766963896136,0,0
38,lakl_1_c11616g,0.2903730614351573,0.8316323217235118,0,2
38,Node220,0.1575990741843818,0.3802243767323285,0,0
38,Node10,0.4363507064884816,1.573373556363751,0,0
38,ercy_1_3604,0.7024925006872288,4.798979614469851,0.6666666666666666,2.333333333333333
38,asac_1_6_f03560,0.5186829266725889,2.190159862265117,0,0
38,ergo_1_abr125c,0.7277546362069542,5.432873818217779,1,2
38,Node227,0.4693664842229703,1.797721977796318,1,0
38,Node225,0.4344410108154874,1.561198179361449,0,0
38,Node9,0.2939334056191803,0.846074122711683,0,0
39,lakl_1_h21010g,0.3136128221419981,1,0,0
39,klae_1_14_n00120,0.3136128221419981,1,0,0
39,klwi_1_33_ag00170,0.3136128221419981,1,0,0
39,klla_1_d03432g,0.1499807172836415,0.3861730834746935,0,0
39,klma_1_1_a01880,0.3136128221419981,1,0,0
39,Node6,0.1588301700103222,0.413261230604088,0,0
39,Node4,0.1592283593208321,0.4144934930307874,0,0
39,Node2,0.1476465599044762,0.3791219815902568,1,0
39,teph_1_a04220,0.3136128221419981,1,0,0
39,vapo_1_1037.47,0.51817644476374,2.353775242503479,0,2
39,Node15,0.4975042651232551,2.166904541807944,0,0
39,sami_1_17.26,0.3575512489759746,1.218078174791217,0,2
39,saeu_1_2_b00130,0.3136128221419981,1,0,0
39,sauv_1_7.3,0.3136128221419981,1,0,0
39,Node21,0.3136128221419981,1,0,0
39,saar_1_8_h03780,0.3136128221419981,1,0,0
39,saku_1_14.404,0.3136128221419981,1,0,0
39,sami_1_14.399,0.3136128221419981,1,0,0
39,sapa_18_8_3730,0.3136128221419981,1,0,0
39,sapa_3_8_h03890,0.3136128221419981,1,0,0
39,sapa_16_8_h03890,0.3136128221419981,1,0,0
39,sapa_17_8_3730,0.3136128221419981,1,0,0
39,sapa_2_8_h03860,0.3136128221419981,1,0,0
39,sapa_7_8_3740,0.3136128221419981,1,0,0
39,sapa_23_8_h03850,0.3136128221419981,1,0,0
39,Node34,0.3136128221419981,1,0,0
39,Node32,0.3136128221419981,1,0,0
39,sapa_13_8_h03820,0.3136128221419981,1,0,0
39,sapa_8_8_3750,0.3136128221419981,1,0,0
39,Node42,0.3136128221419981,1,0,0
39,sapa_10_8_3760,0.3136128221419981,1,0,0
39,sapa_11_8_h03830,0.3136128221419981,1,0,0
39,sapa_5_8_3700,0.3136128221419981,1,0,0
39,sapa_19_8_h03900,0.3136128221419981,1,0,0
39,sapa_24_8_h03850,0.3136128221419981,1,0,0
39,Node50,0.3136128221419981,1,0,0
39,sapa_1_8_h03820,0.3136128221419981,1,0,0
39,sapa_21_8_h03870,0.3136128221419981,1,0,0
39,Node53,0.3136128221419981,1,0,0
39,sapa_4_8_h03850,0.3136128221419981,1,0,0
39,sapa_20_8_h03860,0.3136128221419981,1,0,0
39,sapa_22_8_h03900,0.3136128221419981,1,0,0
39,sapa_25_8_h03870,0.3136128221419981,1,0,0
39,sapa_6_8_3750,0.3136128221419981,1,0,0
39,sapa_9_8_3720,0.3136128221419981,1,0,0
39,Node47,0.3136128221419981,1,0,0
39,Node45,0.3136128221419981,1,0,0
39,Node41,0.3136128221419981,1,0,0
39,Node31,0.3136128221419981,1,0,0
39,sace_14_7_g00150,0.3136128221419981,1,0,0
39,sace_19_7_3840,0.3136128221419981,1,0,0
39,sace_2_8_h03860,0.3136128221419981,1,0,0
39,Node69,0.3136128221419981,1,0,0
39,sace_6_169_fm00160,0.3136128221419981,1,0,0
39,Node68,0.3136128221419981,1,0,0
39,sace_40_8_h03830,0.3136128221419981,1,0,0
39,sace_24_8_3780,0.3136128221419981,1,0,0
39,Node67,0.3136128221419981,1,0,0
39,sace_53_29_ac00130,0.3136128221419981,1,0,0
39,sace_1_ynr070w,0.3136128221419981,1,0,0
39,sace_15_7_g03870,0.3136128221419981,1,0,0
39,Node65,0.3136128221419981,1,0,0
39,sace_4_8_h03690,0.3136128221419981,1,0,0
39,sace_5_78_bz00120,0.3136128221419981,1,0,0
39,Node78,0.3136128221419981,1,0,0
39,Node64,0.3136128221419981,1,0,0
39,sace_32_7_3770,0.3136128221419981,1,0,0
39,sace_7_7_g03880,0.3136128221419981,1,0,0
39,Node63,0.3136128221419981,1,0,0
39,sace_21_7_3790,0.3136128221419981,1,0,0
39,sace_59_336_lx00100,0.3136128221419981,1,0,0
39,sace_46_8_h03910,0.3136128221419981,1,0,0
39,sace_45_7_g03890,0.3136128221419981,1,0,0
39,Node86,0.3136128221419981,1,0,0
39,sace_25_7_g03880,0.3136128221419981,1,0,0
39,Node85,0.3136128221419981,1,0,0
39,sace_37_7_g03850,0.3136128221419981,1,0,0
39,sace_9_7_g00180,0.3136128221419981,1,0,0
39,sace_60_6_f03350,0.3136128221419981,1,0,0
39,Node93,0.3136128221419981,1,0,0
39,Node91,0.3136128221419981,1,0,0
39,sace_17_7_g03930,0.3136128221419981,1,0,0
39,Node90,0.3136128221419981,1,0,0
39,sace_23_7_3860,0.3136128221419981,1,0,0
39,sace_43_7_g03870,0.3136128221419981,1,0,0
39,Node98,0.3136128221419981,1,0,0
39,sace_35_7_3840,0.3136128221419981,1,0,0
39,Node97,0.3136128221419981,1,0,0
39,sace_31_7_3780,0.3136128221419981,1,0,0
39,sace_58_71_bs00120_AND_sace_58_71_bs00110,0.3136128221419981,1,0,0
39,sace_34_8_3770,0.3136128221419981,1,0,0
39,sace_57_8_h03900,0.3136128221419981,1,0,0
39,sace_56_17_q01110,0.3136128221419981,1,0,0
39,sace_49_8_h03830,0.3136128221419981,1,0,0
39,sace_8_73_bu00100,0.3136128221419981,1,0,0
39,Node62,0.3136128221419981,1,0,0
39,Node30,0.3136128221419981,1,0,0
39,Node28,0.3136128221419981,1,0,0
39,Node26,0.3136128221419981,1,0,0
39,Node24,0.3136128221419981,1,0,0
39,Node20,0.3136128221419981,1,0,0
39,Node18,0.3609176923217994,1.23602350183885,0,0
39,Node14,0.3515899391508608,1.186757665792369,0,0
39,tebl_1_i01760,0.4460998118364216,1.762689748690848,0,1
39,kaaf_1_c00820,0.7364871680360676,6.117004042064238,0.5,1.5
39,kaaf_1_c00830,0.6559339587345401,4.172474165799844,0,2
39,Node114,0.5743813879106694,2.953623256400319,0,0
39,nada_1_g01840,0.06633456857821478,0.1554977039958025,0,0
39,naca_1_e01630,0.9677994712084059,65.78058451367295,0.8333333333333334,2.166666666666667
39,Node118,0.06283325541780423,0.1467398407617419,0,0
39,naca_1_e01650,0.5705332755382596,2.907547447735634,0,0
39,naca_1_e01640,0.80175462705867,8.851436676537437,1,2
39,Node122,0.6805501282564856,4.662649322968752,0,2
39,nada_1_g01850,0.07091007887242681,0.1670419576282128,0,0
39,Node121,0.07586647781577043,0.1796761979656137,0,0
39,Node117,0.1061732810740702,0.2599783943643151,0,0
39,Node113,0.1435004393903605,0.3666920021570852,0,0
39,saba_1_58_bf00280,0.02843674088625069,0.06405958031934006,0,0
39,saeu_1_4_d02400,0.03262878958694106,0.07382154943588229,0,0
39,Node127,0.03743608553736612,0.08512089981960634,0,0
39,saar_1_2_b02590,0.01491462464910343,0.03313704732055678,0,0
39,sami_1_4.244,0.02353887141630451,0.05276015084561554,0,0
39,sace_5_33_ag00510,0.3136128221419981,1,0,0
39,sace_4_1_a02360,0.2822693120876608,0.8607509298792866,0,0
39,sace_31_1_2300,0.2689302800199687,0.8051119247310721,0,0
39,sace_17_1_a02410,0.2796498906683703,0.8496623588245465,0,0
39,sace_21_1_2310,0.2991205269089909,0.9340674274500425,0,0
39,sace_6_120_dp00100,0.296268060765169,0.9214100058263637,0,0
39,Node142,0.3106696672241983,0.9863858063866299,0,0
39,sace_23_1_2290,0.3019714477013985,0.9468213558493196,0,0
39,sace_22_1_2300,0.3136128221419981,1,0,0
39,sace_29_1_2290,0.310676077950958,0.9864153342401921,0,0
39,sace_34_1_2320,0.3077568343952953,0.9730258559788553,0,0
39,sace_58_25_y00780,0.3048591806843037,0.9598466159902024,0,0
39,sace_37_1_a02430,0.2991159878713092,0.9340472042608262,0,0
39,sace_15_1_a02420,0.3136128221419981,1,0,0
39,Node151,0.3136128221419981,1,0,0
39,sace_9_1_a02440,0.3019797892007128,0.9468588253827078,0,0
39,Node150,0.2934590880474712,0.9090454563757352,0,0
39,Node139,0.293452823720641,0.9090179919021051,0,0
39,sace_50_1_a02410_AND_sace_50_1_a02420,0.310672118446213,0.9863970966680069,0,0
39,sace_49_1_a02460,0.3136128221419981,1,0,0
39,sace_8_2_b02430,0.3077475288992455,0.9729833557088564,0,0
39,sace_2_1_a02390,0.2823316222579848,0.861015687801136,0,0
39,sace_57_1_a02410,0.2662789542610817,0.7942938825639287,0,0
39,sace_46_1_a02400,0.3048592899248238,0.9598471107718652,0,0
39,sace_56_1_a02020,0.2991198524005222,0.9340644222342765,0,0
39,sace_24_1_2300,0.3077572576000541,0.9730277888762739,0,0
39,sace_40_1_a02390,0.3077582694621455,0.9730324103500123,0,0
39,sace_59_110_df00100,0.287850553602213,0.8846495876748961,0,0
39,sace_47_1_a02400,0.3048552581852708,0.9598288499695297,0,0
39,sace_7_1_a02410,0.310675668165029,0.9864134467468242,0,0
39,sace_52_1_a02400_AND_sace_52_1_a02410,0.2769054612795872,0.8381307817827715,0,0
39,sace_25_1_a02400,0.2796326434416894,0.8495896148590998,0,0
39,sace_1_ydr011w,0.2823669448719953,0.8611657951455264,0,0
39,sace_16_1_a02380,0.304856361464343,0.9598338469877944,0,0
39,sace_45_1_a02420,0.2823653858221647,0.8611591694795931,0,0
39,sace_48_1_a02380,0.2991168748573562,0.9340511561101942,0,0
39,sace_60_4_d02440,0.2823679870129611,0.8611702240629271,0,0
39,Node136,0.03466752848727556,0.07859977764120089,0,0
39,sapa_14_1_a02440,0.3077828558201922,0.9731447076787383,0,0
39,sapa_8_1_2350,0.3136128221419981,1,0,0
39,Node176,0.2709525502907488,0.8134161659774374,0,0
39,sapa_11_1_a02470,0.3077862484080087,0.9731602038310158,0,0
39,sapa_25_1_a02460,0.3077869455119255,0.9731633879762329,0,0
39,sapa_4_1_a02470,0.3106902478891327,0.9864806030260034,0,0
39,sapa_5_1_2350,0.3106900959265655,0.9864799030501934,0,0
39,sapa_9_1_2360,0.3136128221419981,1,0,0
39,Node179,0.2859635799833812,0.8765278365926839,0,0
39,Node175,0.2528602810829206,0.7407201228093978,0,0
39,sapa_18_1_2390,0.2196715778649299,0.6161292051350186,0,0
39,sapa_2_1_a02460,0.3107058400118379,0.9865524257005676,0,0
39,sapa_23_1_a02480,0.310705964304351,0.9865529982476434,0,0
39,sapa_3_1_a02470,0.3136128221419981,1,0,0
39,Node188,0.3106696671991206,0.9863858062711228,0,0
39,sapa_17_1_2380,0.2992792779007598,0.934774890067984,0,0
39,sapa_7_1_2370,0.3049000754389085,0.9600318509370566,0,0
39,Node187,0.2248403548854278,0.6348314856974647,0,0
39,Node185,0.2064907587974167,0.5695396744782039,0,0
39,Node174,0.08636654059923114,0.2068944685370102,0,0
39,Node135,0.06819226873939656,0.1601711085900457,0,0
39,Node133,0.09473214805695866,0.2290317221027645,0,0
39,Node131,0.1898115346653096,0.5127573520620182,0,0
39,saku_1_4.262,0.02136261519587893,0.04777579987521883,0,0
39,Node130,0.08642395945159728,0.2070450297697939,0,0
39,Node126,0.1167613576775099,0.2893319713855116,0,0
39,Node112,0.5240875357426691,2.410194567778909,0,1
39,cagl_1_i04862g,0.7526491231927243,6.659696800222553,1,2
39,kana_1_k01350,0.3813854494335815,1.34933361685198,0,0
39,Node195,0.2723805187202166,0.8193077739858144,0,0
39,Node111,0.2964938622883618,0.9224082276621913,1,0
39,Node109,0.3108462670562069,0.9871994273601433,0,0
39,Node13,0.2737368502778289,0.8249252715245151,0,0
39,tebl_1_g02820,0.408135487626641,1.509236879835539,0,0
39,teph_1_m00640,0.4826923248761985,2.04219318592177,0,1
39,vapo_1_1036.28,0.6985297807779824,5.071259811984045,0.75,2.25
39,Node200,0.3001290118091131,0.9385671259960419,0,0
39,Node198,0.2062597144591691,0.5687368136483123,0,0
39,Node12,0.2688401578956027,0.804742916847108,0,0
39,zyro_1_a04114g,0.4016271158014981,1.46901582075686,0,0
39,zyro_1_b14762g,0.726912202044258,5.82579253785967,0.5,2.5
39,Node205,0.2004247276594333,0.5486145214310971,0,0
39,zyba_2_14_n01490,0.6801236906207722,4.653515636837223,0,0
39,zyba_2_33_ag00120,0.6047709194516753,3.349017055093101,1,1
39,Node209,0.5084576846808759,2.263962641469719,1,2
39,zyba_2_1_a00860,0.2957835117441912,0.9192700755642507,0,0
39,zyba_3_2_b02230,0.3048299420587403,0.9597141914555396,0,0
39,Node213,0.3943287352177289,1.424940753532912,1,0
39,zyba_2_2_b00600,0.2931595183870572,0.9077326083668127,0,0
39,zyba_3_3_c03460,0.2820841862141359,0.8599645951870679,0,0
39,Node216,0.746129896503022,6.432476871142621,0,2
39,Node212,0.2998264795140957,0.937215914224911,0,0
39,Node208,0.1876086938745072,0.5054323603384008,0,0
39,Node204,0.2902580269490629,0.8950743271096308,0,0
39,tode_1_d04040,0.4471596532708727,1.770264789943296,0,1
39,Node203,0.3968190756863242,1.439860090029504,0,0
39,Node11,0.5796070739908772,3.017544123517312,0,2
39,lath_1_a01914g,0.7081343500176021,5.310165143094169,0,1
39,lawa_1_23.5161,0.1121310716510083,0.2764091824362712,1,0
39,Node221,0.1105675388349015,0.2720758648555759,1,0
39,lakl_1_c11616g,0.0623871964320864,0.1456288070278183,0,0
39,Node220,0.1191041634142211,0.2959223294530359,0,0
39,Node10,0.1253608924974602,0.3136956777847236,0,0
39,ercy_1_3604,0.11498956527244,0.2843710569747554,1,0
39,asac_1_6_f03560,0.7562290490270098,6.789640125145666,0.5,1.5
39,ergo_1_abr125c,0.5450008780086091,2.621573236679116,0,0
39,Node227,0.6005660207374264,3.290721291994871,0,1
39,Node225,0.09970597118392714,0.242388577404364,0,0
39,Node9,0.1764730044905851,0.4690031839516983,0,0
41,lakl_1_h21010g,0.6030543905012,0.9999999999999999,0,0
41,klae_1_14_n00120,0.6030543905012,0.9999999999999999,0,0
41,klwi_1_33_ag00170,0.6030543905012,0.9999999999999999,0,0
41,klla_1_d03432g,0.523976797290496,0.7245334707713247,0,0
41,klma_1_1_a01880,0.6030543905012,0.9999999999999999,0,0
41,Node6,0.5512617754255373,0.8086104194387387,0,0
41,Node4,0.5545613306461641,0.8194758999827372,0,0
41,Node2,0.5236788485058584,0.7236685264572087,0,0
41,teph_1_a04220,0.6030543905012,0.9999999999999999,0,0
41,vapo_1_1037.47,0.8028750350790264,2.680901415303915,0.25,2.75
41,Node15,0.6909458450036999,1.471580220539114,0,0
41,sami_1_17.26,0.684390698098852,1.427344554909718,0,0
41,saeu_1_2_b00130,0.6030543905012,0.9999999999999999,0,0
41,sauv_1_7.3,0.6030543905012,0.9999999999999999,0,0
41,Node21,0.6030543905012,0.9999999999999999,0,0
41,saar_1_8_h03780,0.6030543905012,0.9999999999999999,0,0
41,saku_1_14.404,0.6030543905012,0.9999999999999999,0,0
41,sami_1_14.399,0.6030543905012,0.9999999999999999,0,0
41,sapa_18_8_3730,0.6030543905012,0.9999999999999999,0,0
41,sapa_3_8_h03890,0.6030543905012,0.9999999999999999,0,0
41,sapa_16_8_h03890,0.6030543905012,0.9999999999999999,0,0
41,sapa_17_8_3730,0.6030543905012,0.9999999999999999,0,0
41,sapa_2_8_h03860,0.6030543905012,0.9999999999999999,0,0
41,sapa_7_8_3740,0.6030543905012,0.9999999999999999,0,0
41,sapa_23_8_h03850,0.6030543905012,0.9999999999999999,0,0
41,Node34,0.6030543905012,0.9999999999999999,0,0
41,Node32,0.6030543905012,0.9999999999999999,0,0
41,sapa_13_8_h03820,0.6030543905012,0.9999999999999999,0,0
41,sapa_8_8_3750,0.6030543905012,0.9999999999999999,0,0
41,Node42,0.6030543905012,0.9999999999999999,0,0
41,sapa_10_8_3760,0.6030543905012,0.9999999999999999,0,0
41,sapa_11_8_h03830,0.6030543905012,0.9999999999999999,0,0
41,sapa_5_8_3700,0.6030543905012,0.9999999999999999,0,0
41,sapa_19_8_h03900,0.6030543905012,0.9999999999999999,0,0
41,sapa_24_8_h03850,0.6030543905012,0.9999999999999999,0,0
41,Node50,0.6030543905012,0.9999999999999999,0,0
41,sapa_1_8_h03820,0.6030543905012,0.9999999999999999,0,0
41,sapa_21_8_h03870,0.6030543905012,0.9999999999999999,0,0
41,Node53,0.6030543905012,0.9999999999999999,0,0
41,sapa_4_8_h03850,0.6030543905012,0.9999999999999999,0,0
41,sapa_20_8_h03860,0.6030543905012,0.9999999999999999,0,0
41,sapa_22_8_h03900,0.6030543905012,0.9999999999999999,0,0
41,sapa_25_8_h03870,0.6030543905012,0.9999999999999999,0,0
41,sapa_6_8_3750,0.6030543905012,0.9999999999999999,0,0
41,sapa_9_8_3720,0.6030543905012,0.9999999999999999,0,0
41,Node47,0.6030543905012,0.9999999999999999,0,0
41,Node45,0.6030543905012,0.9999999999999999,0,0
41,Node41,0.6030543905012,0.9999999999999999,0,0
41,Node31,0.6030543905012,0.9999999999999999,0,0
41,sace_14_7_g00150,0.6030543905012,0.9999999999999999,0,0
41,sace_19_7_3840,0.6030543905012,0.9999999999999999,0,0
41,sace_2_8_h03860,0.6030543905012,0.9999999999999999,0,0
41,Node69,0.6030543905012,0.9999999999999999,0,0
41,sace_6_169_fm00160,0.6030543905012,0.9999999999999999,0,0
41,Node68,0.6030543905012,0.9999999999999999,0,0
41,sace_40_8_h03830,0.6030543905012,0.9999999999999999,0,0
41,sace_24_8_3780,0.6030543905012,0.9999999999999999,0,0
41,Node67,0.6030543905012,0.9999999999999999,0,0
41,sace_53_29_ac00130,0.6030543905012,0.9999999999999999,0,0
41,sace_1_ynr070w,0.6030543905012,0.9999999999999999,0,0
41,sace_15_7_g03870,0.6030543905012,0.9999999999999999,0,0
41,Node65,0.6030543905012,0.9999999999999999,0,0
41,sace_4_8_h03690,0.6030543905012,0.9999999999999999,0,0
41,sace_5_78_bz00120,0.6030543905012,0.9999999999999999,0,0
41,Node78,0.6030543905012,0.9999999999999999,0,0
41,Node64,0.6030543905012,0.9999999999999999,0,0
41,sace_32_7_3770,0.6030543905012,0.9999999999999999,0,0
41,sace_7_7_g03880,0.6030543905012,0.9999999999999999,0,0
41,Node63,0.6030543905012,0.9999999999999999,0,0
41,sace_21_7_3790,0.6030543905012,0.9999999999999999,0,0
41,sace_59_336_lx00100,0.6030543905012,0.9999999999999999,0,0
41,sace_46_8_h03910,0.6030543905012,0.9999999999999999,0,0
41,sace_45_7_g03890,0.6030543905012,0.9999999999999999,0,0
41,Node86,0.6030543905012,0.9999999999999999,0,0
41,sace_25_7_g03880,0.6030543905012,0.9999999999999999,0,0
41,Node85,0.6030543905012,0.9999999999999999,0,0
41,sace_37_7_g03850,0.6030543905012,0.9999999999999999,0,0
41,sace_9_7_g00180,0.6030543905012,0.9999999999999999,0,0
41,sace_60_6_f03350,0.6030543905012,0.9999999999999999,0,0
41,Node93,0.6030543905012,0.9999999999999999,0,0
41,Node91,0.6030543905012,0.9999999999999999,0,0
41,sace_17_7_g03930,0.6030543905012,0.9999999999999999,0,0
41,Node90,0.6030543905012,0.9999999999999999,0,0
41,sace_23_7_3860,0.6030543905012,0.9999999999999999,0,0
41,sace_43_7_g03870,0.6030543905012,0.9999999999999999,0,0
41,Node98,0.6030543905012,0.9999999999999999,0,0
41,sace_35_7_3840,0.6030543905012,0.9999999999999999,0,0
41,Node97,0.6030543905012,0.9999999999999999,0,0
41,sace_31_7_3780,0.6030543905012,0.9999999999999999,0,0
41,sace_58_71_bs00120_AND_sace_58_71_bs00110,0.6030543905012,0.9999999999999999,0,0
41,sace_34_8_3770,0.6030543905012,0.9999999999999999,0,0
41,sace_57_8_h03900,0.6030543905012,0.9999999999999999,0,0
41,sace_56_17_q01110,0.6030543905012,0.9999999999999999,0,0
41,sace_49_8_h03830,0.6030543905012,0.9999999999999999,0,0
41,sace_8_73_bu00100,0.6030543905012,0.9999999999999999,0,0
41,Node62,0.6030543905012,0.9999999999999999,0,0
41,Node30,0.6030543905012,0.9999999999999999,0,0
41,Node28,0.6030543905012,0.9999999999999999,0,0
41,Node26,0.6030543905012,0.9999999999999999,0,0
41,Node24,0.6030543905012,0.9999999999999999,0,0
41,Node20,0.6030543905012,0.9999999999999999,0,0
41,Node18,0.7180678901288274,1.676468834756154,0.1666666666666667,2.833333333333333
41,Node14,0.6429069774407727,1.185062604455458,0,0
41,tebl_1_i01760,0.9820227275980162,35.9560734523736,0,3
41,kaaf_1_c00820,0.9098841755924164,6.645988277368843,0.3333333333333333,2.666666666666667
41,kaaf_1_c00830,0.714814450311249,1.64983429239822,0.75,2.25
41,Node114,0.6814083465473187,1.407821437496607,0,0
41,nada_1_g01840,0.6106933739489701,1.032537732904374,0,2
41,naca_1_e01630,0.8353963475866197,3.340624205481745,0,2
41,Node118,0.6228110152787054,1.086855488405324,0,0
41,naca_1_e01650,0.7219533327586627,1.709094004847536,0,0
41,naca_1_e01640,0.7882720561724328,2.450600232778017,0,2
41,Node122,0.633340923407447,1.136971633677592,0,0
41,nada_1_g01850,0.6475659917145837,1.209430015340684,0,2
41,Node121,0.5573103311011112,0.8286520821695184,1,0
41,Node117,0.6026631472535358,0.9983672055175303,0,0
41,Node113,0.6778909573799843,1.385260474672018,0,0
41,saba_1_58_bf00280,0.3685880548108481,0.3842403611563476,0,0
41,saeu_1_4_d02400,0.3884100674220113,0.4180273233293377,0,0
41,Node127,0.4066016245043434,0.4510215316129521,0,0
41,saar_1_2_b02590,0.2316509452246839,0.1984495115619584,0,0
41,sami_1_4.244,0.3369417768030591,0.3344858230566541,0,0
41,sace_5_33_ag00510,0.6030543905012,0.9999999999999999,0,0
41,sace_4_1_a02360,0.5940458468150475,0.9632022625505881,0,0
41,sace_31_1_2300,0.5899598930995168,0.9470451170918154,0,0
41,sace_17_1_a02410,0.5932565595946586,0.9600558762429794,0,0
41,sace_21_1_2310,0.5989835841605559,0.9831669889872802,0,0
41,sace_6_120_dp00100,0.5981639717114716,0.9798190923466669,0,0
41,Node142,0.602239785198842,0.9966039865041443,0,0
41,sace_23_1_2290,0.5997965237043439,0.9865011745040178,0,0
41,sace_22_1_2300,0.6030543905012,0.9999999999999999,0,0
41,sace_29_1_2290,0.6022415742104065,0.9966114294856063,0,0
41,sace_34_1_2320,0.6014276554937897,0.99323211192535,0,0
41,sace_58_25_y00780,0.6006137478811376,0.9898666137687264,0,0
41,sace_37_1_a02430,0.5989822935909147,0.9831617065996907,0,0
41,sace_15_1_a02420,0.6030543905012,0.9999999999999999,0,0
41,Node151,0.6030543905012,0.9999999999999999,0,0
41,sace_9_1_a02440,0.5997988932547133,0.9865109127630389,0,0
41,Node150,0.5973506146458371,0.9765102212429401,0,0
41,Node139,0.5973487937028209,0.97650282834298,0,0
41,sace_50_1_a02410_AND_sace_50_1_a02420,0.6022404743029325,0.9966068534363037,0,0
41,sace_49_1_a02460,0.6030543905012,0.9999999999999999,0,0
41,sace_8_2_b02430,0.6014250513788408,0.9932213220231166,0,0
41,sace_2_1_a02390,0.5940645474105102,0.9632769583162566,0,0
41,sace_57_1_a02410,0.5891271830271055,0.9437917386148201,0,0
41,sace_46_1_a02400,0.6006137786798658,0.9898667408615744,0,0
41,sace_56_1_a02020,0.5989833997487096,0.983166234175216,0,0
41,sace_24_1_2300,0.601427773924898,0.9932326026367176,0,0
41,sace_40_1_a02390,0.6014280570874204,0.9932337759028529,0,0
41,sace_59_110_df00100,0.595707438868351,0.9698661274860051,0,0
41,sace_47_1_a02400,0.6006126419858661,0.9898620502367801,0,0
41,sace_7_1_a02410,0.6022414603768272,0.9966109558918044,0,0
41,sace_52_1_a02400_AND_sace_52_1_a02410,0.5924229098830029,0.9567458777105371,0,0
41,sace_25_1_a02400,0.5932513421251104,0.9600351181355288,0,0
41,sace_1_ydr011w,0.594075146940519,0.9633192990620377,0,0
41,sace_16_1_a02380,0.6006129530415373,0.989863333820953,0,0
41,sace_45_1_a02420,0.5940746791277409,0.9633174302965094,0,0
41,sace_48_1_a02380,0.5989825474770595,0.9831627457699225,0,0
41,sace_60_4_d02440,0.5940754596469968,0.9633205482288781,0,0
41,Node136,0.3956881195248316,0.4309892099758469,0,0
41,sapa_14_1_a02440,0.601434937183249,0.9932622836603462,0,0
41,sapa_8_1_2350,0.6030543905012,0.9999999999999999,0,0
41,Node176,0.5905894683420611,0.9495136380123649,0,0
41,sapa_11_1_a02470,0.6014358865104004,0.9932662172857661,0,0
41,sapa_25_1_a02460,0.6014360815757326,0.9932670255594488,0,0
41,sapa_4_1_a02470,0.6022455103762039,0.9966278056965456,0,0
41,sapa_5_1_2350,0.6022454681643538,0.9966276300746423,0,0
41,sapa_9_1_2360,0.6030543905012,0.9999999999999999,0,0
41,Node179,0.5951479253056604,0.9676160730889803,0,0
41,Node175,0.5847939310593682,0.9270724667588693,0,0
41,sapa_18_1_2390,0.5731164438704036,0.8837063235228932,0,0
41,sapa_2_1_a02460,0.6022498414390994,0.9966458252306364,0,0
41,sapa_23_1_a02480,0.6022498759634557,0.9966459688719682,0,0
41,sapa_3_1_a02470,0.6030543905012,0.9999999999999999,0,0
41,Node188,0.6022397932563291,0.9966040200262634,0,0
41,sapa_17_1_2380,0.5990290225724143,0.9833529931109198,0,0
41,sapa_7_1_2370,0.6006252768177074,0.9899141900050827,0,0
41,Node187,0.5750384140994761,0.8906800044914351,0,0
41,Node185,0.5680052965541599,0.8654629533772359,0,0
41,Node174,0.4939376407873078,0.6424548415393795,0,0
41,Node135,0.4718339612480284,0.5880215512908077,0,0
41,Node133,0.5025251608147897,0.6649074666916623,0,0
41,Node131,0.5614893684472143,0.8428221280752832,0,0
41,saku_1_4.262,0.3333307729981608,0.3291088186708501,1,0
41,Node130,0.4975861663516781,0.651900370586619,0,0
41,Node126,0.5511720284872045,0.8083171132810842,1,0
41,Node112,0.5954392916201479,0.9687870107900605,0,0
41,cagl_1_i04862g,0.9371233585274996,9.810292270412459,0.1666666666666667,2.833333333333333
41,kana_1_k01350,0.6955043307008928,1.503464705680332,0,1
41,Node195,0.6302305798175936,1.121871198852821,0,0
41,Node111,0.563002688760005,0.8480202503187846,0,0
41,Node109,0.5803626739301048,0.9103321501932699,0,0
41,Node13,0.5939308262128141,0.9627429871914093,0,0
41,tebl_1_g02820,0.9582673366413684,15.11419781850069,0.1666666666666667,2.833333333333333
41,teph_1_m00640,0.1356589461478737,0.1033089188798556,0,0
41,vapo_1_1036.28,0.1736716091266712,0.1383409242279765,0,0
41,Node200,0.5552009079426097,0.82160068869033,0,0
41,Node198,0.5419903098361036,0.7789173442521165,0,0
41,Node12,0.5807556909232015,0.9118025808901279,0,0
41,zyro_1_a04114g,0.2343918457716161,0.2015164332375156,1,0
41,zyro_1_b14762g,0.2223397118886878,0.188192207118823,0,0
41,Node205,0.6792824261483048,1.394126364027478,0,1
41,zyba_2_14_n01490,0.6397064146604767,1.16868829570345,0,0
41,zyba_2_33_ag00120,0.7851401743261546,2.40528476269613,0,1
41,Node209,0.5579407499916842,0.8307725118175859,1,0
41,zyba_2_1_a00860,0.5983396986683872,0.9805357390790761,0,0
41,zyba_3_2_b02230,0.6007590915184785,0.9904666015376573,0,0
41,Node213,0.7974801585230604,2.591951237007573,0,2
41,zyba_2_2_b00600,0.72020934789165,1.694338083324568,0,0
41,zyba_3_3_c03460,0.8754498038034488,4.626593600270328,0,1
41,Node216,0.6155843676787125,1.054049633854876,1,0
41,Node212,0.5813196837816358,0.9139175226094833,0,0
41,Node208,0.637634823541895,1.158244086210871,0,0
41,Node204,0.7695609633795598,2.198171120086408,0,1
41,tode_1_d04040,0.6788614535576979,1.391435987013625,1,1
41,Node203,0.7013323509300127,1.545646618121658,0,0
41,Node11,0.5126322394256521,0.692346717232049,0,0
41,lath_1_a01914g,0.6099548351243945,1.029336323946888,0,0
41,lawa_1_23.5161,0.7779696218403784,2.306347584318541,0.5,1.5
41,Node221,0.470673124531768,0.5852884782542532,1,0
41,lakl_1_c11616g,0.8274535910800892,3.156546846236082,0,2
41,Node220,0.5688604422760734,0.8684851196353699,0,0
41,Node10,0.5861654261535892,0.9323263245540625,0,0
41,ercy_1_3604,0.7813628137820494,2.352356978821447,0,0
41,asac_1_6_f03560,0.7230839368275925,1.718759391241537,1,0
41,ergo_1_abr125c,0.6979073333816321,1.520659915173604,0,1
41,Node227,0.6869780866254722,1.44458353748329,0,2
41,Node225,0.6869331189817038,1.444281498651014,0,2
41,Node9,0.5764802862883829,0.8959532498579912,0,0
44,lakl_1_h21010g,0.999999999,1.000000028281932,0,0
44,klae_1_14_n00120,0.999999999,1.000000028281932,0,0
44,klwi_1_33_ag00170,0.999999999,1.000000028281932,0,0
44,klla_1_d03432g,0.999999999,1.000000028281932,0,0
44,klma_1_1_a01880,0.999999999,1.000000028281932,0,0
44,Node6,0.999999999,1.000000028281932,0,0
44,Node4,0.999999999,1.000000028281932,0,0
44,Node2,0.999999999,1.000000028281932,0,0
44,teph_1_a04220,0.999999999,1.000000028281932,0,0
44,vapo_1_1037.47,0.999999999,1.000000028281932,0,0
44,Node15,0.999999999,1.000000028281932,0,0
44,sami_1_17.26,0.999999999,1.000000028281932,0,0
44,saeu_1_2_b00130,0.999999999,1.000000028281932,0,0
44,sauv_1_7.3,0.999999999,1.000000028281932,0,0
44,Node21,0.999999999,1.000000028281932,0,0
44,saar_1_8_h03780,0.999999999,1.000000028281932,0,0
44,saku_1_14.404,0.999999999,1.000000028281932,0,0
44,sami_1_14.399,0.999999999,1.000000028281932,0,0
44,sapa_18_8_3730,0.999999999,1.000000028281932,0,0
44,sapa_3_8_h03890,0.999999999,1.000000028281932,0,0
44,sapa_16_8_h03890,0.999999999,1.000000028281932,0,0
44,sapa_17_8_3730,0.999999999,1.000000028281932,0,0
44,sapa_2_8_h03860,0.999999999,1.000000028281932,0,0
44,sapa_7_8_3740,0.999999999,1.000000028281932,0,0
44,sapa_23_8_h03850,0.999999999,1.000000028281932,0,0
44,Node34,0.999999999,1.000000028281932,0,0
44,Node32,0.999999999,1.000000028281932,0,0
44,sapa_13_8_h03820,0.999999999,1.000000028281932,0,0
44,sapa_8_8_3750,0.999999999,1.000000028281932,0,0
44,Node42,0.999999999,1.000000028281932,0,0
44,sapa_10_8_3760,0.999999999,1.000000028281932,0,0
44,sapa_11_8_h03830,0.999999999,1.000000028281932,0,0
44,sapa_5_8_3700,0.999999999,1.000000028281932,0,0
44,sapa_19_8_h03900,0.999999999,1.000000028281932,0,0
44,sapa_24_8_h03850,0.999999999,1.000000028281932,0,0
44,Node50,0.999999999,1.000000028281932,0,0
44,sapa_1_8_h03820,0.999999999,1.000000028281932,0,0
44,sapa_21_8_h03870,0.999999999,1.000000028281932,0,0
44,Node53,0.999999999,1.000000028281932,0,0
44,sapa_4_8_h03850,0.999999999,1.000000028281932,0,0
44,sapa_20_8_h03860,0.999999999,1.000000028281932,0,0
44,sapa_22_8_h03900,0.999999999,1.000000028281932,0,0
44,sapa_25_8_h03870,0.999999999,1.000000028281932,0,0
44,sapa_6_8_3750,0.999999999,1.000000028281932,0,0
44,sapa_9_8_3720,0.999999999,1.000000028281932,0,0
44,Node47,0.999999999,1.000000028281932,0,0
44,Node45,0.999999999,1.000000028281932,0,0
44,Node41,0.999999999,1.000000028281932,0,0
44,Node31,0.999999999,1.000000028281932,0,0
44,sace_14_7_g00150,0.999999999,1.000000028281932,0,0
44,sace_19_7_3840,0.999999999,1.000000028281932,0,0
44,sace_2_8_h03860,0.999999999,1.000000028281932,0,0
44,Node69,0.999999999,1.000000028281932,0,0
44,sace_6_169_fm00160,0.999999999,1.000000028281932,0,0
44,Node68,0.999999999,1.000000028281932,0,0
44,sace_40_8_h03830,0.999999999,1.000000028281932,0,0
44,sace_24_8_3780,0.999999999,1.000000028281932,0,0
44,Node67,0.999999999,1.000000028281932,0,0
44,sace_53_29_ac00130,0.999999999,1.000000028281932,0,0
44,sace_1_ynr070w,0.999999999,1.000000028281932,0,0
44,sace_15_7_g03870,0.999999999,1.000000028281932,0,0
44,Node65,0.999999999,1.000000028281932,0,0
44,sace_4_8_h03690,0.999999999,1.000000028281932,0,0
44,sace_5_78_bz00120,0.999999999,1.000000028281932,0,0
44,Node78,0.999999999,1.000000028281932,0,0
44,Node64,0.999999999,1.000000028281932,0,0
44,sace_32_7_3770,0.999999999,1.000000028281932,0,0
44,sace_7_7_g03880,0.999999999,1.000000028281932,0,0
44,Node63,0.999999999,1.000000028281932,0,0
44,sace_21_7_3790,0.999999999,1.000000028281932,0,0
44,sace_59_336_lx00100,0.999999999,1.000000028281932,0,0
44,sace_46_8_h03910,0.999999999,1.000000028281932,0,0
44,sace_45_7_g03890,0.999999999,1.000000028281932,0,0
44,Node86,0.999999999,1.000000028281932,0,0
44,sace_25_7_g03880,0.999999999,1.000000028281932,0,0
44,Node85,0.999999999,1.000000028281932,0,0
44,sace_37_7_g03850,0.999999999,1.000000028281932,0,0
44,sace_9_7_g00180,0.999999999,1.000000028281932,0,0
44,sace_60_6_f03350,0.999999999,1.000000028281932,0,0
44,Node93,0.999999999,1.000000028281932,0,0
44,Node91,0.999999999,1.000000028281932,0,0
44,sace_17_7_g03930,0.999999999,1.000000028281932,0,0
44,Node90,0.999999999,1.000000028281932,0,0
44,sace_23_7_3860,0.999999999,1.000000028281932,0,0
44,sace_43_7_g03870,0.999999999,1.000000028281932,0,0
44,Node98,0.999999999,1.000000028281932,0,0
44,sace_35_7_3840,0.999999999,1.000000028281932,0,0
44,Node97,0.999999999,1.000000028281932,0,0
44,sace_31_7_3780,0.999999999,1.000000028281932,0,0
44,sace_58_71_bs00120_AND_sace_58_71_bs00110,0.999999999,1.000000028281932,0,0
44,sace_34_8_3770,0.999999999,1.000000028281932,0,0
44,sace_57_8_h03900,0.999999999,1.000000028281932,0,0
44,sace_56_17_q01110,0.999999999,1.000000028281932,0,0
44,sace_49_8_h03830,0.999999999,1.000000028281932,0,0
44,sace_8_73_bu00100,0.999999999,1.000000028281932,0,0
44,Node62,0.999999999,1.000000028281932,0,0
44,Node30,0.999999999,1.000000028281932,0,0
44,Node28,0.999999999,1.000000028281932,0,0
44,Node26,0.999999999,1.000000028281932,0,0
44,Node24,0.999999999,1.000000028281932,0,0
44,Node20,0.999999999,1.000000028281932,0,0
44,Node18,0.999999999,1.000000028281932,0,0
44,Node14,0.999999999,1.000000028281932,0,0
44,tebl_1_i01760,0.9999999992489902,1.331540529926284,0,2
44,kaaf_1_c00820,0.999999999,1.000000028281932,0,0
44,kaaf_1_c00830,0.999999999,1.000000028281932,0,0
44,Node114,0.999999999,1.000000028281932,0,0
44,nada_1_g01840,0.999999999,1.000000028281932,0,0
44,naca_1_e01630,0.9999999990269649,1.027712158760943,0,0
44,Node118,0.9999999990042171,1.004234958664607,0,0
44,naca_1_e01650,0.999999999,1.000000028281932,0,0
44,naca_1_e01640,0.999999999,1.000000028281932,0,0
44,Node122,0.999999999,1.000000028281932,0,0
44,nada_1_g01850,0.999999999,1.000000028281932,0,0
44,Node121,0.999999999,1.000000028281932,0,0
44,Node117,0.999999999001104,1.001105254297109,0,0
44,Node113,0.9999999990001777,1.000177695536143,0,0
44,saba_1_58_bf00280,0.999999999,1.000000028281932,0,0
44,saeu_1_4_d02400,0.999999999,1.000000028281932,0,0
44,Node127,0.999999999,1.000000028281932,0,0
44,saar_1_2_b02590,0.999999999,1.000000028281932,0,0
44,sami_1_4.244,0.999999999,1.000000028281932,0,0
44,sace_5_33_ag00510,0.999999999,1.000000028281932,0,0
44,sace_4_1_a02360,0.999999999,1.000000028281932,0,0
44,sace_31_1_2300,0.999999999,1.000000028281932,0,0
44,sace_17_1_a02410,0.999999999,1.000000028281932,0,0
44,sace_21_1_2310,0.999999999,1.000000028281932,0,0
44,sace_6_120_dp00100,0.999999999,1.000000028281932,0,0
44,Node142,0.999999999,1.000000028281932,0,0
44,sace_23_1_2290,0.999999999,1.000000028281932,0,0
44,sace_22_1_2300,0.999999999,1.000000028281932,0,0
44,sace_29_1_2290,0.999999999,1.000000028281932,0,0
44,sace_34_1_2320,0.999999999,1.000000028281932,0,0
44,sace_58_25_y00780,0.999999999,1.000000028281932,0,0
44,sace_37_1_a02430,0.999999999,1.000000028281932,0,0
44,sace_15_1_a02420,0.999999999,1.000000028281932,0,0
44,Node151,0.999999999,1.000000028281932,0,0
44,sace_9_1_a02440,0.999999999,1.000000028281932,0,0
44,Node150,0.999999999,1.000000028281932,0,0
44,Node139,0.999999999,1.000000028281932,0,0
44,sace_50_1_a02410_AND_sace_50_1_a02420,0.999999999,1.000000028281932,0,0
44,sace_49_1_a02460,0.999999999,1.000000028281932,0,0
44,sace_8_2_b02430,0.999999999,1.000000028281932,0,0
44,sace_2_1_a02390,0.999999999,1.000000028281932,0,0
44,sace_57_1_a02410,0.999999999,1.000000028281932,0,0
44,sace_46_1_a02400,0.999999999,1.000000028281932,0,0
44,sace_56_1_a02020,0.999999999,1.000000028281932,0,0
44,sace_24_1_2300,0.999999999,1.000000028281932,0,0
44,sace_40_1_a02390,0.999999999,1.000000028281932,0,0
44,sace_59_110_df00100,0.999999999,1.000000028281932,0,0
44,sace_47_1_a02400,0.999999999,1.000000028281932,0,0
44,sace_7_1_a02410,0.999999999,1.000000028281932,0,0
44,sace_52_1_a02400_AND_sace_52_1_a02410,0.999999999,1.000000028281932,0,0
44,sace_25_1_a02400,0.999999999,1.000000028281932,0,0
44,sace_1_ydr011w,0.999999999,1.000000028281932,0,0
44,sace_16_1_a02380,0.999999999,1.000000028281932,0,0
44,sace_45_1_a02420,0.999999999,1.000000028281932,0,0
44,sace_48_1_a02380,0.999999999,1.000000028281932,0,0
44,sace_60_4_d02440,0.999999999,1.000000028281932,0,0
44,Node136,0.999999999,1.000000028281932,0,0
44,sapa_14_1_a02440,0.999999999,1.000000028281932,0,0
44,sapa_8_1_2350,0.999999999,1.000000028281932,0,0
44,Node176,0.999999999,1.000000028281932,0,0
44,sapa_11_1_a02470,0.999999999,1.000000028281932,0,0
44,sapa_25_1_a02460,0.999999999,1.000000028281932,0,0
44,sapa_4_1_a02470,0.999999999,1.000000028281932,0,0
44,sapa_5_1_2350,0.999999999,1.000000028281932,0,0
44,sapa_9_1_2360,0.999999999,1.000000028281932,0,0
44,Node179,0.999999999,1.000000028281932,0,0
44,Node175,0.999999999,1.000000028281932,0,0
44,sapa_18_1_2390,0.999999999,1.000000028281932,0,0
44,sapa_2_1_a02460,0.999999999,1.000000028281932,0,0
44,sapa_23_1_a02480,0.999999999,1.000000028281932,0,0
44,sapa_3_1_a02470,0.999999999,1.000000028281932,0,0
44,Node188,0.999999999,1.000000028281932,0,0
44,sapa_17_1_2380,0.999999999,1.000000028281932,0,0
44,sapa_7_1_2370,0.999999999,1.000000028281932,0,0
44,Node187,0.999999999,1.000000028281932,0,0
44,Node185,0.999999999,1.000000028281932,0,0
44,Node174,0.999999999,1.000000028281932,0,0
44,Node135,0.999999999,1.000000028281932,0,0
44,Node133,0.999999999,1.000000028281932,0,0
44,Node131,0.999999999,1.000000028281932,0,0
44,saku_1_4.262,0.999999999,1.000000028281932,0,0
44,Node130,0.999999999,1.000000028281932,0,0
44,Node126,0.999999999,1.000000028281932,0,0
44,Node112,0.9999999990003069,1.00030698813904,0,0
44,cagl_1_i04862g,0.999999999,1.000000028281932,0,0
44,kana_1_k01350,0.999999999,1.000000028281932,0,0
44,Node195,0.999999999,1.000000028281932,0,0
44,Node111,0.9999999990009928,1.000993776322452,0,0
44,Node109,0.999999999,1.000000028281932,0,0
44,Node13,0.999999999,1.000000028281932,0,0
44,tebl_1_g02820,0.999999999,1.000000028281932,0,0
44,teph_1_m00640,0.999999999,1.000000028281932,0,0
44,vapo_1_1036.28,0.999999999,1.000000028281932,0,0
44,Node200,0.999999999,1.000000028281932,0,0
44,Node198,0.999999999,1.000000028281932,0,0
44,Node12,0.999999999,1.000000028281932,0,0
44,zyro_1_a04114g,0.999999999,1.000000028281932,0,0
44,zyro_1_b14762g,0.999999999,1.000000028281932,0,0
44,Node205,0.999999999,1.000000028281932,0,0
44,zyba_2_14_n01490,0.999999999,1.000000028281932,0,0
44,zyba_2_33_ag00120,0.999999999,1.000000028281932,0,0
44,Node209,0.999999999,1.000000028281932,0,0
44,zyba_2_1_a00860,0.999999999,1.000000028281932,0,0
44,zyba_3_2_b02230,0.999999999,1.000000028281932,0,0
44,Node213,0.999999999,1.000000028281932,0,0
44,zyba_2_2_b00600,0.999999999,1.000000028281932,0,0
44,zyba_3_3_c03460,0.999999999,1.000000028281932,0,0
44,Node216,0.999999999,1.000000028281932,0,0
44,Node212,0.999999999,1.000000028281932,0,0
44,Node208,0.999999999,1.000000028281932,0,0
44,Node204,0.999999999,1.000000028281932,0,0
44,tode_1_d04040,0.999999999,1.000000028281932,0,0
44,Node203,0.999999999,1.000000028281932,0,0
44,Node11,0.999999999,1.000000028281932,0,0
44,lath_1_a01914g,0.999999999,1.000000028281932,0,0
44,lawa_1_23.5161,0.999999999,1.000000028281932,0,0
44,Node221,0.999999999,1.000000028281932,0,0
44,lakl_1_c11616g,0.999999999,1.000000028281932,0,0
44,Node220,0.999999999,1.000000028281932,0,0
44,Node10,0.999999999,1.000000028281932,0,0
44,ercy_1_3604,0.999999999,1.000000028281932,0,0
44,asac_1_6_f03560,0.999999999,1.000000028281932,0,0
44,ergo_1_abr125c,0.999999999,1.000000028281932,0,0
44,Node227,0.999999999,1.000000028281932,0,0
44,Node225,0.999999999,1.000000028281932,0,0
44,Node9,0.999999999,1.000000028281932,0,0
48,lakl_1_h21010g,0.9274305303418531,1.00000000000004,0,0
48,klae_1_14_n00120,0.9274305303418504,1.000000000000001,0,0
48,klwi_1_33_ag00170,0.9274305303418511,1.000000000000011,0,0
48,klla_1_d03432g,0.9274305303418509,1.000000000000007,0,0
48,klma_1_1_a01880,0.9274305303418504,1.000000000000001,0,0
48,Node6,0.9274305303418502,0.9999999999999974,0,0
48,Node4,0.9274305303418504,1.000000000000001,0,0
48,Node2,0.9274305303418502,0.9999999999999974,0,0
48,teph_1_a04220,0.9274305303418504,1.000000000000001,0,0
48,vapo_1_1037.47,0.9274305303418519,1.000000000000022,0,0
48,Node15,0.9274305303418502,0.9999999999999974,0,0
48,sami_1_17.26,0.9274305303418504,1.000000000000001,0,0
48,saeu_1_2_b00130,0.9274305303418504,1.000000000000001,0,0
48,sauv_1_7.3,0.9274305303418504,1.000000000000001,0,0
48,Node21,0.9274305303418506,1.000000000000004,0,0
48,saar_1_8_h03780,0.9274305303418503,0.9999999999999991,0,0
48,saku_1_14.404,0.9274305303418503,0.9999999999999991,0,0
48,sami_1_14.399,0.9274305303418504,1.000000000000001,0,0
48,sapa_18_8_3730,0.9274305303418504,1.000000000000001,0,0
48,sapa_3_8_h03890,0.9274305303418504,1.000000000000001,0,0
48,sapa_16_8_h03890,0.9274305303418504,1.000000000000001,0,0
48,sapa_17_8_3730,0.9274305303418504,1.000000000000001,0,0
48,sapa_2_8_h03860,0.9274305303418504,1.000000000000001,0,0
48,sapa_7_8_3740,0.9274305303418504,1.000000000000001,0,0
48,sapa_23_8_h03850,0.9274305303418504,1.000000000000001,0,0
48,Node34,0.9274305303418504,1.000000000000001,0,0
48,Node32,0.9274305303418504,1.000000000000001,0,0
48,sapa_13_8_h03820,0.9274305303418504,1.000000000000001,0,0
48,sapa_8_8_3750,0.9274305303418504,1.000000000000001,0,0
48,Node42,0.9274305303418504,1.000000000000001,0,0
48,sapa_10_8_3760,0.9274305303418504,1.000000000000001,0,0
48,sapa_11_8_h03830,0.9274305303418504,1.000000000000001,0,0
48,sapa_5_8_3700,0.9274305303418504,1.000000000000001,0,0
48,sapa_19_8_h03900,0.9274305303418504,1.000000000000001,0,0
48,sapa_24_8_h03850,0.9274305303418504,1.000000000000001,0,0
48,Node50,0.9274305303418504,1.000000000000001,0,0
48,sapa_1_8_h03820,0.9274305303418504,1.000000000000001,0,0
48,sapa_21_8_h03870,0.9274305303418504,1.000000000000001,0,0
48,Node53,0.9274305303418504,1.000000000000001,0,0
48,sapa_4_8_h03850,0.9274305303418504,1.000000000000001,0,0
48,sapa_20_8_h03860,0.9274305303418504,1.000000000000001,0,0
48,sapa_22_8_h03900,0.9274305303418504,1.000000000000001,0,0
48,sapa_25_8_h03870,0.9274305303418504,1.000000000000001,0,0
48,sapa_6_8_3750,0.9274305303418504,1.000000000000001,0,0
48,sapa_9_8_3720,0.9274305303418504,1.000000000000001,0,0
48,Node47,0.9274305303418504,1.000000000000001,0,0
48,Node45,0.9274305303418504,1.000000000000001,0,0
48,Node41,0.9274305303418504,1.000000000000001,0,0
48,Node31,0.9274305303418504,1.000000000000001,0,0
48,sace_14_7_g00150,0.9274305303418504,1.000000000000001,0,0
48,sace_19_7_3840,0.9274305303418504,1.000000000000001,0,0
48,sace_2_8_h03860,0.9274305303418504,1.000000000000001,0,0
48,Node69,0.9274305303418504,1.000000000000001,0,0
48,sace_6_169_fm00160,0.9274305303418504,1.000000000000001,0,0
48,Node68,0.9274305303418504,1.000000000000001,0,0
48,sace_40_8_h03830,0.9274305303418504,1.000000000000001,0,0
48,sace_24_8_3780,0.9274305303418504,1.000000000000001,0,0
48,Node67,0.9274305303418504,1.000000000000001,0,0
48,sace_53_29_ac00130,0.9274305303418504,1.000000000000001,0,0
48,sace_1_ynr070w,0.9274305303418504,1.000000000000001,0,0
48,sace_15_7_g03870,0.9274305303418504,1.000000000000001,0,0
48,Node65,0.9274305303418504,1.000000000000001,0,0
48,sace_4_8_h03690,0.9274305303418504,1.000000000000001,0,0
48,sace_5_78_bz00120,0.9274305303418504,1.000000000000001,0,0
48,Node78,0.9274305303418504,1.000000000000001,0,0
48,Node64,0.9274305303418504,1.000000000000001,0,0
48,sace_32_7_3770,0.9274305303418504,1.000000000000001,0,0
48,sace_7_7_g03880,0.9274305303418504,1.000000000000001,0,0
48,Node63,0.9274305303418504,1.000000000000001,0,0
48,sace_21_7_3790,0.9274305303418504,1.000000000000001,0,0
48,sace_59_336_lx00100,0.9274305303418504,1.000000000000001,0,0
48,sace_46_8_h03910,0.9274305303418504,1.000000000000001,0,0
48,sace_45_7_g03890,0.9274305303418504,1.000000000000001,0,0
48,Node86,0.9274305303418504,1.000000000000001,0,0
48,sace_25_7_g03880,0.9274305303418504,1.000000000000001,0,0
48,Node85,0.9274305303418504,1.000000000000001,0,0
48,sace_37_7_g03850,0.9274305303418504,1.000000000000001,0,0
48,sace_9_7_g00180,0.9274305303418504,1.000000000000001,0,0
48,sace_60_6_f03350,0.9274305303418504,1.000000000000001,0,0
48,Node93,0.9274305303418504,1.000000000000001,0,0
48,Node91,0.9274305303418504,1.000000000000001,0,0
48,sace_17_7_g03930,0.9274305303418504,1.000000000000001,0,0
48,Node90,0.9274305303418504,1.000000000000001,0,0
48,sace_23_7_3860,0.9274305303418504,1.000000000000001,0,0
48,sace_43_7_g03870,0.9274305303418504,1.000000000000001,0,0
48,Node98,0.9274305303418504,1.000000000000001,0,0
48,sace_35_7_3840,0.9274305303418504,1.000000000000001,0,0
48,Node97,0.9274305303418504,1.000000000000001,0,0
48,sace_31_7_3780,0.9274305303418504,1.000000000000001,0,0
48,sace_58_71_bs00120_AND_sace_58_71_bs00110,0.9274305303418504,1.000000000000001,0,0
48,sace_34_8_3770,0.9274305303418504,1.000000000000001,0,0
48,sace_57_8_h03900,0.9274305303418504,1.000000000000001,0,0
48,sace_56_17_q01110,0.9274305303418504,1.000000000000001,0,0
48,sace_49_8_h03830,0.9274305303418504,1.000000000000001,0,0
48,sace_8_73_bu00100,0.9274305303418504,1.000000000000001,0,0
48,Node62,0.9274305303418504,1.000000000000001,0,0
48,Node30,0.9274305303418501,0.9999999999999958,0,0
48,Node28,0.9274305303418504,1.000000000000001,0,0
48,Node26,0.9274305303418504,1.000000000000001,0,0
48,Node24,0.9274305303418504,1.000000000000001,0,0
48,Node20,0.9274305303418504,1.000000000000001,0,0
48,Node18,0.9274305303418509,1.000000000000007,0,0
48,Node14,0.9274305303418504,1.000000000000001,0,0
48,tebl_1_i01760,0.9274305303418519,1.000000000000022,0.75,2.25
48,kaaf_1_c00820,0.9274305303418514,1.000000000000016,0,0
48,kaaf_1_c00830,0.9274305303418501,0.9999999999999958,0,0
48,Node114,0.9274305303418506,1.000000000000004,0,0
48,nada_1_g01840,0.9274305303418521,1.000000000000026,0,0
48,naca_1_e01630,0.9274305303418537,1.00000000000005,0,1
48,Node118,0.9274305303418523,1.000000000000029,0,0
48,naca_1_e01650,0.9274305303418495,0.9999999999999877,0,0
48,naca_1_e01640,0.9274305303418506,1.000000000000004,0,0
48,Node122,0.9274305303418504,1.000000000000001,0,0
48,nada_1_g01850,0.9274305303418504,1.000000000000001,0,0
48,Node121,0.9274305303418504,1.000000000000001,0,0
48,Node117,0.9274305303418511,1.000000000000011,0,0
48,Node113,0.9274305303418504,1.000000000000001,0,0
48,saba_1_58_bf00280,0.9274305303418502,0.9999999999999974,0,0
48,saeu_1_4_d02400,0.9274305303418503,0.9999999999999991,0,0
48,Node127,0.9274305303418504,1.000000000000001,0,0
48,saar_1_2_b02590,0.9274305303418504,1.000000000000001,0,0
48,sami_1_4.244,0.9274305303418504,1.000000000000001,0,0
48,sace_5_33_ag00510,0.9274305303418504,1.000000000000001,0,0
48,sace_4_1_a02360,0.9274305303418504,1.000000000000001,0,0
48,sace_31_1_2300,0.9274305303418504,1.000000000000001,0,0
48,sace_17_1_a02410,0.9274305303418504,1.000000000000001,0,0
48,sace_21_1_2310,0.9274305303418504,1.000000000000001,0,0
48,sace_6_120_dp00100,0.9274305303418504,1.000000000000001,0,0
48,Node142,0.9274305303418504,1.000000000000001,0,0
48,sace_23_1_2290,0.9274305303418504,1.000000000000001,0,0
48,sace_22_1_2300,0.9274305303418504,1.000000000000001,0,0
48,sace_29_1_2290,0.9274305303418504,1.000000000000001,0,0
48,sace_34_1_2320,0.9274305303418504,1.000000000000001,0,0
48,sace_58_25_y00780,0.9274305303418504,1.000000000000001,0,0
48,sace_37_1_a02430,0.9274305303418504,1.000000000000001,0,0
48,sace_15_1_a02420,0.9274305303418504,1.000000000000001,0,0
48,Node151,0.9274305303418504,1.000000000000001,0,0
48,sace_9_1_a02440,0.9274305303418504,1.000000000000001,0,0
48,Node150,0.9274305303418504,1.000000000000001,0,0
48,Node139,0.9274305303418504,1.000000000000001,0,0
48,sace_50_1_a02410_AND_sace_50_1_a02420,0.9274305303418504,1.000000000000001,0,0
48,sace_49_1_a02460,0.9274305303418504,1.000000000000001,0,0
48,sace_8_2_b02430,0.9274305303418504,1.000000000000001,0,0
48,sace_2_1_a02390,0.9274305303418504,1.000000000000001,0,0
48,sace_57_1_a02410,0.9274305303418504,1.000000000000001,0,0
48,sace_46_1_a02400,0.9274305303418504,1.000000000000001,0,0
48,sace_56_1_a02020,0.9274305303418504,1.000000000000001,0,0
48,sace_24_1_2300,0.9274305303418504,1.000000000000001,0,0
48,sace_40_1_a02390,0.9274305303418504,1.000000000000001,0,0
48,sace_59_110_df00100,0.9274305303418504,1.000000000000001,0,0
48,sace_47_1_a02400,0.9274305303418504,1.000000000000001,0,0
48,sace_7_1_a02410,0.9274305303418504,1.000000000000001,0,0
48,sace_52_1_a02400_AND_sace_52_1_a02410,0.9274305303418504,1.000000000000001,0,0
48,sace_25_1_a02400,0.9274305303418504,1.000000000000001,0,0
48,sace_1_ydr011w,0.9274305303418504,1.000000000000001,0,0
48,sace_16_1_a02380,0.9274305303418504,1.000000000000001,0,0
48,sace_45_1_a02420,0.9274305303418504,1.000000000000001,0,0
48,sace_48_1_a02380,0.9274305303418504,1.000000000000001,0,0
48,sace_60_4_d02440,0.9274305303418504,1.000000000000001,0,0
48,Node136,0.9274305303418504,1.000000000000001,0,0
48,sapa_14_1_a02440,0.9274305303418504,1.000000000000001,0,0
48,sapa_8_1_2350,0.9274305303418504,1.000000000000001,0,0
48,Node176,0.9274305303418504,1.000000000000001,0,0
48,sapa_11_1_a02470,0.9274305303418504,1.000000000000001,0,0
48,sapa_25_1_a02460,0.9274305303418504,1.000000000000001,0,0
48,sapa_4_1_a02470,0.9274305303418504,1.000000000000001,0,0
48,sapa_5_1_2350,0.9274305303418504,1.000000000000001,0,0
48,sapa_9_1_2360,0.9274305303418504,1.000000000000001,0,0
48,Node179,0.9274305303418504,1.000000000000001,0,0
48,Node175,0.9274305303418504,1.000000000000001,0,0
48,sapa_18_1_2390,0.9274305303418504,1.000000000000001,0,0
48,sapa_2_1_a02460,0.9274305303418504,1.000000000000001,0,0
48,sapa_23_1_a02480,0.9274305303418504,1.000000000000001,0,0
48,sapa_3_1_a02470,0.9274305303418504,1.000000000000001,0,0
48,Node188,0.9274305303418504,1.000000000000001,0,0
48,sapa_17_1_2380,0.9274305303418504,1.000000000000001,0,0
48,sapa_7_1_2370,0.9274305303418504,1.000000000000001,0,0
48,Node187,0.9274305303418504,1.000000000000001,0,0
48,Node185,0.9274305303418504,1.000000000000001,0,0
48,Node174,0.9274305303418504,1.000000000000001,0,0
48,Node135,0.9274305303418504,1.000000000000001,0,0
48,Node133,0.9274305303418504,1.000000000000001,0,0
48,Node131,0.9274305303418504,1.000000000000001,0,0
48,saku_1_4.262,0.9274305303418503,0.9999999999999991,0,0
48,Node130,0.9274305303418504,1.000000000000001,0,0
48,Node126,0.9274305303418502,0.9999999999999974,0,0
48,Node112,0.9274305303418509,1.000000000000007,0,0
48,cagl_1_i04862g,0.9274305303418496,0.9999999999999893,0,0
48,kana_1_k01350,0.9274305303418511,1.000000000000011,0,0
48,Node195,0.9274305303418506,1.000000000000004,0,0
48,Node111,0.9274305303418511,1.000000000000011,0,0
48,Node109,0.9274305303418503,0.9999999999999991,0,0
48,Node13,0.9274305303418504,1.000000000000001,0,0
48,tebl_1_g02820,0.9274305303418504,1.000000000000001,0,0
48,teph_1_m00640,0.9274305303418506,1.000000000000004,0,0
48,vapo_1_1036.28,0.9274305303418514,1.000000000000016,0,0
48,Node200,0.9274305303418504,1.000000000000001,0,0
48,Node198,0.9274305303418504,1.000000000000001,0,0
48,Node12,0.9274305303418504,1.000000000000001,0,0
48,zyro_1_a04114g,0.9274305303418509,1.000000000000007,0,0
48,zyro_1_b14762g,0.9274305303418504,1.000000000000001,0,0
48,Node205,0.9274305303418504,1.000000000000001,0,0
48,zyba_2_14_n01490,0.9274305303418504,1.000000000000001,0,0
48,zyba_2_33_ag00120,0.9274305303418506,1.000000000000004,0,0
48,Node209,0.9274305303418511,1.000000000000011,0,0
48,zyba_2_1_a00860,0.9274305303418504,1.000000000000001,0,0
48,zyba_3_2_b02230,0.9274305303418504,1.000000000000001,0,0
48,Node213,0.9274305303418497,0.9999999999999908,0,0
48,zyba_2_2_b00600,0.9274305303418504,1.000000000000001,0,0
48,zyba_3_3_c03460,0.9274305303418504,1.000000000000001,0,0
48,Node216,0.9274305303418491,0.9999999999999809,0,0
48,Node212,0.9274305303418504,1.000000000000001,0,0
48,Node208,0.9274305303418503,0.9999999999999991,0,0
48,Node204,0.9274305303418506,1.000000000000004,0,0
48,tode_1_d04040,0.9274305303418506,1.000000000000004,0,0
48,Node203,0.9274305303418504,1.000000000000001,0,0
48,Node11,0.9274305303418504,1.000000000000001,0,0
48,lath_1_a01914g,0.9274305303418495,0.9999999999999877,0,0
48,lawa_1_23.5161,0.9274305303418504,1.000000000000001,0,0
48,Node221,0.9274305303418506,1.000000000000004,0,0
48,lakl_1_c11616g,0.9274305303418509,1.000000000000007,0,0
48,Node220,0.9274305303418503,0.9999999999999991,0,0
48,Node10,0.9274305303418504,1.000000000000001,0,0
48,ercy_1_3604,0.9274305303418504,1.000000000000001,0,0
48,asac_1_6_f03560,0.9274305303418504,1.000000000000001,0,0
48,ergo_1_abr125c,0.9274305303418509,1.000000000000007,0,0
48,Node227,0.9274305303418516,1.000000000000019,0,0
48,Node225,0.9274305303418509,1.000000000000007,0,0
48,Node9,0.9274305303418504,1.000000000000001,0,0
49,lakl_1_h21010g,0.999999998999998,0.9999999941975422,0,0
49,klae_1_14_n00120,0.999999998999998,0.9999999941975422,0,0
49,klwi_1_33_ag00170,0.999999998999998,0.9999999941975422,0,0
49,klla_1_d03432g,0.999999998999998,0.9999999941975422,0,0
49,klma_1_1_a01880,0.999999998999998,0.9999999941975422,0,0
49,Node6,0.999999998999998,0.9999999941975422,0,0
49,Node4,0.999999998999998,0.9999999941975422,0,0
49,Node2,0.999999998999998,0.9999999941975422,0,0
49,teph_1_a04220,0.999999998999998,0.9999999941975422,0,0
49,vapo_1_1037.47,0.999999998999998,0.9999999941975422,0,0
49,Node15,0.999999998999998,0.9999999941975422,0,0
49,sami_1_17.26,0.999999998999998,0.9999999941975422,0,0
49,saeu_1_2_b00130,0.999999998999998,0.9999999941975422,0,0
49,sauv_1_7.3,0.999999998999998,0.9999999941975422,0,0
49,Node21,0.999999998999998,0.9999999941975422,0,0
49,saar_1_8_h03780,0.999999998999998,0.9999999941975422,0,0
49,saku_1_14.404,0.999999998999998,0.9999999941975422,0,0
49,sami_1_14.399,0.999999998999998,0.9999999941975422,0,0
49,sapa_18_8_3730,0.999999998999998,0.9999999941975422,0,0
49,sapa_3_8_h03890,0.999999998999998,0.9999999941975422,0,0
49,sapa_16_8_h03890,0.999999998999998,0.9999999941975422,0,0
49,sapa_17_8_3730,0.999999998999998,0.9999999941975422,0,0
49,sapa_2_8_h03860,0.999999998999998,0.9999999941975422,0,0
49,sapa_7_8_3740,0.999999998999998,0.9999999941975422,0,0
49,sapa_23_8_h03850,0.999999998999998,0.9999999941975422,0,0
49,Node34,0.999999998999998,0.9999999941975422,0,0
49,Node32,0.999999998999998,0.9999999941975422,0,0
49,sapa_13_8_h03820,0.999999998999998,0.9999999941975422,0,0
49,sapa_8_8_3750,0.999999998999998,0.9999999941975422,0,0
49,Node42,0.999999998999998,0.9999999941975422,0,0
49,sapa_10_8_3760,0.999999998999998,0.9999999941975422,0,0
49,sapa_11_8_h03830,0.999999998999998,0.9999999941975422,0,0
49,sapa_5_8_3700,0.999999998999998,0.9999999941975422,0,0
49,sapa_19_8_h03900,0.999999998999998,0.9999999941975422,0,0
49,sapa_24_8_h03850,0.999999998999998,0.9999999941975422,0,0
49,Node50,0.999999998999998,0.9999999941975422,0,0
49,sapa_1_8_h03820,0.999999998999998,0.9999999941975422,0,0
49,sapa_21_8_h03870,0.999999998999998,0.9999999941975422,0,0
49,Node53,0.999999998999998,0.9999999941975422,0,0
49,sapa_4_8_h03850,0.999999998999998,0.9999999941975422,0,0
49,sapa_20_8_h03860,0.999999998999998,0.9999999941975422,0,0
49,sapa_22_8_h03900,0.999999998999998,0.9999999941975422,0,0
49,sapa_25_8_h03870,0.999999998999998,0.9999999941975422,0,0
49,sapa_6_8_3750,0.999999998999998,0.9999999941975422,0,0
49,sapa_9_8_3720,0.999999998999998,0.9999999941975422,0,0
49,Node47,0.999999998999998,0.9999999941975422,0,0
49,Node45,0.999999998999998,0.9999999941975422,0,0
49,Node41,0.999999998999998,0.9999999941975422,0,0
49,Node31,0.999999998999998,0.9999999941975422,0,0
49,sace_14_7_g00150,0.999999998999998,0.9999999941975422,0,0
49,sace_19_7_3840,0.999999998999998,0.9999999941975422,0,0
49,sace_2_8_h03860,0.999999998999998,0.9999999941975422,0,0
49,Node69,0.999999998999998,0.9999999941975422,0,0
49,sace_6_169_fm00160,0.999999998999998,0.9999999941975422,0,0
49,Node68,0.999999998999998,0.9999999941975422,0,0
49,sace_40_8_h03830,0.999999998999998,0.9999999941975422,0,0
49,sace_24_8_3780,0.999999998999998,0.9999999941975422,0,0
49,Node67,0.999999998999998,0.9999999941975422,0,0
49,sace_53_29_ac00130,0.999999998999998,0.9999999941975422,0,0
49,sace_1_ynr070w,0.999999998999998,0.9999999941975422,0,0
49,sace_15_7_g03870,0.999999998999998,0.9999999941975422,0,0
49,Node65,0.999999998999998,0.9999999941975422,0,0
49,sace_4_8_h03690,0.999999998999998,0.9999999941975422,0,0
49,sace_5_78_bz00120,0.999999998999998,0.9999999941975422,0,0
49,Node78,0.999999998999998,0.9999999941975422,0,0
49,Node64,0.999999998999998,0.9999999941975422,0,0
49,sace_32_7_3770,0.999999998999998,0.9999999941975422,0,0
49,sace_7_7_g03880,0.999999998999998,0.9999999941975422,0,0
49,Node63,0.999999998999998,0.9999999941975422,0,0
49,sace_21_7_3790,0.999999998999998,0.9999999941975422,0,0
49,sace_59_336_lx00100,0.999999998999998,0.9999999941975422,0,0
49,sace_46_8_h03910,0.999999998999998,0.9999999941975422,0,0
49,sace_45_7_g03890,0.999999998999998,0.9999999941975422,0,0
49,Node86,0.999999998999998,0.9999999941975422,0,0
49,sace_25_7_g03880,0.999999998999998,0.9999999941975422,0,0
49,Node85,0.999999998999998,0.9999999941975422,0,0
49,sace_37_7_g03850,0.999999998999998,0.9999999941975422,0,0
49,sace_9_7_g00180,0.999999998999998,0.9999999941975422,0,0
49,sace_60_6_f03350,0.999999998999998,0.9999999941975422,0,0
49,Node93,0.999999998999998,0.9999999941975422,0,0
49,Node91,0.999999998999998,0.9999999941975422,0,0
49,sace_17_7_g03930,0.999999998999998,0.9999999941975422,0,0
49,Node90,0.999999998999998,0.9999999941975422,0,0
49,sace_23_7_3860,0.999999998999998,0.9999999941975422,0,0
49,sace_43_7_g03870,0.999999998999998,0.9999999941975422,0,0
49,Node98,0.999999998999998,0.9999999941975422,0,0
49,sace_35_7_3840,0.999999998999998,0.9999999941975422,0,0
49,Node97,0.999999998999998,0.9999999941975422,0,0
49,sace_31_7_3780,0.999999998999998,0.9999999941975422,0,0
49,sace_58_71_bs00120_AND_sace_58_71_bs00110,0.999999998999998,0.9999999941975422,0,0
49,sace_34_8_3770,0.999999998999998,0.9999999941975422,0,0
49,sace_57_8_h03900,0.999999998999998,0.9999999941975422,0,0
49,sace_56_17_q01110,0.999999998999998,0.9999999941975422,0,0
49,sace_49_8_h03830,0.999999998999998,0.9999999941975422,0,0
49,sace_8_73_bu00100,0.999999998999998,0.9999999941975422,0,0
49,Node62,0.999999998999998,0.9999999941975422,0,0
49,Node30,0.999999998999998,0.9999999941975422,0,0
49,Node28,0.999999998999998,0.9999999941975422,0,0
49,Node26,0.999999998999998,0.9999999941975422,0,0
49,Node24,0.999999998999998,0.9999999941975422,0,0
49,Node20,0.999999998999998,0.9999999941975422,0,0
49,Node18,0.999999998999998,0.9999999941975422,0,0
49,Node14,0.999999998999998,0.9999999941975422,0,0
49,tebl_1_i01760,0.9999999991828624,1.223786531414782,0,1
49,kaaf_1_c00820,0.999999998999998,0.9999999941975422,0,0
49,kaaf_1_c00830,0.999999998999998,0.9999999941975422,0,0
49,Node114,0.999999998999998,0.9999999941975422,0,0
49,nada_1_g01840,0.999999998999998,0.9999999941975422,0,0
49,naca_1_e01630,0.9999999990213785,1.021847513883278,0,0
49,Node118,0.9999999990034775,1.003491575003461,0,0
49,naca_1_e01650,0.999999998999998,0.9999999941975422,0,0
49,naca_1_e01640,0.999999998999998,0.9999999941975422,0,0
49,Node122,0.999999998999998,0.9999999941975422,0,0
49,nada_1_g01850,0.999999998999998,0.9999999941975422,0,0
49,Node121,0.999999998999998,0.9999999941975422,0,0
49,Node117,0.9999999990009224,1.000925219312505,0,0
49,Node113,0.9999999990001481,1.000150118587982,0,0
49,saba_1_58_bf00280,0.999999998999998,0.9999999941975422,0,0
49,saeu_1_4_d02400,0.999999998999998,0.9999999941975422,0,0
49,Node127,0.999999998999998,0.9999999941975422,0,0
49,saar_1_2_b02590,0.999999998999998,0.9999999941975422,0,0
49,sami_1_4.244,0.999999998999998,0.9999999941975422,0,0
49,sace_5_33_ag00510,0.999999998999998,0.9999999941975422,0,0
49,sace_4_1_a02360,0.999999998999998,0.9999999941975422,0,0
49,sace_31_1_2300,0.999999998999998,0.9999999941975422,0,0
49,sace_17_1_a02410,0.999999998999998,0.9999999941975422,0,0
49,sace_21_1_2310,0.999999998999998,0.9999999941975422,0,0
49,sace_6_120_dp00100,0.999999998999998,0.9999999941975422,0,0
49,Node142,0.999999998999998,0.9999999941975422,0,0
49,sace_23_1_2290,0.999999998999998,0.9999999941975422,0,0
49,sace_22_1_2300,0.999999998999998,0.9999999941975422,0,0
49,sace_29_1_2290,0.999999998999998,0.9999999941975422,0,0
49,sace_34_1_2320,0.999999998999998,0.9999999941975422,0,0
49,sace_58_25_y00780,0.999999998999998,0.9999999941975422,0,0
49,sace_37_1_a02430,0.999999998999998,0.9999999941975422,0,0
49,sace_15_1_a02420,0.999999998999998,0.9999999941975422,0,0
49,Node151,0.999999998999998,0.9999999941975422,0,0
49,sace_9_1_a02440,0.999999998999998,0.9999999941975422,0,0
49,Node150,0.999999998999998,0.9999999941975422,0,0
49,Node139,0.999999998999998,0.9999999941975422,0,0
49,sace_50_1_a02410_AND_sace_50_1_a02420,0.999999998999998,0.9999999941975422,0,0
49,sace_49_1_a02460,0.999999998999998,0.9999999941975422,0,0
49,sace_8_2_b02430,0.999999998999998,0.9999999941975422,0,0
49,sace_2_1_a02390,0.999999998999998,0.9999999941975422,0,0
49,sace_57_1_a02410,0.999999998999998,0.9999999941975422,0,0
49,sace_46_1_a02400,0.999999998999998,0.9999999941975422,0,0
49,sace_56_1_a02020,0.999999998999998,0.9999999941975422,0,0
49,sace_24_1_2300,0.999999998999998,0.9999999941975422,0,0
49,sace_40_1_a02390,0.999999998999998,0.9999999941975422,0,0
49,sace_59_110_df00100,0.999999998999998,0.9999999941975422,0,0
49,sace_47_1_a02400,0.999999998999998,0.9999999941975422,0,0
49,sace_7_1_a02410,0.999999998999998,0.9999999941975422,0,0
49,sace_52_1_a02400_AND_sace_52_1_a02410,0.999999998999998,0.9999999941975422,0,0
49,sace_25_1_a02400,0.999999998999998,0.9999999941975422,0,0
49,sace_1_ydr011w,0.999999998999998,0.9999999941975422,0,0
49,sace_16_1_a02380,0.999999998999998,0.9999999941975422,0,0
49,sace_45_1_a02420,0.999999998999998,0.9999999941975422,0,0
49,sace_48_1_a02380,0.999999998999998,0.9999999941975422,0,0
49,sace_60_4_d02440,0.999999998999998,0.9999999941975422,0,0
49,Node136,0.999999998999998,0.9999999941975422,0,0
49,sapa_14_1_a02440,0.999999998999998,0.9999999941975422,0,0
49,sapa_8_1_2350,0.999999998999998,0.9999999941975422,0,0
49,Node176,0.999999998999998,0.9999999941975422,0,0
49,sapa_11_1_a02470,0.999999998999998,0.9999999941975422,0,0
49,sapa_25_1_a02460,0.999999998999998,0.9999999941975422,0,0
49,sapa_4_1_a02470,0.999999998999998,0.9999999941975422,0,0
49,sapa_5_1_2350,0.999999998999998,0.9999999941975422,0,0
49,sapa_9_1_2360,0.999999998999998,0.9999999941975422,0,0
49,Node179,0.999999998999998,0.9999999941975422,0,0
49,Node175,0.999999998999998,0.9999999941975422,0,0
49,sapa_18_1_2390,0.999999998999998,0.9999999941975422,0,0
49,sapa_2_1_a02460,0.999999998999998,0.9999999941975422,0,0
49,sapa_23_1_a02480,0.999999998999998,0.9999999941975422,0,0
49,sapa_3_1_a02470,0.999999998999998,0.9999999941975422,0,0
49,Node188,0.999999998999998,0.9999999941975422,0,0
49,sapa_17_1_2380,0.999999998999998,0.9999999941975422,0,0
49,sapa_7_1_2370,0.999999998999998,0.9999999941975422,0,0
49,Node187,0.999999998999998,0.9999999941975422,0,0
49,Node185,0.999999998999998,0.9999999941975422,0,0
49,Node174,0.999999998999998,0.9999999941975422,0,0
49,Node135,0.999999998999998,0.9999999941975422,0,0
49,Node133,0.999999998999998,0.9999999941975422,0,0
49,Node131,0.999999998999998,0.9999999941975422,0,0
49,saku_1_4.262,0.999999998999998,0.9999999941975422,0,0
49,Node130,0.999999998999998,0.9999999941975422,0,0
49,Node126,0.999999998999998,0.9999999941975422,0,0
49,Node112,0.9999999990002569,1.000258964743951,0,0
49,cagl_1_i04862g,0.999999998999998,0.9999999941975422,0,0
49,kana_1_k01350,0.999999998999998,0.9999999941975422,0,0
49,Node195,0.999999998999998,0.9999999941975422,0,0
49,Node111,0.9999999990008298,1.000832464074568,0,0
49,Node109,0.999999998999998,0.9999999941975422,0,0
49,Node13,0.999999998999998,0.9999999941975422,0,0
49,tebl_1_g02820,0.999999998999998,0.9999999941975422,0,0
49,teph_1_m00640,0.999999998999998,0.9999999941975422,0,0
49,vapo_1_1036.28,0.999999998999998,0.9999999941975422,0,0
49,Node200,0.999999998999998,0.9999999941975422,0,0
49,Node198,0.999999998999998,0.9999999941975422,0,0
49,Node12,0.999999998999998,0.9999999941975422,0,0
49,zyro_1_a04114g,0.999999998999998,0.9999999941975422,0,0
49,zyro_1_b14762g,0.999999998999998,0.9999999941975422,0,0
49,Node205,0.999999998999998,0.9999999941975422,0,0
49,zyba_2_14_n01490,0.999999998999998,0.9999999941975422,0,0
49,zyba_2_33_ag00120,0.999999998999998,0.9999999941975422,0,0
49,Node209,0.999999998999998,0.9999999941975422,0,0
49,zyba_2_1_a00860,0.999999998999998,0.9999999941975422,0,0
49,zyba_3_2_b02230,0.999999998999998,0.9999999941975422,0,0
49,Node213,0.999999998999998,0.9999999941975422,0,0
49,zyba_2_2_b00600,0.999999998999998,0.9999999941975422,0,0
49,zyba_3_3_c03460,0.999999998999998,0.9999999941975422,0,0
49,Node216,0.999999998999998,0.9999999941975422,0,0
49,Node212,0.999999998999998,0.9999999941975422,0,0
49,Node208,0.999999998999998,0.9999999941975422,0,0
49,Node204,0.999999998999998,0.9999999941975422,0,0
49,tode_1_d04040,0.999999998999998,0.9999999941975422,0,0
49,Node203,0.999999998999998,0.9999999941975422,0,0
49,Node11,0.999999998999998,0.9999999941975422,0,0
49,lath_1_a01914g,0.999999998999998,0.9999999941975422,0,0
49,lawa_1_23.5161,0.999999998999998,0.9999999941975422,0,0
49,Node221,0.999999998999998,0.9999999941975422,0,0
49,lakl_1_c11616g,0.999999998999998,0.9999999941975422,0,0
49,Node220,0.999999998999998,0.9999999941975422,0,0
49,Node10,0.999999998999998,0.9999999941975422,0,0
49,ercy_1_3604,0.999999998999998,0.9999999941975422,0,0
49,asac_1_6_f03560,0.999999998999998,0.9999999941975422,0,0
49,ergo_1_abr125c,0.999999998999998,0.9999999941975422,0,0
49,Node227,0.999999998999998,0.9999999941975422,0,0
49,Node225,0.999999998999998,0.9999999941975422,0,0
49,Node9,0.999999998999998,0.9999999941975422,0,0
50,lakl_1_h21010g,0.008354051161350906,1,0,0
50,klae_1_14_n00120,0.008354051161350906,1,0,0
50,klwi_1_33_ag00170,0.008354051161350906,1,0,0
50,klla_1_d03432g,0.008354051161350906,1,0,0
50,klma_1_1_a01880,0.008354051161350906,1,0,0
50,Node6,0.008354051161350906,1,0,0
50,Node4,0.008354051161350906,1,0,0
50,Node2,0.008354051161350906,1,0,0
50,teph_1_a04220,0.008354051161350906,1,0,0
50,vapo_1_1037.47,0.008354051161350906,1,0,0
50,Node15,0.008354051161350906,1,0,0
50,sami_1_17.26,0.008354051161350906,1,0,0
50,saeu_1_2_b00130,0.008354051161350906,1,0,0
50,sauv_1_7.3,0.008354051161350906,1,0,0
50,Node21,0.008354051161350906,1,0,0
50,saar_1_8_h03780,0.008354051161350906,1,0,0
50,saku_1_14.404,0.008354051161350906,1,0,0
50,sami_1_14.399,0.008354051161350906,1,0,0
50,sapa_18_8_3730,0.008354051161350906,1,0,0
50,sapa_3_8_h03890,0.008354051161350906,1,0,0
50,sapa_16_8_h03890,0.008354051161350906,1,0,0
50,sapa_17_8_3730,0.008354051161350906,1,0,0
50,sapa_2_8_h03860,0.008354051161350906,1,0,0
50,sapa_7_8_3740,0.008354051161350906,1,0,0
50,sapa_23_8_h03850,0.008354051161350906,1,0,0
50,Node34,0.008354051161350906,1,0,0
50,Node32,0.008354051161350906,1,0,0
50,sapa_13_8_h03820,0.008354051161350906,1,0,0
50,sapa_8_8_3750,0.008354051161350906,1,0,0
50,Node42,0.008354051161350906,1,0,0
50,sapa_10_8_3760,0.008354051161350906,1,0,0
50,sapa_11_8_h03830,0.008354051161350906,1,0,0
50,sapa_5_8_3700,0.008354051161350906,1,0,0
50,sapa_19_8_h03900,0.008354051161350906,1,0,0
50,sapa_24_8_h03850,0.008354051161350906,1,0,0
50,Node50,0.008354051161350906,1,0,0
50,sapa_1_8_h03820,0.008354051161350906,1,0,0
50,sapa_21_8_h03870,0.008354051161350906,1,0,0
50,Node53,0.008354051161350906,1,0,0
50,sapa_4_8_h03850,0.008354051161350906,1,0,0
50,sapa_20_8_h03860,0.008354051161350906,1,0,0
50,sapa_22_8_h03900,0.008354051161350906,1,0,0
50,sapa_25_8_h03870,0.008354051161350906,1,0,0
50,sapa_6_8_3750,0.008354051161350906,1,0,0
50,sapa_9_8_3720,0.008354051161350906,1,0,0
50,Node47,0.008354051161350906,1,0,0
50,Node45,0.008354051161350906,1,0,0
50,Node41,0.008354051161350906,1,0,0
50,Node31,0.008354051161350906,1,0,0
50,sace_14_7_g00150,0.008354051161350906,1,0,0
50,sace_19_7_3840,0.008354051161350906,1,0,0
50,sace_2_8_h03860,0.008354051161350906,1,0,0
50,Node69,0.008354051161350906,1,0,0
50,sace_6_169_fm00160,0.008354051161350906,1,0,0
50,Node68,0.008354051161350906,1,0,0
50,sace_40_8_h03830,0.008354051161350906,1,0,0
50,sace_24_8_3780,0.008354051161350906,1,0,0
50,Node67,0.008354051161350906,1,0,0
50,sace_53_29_ac00130,0.008354051161350906,1,0,0
50,sace_1_ynr070w,0.008354051161350906,1,0,0
50,sace_15_7_g03870,0.008354051161350906,1,0,0
50,Node65,0.008354051161350906,1,0,0
50,sace_4_8_h03690,0.008354051161350906,1,0,0
50,sace_5_78_bz00120,0.008354051161350906,1,0,0
50,Node78,0.008354051161350906,1,0,0
50,Node64,0.008354051161350906,1,0,0
50,sace_32_7_3770,0.008354051161350906,1,0,0
50,sace_7_7_g03880,0.008354051161350906,1,0,0
50,Node63,0.008354051161350906,1,0,0
50,sace_21_7_3790,0.008354051161350906,1,0,0
50,sace_59_336_lx00100,0.008354051161350906,1,0,0
50,sace_46_8_h03910,0.008354051161350906,1,0,0
50,sace_45_7_g03890,0.008354051161350906,1,0,0
50,Node86,0.008354051161350906,1,0,0
50,sace_25_7_g03880,0.008354051161350906,1,0,0
50,Node85,0.008354051161350906,1,0,0
50,sace_37_7_g03850,0.008354051161350906,1,0,0
50,sace_9_7_g00180,0.008354051161350906,1,0,0
50,sace_60_6_f03350,0.008354051161350906,1,0,0
50,Node93,0.008354051161350906,1,0,0
50,Node91,0.008354051161350906,1,0,0
50,sace_17_7_g03930,0.008354051161350906,1,0,0
50,Node90,0.008354051161350906,1,0,0
50,sace_23_7_3860,0.008354051161350906,1,0,0
50,sace_43_7_g03870,0.008354051161350906,1,0,0
50,Node98,0.008354051161350906,1,0,0
50,sace_35_7_3840,0.008354051161350906,1,0,0
50,Node97,0.008354051161350906,1,0,0
50,sace_31_7_3780,0.008354051161350906,1,0,0
50,sace_58_71_bs00120_AND_sace_58_71_bs00110,0.008354051161350906,1,0,0
50,sace_34_8_3770,0.008354051161350906,1,0,0
50,sace_57_8_h03900,0.008354051161350906,1,0,0
50,sace_56_17_q01110,0.008354051161350906,1,0,0
50,sace_49_8_h03830,0.008354051161350906,1,0,0
50,sace_8_73_bu00100,0.008354051161350906,1,0,0
50,Node62,0.008354051161350906,1,0,0
50,Node30,0.008354051161350906,1,0,0
50,Node28,0.008354051161350906,1,0,0
50,Node26,0.008354051161350906,1,0,0
50,Node24,0.008354051161350906,1,0,0
50,Node20,0.008354051161350906,1,0,0
50,Node18,0.008354051161350906,1,0,0
50,Node14,0.008354051161350906,1,0,0
50,tebl_1_i01760,0.008354051161350906,1,0,1
50,kaaf_1_c00820,0.008354051161350906,1,0,0
50,kaaf_1_c00830,0.008354051161350906,1,0,0
50,Node114,0.008354051161350906,1,0,0
50,nada_1_g01840,0.008354051161350906,1,0,0
50,naca_1_e01630,0.008354051161350906,1,0.75,2.25
50,Node118,0.008354051161350906,1,0,0
50,naca_1_e01650,0.008354051161350906,1,0,0
50,naca_1_e01640,0.008354051161350906,1,0,0
50,Node122,0.008354051161350906,1,0,0
50,nada_1_g01850,0.008354051161350906,1,0,0
50,Node121,0.008354051161350906,1,0,0
50,Node117,0.008354051161350906,1,0,0
50,Node113,0.008354051161350906,1,0,0
50,saba_1_58_bf00280,0.008354051161350906,1,0,0
50,saeu_1_4_d02400,0.008354051161350906,1,0,0
50,Node127,0.008354051161350906,1,0,0
50,saar_1_2_b02590,0.008354051161350906,1,0,0
50,sami_1_4.244,0.008354051161350906,1,0,0
50,sace_5_33_ag00510,0.008354051161350906,1,0,0
50,sace_4_1_a02360,0.008354051161350906,1,0,0
50,sace_31_1_2300,0.008354051161350906,1,0,0
50,sace_17_1_a02410,0.008354051161350906,1,0,0
50,sace_21_1_2310,0.008354051161350906,1,0,0
50,sace_6_120_dp00100,0.008354051161350906,1,0,0
50,Node142,0.008354051161350906,1,0,0
50,sace_23_1_2290,0.008354051161350906,1,0,0
50,sace_22_1_2300,0.008354051161350906,1,0,0
50,sace_29_1_2290,0.008354051161350906,1,0,0
50,sace_34_1_2320,0.008354051161350906,1,0,0
50,sace_58_25_y00780,0.008354051161350906,1,0,0
50,sace_37_1_a02430,0.008354051161350906,1,0,0
50,sace_15_1_a02420,0.008354051161350906,1,0,0
50,Node151,0.008354051161350906,1,0,0
50,sace_9_1_a02440,0.008354051161350906,1,0,0
50,Node150,0.008354051161350906,1,0,0
50,Node139,0.008354051161350906,1,0,0
50,sace_50_1_a02410_AND_sace_50_1_a02420,0.008354051161350906,1,0,0
50,sace_49_1_a02460,0.008354051161350906,1,0,0
50,sace_8_2_b02430,0.008354051161350906,1,0,0
50,sace_2_1_a02390,0.008354051161350906,1,0,0
50,sace_57_1_a02410,0.008354051161350906,1,0,0
50,sace_46_1_a02400,0.008354051161350906,1,0,0
50,sace_56_1_a02020,0.008354051161350906,1,0,0
50,sace_24_1_2300,0.008354051161350906,1,0,0
50,sace_40_1_a02390,0.008354051161350906,1,0,0
50,sace_59_110_df00100,0.008354051161350906,1,0,0
50,sace_47_1_a02400,0.008354051161350906,1,0,0
50,sace_7_1_a02410,0.008354051161350906,1,0,0
50,sace_52_1_a02400_AND_sace_52_1_a02410,0.008354051161350906,1,0,0
50,sace_25_1_a02400,0.008354051161350906,1,0,0
50,sace_1_ydr011w,0.008354051161350906,1,0,0
50,sace_16_1_a02380,0.008354051161350906,1,0,0
50,sace_45_1_a02420,0.008354051161350906,1,0,0
50,sace_48_1_a02380,0.008354051161350906,1,0,0
50,sace_60_4_d02440,0.008354051161350906,1,0,0
50,Node136,0.008354051161350906,1,0,0
50,sapa_14_1_a02440,0.008354051161350906,1,0,0
50,sapa_8_1_2350,0.008354051161350906,1,0,0
50,Node176,0.008354051161350906,1,0,0
50,sapa_11_1_a02470,0.008354051161350906,1,0,0
50,sapa_25_1_a02460,0.008354051161350906,1,0,0
50,sapa_4_1_a02470,0.008354051161350906,1,0,0
50,sapa_5_1_2350,0.008354051161350906,1,0,0
50,sapa_9_1_2360,0.008354051161350906,1,0,0
50,Node179,0.008354051161350906,1,0,0
50,Node175,0.008354051161350906,1,0,0
50,sapa_18_1_2390,0.008354051161350906,1,0,0
50,sapa_2_1_a02460,0.008354051161350906,1,0,0
50,sapa_23_1_a02480,0.008354051161350906,1,0,0
50,sapa_3_1_a02470,0.008354051161350906,1,0,0
50,Node188,0.008354051161350906,1,0,0
50,sapa_17_1_2380,0.008354051161350906,1,0,0
50,sapa_7_1_2370,0.008354051161350906,1,0,0
50,Node187,0.008354051161350906,1,0,0
50,Node185,0.008354051161350906,1,0,0
50,Node174,0.008354051161350906,1,0,0
50,Node135,0.008354051161350906,1,0,0
50,Node133,0.008354051161350906,1,0,0
50,Node131,0.008354051161350906,1,0,0
50,saku_1_4.262,0.008354051161350906,1,0,0
50,Node130,0.008354051161350906,1,0,0
50,Node126,0.008354051161350906,1,0,0
50,Node112,0.008354051161350906,1,0,0
50,cagl_1_i04862g,0.008354051161350906,1,0,0
50,kana_1_k01350,0.008354051161350906,1,0,0
50,Node195,0.008354051161350906,1,0,0
50,Node111,0.008354051161350906,1,0,0
50,Node109,0.008354051161350906,1,0,0
50,Node13,0.008354051161350906,1,0,0
50,tebl_1_g02820,0.008354051161350906,1,0,0
50,teph_1_m00640,0.008354051161350906,1,0,0
50,vapo_1_1036.28,0.008354051161350906,1,0,0
50,Node200,0.008354051161350906,1,0,0
50,Node198,0.008354051161350906,1,0,0
50,Node12,0.008354051161350906,1,0,0
50,zyro_1_a04114g,0.008354051161350906,1,0,0
50,zyro_1_b14762g,0.008354051161350906,1,0,0
50,Node205,0.008354051161350906,1,0,0
50,zyba_2_14_n01490,0.008354051161350906,1,0,0
50,zyba_2_33_ag00120,0.008354051161350906,1,0,0
50,Node209,0.008354051161350906,1,0,0
50,zyba_2_1_a00860,0.008354051161350906,1,0,0
50,zyba_3_2_b02230,0.008354051161350906,1,0,0
50,Node213,0.008354051161350906,1,0,0
50,zyba_2_2_b00600,0.008354051161350906,1,0,0
50,zyba_3_3_c03460,0.008354051161350906,1,0,0
50,Node216,0.008354051161350906,1,0,0
50,Node212,0.008354051161350906,1,0,0
50,Node208,0.008354051161350906,1,0,0
50,Node204,0.008354051161350906,1,0,0
50,tode_1_d04040,0.008354051161350906,1,0,0
50,Node203,0.008354051161350906,1,0,0
50,Node11,0.008354051161350906,1,0,0
50,lath_1_a01914g,0.008354051161350906,1,0,0
50,lawa_1_23.5161,0.008354051161350906,1,0,0
50,Node221,0.008354051161350906,1,0,0
50,lakl_1_c11616g,0.008354051161350906,1,0,0
50,Node220,0.008354051161350906,1,0,0
50,Node10,0.008354051161350906,1,0,0
50,ercy_1_3604,0.008354051161350906,1,0,0
50,asac_1_6_f03560,0.008354051161350906,1,0,0
50,ergo_1_abr125c,0.008354051161350906,1,0,0
50,Node227,0.008354051161350906,1,0,0
50,Node225,0.008354051161350906,1,0,0
50,Node9,0.008354051161350906,1,0,0
51,lakl_1_h21010g,0.999999998999997,1.00000003328078,0,0
51,klae_1_14_n00120,0.999999998999997,1.00000003328078,0,0
51,klwi_1_33_ag00170,0.999999998999997,1.00000003328078,0,0
51,klla_1_d03432g,0.999999998999997,1.00000003328078,0,0
51,klma_1_1_a01880,0.999999998999997,1.00000003328078,0,0
51,Node6,0.999999998999997,1.00000003328078,0,0
51,Node4,0.999999998999997,1.00000003328078,0,0
51,Node2,0.999999998999997,1.00000003328078,0,0
51,teph_1_a04220,0.999999998999997,1.00000003328078,0,0
51,vapo_1_1037.47,0.999999998999997,1.00000003328078,0,0
51,Node15,0.999999998999997,1.00000003328078,0,0
51,sami_1_17.26,0.999999998999997,1.00000003328078,0,0
51,saeu_1_2_b00130,0.999999998999997,1.00000003328078,0,0
51,sauv_1_7.3,0.999999998999997,1.00000003328078,0,0
51,Node21,0.999999998999997,1.00000003328078,0,0
51,saar_1_8_h03780,0.999999998999997,1.00000003328078,0,0
51,saku_1_14.404,0.999999998999997,1.00000003328078,0,0
51,sami_1_14.399,0.999999998999997,1.00000003328078,0,0
51,sapa_18_8_3730,0.999999998999997,1.00000003328078,0,0
51,sapa_3_8_h03890,0.999999998999997,1.00000003328078,0,0
51,sapa_16_8_h03890,0.999999998999997,1.00000003328078,0,0
51,sapa_17_8_3730,0.999999998999997,1.00000003328078,0,0
51,sapa_2_8_h03860,0.999999998999997,1.00000003328078,0,0
51,sapa_7_8_3740,0.999999998999997,1.00000003328078,0,0
51,sapa_23_8_h03850,0.999999998999997,1.00000003328078,0,0
51,Node34,0.999999998999997,1.00000003328078,0,0
51,Node32,0.999999998999997,1.00000003328078,0,0
51,sapa_13_8_h03820,0.999999998999997,1.00000003328078,0,0
51,sapa_8_8_3750,0.999999998999997,1.00000003328078,0,0
51,Node42,0.999999998999997,1.00000003328078,0,0
51,sapa_10_8_3760,0.999999998999997,1.00000003328078,0,0
51,sapa_11_8_h03830,0.999999998999997,1.00000003328078,0,0
51,sapa_5_8_3700,0.999999998999997,1.00000003328078,0,0
51,sapa_19_8_h03900,0.999999998999997,1.00000003328078,0,0
51,sapa_24_8_h03850,0.999999998999997,1.00000003328078,0,0
51,Node50,0.999999998999997,1.00000003328078,0,0
51,sapa_1_8_h03820,0.999999998999997,1.00000003328078,0,0
51,sapa_21_8_h03870,0.999999998999997,1.00000003328078,0,0
51,Node53,0.999999998999997,1.00000003328078,0,0
51,sapa_4_8_h03850,0.999999998999997,1.00000003328078,0,0
51,sapa_20_8_h03860,0.999999998999997,1.00000003328078,0,0
51,sapa_22_8_h03900,0.999999998999997,1.00000003328078,0,0
51,sapa_25_8_h03870,0.999999998999997,1.00000003328078,0,0
51,sapa_6_8_3750,0.999999998999997,1.00000003328078,0,0
51,sapa_9_8_3720,0.999999998999997,1.00000003328078,0,0
51,Node47,0.999999998999997,1.00000003328078,0,0
51,Node45,0.999999998999997,1.00000003328078,0,0
51,Node41,0.999999998999997,1.00000003328078,0,0
51,Node31,0.999999998999997,1.00000003328078,0,0
51,sace_14_7_g00150,0.999999998999997,1.00000003328078,0,0
51,sace_19_7_3840,0.999999998999997,1.00000003328078,0,0
51,sace_2_8_h03860,0.999999998999997,1.00000003328078,0,0
51,Node69,0.999999998999997,1.00000003328078,0,0
51,sace_6_169_fm00160,0.999999998999997,1.00000003328078,0,0
51,Node68,0.999999998999997,1.00000003328078,0,0
51,sace_40_8_h03830,0.999999998999997,1.00000003328078,0,0
51,sace_24_8_3780,0.999999998999997,1.00000003328078,0,0
51,Node67,0.999999998999997,1.00000003328078,0,0
51,sace_53_29_ac00130,0.999999998999997,1.00000003328078,0,0
51,sace_1_ynr070w,0.999999998999997,1.00000003328078,0,0
51,sace_15_7_g03870,0.999999998999997,1.00000003328078,0,0
51,Node65,0.999999998999997,1.00000003328078,0,0
51,sace_4_8_h03690,0.999999998999997,1.00000003328078,0,0
51,sace_5_78_bz00120,0.999999998999997,1.00000003328078,0,0
51,Node78,0.999999998999997,1.00000003328078,0,0
51,Node64,0.999999998999997,1.00000003328078,0,0
51,sace_32_7_3770,0.999999998999997,1.00000003328078,0,0
51,sace_7_7_g03880,0.999999998999997,1.00000003328078,0,0
51,Node63,0.999999998999997,1.00000003328078,0,0
51,sace_21_7_3790,0.999999998999997,1.00000003328078,0,0
51,sace_59_336_lx00100,0.999999998999997,1.00000003328078,0,0
51,sace_46_8_h03910,0.999999998999997,1.00000003328078,0,0
51,sace_45_7_g03890,0.999999998999997,1.00000003328078,0,0
51,Node86,0.999999998999997,1.00000003328078,0,0
51,sace_25_7_g03880,0.999999998999997,1.00000003328078,0,0
51,Node85,0.999999998999997,1.00000003328078,0,0
51,sace_37_7_g03850,0.999999998999997,1.00000003328078,0,0
51,sace_9_7_g00180,0.999999998999997,1.00000003328078,0,0
51,sace_60_6_f03350,0.999999998999997,1.00000003328078,0,0
51,Node93,0.999999998999997,1.00000003328078,0,0
51,Node91,0.999999998999997,1.00000003328078,0,0
51,sace_17_7_g03930,0.999999998999997,1.00000003328078,0,0
51,Node90,0.999999998999997,1.00000003328078,0,0
51,sace_23_7_3860,0.999999998999997,1.00000003328078,0,0
51,sace_43_7_g03870,0.999999998999997,1.00000003328078,0,0
51,Node98,0.999999998999997,1.00000003328078,0,0
51,sace_35_7_3840,0.999999998999997,1.00000003328078,0,0
51,Node97,0.999999998999997,1.00000003328078,0,0
51,sace_31_7_3780,0.999999998999997,1.00000003328078,0,0
51,sace_58_71_bs00120_AND_sace_58_71_bs00110,0.999999998999997,1.00000003328078,0,0
51,sace_34_8_3770,0.999999998999997,1.00000003328078,0,0
51,sace_57_8_h03900,0.999999998999997,1.00000003328078,0,0
51,sace_56_17_q01110,0.999999998999997,1.00000003328078,0,0
51,sace_49_8_h03830,0.999999998999997,1.00000003328078,0,0
51,sace_8_73_bu00100,0.999999998999997,1.00000003328078,0,0
51,Node62,0.999999998999997,1.00000003328078,0,0
51,Node30,0.999999998999997,1.00000003328078,0,0
51,Node28,0.999999998999997,1.00000003328078,0,0
51,Node26,0.999999998999997,1.00000003328078,0,0
51,Node24,0.999999998999997,1.00000003328078,0,0
51,Node20,0.999999998999997,1.00000003328078,0,0
51,Node18,0.999999998999997,1.00000003328078,0,0
51,Node14,0.999999998999997,1.00000003328078,0,0
51,tebl_1_i01760,0.9999999992681834,1.366466670578168,0,2
51,kaaf_1_c00820,0.999999998999997,1.00000003328078,0,0
51,kaaf_1_c00830,0.999999998999997,1.00000003328078,0,0
51,Node114,0.999999998999997,1.00000003328078,0,0
51,nada_1_g01840,0.999999998999997,1.00000003328078,0,0
51,naca_1_e01630,0.9999999990293831,1.030275675036339,0,0
51,Node118,0.9999999990046089,1.004633253920453,0,0
51,naca_1_e01650,0.999999998999997,1.00000003328078,0,0
51,naca_1_e01640,0.999999998999997,1.00000003328078,0,0
51,Node122,0.999999998999997,1.00000003328078,0,0
51,nada_1_g01850,0.999999998999997,1.00000003328078,0,0
51,Node121,0.999999998999997,1.00000003328078,0,0
51,Node117,0.9999999990012063,1.001210748709241,0,0
51,Node113,0.9999999990001918,1.000194803755901,0,0
51,saba_1_58_bf00280,0.999999998999997,1.00000003328078,0,0
51,saeu_1_4_d02400,0.999999998999997,1.00000003328078,0,0
51,Node127,0.999999998999997,1.00000003328078,0,0
51,saar_1_2_b02590,0.999999998999997,1.00000003328078,0,0
51,sami_1_4.244,0.999999998999997,1.00000003328078,0,0
51,sace_5_33_ag00510,0.999999998999997,1.00000003328078,0,0
51,sace_4_1_a02360,0.999999998999997,1.00000003328078,0,0
51,sace_31_1_2300,0.999999998999997,1.00000003328078,0,0
51,sace_17_1_a02410,0.999999998999997,1.00000003328078,0,0
51,sace_21_1_2310,0.999999998999997,1.00000003328078,0,0
51,sace_6_120_dp00100,0.999999998999997,1.00000003328078,0,0
51,Node142,0.999999998999997,1.00000003328078,0,0
51,sace_23_1_2290,0.999999998999997,1.00000003328078,0,0
51,sace_22_1_2300,0.999999998999997,1.00000003328078,0,0
51,sace_29_1_2290,0.999999998999997,1.00000003328078,0,0
51,sace_34_1_2320,0.999999998999997,1.00000003328078,0,0
51,sace_58_25_y00780,0.999999998999997,1.00000003328078,0,0
51,sace_37_1_a02430,0.999999998999997,1.00000003328078,0,0
51,sace_15_1_a02420,0.999999998999997,1.00000003328078,0,0
51,Node151,0.999999998999997,1.00000003328078,0,0
51,sace_9_1_a02440,0.999999998999997,1.00000003328078,0,0
51,Node150,0.999999998999997,1.00000003328078,0,0
51,Node139,0.999999998999997,1.00000003328078,0,0
51,sace_50_1_a02410_AND_sace_50_1_a02420,0.999999998999997,1.00000003328078,0,0
51,sace_49_1_a02460,0.999999998999997,1.00000003328078,0,0
51,sace_8_2_b02430,0.999999998999997,1.00000003328078,0,0
51,sace_2_1_a02390,0.999999998999997,1.00000003328078,0,0
51,sace_57_1_a02410,0.999999998999997,1.00000003328078,0,0
51,sace_46_1_a02400,0.999999998999997,1.00000003328078,0,0
51,sace_56_1_a02020,0.999999998999997,1.00000003328078,0,0
51,sace_24_1_2300,0.999999998999997,1.00000003328078,0,0
51,sace_40_1_a02390,0.999999998999997,1.00000003328078,0,0
51,sace_59_110_df00100,0.999999998999997,1.00000003328078,0,0
51,sace_47_1_a02400,0.999999998999997,1.00000003328078,0,0
51,sace_7_1_a02410,0.999999998999997,1.00000003328078,0,0
51,sace_52_1_a02400_AND_sace_52_1_a02410,0.999999998999997,1.00000003328078,0,0
51,sace_25_1_a02400,0.999999998999997,1.00000003328078,0,0
51,sace_1_ydr011w,0.999999998999997,1.00000003328078,0,0
51,sace_16_1_a02380,0.999999998999997,1.00000003328078,0,0
51,sace_45_1_a02420,0.999999998999997,1.00000003328078,0,0
51,sace_48_1_a02380,0.999999998999997,1.00000003328078,0,0
51,sace_60_4_d02440,0.999999998999997,1.00000003328078,0,0
51,Node136,0.999999998999997,1.00000003328078,0,0
51,sapa_14_1_a02440,0.999999998999997,1.00000003328078,0,0
51,sapa_8_1_2350,0.999999998999997,1.00000003328078,0,0
51,Node176,0.999999998999997,1.00000003328078,0,0
51,sapa_11_1_a02470,0.999999998999997,1.00000003328078,0,0
51,sapa_25_1_a02460,0.999999998999997,1.00000003328078,0,0
51,sapa_4_1_a02470,0.999999998999997,1.00000003328078,0,0
51,sapa_5_1_2350,0.999999998999997,1.00000003328078,0,0
51,sapa_9_1_2360,0.999999998999997,1.00000003328078,0,0
51,Node179,0.999999998999997,1.00000003328078,0,0
51,Node175,0.999999998999997,1.00000003328078,0,0
51,sapa_18_1_2390,0.999999998999997,1.00000003328078,0,0
51,sapa_2_1_a02460,0.999999998999997,1.00000003328078,0,0
51,sapa_23_1_a02480,0.999999998999997,1.00000003328078,0,0
51,sapa_3_1_a02470,0.999999998999997,1.00000003328078,0,0
51,Node188,0.999999998999997,1.00000003328078,0,0
51,sapa_17_1_2380,0.999999998999997,1.00000003328078,0,0
51,sapa_7_1_2370,0.999999998999997,1.00000003328078,0,0
51,Node187,0.999999998999997,1.00000003328078,0,0
51,Node185,0.999999998999997,1.00000003328078,0,0
51,Node174,0.999999998999997,1.00000003328078,0,0
51,Node135,0.999999998999997,1.00000003328078,0,0
51,Node133,0.999999998999997,1.00000003328078,0,0
51,Node131,0.999999998999997,1.00000003328078,0,0
51,saku_1_4.262,0.999999998999997,1.00000003328078,0,0
51,Node130,0.999999998999997,1.00000003328078,0,0
51,Node126,0.999999998999997,1.00000003328078,0,0
51,Node112,0.9999999990003334,1.000336543070646,0,0
51,cagl_1_i04862g,0.999999998999997,1.00000003328078,0,0
51,kana_1_k01350,0.999999998999997,1.00000003328078,0,0
51,Node195,0.999999998999997,1.00000003328078,0,0
51,Node111,0.9999999990010844,1.001088566135015,0,0
51,Node109,0.999999998999997,1.00000003328078,0,0
51,Node13,0.999999998999997,1.00000003328078,0,0
51,tebl_1_g02820,0.999999998999997,1.00000003328078,0,0
51,teph_1_m00640,0.999999998999997,1.00000003328078,0,0
51,vapo_1_1036.28,0.999999998999997,1.00000003328078,0,0
51,Node200,0.999999998999997,1.00000003328078,0,0
51,Node198,0.999999998999997,1.00000003328078,0,0
51,Node12,0.999999998999997,1.00000003328078,0,0
51,zyro_1_a04114g,0.999999998999997,1.00000003328078,0,0
51,zyro_1_b14762g,0.999999998999997,1.00000003328078,0,0
51,Node205,0.999999998999997,1.00000003328078,0,0
51,zyba_2_14_n01490,0.999999998999997,1.00000003328078,0,0
51,zyba_2_33_ag00120,0.999999998999997,1.00000003328078,0,0
51,Node209,0.999999998999997,1.00000003328078,0,0
51,zyba_2_1_a00860,0.999999998999997,1.00000003328078,0,0
51,zyba_3_2_b02230,0.999999998999997,1.00000003328078,0,0
51,Node213,0.999999998999997,1.00000003328078,0,0
51,zyba_2_2_b00600,0.999999998999997,1.00000003328078,0,0
51,zyba_3_3_c03460,0.999999998999997,1.00000003328078,0,0
51,Node216,0.999999998999997,1.00000003328078,0,0
51,Node212,0.999999998999997,1.00000003328078,0,0
51,Node208,0.999999998999997,1.00000003328078,0,0
51,Node204,0.999999998999997,1.00000003328078,0,0
51,tode_1_d04040,0.999999998999997,1.00000003328078,0,0
51,Node203,0.999999998999997,1.00000003328078,0,0
51,Node11,0.999999998999997,1.00000003328078,0,0
51,lath_1_a01914g,0.999999998999997,1.00000003328078,0,0
51,lawa_1_23.5161,0.999999998999997,1.00000003328078,0,0
51,Node221,0.999999998999997,1.00000003328078,0,0
51,lakl_1_c11616g,0.999999998999997,1.00000003328078,0,0
51,Node220,0.999999998999997,1.00000003328078,0,0
51,Node10,0.999999998999997,1.00000003328078,0,0
51,ercy_1_3604,0.999999998999997,1.00000003328078,0,0
51,asac_1_6_f03560,0.999999998999997,1.00000003328078,0,0
51,ergo_1_abr125c,0.999999998999997,1.00000003328078,0,0
51,Node227,0.999999998999997,1.00000003328078,0,0
51,Node225,0.999999998999997,1.00000003328078,0,0
51,Node9,0.999999998999997,1.00000003328078,0,0
53,lakl_1_h21010g,0.999998998999859,1.00000000000235,0,0
53,klae_1_14_n00120,0.999998998999859,1.00000000000235,0,0
53,klwi_1_33_ag00170,0.999998998999859,1.00000000000235,0,0
53,klla_1_d03432g,0.999998998999859,1.00000000000235,0,0
53,klma_1_1_a01880,0.999998998999859,1.00000000000235,0,0
53,Node6,0.999998998999859,1.00000000000235,0,0
53,Node4,0.999998998999859,1.00000000000235,0,0
53,Node2,0.999998998999859,1.00000000000235,0,0
53,teph_1_a04220,0.999998998999859,1.00000000000235,0,0
53,vapo_1_1037.47,0.999998998999859,1.00000000000235,0,0
53,Node15,0.999998998999859,1.00000000000235,0,0
53,sami_1_17.26,0.999998998999859,1.00000000000235,0,0
53,saeu_1_2_b00130,0.999998998999859,1.00000000000235,0,0
53,sauv_1_7.3,0.999998998999859,1.00000000000235,0,0
53,Node21,0.999998998999859,1.00000000000235,0,0
53,saar_1_8_h03780,0.999998998999859,1.00000000000235,0,0
53,saku_1_14.404,0.999998998999859,1.00000000000235,0,0
53,sami_1_14.399,0.999998998999859,1.00000000000235,0,0
53,sapa_18_8_3730,0.999998998999859,1.00000000000235,0,0
53,sapa_3_8_h03890,0.999998998999859,1.00000000000235,0,0
53,sapa_16_8_h03890,0.999998998999859,1.00000000000235,0,0
53,sapa_17_8_3730,0.999998998999859,1.00000000000235,0,0
53,sapa_2_8_h03860,0.999998998999859,1.00000000000235,0,0
53,sapa_7_8_3740,0.999998998999859,1.00000000000235,0,0
53,sapa_23_8_h03850,0.999998998999859,1.00000000000235,0,0
53,Node34,0.999998998999859,1.00000000000235,0,0
53,Node32,0.999998998999859,1.00000000000235,0,0
53,sapa_13_8_h03820,0.999998998999859,1.00000000000235,0,0
53,sapa_8_8_3750,0.999998998999859,1.00000000000235,0,0
53,Node42,0.999998998999859,1.00000000000235,0,0
53,sapa_10_8_3760,0.999998998999859,1.00000000000235,0,0
53,sapa_11_8_h03830,0.999998998999859,1.00000000000235,0,0
53,sapa_5_8_3700,0.999998998999859,1.00000000000235,0,0
53,sapa_19_8_h03900,0.999998998999859,1.00000000000235,0,0
53,sapa_24_8_h03850,0.999998998999859,1.00000000000235,0,0
53,Node50,0.999998998999859,1.00000000000235,0,0
53,sapa_1_8_h03820,0.999998998999859,1.00000000000235,0,0
53,sapa_21_8_h03870,0.999998998999859,1.00000000000235,0,0
53,Node53,0.999998998999859,1.00000000000235,0,0
53,sapa_4_8_h03850,0.999998998999859,1.00000000000235,0,0
53,sapa_20_8_h03860,0.999998998999859,1.00000000000235,0,0
53,sapa_22_8_h03900,0.999998998999859,1.00000000000235,0,0
53,sapa_25_8_h03870,0.999998998999859,1.00000000000235,0,0
53,sapa_6_8_3750,0.999998998999859,1.00000000000235,0,0
53,sapa_9_8_3720,0.999998998999859,1.00000000000235,0,0
53,Node47,0.999998998999859,1.00000000000235,0,0
53,Node45,0.999998998999859,1.00000000000235,0,0
53,Node41,0.999998998999859,1.00000000000235,0,0
53,Node31,0.999998998999859,1.00000000000235,0,0
53,sace_14_7_g00150,0.999998998999859,1.00000000000235,0,0
53,sace_19_7_3840,0.999998998999859,1.00000000000235,0,0
53,sace_2_8_h03860,0.999998998999859,1.00000000000235,0,0
53,Node69,0.999998998999859,1.00000000000235,0,0
53,sace_6_169_fm00160,0.999998998999859,1.00000000000235,0,0
53,Node68,0.999998998999859,1.00000000000235,0,0
53,sace_40_8_h03830,0.999998998999859,1.00000000000235,0,0
53,sace_24_8_3780,0.999998998999859,1.00000000000235,0,0
53,Node67,0.999998998999859,1.00000000000235,0,0
53,sace_53_29_ac00130,0.999998998999859,1.00000000000235,0,0
53,sace_1_ynr070w,0.999998998999859,1.00000000000235,0,0
53,sace_15_7_g03870,0.999998998999859,1.00000000000235,0,0
53,Node65,0.999998998999859,1.00000000000235,0,0
53,sace_4_8_h03690,0.999998998999859,1.00000000000235,0,0
53,sace_5_78_bz00120,0.999998998999859,1.00000000000235,0,0
53,Node78,0.999998998999859,1.00000000000235,0,0
53,Node64,0.999998998999859,1.00000000000235,0,0
53,sace_32_7_3770,0.999998998999859,1.00000000000235,0,0
53,sace_7_7_g03880,0.999998998999859,1.00000000000235,0,0
53,Node63,0.999998998999859,1.00000000000235,0,0
53,sace_21_7_3790,0.999998998999859,1.00000000000235,0,0
53,sace_59_336_lx00100,0.999998998999859,1.00000000000235,0,0
53,sace_46_8_h03910,0.999998998999859,1.00000000000235,0,0
53,sace_45_7_g03890,0.999998998999859,1.00000000000235,0,0
53,Node86,0.999998998999859,1.00000000000235,0,0
53,sace_25_7_g03880,0.999998998999859,1.00000000000235,0,0
53,Node85,0.999998998999859,1.00000000000235,0,0
53,sace_37_7_g03850,0.999998998999859,1.00000000000235,0,0
53,sace_9_7_g00180,0.999998998999859,1.00000000000235,0,0
53,sace_60_6_f03350,0.999998998999859,1.00000000000235,0,0
53,Node93,0.999998998999859,1.00000000000235,0,0
53,Node91,0.999998998999859,1.00000000000235,0,0
53,sace_17_7_g03930,0.999998998999859,1.00000000000235,0,0
53,Node90,0.999998998999859,1.00000000000235,0,0
53,sace_23_7_3860,0.999998998999859,1.00000000000235,0,0
53,sace_43_7_g03870,0.999998998999859,1.00000000000235,0,0
53,Node98,0.999998998999859,1.00000000000235,0,0
53,sace_35_7_3840,0.999998998999859,1.00000000000235,0,0
53,Node97,0.999998998999859,1.00000000000235,0,0
53,sace_31_7_3780,0.999998998999859,1.00000000000235,0,0
53,sace_58_71_bs00120_AND_sace_58_71_bs00110,0.999998998999859,1.00000000000235,0,0
53,sace_34_8_3770,0.999998998999859,1.00000000000235,0,0
53,sace_57_8_h03900,0.999998998999859,1.00000000000235,0,0
53,sace_56_17_q01110,0.999998998999859,1.00000000000235,0,0
53,sace_49_8_h03830,0.999998998999859,1.00000000000235,0,0
53,sace_8_73_bu00100,0.999998998999859,1.00000000000235,0,0
53,Node62,0.999998998999859,1.00000000000235,0,0
53,Node30,0.999998998999859,1.00000000000235,0,0
53,Node28,0.999998998999859,1.00000000000235,0,0
53,Node26,0.999998998999859,1.00000000000235,0,0
53,Node24,0.999998998999859,1.00000000000235,0,0
53,Node20,0.999998998999859,1.00000000000235,0,0
53,Node18,0.999998998999859,1.00000000000235,0,0
53,Node14,0.999998998999859,1.00000000000235,0,0
53,tebl_1_i01760,0.9999989958380999,0.9968513421599551,1,1
53,kaaf_1_c00820,0.999998998999859,1.00000000000235,0,0
53,kaaf_1_c00830,0.999998998999859,1.00000000000235,0,0
53,Node114,0.999998998999859,1.00000000000235,0,0
53,nada_1_g01840,0.999998998999859,1.00000000000235,0,0
53,naca_1_e01630,0.9999990035233807,1.004539520658092,0,1
53,Node118,0.9999989999907178,1.000990850636392,0,0
53,naca_1_e01650,0.999998998999859,1.00000000000235,0,0
53,naca_1_e01640,0.999998998999859,1.00000000000235,0,0
53,Node122,0.999998998999859,1.00000000000235,0,0
53,nada_1_g01850,0.999998998999859,1.00000000000235,0,0
53,Node121,0.999998998999859,1.00000000000235,0,0
53,Node117,0.9999989993453483,1.000345263624603,0,0
53,Node113,0.9999989991075379,1.000107582962243,0,0
53,saba_1_58_bf00280,0.999998998999859,1.00000000000235,0,0
53,saeu_1_4_d02400,0.999998998999859,1.00000000000235,0,0
53,Node127,0.999998998999859,1.00000000000235,0,0
53,saar_1_2_b02590,0.999998998999859,1.00000000000235,0,0
53,sami_1_4.244,0.999998998999859,1.00000000000235,0,0
53,sace_5_33_ag00510,0.999998998999859,1.00000000000235,0,0
53,sace_4_1_a02360,0.999998998999859,1.00000000000235,0,0
53,sace_31_1_2300,0.999998998999859,1.00000000000235,0,0
53,sace_17_1_a02410,0.999998998999859,1.00000000000235,0,0
53,sace_21_1_2310,0.999998998999859,1.00000000000235,0,0
53,sace_6_120_dp00100,0.999998998999859,1.00000000000235,0,0
53,Node142,0.999998998999859,1.00000000000235,0,0
53,sace_23_1_2290,0.999998998999859,1.00000000000235,0,0
53,sace_22_1_2300,0.999998998999859,1.00000000000235,0,0
53,sace_29_1_2290,0.999998998999859,1.00000000000235,0,0
53,sace_34_1_2320,0.999998998999859,1.00000000000235,0,0
53,sace_58_25_y00780,0.999998998999859,1.00000000000235,0,0
53,sace_37_1_a02430,0.999998998999859,1.00000000000235,0,0
53,sace_15_1_a02420,0.999998998999859,1.00000000000235,0,0
53,Node151,0.999998998999859,1.00000000000235,0,0
53,sace_9_1_a02440,0.999998998999859,1.00000000000235,0,0
53,Node150,0.999998998999859,1.00000000000235,0,0
53,Node139,0.999998998999859,1.00000000000235,0,0
53,sace_50_1_a02410_AND_sace_50_1_a02420,0.999998998999859,1.00000000000235,0,0
53,sace_49_1_a02460,0.999998998999859,1.00000000000235,0,0
53,sace_8_2_b02430,0.999998998999859,1.00000000000235,0,0
53,sace_2_1_a02390,0.999998998999859,1.00000000000235,0,0
53,sace_57_1_a02410,0.999998998999859,1.00000000000235,0,0
53,sace_46_1_a02400,0.999998998999859,1.00000000000235,0,0
53,sace_56_1_a02020,0.999998998999859,1.00000000000235,0,0
53,sace_24_1_2300,0.999998998999859,1.00000000000235,0,0
53,sace_40_1_a02390,0.999998998999859,1.00000000000235,0,0
53,sace_59_110_df00100,0.999998998999859,1.00000000000235,0,0
53,sace_47_1_a02400,0.999998998999859,1.00000000000235,0,0
53,sace_7_1_a02410,0.999998998999859,1.00000000000235,0,0
53,sace_52_1_a02400_AND_sace_52_1_a02410,0.999998998999859,1.00000000000235,0,0
53,sace_25_1_a02400,0.999998998999859,1.00000000000235,0,0
53,sace_1_ydr011w,0.999998998999859,1.00000000000235,0,0
53,sace_16_1_a02380,0.999998998999859,1.00000000000235,0,0
53,sace_45_1_a02420,0.999998998999859,1.00000000000235,0,0
53,sace_48_1_a02380,0.999998998999859,1.00000000000235,0,0
53,sace_60_4_d02440,0.999998998999859,1.00000000000235,0,0
53,Node136,0.999998998999859,1.00000000000235,0,0
53,sapa_14_1_a02440,0.999998998999859,1.00000000000235,0,0
53,sapa_8_1_2350,0.999998998999859,1.00000000000235,0,0
53,Node176,0.999998998999859,1.00000000000235,0,0
53,sapa_11_1_a02470,0.999998998999859,1.00000000000235,0,0
53,sapa_25_1_a02460,0.999998998999859,1.00000000000235,0,0
53,sapa_4_1_a02470,0.999998998999859,1.00000000000235,0,0
53,sapa_5_1_2350,0.999998998999859,1.00000000000235,0,0
53,sapa_9_1_2360,0.999998998999859,1.00000000000235,0,0
53,Node179,0.999998998999859,1.00000000000235,0,0
53,Node175,0.999998998999859,1.00000000000235,0,0
53,sapa_18_1_2390,0.999998998999859,1.00000000000235,0,0
53,sapa_2_1_a02460,0.999998998999859,1.00000000000235,0,0
53,sapa_23_1_a02480,0.999998998999859,1.00000000000235,0,0
53,sapa_3_1_a02470,0.999998998999859,1.00000000000235,0,0
53,Node188,0.999998998999859,1.00000000000235,0,0
53,sapa_17_1_2380,0.999998998999859,1.00000000000235,0,0
53,sapa_7_1_2370,0.999998998999859,1.00000000000235,0,0
53,Node187,0.999998998999859,1.00000000000235,0,0
53,Node185,0.999998998999859,1.00000000000235,0,0
53,Node174,0.999998998999859,1.00000000000235,0,0
53,Node135,0.999998998999859,1.00000000000235,0,0
53,Node133,0.999998998999859,1.00000000000235,0,0
53,Node131,0.999998998999859,1.00000000000235,0,0
53,saku_1_4.262,0.999998998999859,1.00000000000235,0,0
53,Node130,0.999998998999859,1.00000000000235,0,0
53,Node126,0.999998998999859,1.00000000000235,0,0
53,Node112,0.9999989991209012,1.000120935985116,0,0
53,cagl_1_i04862g,0.999998998999859,1.00000000000235,0,0
53,kana_1_k01350,0.999998998999859,1.00000000000235,0,0
53,Node195,0.999998998999859,1.00000000000235,0,0
53,Node111,0.9999989991653381,1.000165341238848,0,0
53,Node109,0.999998998999859,1.00000000000235,0,0
53,Node13,0.999998998999859,1.00000000000235,0,0
53,tebl_1_g02820,0.999998998999859,1.00000000000235,0,0
53,teph_1_m00640,0.999998998999859,1.00000000000235,0,0
53,vapo_1_1036.28,0.999998998999859,1.00000000000235,0,0
53,Node200,0.999998998999859,1.00000000000235,0,0
53,Node198,0.999998998999859,1.00000000000235,0,0
53,Node12,0.999998998999859,1.00000000000235,0,0
53,zyro_1_a04114g,0.999998998999859,1.00000000000235,0,0
53,zyro_1_b14762g,0.999998998999859,1.00000000000235,0,0
53,Node205,0.999998998999859,1.00000000000235,0,0
53,zyba_2_14_n01490,0.999998998999859,1.00000000000235,0,0
53,zyba_2_33_ag00120,0.999998998999859,1.00000000000235,0,0
53,Node209,0.999998998999859,1.00000000000235,0,0
[truncated: 8,090,719 more chars]
