# Supplementary material for: Molecular evolution of the members of the Snq2/Pdr18 subfamily of Pdr transporters in the Hemiascomycete yeasts
Source: FEMS Yeast Res. 2025 May 27;25:foaf026. doi: 10.1093/femsyr/foaf026 (PMC12202755; doi:10.1093/femsyr/foaf026)
Supplement: foaf026_Supplemental_Files [file foaf026_supplemental_files.zip › Supplementary Data A29.tre]

(wian_1_1_a02920:0.2391154268715131,wian_1_1_a02930:0.1807705404474712,(((((((debr_2_5_e03380:0.762215825577777,(((caar_1_13_m01420:0.385663697911365,caar_1_14_n01430:0.2638344452793533)Node13:0.125558468635642,(hapo_1_1_a07220:0.03876713803208577,ogpa_1_1_a01680:0.04753503030863474)Node16:0.4129583978450674)Node12:0.109434400412709,((pime_1_1_a12110:0.4204621846586741,(piku_1_96_cr00180:0.4306205089995094,pime_1_4_d03240:0.2793438360682052)Node22:0.112899130322521)Node20:0.09821146323659215,(pime_1_1_a07690:0.4473853983070804,(piku_1_227_hs00100:0.3667756223135266,pime_1_5_e05800:0.3573374195180126)Node27:0.1952177308607345)Node25:0.15175014342802)Node19:0.1396066083472064)Node11:0.095094254098329)Node9:0.2162497373432815,(kopa_1_2_b10040:0.0488907128960191,kopa_2_7_g00500:0.05215557833068864)Node30:0.6144679961439844)Node8:0.0872642601633946,pata_1_2_b05590:0.5743535737715821)Node7:0.1633005382126825,(mebi_1_8_h00300:0.639397804767172,(((spar_1_5_e03260:0.1245627616577239,sppa_1_7_g03160:0.1219122658612496)Node38:0.2223213052531404,((loel_1_04930:0.3031354829488409,(caor_1_h02090:0.1020606658114029,capa_1_600750:0.1162801215562842)Node44:0.1774186098628095)Node42:0.0812457389981769,((cadu_1_64350:0.05944821742775632,((((caal_2_04989:0.005259893306483496,caal_1_19.5759:0.0002878367714137825)Node53:0.0007206086444118428,(caal_3_29_ac00530:0.003193298724060913,caal_11_25_y00230:0.001481732745722468,caal_4_4_d03320:0.0006572742849359584)Node56:0.0006793476623592362)Node52:0.0009569182464164689,caal_6_4_d03280:0.003365161375011,caal_5_30_ad00540:0.003846478725400769,caal_8_3_c03320:0,caal_12_26_z00530:0.008708455684672279)Node51:0.001067023112577627,caal_10_3_c03340:0.0003731378940465069)Node50:0.0377206831051653)Node48:0.1798491714865567,((catr_1_05498:0.2095628359700046,catr_1_01205:0.2359582540485984)Node66:0.03063123908601193,catr_1_05971:0.1296049321467207)Node65:0.1948120327798292)Node47:0.1041372766801645)Node41:0.05144271194873717)Node37:0.1529219564064829,(scst_1_3_c02890:0.3116477392785671,(deha_1_a03696g:0.08390080440132318,deha_2_5_e00720:0.09327749850907217)Node72:0.3022802219110528)Node70:0.06157185024650914)Node36:0.1604779329027219)Node34:0.216747767879531)Node6:0.05393661180801151,((lakl_1_h21010g:0.7069061993970953,(((((teph_1_a04220:0.5486364016216924,vapo_1_1037.47:0.5223737793720534)Node82:0.2344104533144598,(((((tebl_1_i01760:0.5316642382164334,tebl_1_g02820:0.2944948555135886)Node89:0.07930343775399197,(teph_1_m00640:0.2690961347288433,vapo_1_1036.28:0.1910862917658414)Node92:0.07181992582221965)Node88:0.04502156155336376,(((kaaf_1_c00820:0.3367660160643593,kaaf_1_c00830:0.2594176240471366)Node97:0.111005561464722,((nada_1_g01840:0.3426007322986648,naca_1_e01630:0.2658380311322701)Node101:0.1061581478084965,((naca_1_e01650:0.2428364252766005,naca_1_e01640:0.1456798565031288)Node105:0.07591213730890024,nada_1_g01850:0.2881337490034736)Node104:0.03903428061735973)Node100:0.05580583647373805)Node96:0.0341984372567058,((cagl_1_i04862g:0.3007532664003097,kana_1_k01350:0.278587990711854)Node110:0.09018547445960262,((saba_1_58_bf00280:0.06964858632104957,saeu_1_4_d02400:0.06317767018276152)Node114:0.05403722174455296,((saar_1_2_b02590:0.1257909342044985,(sami_1_4.244:0.08020776585304569,((sace_5_33_ag00510:0,sace_4_1_a02360:0.002536632994605076,(sace_31_1_2300:0.003685588699563262,(sace_17_1_a02410:0.002071177621299973,sace_6_120_dp00100:0.000919479436754595)Node128:0.000687674880469954,sace_21_1_2310:0.0013769528441772,sace_23_1_2290:0.0009182642240192475,sace_22_1_2300:0,sace_29_1_2290:0.0002291832942980802,sace_34_1_2320:0.0004585563201100419,sace_58_25_y00780:0.0006879374110557364,((sace_37_1_a02430:0.001147294826973274,sace_15_1_a02420:0)Node138:0,sace_9_1_a02440:0.0009173954500247041)Node137:0.001606889088112713)Node126:0.001606902182688723,sace_50_1_a02410_AND_sace_50_1_a02420:0.000229471553840553,sace_49_1_a02460:0,sace_8_2_b02430:0.0004593084383595465,sace_2_1_a02390:0.002531458481855665,sace_57_1_a02410:0.003919735910571001,sace_46_1_a02400:0.0006879343676389056,sace_56_1_a02020:0.001147438919679816,sace_24_1_2300:0.0004585284674019703,sace_40_1_a02390:0.0004585356077059392,sace_59_110_df00100:0.002069749372840804,sace_47_1_a02400:0.0006882510248780836,sace_7_1_a02410:0.0002292314045535553,sace_52_1_a02400_AND_sace_52_1_a02410:0.002992182750087463,sace_25_1_a02400:0.002759862925816186,sace_1_ydr011w:0.002528696969604926,sace_16_1_a02380:0.0006882599695986783,sace_45_1_a02420:0.002529045786783346,sace_48_1_a02380:0.001147409666379232,sace_60_4_d02440:0.002529050691085767)Node123:0.06045184132907553,(((sapa_14_1_a02440:0.0004566682843062943,sapa_8_1_2350:0)Node163:0.00351810937202684,(sapa_11_1_a02470:0.0004564632069523312,sapa_25_1_a02460:0.0004563595908411318,sapa_4_1_a02470:0.0002282030889206556,sapa_5_1_2350:0.0002281645665895106,sapa_9_1_2360:0)Node166:0.002230254144823355)Node162:0.005086954888771215,(sapa_18_1_2390:0.008405656761128097,((sapa_2_1_a02460:0.0002270606761157311,sapa_23_1_a02480:0.0002270624456469142,sapa_3_1_a02470:0)Node175:0.0002300257835023172,sapa_17_1_2380:0.001135183445219261,sapa_7_1_2370:0.0006854629501630282)Node174:0.007879743934131296)Node172:0.009885995840728752)Node161:0.03056649791021109)Node122:0.03656539842002319)Node120:0.02979035929093036)Node118:0.01095483869611754,saku_1_4.262:0.08833541159618868)Node117:0.03390542229446961)Node113:0.1861970249559787)Node109:0.04213960875336933)Node95:0.05948439813641255)Node87:0.04738018893264356,(sami_1_17.26:0.1766204969886135,((saeu_1_2_b00130:0.06238590650402825,sauv_1_7.3:0.0527082452464057)Node185:0.0833892076213726,(saar_1_8_h03780:0.145623212926188,(saku_1_14.404:0.108195778424611,(sami_1_14.399:0.1321403835274449,(((sapa_18_8_3730:0.008307386906112981,(sapa_3_8_h03890:0.002190475623709049,sapa_16_8_h03890:0.0004802298473465766,sapa_17_8_3730:0.0007206277437251703,sapa_2_8_h03860:0,sapa_7_8_3740:0.0002399337966424301,sapa_23_8_h03850:0.0002400141028965967)Node198:0.007187207795605447)Node196:0.01231166219508272,((sapa_13_8_h03820:0.000242069311382512,sapa_8_8_3750:0)Node206:0.004603782230748391,(sapa_10_8_3760:0.0002421236152468486,(sapa_11_8_h03830:0.000608355728762382,sapa_5_8_3700:0.0001108120331391452,(sapa_19_8_h03900:0.0002422025193824371,sapa_24_8_h03850:0)Node214:0.0002421968439838287,(sapa_1_8_h03820:0.0002421868455592677,sapa_21_8_h03870:0.0002423948785352567)Node217:0.0002423370480209872,sapa_4_8_h03850:0.0007270088834602802,sapa_20_8_h03860:0,sapa_22_8_h03900:0.0002421421156039786,sapa_25_8_h03870:0.000484402042353512,sapa_6_8_3750:0.0002421567477187772,sapa_9_8_3720:0.0002421321618219132)Node211:0.002600586849150191)Node209:0.00161834264938029)Node205:0.00468033320355148)Node195:0.03199164095235733,((((sace_14_7_g00150:0.001021368889393748,(((sace_19_7_3840:0.0002471716280466624,sace_2_8_h03860:0.000249631402550681)Node233:0.0004944196102743921,sace_6_169_fm00160:0.0002471706901708846)Node232:0.0002683269690440238,sace_40_8_h03830:0.000472493135145993,sace_24_8_3780:0.002710679749987181)Node231:0.0002685477318897908,sace_53_29_ac00130:0.0004995494226902561,sace_1_ynr070w:0.0002585368915342329,sace_15_7_g03870:0)Node229:0.0002464791520940199,(sace_4_8_h03690:0.008892371013301316,sace_5_78_bz00120:0)Node242:0.000495207801254782)Node228:0.0007430763485587267,sace_32_7_3770:0,sace_7_7_g03880:0)Node227:0.000726250983818262,sace_21_7_3790:0.005573886598059013,sace_59_336_lx00100:0.001448742083763049,((sace_46_8_h03910:0.001927917978914116,sace_45_7_g03890:0.001204144524911044)Node250:0.0002401049009214236,sace_25_7_g03880:0)Node249:0.000958151537008319,((sace_37_7_g03850:0.0002899481452703873,(sace_9_7_g00180:0.000240425433543206,sace_60_6_f03350:0.0004809244442092436)Node257:0.0004312408240413686)Node255:0.0004813682221276514,sace_17_7_g03930:0.0009123031023433922)Node254:0.000535603708187271,((sace_23_7_3860:0.00192677277343226,sace_43_7_g03870:0.000239595409070246)Node262:0.0004806848251562616,sace_35_7_3840:0)Node261:0.001924908651614738,sace_31_7_3780:0.001198723936530983,sace_58_71_bs00120_AND_sace_58_71_bs00110:0.0007177273616420952,sace_34_8_3770:0.001682553454082824,sace_57_8_h03900:0.001207448103146977,sace_56_17_q01110:0.0004982936324072453,sace_49_8_h03830:0,sace_8_73_bu00100:0)Node226:0.07597419959217643)Node194:0.04961759830394608)Node192:0.04908715253604499)Node190:0.03246403825401991)Node188:0.0501427342302716)Node184:0.08194509307728028)Node182:0.3095535291431581)Node86:0.03507072728255744,(((zyro_1_a04114g:0.1718805014700806,zyro_1_b14762g:0.1861376916223413)Node275:0.1442837729157394,((zyba_2_14_n01490:0.1003940127606177,zyba_2_33_ag00120:0.07368477721507888)Node279:0.3212240458426199,((zyba_1_02055_AND_zyba_1_02056:0.02120057514616802,(zyba_2_2_b00600:0.00262608618816781,(zyba_1_07912:0.0006330206804610082,zyba_3_3_c03460:0.0009063964903517066)Node287:0.001952329839764392)Node285:0.02722000400938425)Node283:0.2187107292841024,(zyba_1_04634:0.039207763055355,(zyba_2_1_a00860:0.0008396962055334073,(zyba_1_06675:0.0006704896066939783,zyba_3_2_b02230:0.0004386013028933166)Node294:0.002522331681968497)Node292:0.04782166506402469)Node290:0.2873449051911952)Node282:0.08541417324046609)Node278:0.1307988567923438)Node274:0.2421111786017167,tode_1_d04040:0.3373675457876109)Node273:0.08104381815699278)Node85:0.04703322204414123)Node81:0.1033322258844139,((lath_1_a01914g:0.2177279102012839,lawa_1_23.5161:0.2781340869448843)Node299:0.3221476531002571,lakl_1_c11616g:0.273178812809382)Node298:0.0681332949534653)Node80:0.03467111581122662,(ercy_1_3604:0.3277383298670072,(asac_1_6_f03560:0.0939246599114205,ergo_1_abr125c:0.09880447629761302)Node305:0.3705486859839548)Node303:0.2790955511953989)Node79:0.04817638890285378,(klae_1_14_n00120:0.287524287865485,(klwi_1_33_ag00170:0.2190962674372961,(klla_1_d03432g:0.1958606929876053,klma_1_1_a01880:0.2144985003620546)Node312:0.1135931714967085)Node310:0.08913401575245082)Node308:0.2168696361268548)Node78:0.1198870052298017)Node76:0.1614335024752948,(wian_1_3_c04380:0.1905325824719952,(wian_1_3_c04390:0.1458121601196885,wian_1_7_g01010:0.1998493750967947)Node317:0.04565221087976199)Node315:0.3332729059306531)Node75:0.08947858940451164)Node5:0.08323396334600014,(bain_1_8_h00410:0.6958802735828594,(bain_1_1_a00100:0.03369091321947495,bain_1_17_q00380:0.06311188702984387)Node322:0.3883965193843719)Node320:0.2117426775703543)Node4:0.06725423956705925,(asru_1_13_m01190:0.3502191367152299,asru_1_15_o00450:0.5277471329542729)Node325:0.2276527818205868)Node3:0.4742654369954595)
<<<<<<<<<<<<<<<<<<<<<<<<
Site,Branch,PosteriorProbability,EmpiricalBayesFactor,SynSubs,NonsynSubs
1,wian_1_1_a02920,0.008689770561656318,1,0,0
1,wian_1_1_a02930,0.008689770561657206,1.000000000000103,0,0
1,debr_2_5_e03380,0.008689770561656318,1,0,0
1,caar_1_13_m01420,0.008689770561656318,1,0,0
1,caar_1_14_n01430,0.008689770561656318,1,0,0
1,Node13,0.008689770561656318,1,0,0
1,hapo_1_1_a07220,0.008689770561656318,1,0,0
1,ogpa_1_1_a01680,0.008689770561656318,1,0,0
1,Node16,0.008689770561656318,1,0,0
1,Node12,0.008689770561656318,1,0,0
1,pime_1_1_a12110,0.008689770561656318,1,0,0
1,piku_1_96_cr00180,0.008689770561656318,1,0,0
1,pime_1_4_d03240,0.008689770561656318,1,0,0
1,Node22,0.008689770561656318,1,0,0
1,Node20,0.008689770561656318,1,0,0
1,pime_1_1_a07690,0.008689770561656318,1,0,0
1,piku_1_227_hs00100,0.008689770561656318,1,0,0
1,pime_1_5_e05800,0.008689770561656318,1,0,0
1,Node27,0.008689770561656318,1,0,0
1,Node25,0.008689770561656318,1,0,0
1,Node19,0.008689770561656318,1,0,0
1,Node11,0.008689770561656318,1,0,0
1,Node9,0.008689770561656318,1,0,0
1,kopa_1_2_b10040,0.008689770561656318,1,0,0
1,kopa_2_7_g00500,0.008689770561656318,1,0,0
1,Node30,0.008689770561656318,1,0,0
1,Node8,0.008689770561656318,1,0,0
1,pata_1_2_b05590,0.008689770561656318,1,0,0
1,Node7,0.008689770561656318,1,0,0
1,mebi_1_8_h00300,0.008689770561657206,1.000000000000103,0,0
1,spar_1_5_e03260,0.008689770561656318,1,0,0
1,sppa_1_7_g03160,0.008689770561657206,1.000000000000103,0,0
1,Node38,0.008689770561656318,1,0,0
1,loel_1_04930,0.008689770561656318,1,0,0
1,caor_1_h02090,0.008689770561656318,1,0,0
1,capa_1_600750,0.008689770561656318,1,0,0
1,Node44,0.008689770561656318,1,0,0
1,Node42,0.008689770561656318,1,0,0
1,cadu_1_64350,0.008689770561656318,1,0,0
1,caal_2_04989,0.008689770561657206,1.000000000000103,0,0
1,caal_1_19.5759,0.008689770561656318,1,0,0
1,Node53,0.008689770561656318,1,0,0
1,caal_3_29_ac00530,0.008689770561656318,1,0,0
1,caal_11_25_y00230,0.008689770561657206,1.000000000000103,0,0
1,caal_4_4_d03320,0.008689770561656318,1,0,0
1,Node56,0.008689770561656318,1,0,0
1,Node52,0.008689770561656318,1,0,0
1,caal_6_4_d03280,0.008689770561656318,1,0,0
1,caal_5_30_ad00540,0.008689770561656318,1,0,0
1,caal_8_3_c03320,0.008689770561656318,1,0,0
1,caal_12_26_z00530,0.008689770561657206,1.000000000000103,0,0
1,Node51,0.008689770561656318,1,0,0
1,caal_10_3_c03340,0.008689770561657206,1.000000000000103,0,0
1,Node50,0.008689770561656318,1,0,0
1,Node48,0.008689770561656318,1,0,0
1,catr_1_05498,0.008689770561656318,1,0,0
1,catr_1_01205,0.008689770561657206,1.000000000000103,0,0
1,Node66,0.008689770561656318,1,0,0
1,catr_1_05971,0.008689770561656318,1,0,0
1,Node65,0.008689770561656318,1,0,0
1,Node47,0.008689770561657206,1.000000000000103,0,0
1,Node41,0.008689770561656318,1,0,0
1,Node37,0.008689770561656318,1,0,0
1,scst_1_3_c02890,0.008689770561656318,1,0,0
1,deha_1_a03696g,0.008689770561656318,1,0,0
1,deha_2_5_e00720,0.008689770561656318,1,0,0
1,Node72,0.008689770561657206,1.000000000000103,0,0
1,Node70,0.008689770561656318,1,0,0
1,Node36,0.008689770561656318,1,0,0
1,Node34,0.008689770561657206,1.000000000000103,0,0
1,Node6,0.008689770561656318,1,0,0
1,lakl_1_h21010g,0.008689770561656318,1,0,0
1,teph_1_a04220,0.008689770561656318,1,0,0
1,vapo_1_1037.47,0.008689770561657206,1.000000000000103,0,0
1,Node82,0.008689770561656318,1,0,0
1,tebl_1_i01760,0.008689770561657206,1.000000000000103,0,0
1,tebl_1_g02820,0.008689770561656318,1,0,0
1,Node89,0.008689770561657206,1.000000000000103,0,0
1,teph_1_m00640,0.008689770561656318,1,0,0
1,vapo_1_1036.28,0.008689770561656318,1,0,0
1,Node92,0.008689770561656318,1,0,0
1,Node88,0.008689770561656318,1,0,0
1,kaaf_1_c00820,0.008689770561656318,1,0,0
1,kaaf_1_c00830,0.008689770561657206,1.000000000000103,0,0
1,Node97,0.008689770561657206,1.000000000000103,0,0
1,nada_1_g01840,0.008689770561656318,1,0,0
1,naca_1_e01630,0.008689770561656318,1,0,0
1,Node101,0.008689770561657206,1.000000000000103,0,0
1,naca_1_e01650,0.008689770561656318,1,0,0
1,naca_1_e01640,0.008689770561656318,1,0,0
1,Node105,0.008689770561656318,1,0,0
1,nada_1_g01850,0.008689770561656318,1,0,0
1,Node104,0.008689770561657206,1.000000000000103,0,0
1,Node100,0.008689770561656318,1,0,0
1,Node96,0.008689770561657206,1.000000000000103,0,0
1,cagl_1_i04862g,0.008689770561656318,1,0,0
1,kana_1_k01350,0.008689770561656318,1,0,0
1,Node110,0.008689770561656318,1,0,0
1,saba_1_58_bf00280,0.008689770561657206,1.000000000000103,0,0
1,saeu_1_4_d02400,0.008689770561656318,1,0,0
1,Node114,0.008689770561656318,1,0,0
1,saar_1_2_b02590,0.008689770561656318,1,0,0
1,sami_1_4.244,0.008689770561656318,1,0,0
1,sace_5_33_ag00510,0.008689770561656318,1,0,0
1,sace_4_1_a02360,0.008689770561656318,1,0,0
1,sace_31_1_2300,0.008689770561656318,1,0,0
1,sace_17_1_a02410,0.008689770561656318,1,0,0
1,sace_6_120_dp00100,0.008689770561656318,1,0,0
1,Node128,0.008689770561656318,1,0,0
1,sace_21_1_2310,0.008689770561656318,1,0,0
1,sace_23_1_2290,0.008689770561656318,1,0,0
1,sace_22_1_2300,0.008689770561656318,1,0,0
1,sace_29_1_2290,0.008689770561656318,1,0,0
1,sace_34_1_2320,0.008689770561656318,1,0,0
1,sace_58_25_y00780,0.008689770561656318,1,0,0
1,sace_37_1_a02430,0.008689770561656318,1,0,0
1,sace_15_1_a02420,0.008689770561656318,1,0,0
1,Node138,0.008689770561656318,1,0,0
1,sace_9_1_a02440,0.008689770561656318,1,0,0
1,Node137,0.008689770561656318,1,0,0
1,Node126,0.008689770561656318,1,0,0
1,sace_50_1_a02410_AND_sace_50_1_a02420,0.008689770561656318,1,0,0
1,sace_49_1_a02460,0.008689770561656318,1,0,0
1,sace_8_2_b02430,0.008689770561656318,1,0,0
1,sace_2_1_a02390,0.008689770561656318,1,0,0
1,sace_57_1_a02410,0.008689770561657206,1.000000000000103,0,0
1,sace_46_1_a02400,0.008689770561656318,1,0,0
1,sace_56_1_a02020,0.008689770561657206,1.000000000000103,0,0
1,sace_24_1_2300,0.008689770561657206,1.000000000000103,0,0
1,sace_40_1_a02390,0.008689770561657206,1.000000000000103,0,0
1,sace_59_110_df00100,0.008689770561656318,1,0,0
1,sace_47_1_a02400,0.008689770561657206,1.000000000000103,0,0
1,sace_7_1_a02410,0.008689770561656318,1,0,0
1,sace_52_1_a02400_AND_sace_52_1_a02410,0.008689770561656318,1,0,0
1,sace_25_1_a02400,0.008689770561656318,1,0,0
1,sace_1_ydr011w,0.008689770561656318,1,0,0
1,sace_16_1_a02380,0.008689770561656318,1,0,0
1,sace_45_1_a02420,0.008689770561656318,1,0,0
1,sace_48_1_a02380,0.008689770561656318,1,0,0
1,sace_60_4_d02440,0.008689770561656318,1,0,0
1,Node123,0.008689770561656318,1,0,0
1,sapa_14_1_a02440,0.008689770561657206,1.000000000000103,0,0
1,sapa_8_1_2350,0.008689770561656318,1,0,0
1,Node163,0.008689770561656318,1,0,0
1,sapa_11_1_a02470,0.008689770561656318,1,0,0
1,sapa_25_1_a02460,0.008689770561656318,1,0,0
1,sapa_4_1_a02470,0.008689770561656318,1,0,0
1,sapa_5_1_2350,0.008689770561656318,1,0,0
1,sapa_9_1_2360,0.008689770561656318,1,0,0
1,Node166,0.008689770561656318,1,0,0
1,Node162,0.008689770561656318,1,0,0
1,sapa_18_1_2390,0.008689770561656318,1,0,0
1,sapa_2_1_a02460,0.008689770561656318,1,0,0
1,sapa_23_1_a02480,0.008689770561656318,1,0,0
1,sapa_3_1_a02470,0.008689770561656318,1,0,0
1,Node175,0.008689770561657206,1.000000000000103,0,0
1,sapa_17_1_2380,0.008689770561656318,1,0,0
1,sapa_7_1_2370,0.008689770561656318,1,0,0
1,Node174,0.008689770561656318,1,0,0
1,Node172,0.008689770561656318,1,0,0
1,Node161,0.008689770561656318,1,0,0
1,Node122,0.008689770561656318,1,0,0
1,Node120,0.008689770561656318,1,0,0
1,Node118,0.008689770561656318,1,0,0
1,saku_1_4.262,0.008689770561656318,1,0,0
1,Node117,0.008689770561656318,1,0,0
1,Node113,0.008689770561656318,1,0,0
1,Node109,0.008689770561656318,1,0,0
1,Node95,0.008689770561656318,1,0,0
1,Node87,0.008689770561657206,1.000000000000103,0,0
1,sami_1_17.26,0.008689770561656318,1,0,0
1,saeu_1_2_b00130,0.008689770561656318,1,0,0
1,sauv_1_7.3,0.008689770561656318,1,0,0
1,Node185,0.008689770561656318,1,0,0
1,saar_1_8_h03780,0.008689770561656318,1,0,0
1,saku_1_14.404,0.008689770561656318,1,0,0
1,sami_1_14.399,0.008689770561656318,1,0,0
1,sapa_18_8_3730,0.008689770561657206,1.000000000000103,0,0
1,sapa_3_8_h03890,0.008689770561656318,1,0,0
1,sapa_16_8_h03890,0.008689770561656318,1,0,0
1,sapa_17_8_3730,0.008689770561656318,1,0,0
1,sapa_2_8_h03860,0.008689770561656318,1,0,0
1,sapa_7_8_3740,0.008689770561656318,1,0,0
1,sapa_23_8_h03850,0.008689770561656318,1,0,0
1,Node198,0.008689770561656318,1,0,0
1,Node196,0.008689770561656318,1,0,0
1,sapa_13_8_h03820,0.008689770561656318,1,0,0
1,sapa_8_8_3750,0.008689770561656318,1,0,0
1,Node206,0.008689770561656318,1,0,0
1,sapa_10_8_3760,0.008689770561656318,1,0,0
1,sapa_11_8_h03830,0.008689770561656318,1,0,0
1,sapa_5_8_3700,0.008689770561657206,1.000000000000103,0,0
1,sapa_19_8_h03900,0.008689770561656318,1,0,0
1,sapa_24_8_h03850,0.008689770561656318,1,0,0
1,Node214,0.008689770561657206,1.000000000000103,0,0
1,sapa_1_8_h03820,0.008689770561657206,1.000000000000103,0,0
1,sapa_21_8_h03870,0.008689770561656318,1,0,0
1,Node217,0.008689770561656318,1,0,0
1,sapa_4_8_h03850,0.008689770561657206,1.000000000000103,0,0
1,sapa_20_8_h03860,0.008689770561656318,1,0,0
1,sapa_22_8_h03900,0.008689770561656318,1,0,0
1,sapa_25_8_h03870,0.008689770561656318,1,0,0
1,sapa_6_8_3750,0.008689770561657206,1.000000000000103,0,0
1,sapa_9_8_3720,0.008689770561656318,1,0,0
1,Node211,0.008689770561656318,1,0,0
1,Node209,0.008689770561656318,1,0,0
1,Node205,0.008689770561656318,1,0,0
1,Node195,0.008689770561656318,1,0,0
1,sace_14_7_g00150,0.008689770561656318,1,0,0
1,sace_19_7_3840,0.008689770561656318,1,0,0
1,sace_2_8_h03860,0.008689770561656318,1,0,0
1,Node233,0.008689770561656318,1,0,0
1,sace_6_169_fm00160,0.008689770561656318,1,0,0
1,Node232,0.008689770561656318,1,0,0
1,sace_40_8_h03830,0.008689770561656318,1,0,0
1,sace_24_8_3780,0.008689770561656318,1,0,0
1,Node231,0.008689770561656318,1,0,0
1,sace_53_29_ac00130,0.008689770561656318,1,0,0
1,sace_1_ynr070w,0.008689770561656318,1,0,0
1,sace_15_7_g03870,0.008689770561656318,1,0,0
1,Node229,0.008689770561656318,1,0,0
1,sace_4_8_h03690,0.008689770561656318,1,0,0
1,sace_5_78_bz00120,0.008689770561656318,1,0,0
1,Node242,0.008689770561657206,1.000000000000103,0,0
1,Node228,0.008689770561657206,1.000000000000103,0,0
1,sace_32_7_3770,0.008689770561656318,1,0,0
1,sace_7_7_g03880,0.008689770561656318,1,0,0
1,Node227,0.008689770561656318,1,0,0
1,sace_21_7_3790,0.008689770561656318,1,0,0
1,sace_59_336_lx00100,0.008689770561657206,1.000000000000103,0,0
1,sace_46_8_h03910,0.008689770561656318,1,0,0
1,sace_45_7_g03890,0.008689770561656318,1,0,0
1,Node250,0.008689770561656318,1,0,0
1,sace_25_7_g03880,0.008689770561656318,1,0,0
1,Node249,0.008689770561656318,1,0,0
1,sace_37_7_g03850,0.008689770561656318,1,0,0
1,sace_9_7_g00180,0.008689770561656318,1,0,0
1,sace_60_6_f03350,0.008689770561656318,1,0,0
1,Node257,0.008689770561656318,1,0,0
1,Node255,0.008689770561656318,1,0,0
1,sace_17_7_g03930,0.008689770561656318,1,0,0
1,Node254,0.008689770561656318,1,0,0
1,sace_23_7_3860,0.008689770561656318,1,0,0
1,sace_43_7_g03870,0.008689770561656318,1,0,0
1,Node262,0.008689770561656318,1,0,0
1,sace_35_7_3840,0.008689770561656318,1,0,0
1,Node261,0.008689770561656318,1,0,0
1,sace_31_7_3780,0.008689770561656318,1,0,0
1,sace_58_71_bs00120_AND_sace_58_71_bs00110,0.008689770561657206,1.000000000000103,0,0
1,sace_34_8_3770,0.008689770561656318,1,0,0
1,sace_57_8_h03900,0.008689770561656318,1,0,0
1,sace_56_17_q01110,0.008689770561656318,1,0,0
1,sace_49_8_h03830,0.008689770561656318,1,0,0
1,sace_8_73_bu00100,0.008689770561656318,1,0,0
1,Node226,0.008689770561656318,1,0,0
1,Node194,0.008689770561657206,1.000000000000103,0,0
1,Node192,0.008689770561656318,1,0,0
1,Node190,0.008689770561656318,1,0,0
1,Node188,0.008689770561656318,1,0,0
1,Node184,0.008689770561656318,1,0,0
1,Node182,0.008689770561656318,1,0,0
1,Node86,0.008689770561656318,1,0,0
1,zyro_1_a04114g,0.008689770561656318,1,0,0
1,zyro_1_b14762g,0.008689770561656318,1,0,0
1,Node275,0.008689770561656318,1,0,0
1,zyba_2_14_n01490,0.008689770561657206,1.000000000000103,0,0
1,zyba_2_33_ag00120,0.008689770561657206,1.000000000000103,0,0
1,Node279,0.008689770561656318,1,0,0
1,zyba_1_02055_AND_zyba_1_02056,0.008689770561656318,1,0,0
1,zyba_2_2_b00600,0.008689770561656318,1,0,0
1,zyba_1_07912,0.008689770561656318,1,0,0
1,zyba_3_3_c03460,0.008689770561657206,1.000000000000103,0,0
1,Node287,0.008689770561656318,1,0,0
1,Node285,0.008689770561656318,1,0,0
1,Node283,0.008689770561656318,1,0,0
1,zyba_1_04634,0.008689770561656318,1,0,0
1,zyba_2_1_a00860,0.008689770561656318,1,0,0
1,zyba_1_06675,0.008689770561657206,1.000000000000103,0,0
1,zyba_3_2_b02230,0.008689770561656318,1,0,0
1,Node294,0.008689770561656318,1,0,0
1,Node292,0.008689770561657206,1.000000000000103,0,0
1,Node290,0.008689770561656318,1,0,0
1,Node282,0.008689770561656318,1,0,0
1,Node278,0.008689770561656318,1,0,0
1,Node274,0.008689770561656318,1,0,0
1,tode_1_d04040,0.008689770561656318,1,0,0
1,Node273,0.008689770561656318,1,0,0
1,Node85,0.008689770561657206,1.000000000000103,0,0
1,Node81,0.008689770561656318,1,0,0
1,lath_1_a01914g,0.008689770561657206,1.000000000000103,0,0
1,lawa_1_23.5161,0.008689770561657206,1.000000000000103,0,0
1,Node299,0.008689770561656318,1,0,0
1,lakl_1_c11616g,0.008689770561656318,1,0,0
1,Node298,0.008689770561656318,1,0,0
1,Node80,0.008689770561656318,1,0,0
1,ercy_1_3604,0.008689770561656318,1,0,0
1,asac_1_6_f03560,0.008689770561656318,1,0,0
1,ergo_1_abr125c,0.008689770561657206,1.000000000000103,0,0
1,Node305,0.008689770561657206,1.000000000000103,0,0
1,Node303,0.008689770561656318,1,0,0
1,Node79,0.008689770561657206,1.000000000000103,0,0
1,klae_1_14_n00120,0.008689770561656318,1,0,0
1,klwi_1_33_ag00170,0.008689770561656318,1,0,0
1,klla_1_d03432g,0.008689770561656318,1,0,0
1,klma_1_1_a01880,0.008689770561656318,1,0,0
1,Node312,0.008689770561656318,1,0,0
1,Node310,0.008689770561656318,1,0,0
1,Node308,0.008689770561656318,1,0,0
1,Node78,0.008689770561656318,1,0,0
1,Node76,0.008689770561657206,1.000000000000103,0,0
1,wian_1_3_c04380,0.008689770561656318,1,0,0
1,wian_1_3_c04390,0.008689770561656318,1,0,0
1,wian_1_7_g01010,0.008689770561656318,1,0,0
1,Node317,0.008689770561656318,1,0,0
1,Node315,0.008689770561656318,1,0,0
1,Node75,0.008689770561657206,1.000000000000103,0,0
1,Node5,0.008689770561657206,1.000000000000103,0,0
1,bain_1_8_h00410,0.008689770561657206,1.000000000000103,0,0
1,bain_1_1_a00100,0.008689770561656318,1,0,0
1,bain_1_17_q00380,0.008689770561656318,1,0,0
1,Node322,0.008689770561656318,1,0,0
1,Node320,0.008689770561656318,1,0,0
1,Node4,0.008689770561657206,1.000000000000103,0,0
1,asru_1_13_m01190,0.008689770561656318,1,0,0
1,asru_1_15_o00450,0.008689770561656318,1,0,0
1,Node325,0.008689770561656318,1,0,0
1,Node3,0.008689770561657206,1.000000000000103,0,0
2,wian_1_1_a02920,0.1000291943234118,1,0,0
2,wian_1_1_a02930,0.1000291943234118,1,0,0
2,debr_2_5_e03380,0.1000291943234118,1,0,0
2,caar_1_13_m01420,0.1000291943234118,1,0,0
2,caar_1_14_n01430,0.1000291943234118,1,0,0
2,Node13,0.1000291943234118,1,0,0
2,hapo_1_1_a07220,0.1000291943234118,1,0,0
2,ogpa_1_1_a01680,0.1000291943234118,1,0,0
2,Node16,0.1000291943234118,1,0,0
2,Node12,0.1000291943234118,1,0,0
2,pime_1_1_a12110,0.1000291943234118,1,0,0
2,piku_1_96_cr00180,0.1000291943234118,1,0,0
2,pime_1_4_d03240,0.1000291943234118,1,0,0
2,Node22,0.1000291943234118,1,0,0
2,Node20,0.1000291943234118,1,0,0
2,pime_1_1_a07690,0.1000291943234118,1,0,0
2,piku_1_227_hs00100,0.1000291943234118,1,0,0
2,pime_1_5_e05800,0.1000291943234118,1,0,0
2,Node27,0.1000291943234118,1,0,0
2,Node25,0.1000291943234118,1,0,0
2,Node19,0.1000291943234118,1,0,0
2,Node11,0.1000291943234118,1,0,0
2,Node9,0.1000291943234118,1,0,0
2,kopa_1_2_b10040,0.1000291943234118,1,0,0
2,kopa_2_7_g00500,0.1000291943234118,1,0,0
2,Node30,0.1000291943234118,1,0,0
2,Node8,0.1000291943234118,1,0,0
2,pata_1_2_b05590,0.1000291943234118,1,0,0
2,Node7,0.1000291943234118,1,0,0
2,mebi_1_8_h00300,0.1000291943234118,1,0,0
2,spar_1_5_e03260,0.1000291943234118,1,0,0
2,sppa_1_7_g03160,0.1000291943234118,1,0,0
2,Node38,0.1000291943234118,1,0,0
2,loel_1_04930,0.1000291943234118,1,0,0
2,caor_1_h02090,0.1000291943234118,1,0,0
2,capa_1_600750,0.1000291943234118,1,0,0
2,Node44,0.1000291943234118,1,0,0
2,Node42,0.1000291943234118,1,0,0
2,cadu_1_64350,0.1000291943234118,1,0,0
2,caal_2_04989,0.1000291943234118,1,0,0
2,caal_1_19.5759,0.1000291943234118,1,0,0
2,Node53,0.1000291943234118,1,0,0
2,caal_3_29_ac00530,0.1000291943234118,1,0,0
2,caal_11_25_y00230,0.1000291943234118,1,0,0
2,caal_4_4_d03320,0.1000291943234118,1,0,0
2,Node56,0.1000291943234118,1,0,0
2,Node52,0.1000291943234118,1,0,0
2,caal_6_4_d03280,0.1000291943234118,1,0,0
2,caal_5_30_ad00540,0.1000291943234118,1,0,0
2,caal_8_3_c03320,0.1000291943234118,1,0,0
2,caal_12_26_z00530,0.1000291943234118,1,0,0
2,Node51,0.1000291943234118,1,0,0
2,caal_10_3_c03340,0.1000291943234118,1,0,0
2,Node50,0.1000291943234118,1,0,0
2,Node48,0.1000291943234118,1,0,0
2,catr_1_05498,0.1000291943234118,1,0,0
2,catr_1_01205,0.1000291943234118,1,0,0
2,Node66,0.1000291943234118,1,0,0
2,catr_1_05971,0.1000291943234118,1,0,0
2,Node65,0.1000291943234118,1,0,0
2,Node47,0.1000291943234118,1,0,0
2,Node41,0.1000291943234118,1,0,0
2,Node37,0.1000291943234118,1,0,0
2,scst_1_3_c02890,0.1000291943234118,1,0,0
2,deha_1_a03696g,0.1000291943234118,1,0,0
2,deha_2_5_e00720,0.1000291943234118,1,0,0
2,Node72,0.1000291943234118,1,0,0
2,Node70,0.1000291943234118,1,0,0
2,Node36,0.1000291943234118,1,0,0
2,Node34,0.1000291943234118,1,0,0
2,Node6,0.1000291943234118,1,0,0
2,lakl_1_h21010g,0.1000291943234118,1,0,0
2,teph_1_a04220,0.1000291943234118,1,0,0
2,vapo_1_1037.47,0.1000291943234123,1.000000000000005,0,0
2,Node82,0.1000291943234118,1,0,0
2,tebl_1_i01760,0.100029194323411,0.999999999999991,0,0
2,tebl_1_g02820,0.1000291943234118,1,0,0
2,Node89,0.1000291943234114,0.9999999999999953,0,0
2,teph_1_m00640,0.1000291943234118,1,0,0
2,vapo_1_1036.28,0.1000291943234118,1,0,0
2,Node92,0.1000291943234118,1,0,0
2,Node88,0.1000291943234114,0.9999999999999953,0,0
2,kaaf_1_c00820,0.1000291943234123,1.000000000000005,0,0
2,kaaf_1_c00830,0.1000291943234118,1,0,0
2,Node97,0.1000291943234118,1,0,0
2,nada_1_g01840,0.1000291943234118,1,0,0
2,naca_1_e01630,0.1000291943234118,1,0,0
2,Node101,0.1000291943234118,1,0,0
2,naca_1_e01650,0.1000291943234118,1,0,0
2,naca_1_e01640,0.1000291943234118,1,0,0
2,Node105,0.1000291943234118,1,0,0
2,nada_1_g01850,0.1000291943234118,1,0,0
2,Node104,0.1000291943234118,1,0,0
2,Node100,0.1000291943234118,1,0,0
2,Node96,0.1000291943234118,1,0,0
2,cagl_1_i04862g,0.1000291943234118,1,0,0
2,kana_1_k01350,0.1000291943234118,1,0,0
2,Node110,0.1000291943234118,1,0,0
2,saba_1_58_bf00280,0.1000291943234118,1,0,0
2,saeu_1_4_d02400,0.1000291943234118,1,0,0
2,Node114,0.1000291943234118,1,0,0
2,saar_1_2_b02590,0.1000291943234118,1,0,0
2,sami_1_4.244,0.1000291943234118,1,0,0
2,sace_5_33_ag00510,0.1000291943234118,1,0,0
2,sace_4_1_a02360,0.1000291943234118,1,0,0
2,sace_31_1_2300,0.1000291943234118,1,0,0
2,sace_17_1_a02410,0.1000291943234118,1,0,0
2,sace_6_120_dp00100,0.1000291943234118,1,0,0
2,Node128,0.1000291943234118,1,0,0
2,sace_21_1_2310,0.1000291943234118,1,0,0
2,sace_23_1_2290,0.1000291943234118,1,0,0
2,sace_22_1_2300,0.1000291943234118,1,0,0
2,sace_29_1_2290,0.1000291943234118,1,0,0
2,sace_34_1_2320,0.1000291943234118,1,0,0
2,sace_58_25_y00780,0.1000291943234118,1,0,0
2,sace_37_1_a02430,0.1000291943234118,1,0,0
2,sace_15_1_a02420,0.1000291943234118,1,0,0
2,Node138,0.1000291943234118,1,0,0
2,sace_9_1_a02440,0.1000291943234118,1,0,0
2,Node137,0.1000291943234118,1,0,0
2,Node126,0.1000291943234118,1,0,0
2,sace_50_1_a02410_AND_sace_50_1_a02420,0.1000291943234118,1,0,0
2,sace_49_1_a02460,0.1000291943234118,1,0,0
2,sace_8_2_b02430,0.1000291943234118,1,0,0
2,sace_2_1_a02390,0.1000291943234118,1,0,0
2,sace_57_1_a02410,0.1000291943234118,1,0,0
2,sace_46_1_a02400,0.1000291943234118,1,0,0
2,sace_56_1_a02020,0.1000291943234118,1,0,0
2,sace_24_1_2300,0.1000291943234118,1,0,0
2,sace_40_1_a02390,0.1000291943234118,1,0,0
2,sace_59_110_df00100,0.1000291943234118,1,0,0
2,sace_47_1_a02400,0.1000291943234118,1,0,0
2,sace_7_1_a02410,0.1000291943234118,1,0,0
2,sace_52_1_a02400_AND_sace_52_1_a02410,0.1000291943234118,1,0,0
2,sace_25_1_a02400,0.1000291943234118,1,0,0
2,sace_1_ydr011w,0.1000291943234118,1,0,0
2,sace_16_1_a02380,0.1000291943234118,1,0,0
2,sace_45_1_a02420,0.1000291943234118,1,0,0
2,sace_48_1_a02380,0.1000291943234118,1,0,0
2,sace_60_4_d02440,0.1000291943234118,1,0,0
2,Node123,0.1000291943234118,1,0,0
2,sapa_14_1_a02440,0.1000291943234118,1,0,0
2,sapa_8_1_2350,0.1000291943234118,1,0,0
2,Node163,0.1000291943234123,1.000000000000005,0,0
2,sapa_11_1_a02470,0.1000291943234118,1,0,0
2,sapa_25_1_a02460,0.1000291943234118,1,0,0
2,sapa_4_1_a02470,0.1000291943234118,1,0,0
2,sapa_5_1_2350,0.1000291943234118,1,0,0
2,sapa_9_1_2360,0.1000291943234118,1,0,0
2,Node166,0.1000291943234118,1,0,0
2,Node162,0.1000291943234118,1,0,0
2,sapa_18_1_2390,0.1000291943234118,1,0,0
2,sapa_2_1_a02460,0.1000291943234118,1,0,0
2,sapa_23_1_a02480,0.1000291943234118,1,0,0
2,sapa_3_1_a02470,0.1000291943234118,1,0,0
2,Node175,0.1000291943234118,1,0,0
2,sapa_17_1_2380,0.1000291943234118,1,0,0
2,sapa_7_1_2370,0.1000291943234118,1,0,0
2,Node174,0.1000291943234118,1,0,0
2,Node172,0.1000291943234118,1,0,0
2,Node161,0.1000291943234118,1,0,0
2,Node122,0.1000291943234118,1,0,0
2,Node120,0.1000291943234118,1,0,0
2,Node118,0.1000291943234118,1,0,0
2,saku_1_4.262,0.1000291943234118,1,0,0
2,Node117,0.1000291943234118,1,0,0
2,Node113,0.1000291943234118,1,0,0
2,Node109,0.1000291943234118,1,0,0
2,Node95,0.1000291943234118,1,0,0
2,Node87,0.1000291943234118,1,0,0
2,sami_1_17.26,0.1000291943234118,1,0,0
2,saeu_1_2_b00130,0.1000291943234118,1,0,0
2,sauv_1_7.3,0.1000291943234123,1.000000000000005,0,0
2,Node185,0.1000291943234118,1,0,0
2,saar_1_8_h03780,0.1000291943234118,1,0,0
2,saku_1_14.404,0.1000291943234123,1.000000000000005,0,0
2,sami_1_14.399,0.1000291943234123,1.000000000000005,0,0
2,sapa_18_8_3730,0.1000291943234123,1.000000000000005,0,0
2,sapa_3_8_h03890,0.1000291943234123,1.000000000000005,0,0
2,sapa_16_8_h03890,0.1000291943234123,1.000000000000005,0,0
2,sapa_17_8_3730,0.1000291943234118,1,0,0
2,sapa_2_8_h03860,0.1000291943234118,1,0,0
2,sapa_7_8_3740,0.1000291943234118,1,0,0
2,sapa_23_8_h03850,0.1000291943234123,1.000000000000005,0,0
2,Node198,0.1000291943234123,1.000000000000005,0,0
2,Node196,0.1000291943234123,1.000000000000005,0,0
2,sapa_13_8_h03820,0.1000291943234123,1.000000000000005,0,0
2,sapa_8_8_3750,0.1000291943234118,1,0,0
2,Node206,0.1000291943234118,1,0,0
2,sapa_10_8_3760,0.1000291943234118,1,0,0
2,sapa_11_8_h03830,0.1000291943234118,1,0,0
2,sapa_5_8_3700,0.1000291943234118,1,0,0
2,sapa_19_8_h03900,0.1000291943234123,1.000000000000005,0,0
2,sapa_24_8_h03850,0.1000291943234118,1,0,0
2,Node214,0.1000291943234123,1.000000000000005,0,0
2,sapa_1_8_h03820,0.1000291943234123,1.000000000000005,0,0
2,sapa_21_8_h03870,0.1000291943234123,1.000000000000005,0,0
2,Node217,0.1000291943234118,1,0,0
2,sapa_4_8_h03850,0.1000291943234118,1,0,0
2,sapa_20_8_h03860,0.1000291943234118,1,0,0
2,sapa_22_8_h03900,0.1000291943234123,1.000000000000005,0,0
2,sapa_25_8_h03870,0.1000291943234123,1.000000000000005,0,0
2,sapa_6_8_3750,0.1000291943234123,1.000000000000005,0,0
2,sapa_9_8_3720,0.1000291943234123,1.000000000000005,0,0
2,Node211,0.1000291943234123,1.000000000000005,0,0
2,Node209,0.1000291943234123,1.000000000000005,0,0
2,Node205,0.1000291943234123,1.000000000000005,0,0
2,Node195,0.1000291943234118,1,0,0
2,sace_14_7_g00150,0.1000291943234123,1.000000000000005,0,0
2,sace_19_7_3840,0.1000291943234118,1,0,0
2,sace_2_8_h03860,0.1000291943234118,1,0,0
2,Node233,0.1000291943234123,1.000000000000005,0,0
2,sace_6_169_fm00160,0.1000291943234118,1,0,0
2,Node232,0.1000291943234123,1.000000000000005,0,0
2,sace_40_8_h03830,0.1000291943234123,1.000000000000005,0,0
2,sace_24_8_3780,0.1000291943234123,1.000000000000005,0,0
2,Node231,0.1000291943234118,1,0,0
2,sace_53_29_ac00130,0.1000291943234123,1.000000000000005,0,0
2,sace_1_ynr070w,0.1000291943234123,1.000000000000005,0,0
2,sace_15_7_g03870,0.1000291943234118,1,0,0
2,Node229,0.1000291943234123,1.000000000000005,0,0
2,sace_4_8_h03690,0.1000291943234123,1.000000000000005,0,0
2,sace_5_78_bz00120,0.1000291943234118,1,0,0
2,Node242,0.1000291943234118,1,0,0
2,Node228,0.1000291943234123,1.000000000000005,0,0
2,sace_32_7_3770,0.1000291943234118,1,0,0
2,sace_7_7_g03880,0.1000291943234118,1,0,0
2,Node227,0.1000291943234123,1.000000000000005,0,0
2,sace_21_7_3790,0.1000291943234123,1.000000000000005,0,0
2,sace_59_336_lx00100,0.1000291943234118,1,0,0
2,sace_46_8_h03910,0.1000291943234118,1,0,0
2,sace_45_7_g03890,0.1000291943234118,1,0,0
2,Node250,0.1000291943234118,1,0,0
2,sace_25_7_g03880,0.1000291943234118,1,0,0
2,Node249,0.1000291943234118,1,0,0
2,sace_37_7_g03850,0.1000291943234118,1,0,0
2,sace_9_7_g00180,0.1000291943234123,1.000000000000005,0,0
2,sace_60_6_f03350,0.1000291943234118,1,0,0
2,Node257,0.1000291943234123,1.000000000000005,0,0
2,Node255,0.1000291943234123,1.000000000000005,0,0
2,sace_17_7_g03930,0.1000291943234118,1,0,0
2,Node254,0.1000291943234118,1,0,0
2,sace_23_7_3860,0.1000291943234123,1.000000000000005,0,0
2,sace_43_7_g03870,0.1000291943234123,1.000000000000005,0,0
2,Node262,0.1000291943234118,1,0,0
2,sace_35_7_3840,0.1000291943234118,1,0,0
2,Node261,0.1000291943234118,1,0,0
2,sace_31_7_3780,0.1000291943234118,1,0,0
2,sace_58_71_bs00120_AND_sace_58_71_bs00110,0.1000291943234123,1.000000000000005,0,0
2,sace_34_8_3770,0.1000291943234123,1.000000000000005,0,0
2,sace_57_8_h03900,0.1000291943234118,1,0,0
2,sace_56_17_q01110,0.1000291943234118,1,0,0
2,sace_49_8_h03830,0.1000291943234118,1,0,0
2,sace_8_73_bu00100,0.1000291943234118,1,0,0
2,Node226,0.1000291943234123,1.000000000000005,0,0
2,Node194,0.1000291943234123,1.000000000000005,0,0
2,Node192,0.1000291943234123,1.000000000000005,0,0
2,Node190,0.1000291943234123,1.000000000000005,0,0
2,Node188,0.1000291943234123,1.000000000000005,0,0
2,Node184,0.1000291943234118,1,0,0
2,Node182,0.1000291943234118,1,0,0
2,Node86,0.1000291943234118,1,0,0
2,zyro_1_a04114g,0.1000291943234118,1,0,0
2,zyro_1_b14762g,0.1000291943234118,1,0,0
2,Node275,0.1000291943234118,1,0,0
2,zyba_2_14_n01490,0.1000291943234118,1,0,0
2,zyba_2_33_ag00120,0.1000291943234118,1,0,0
2,Node279,0.1000291943234118,1,0,0
2,zyba_1_02055_AND_zyba_1_02056,0.1000291943234118,1,0,0
2,zyba_2_2_b00600,0.1000291943234118,1,0,0
2,zyba_1_07912,0.1000291943234118,1,0,0
2,zyba_3_3_c03460,0.1000291943234118,1,0,0
2,Node287,0.1000291943234118,1,0,0
2,Node285,0.1000291943234118,1,0,0
2,Node283,0.1000291943234118,1,0,0
2,zyba_1_04634,0.1000291943234118,1,0,0
2,zyba_2_1_a00860,0.1000291943234118,1,0,0
2,zyba_1_06675,0.1000291943234118,1,0,0
2,zyba_3_2_b02230,0.1000291943234118,1,0,0
2,Node294,0.1000291943234118,1,0,0
2,Node292,0.1000291943234118,1,0,0
2,Node290,0.1000291943234123,1.000000000000005,0,0
2,Node282,0.1000291943234118,1,0,0
2,Node278,0.1000291943234118,1,0,0
2,Node274,0.1000291943234118,1,0,0
2,tode_1_d04040,0.1000291943234118,1,0,0
2,Node273,0.1000291943234118,1,0,0
2,Node85,0.1000291943234123,1.000000000000005,0,0
2,Node81,0.1000291943234118,1,0,0
2,lath_1_a01914g,0.1000291943234118,1,0,0
2,lawa_1_23.5161,0.1000291943234118,1,0,0
2,Node299,0.1000291943234118,1,0,0
2,lakl_1_c11616g,0.1000291943234118,1,0,0
2,Node298,0.1000291943234118,1,0,0
2,Node80,0.1000291943234114,0.9999999999999953,0,0
2,ercy_1_3604,0.1000291943234118,1,0,0
2,asac_1_6_f03560,0.1000291943234118,1,0,0
2,ergo_1_abr125c,0.1000291943234118,1,0,0
2,Node305,0.1000291943234118,1,0,0
2,Node303,0.1000291943234123,1.000000000000005,0,0
2,Node79,0.1000291943234114,0.9999999999999953,0,0
2,klae_1_14_n00120,0.1000291943234118,1,0,0
2,klwi_1_33_ag00170,0.1000291943234118,1,0,0
2,klla_1_d03432g,0.1000291943234118,1,0,0
2,klma_1_1_a01880,0.1000291943234118,1,0,0
2,Node312,0.1000291943234118,1,0,0
2,Node310,0.1000291943234118,1,0,0
2,Node308,0.1000291943234118,1,0,0
2,Node78,0.1000291943234118,1,0,0
2,Node76,0.1000291943234118,1,0,0
2,wian_1_3_c04380,0.1000291943234118,1,0,0
2,wian_1_3_c04390,0.1000291943234118,1,0,0
2,wian_1_7_g01010,0.1000291943234118,1,0,0
2,Node317,0.1000291943234118,1,0,0
2,Node315,0.1000291943234118,1,0,0
2,Node75,0.1000291943234118,1,0,0
2,Node5,0.1000291943234118,1,0,0
2,bain_1_8_h00410,0.1000291943234118,1,0,0
2,bain_1_1_a00100,0.1000291943234118,1,0,0
2,bain_1_17_q00380,0.1000291943234118,1,0,0
2,Node322,0.1000291943234118,1,0,0
2,Node320,0.1000291943234118,1,0,0
2,Node4,0.1000291943234118,1,0,0
2,asru_1_13_m01190,0.1000291943234118,1,0,0
2,asru_1_15_o00450,0.1000291943234123,1.000000000000005,0,0
2,Node325,0.1000291943234123,1.000000000000005,0,0
2,Node3,0.1000291943234114,0.9999999999999953,0,0
3,wian_1_1_a02920,0.0996820288748107,1,0,0
3,wian_1_1_a02930,0.0996820288748107,1,0,0
3,debr_2_5_e03380,0.0996820288748107,1,0,0
3,caar_1_13_m01420,0.0996820288748107,1,0,0
3,caar_1_14_n01430,0.0996820288748107,1,0,0
3,Node13,0.0996820288748107,1,0,0
3,hapo_1_1_a07220,0.0996820288748107,1,0,0
3,ogpa_1_1_a01680,0.0996820288748107,1,0,0
3,Node16,0.0996820288748107,1,0,0
3,Node12,0.0996820288748107,1,0,0
3,pime_1_1_a12110,0.0996820288748107,1,0,0
3,piku_1_96_cr00180,0.0996820288748107,1,0,0
3,pime_1_4_d03240,0.0996820288748107,1,0,0
3,Node22,0.0996820288748107,1,0,0
3,Node20,0.0996820288748107,1,0,0
3,pime_1_1_a07690,0.0996820288748107,1,0,0
3,piku_1_227_hs00100,0.0996820288748107,1,0,0
3,pime_1_5_e05800,0.0996820288748107,1,0,0
3,Node27,0.0996820288748107,1,0,0
3,Node25,0.0996820288748107,1,0,0
3,Node19,0.0996820288748107,1,0,0
3,Node11,0.0996820288748107,1,0,0
3,Node9,0.0996820288748107,1,0,0
3,kopa_1_2_b10040,0.0996820288748107,1,0,0
3,kopa_2_7_g00500,0.0996820288748107,1,0,0
3,Node30,0.0996820288748107,1,0,0
3,Node8,0.0996820288748107,1,0,0
3,pata_1_2_b05590,0.0996820288748107,1,0,0
3,Node7,0.0996820288748107,1,0,0
3,mebi_1_8_h00300,0.0996820288748107,1,0,0
3,spar_1_5_e03260,0.0996820288748107,1,0,0
3,sppa_1_7_g03160,0.0996820288748107,1,0,0
3,Node38,0.0996820288748107,1,0,0
3,loel_1_04930,0.0996820288748107,1,0,0
3,caor_1_h02090,0.0996820288748107,1,0,0
3,capa_1_600750,0.0996820288748107,1,0,0
3,Node44,0.0996820288748107,1,0,0
3,Node42,0.0996820288748107,1,0,0
3,cadu_1_64350,0.0996820288748107,1,0,0
3,caal_2_04989,0.0996820288748107,1,0,0
3,caal_1_19.5759,0.0996820288748107,1,0,0
3,Node53,0.0996820288748107,1,0,0
3,caal_3_29_ac00530,0.0996820288748107,1,0,0
3,caal_11_25_y00230,0.0996820288748107,1,0,0
3,caal_4_4_d03320,0.0996820288748107,1,0,0
3,Node56,0.0996820288748107,1,0,0
3,Node52,0.0996820288748107,1,0,0
3,caal_6_4_d03280,0.0996820288748107,1,0,0
3,caal_5_30_ad00540,0.0996820288748107,1,0,0
3,caal_8_3_c03320,0.0996820288748107,1,0,0
3,caal_12_26_z00530,0.0996820288748107,1,0,0
3,Node51,0.0996820288748107,1,0,0
3,caal_10_3_c03340,0.0996820288748107,1,0,0
3,Node50,0.0996820288748107,1,0,0
3,Node48,0.0996820288748107,1,0,0
3,catr_1_05498,0.0996820288748107,1,0,0
3,catr_1_01205,0.0996820288748107,1,0,0
3,Node66,0.0996820288748107,1,0,0
3,catr_1_05971,0.0996820288748107,1,0,0
3,Node65,0.0996820288748107,1,0,0
3,Node47,0.0996820288748107,1,0,0
3,Node41,0.0996820288748107,1,0,0
3,Node37,0.0996820288748107,1,0,0
3,scst_1_3_c02890,0.0996820288748107,1,0,0
3,deha_1_a03696g,0.0996820288748107,1,0,0
3,deha_2_5_e00720,0.0996820288748107,1,0,0
3,Node72,0.0996820288748107,1,0,0
3,Node70,0.0996820288748107,1,0,0
3,Node36,0.0996820288748107,1,0,0
3,Node34,0.0996820288748107,1,0,0
3,Node6,0.0996820288748107,1,0,0
3,lakl_1_h21010g,0.0996820288748107,1,0,0
3,teph_1_a04220,0.0996820288748107,1,0,0
3,vapo_1_1037.47,0.0996820288748107,1,0,0
3,Node82,0.0996820288748107,1,0,0
3,tebl_1_i01760,0.0996820288748099,0.999999999999991,1,0
3,tebl_1_g02820,0.0996820288748107,1,0,0
3,Node89,0.0996820288748107,1,0,0
3,teph_1_m00640,0.0996820288748107,1,0,0
3,vapo_1_1036.28,0.0996820288748107,1,0,0
3,Node92,0.0996820288748107,1,0,0
3,Node88,0.0996820288748107,1,0,0
3,kaaf_1_c00820,0.0996820288748107,1,0,0
3,kaaf_1_c00830,0.0996820288748107,1,0,0
3,Node97,0.0996820288748107,1,0,0
3,nada_1_g01840,0.0996820288748107,1,0,0
3,naca_1_e01630,0.0996820288748107,1,0,0
3,Node101,0.0996820288748107,1,0,0
3,naca_1_e01650,0.0996820288748107,1,0,0
3,naca_1_e01640,0.0996820288748107,1,0,0
3,Node105,0.0996820288748107,1,0,0
3,nada_1_g01850,0.0996820288748107,1,0,0
3,Node104,0.0996820288748107,1,0,0
3,Node100,0.0996820288748107,1,0,0
3,Node96,0.0996820288748107,1,0,0
3,cagl_1_i04862g,0.0996820288748107,1,0,0
3,kana_1_k01350,0.0996820288748107,1,0,0
3,Node110,0.0996820288748107,1,0,0
3,saba_1_58_bf00280,0.0996820288748107,1,0,0
3,saeu_1_4_d02400,0.0996820288748107,1,0,0
3,Node114,0.0996820288748107,1,0,0
3,saar_1_2_b02590,0.0996820288748107,1,0,0
3,sami_1_4.244,0.0996820288748107,1,0,0
3,sace_5_33_ag00510,0.0996820288748107,1,0,0
3,sace_4_1_a02360,0.0996820288748107,1,0,0
3,sace_31_1_2300,0.0996820288748107,1,0,0
3,sace_17_1_a02410,0.0996820288748107,1,0,0
3,sace_6_120_dp00100,0.0996820288748107,1,0,0
3,Node128,0.0996820288748107,1,0,0
3,sace_21_1_2310,0.0996820288748107,1,0,0
3,sace_23_1_2290,0.0996820288748107,1,0,0
3,sace_22_1_2300,0.0996820288748107,1,0,0
3,sace_29_1_2290,0.0996820288748107,1,0,0
3,sace_34_1_2320,0.0996820288748107,1,0,0
3,sace_58_25_y00780,0.0996820288748107,1,0,0
3,sace_37_1_a02430,0.0996820288748107,1,0,0
3,sace_15_1_a02420,0.0996820288748107,1,0,0
3,Node138,0.0996820288748107,1,0,0
3,sace_9_1_a02440,0.0996820288748107,1,0,0
3,Node137,0.0996820288748107,1,0,0
3,Node126,0.0996820288748107,1,0,0
3,sace_50_1_a02410_AND_sace_50_1_a02420,0.0996820288748107,1,0,0
3,sace_49_1_a02460,0.0996820288748107,1,0,0
3,sace_8_2_b02430,0.0996820288748107,1,0,0
3,sace_2_1_a02390,0.0996820288748107,1,0,0
3,sace_57_1_a02410,0.0996820288748107,1,0,0
3,sace_46_1_a02400,0.0996820288748107,1,0,0
3,sace_56_1_a02020,0.0996820288748107,1,0,0
3,sace_24_1_2300,0.0996820288748107,1,0,0
3,sace_40_1_a02390,0.0996820288748107,1,0,0
3,sace_59_110_df00100,0.0996820288748107,1,0,0
3,sace_47_1_a02400,0.0996820288748107,1,0,0
3,sace_7_1_a02410,0.0996820288748107,1,0,0
3,sace_52_1_a02400_AND_sace_52_1_a02410,0.0996820288748107,1,0,0
3,sace_25_1_a02400,0.0996820288748107,1,0,0
3,sace_1_ydr011w,0.0996820288748107,1,0,0
3,sace_16_1_a02380,0.0996820288748107,1,0,0
3,sace_45_1_a02420,0.0996820288748107,1,0,0
3,sace_48_1_a02380,0.0996820288748107,1,0,0
3,sace_60_4_d02440,0.0996820288748107,1,0,0
3,Node123,0.0996820288748107,1,0,0
3,sapa_14_1_a02440,0.0996820288748107,1,0,0
3,sapa_8_1_2350,0.0996820288748107,1,0,0
3,Node163,0.0996820288748107,1,0,0
3,sapa_11_1_a02470,0.0996820288748107,1,0,0
3,sapa_25_1_a02460,0.0996820288748107,1,0,0
3,sapa_4_1_a02470,0.0996820288748107,1,0,0
3,sapa_5_1_2350,0.0996820288748107,1,0,0
3,sapa_9_1_2360,0.0996820288748107,1,0,0
3,Node166,0.0996820288748107,1,0,0
3,Node162,0.0996820288748107,1,0,0
3,sapa_18_1_2390,0.0996820288748107,1,0,0
3,sapa_2_1_a02460,0.0996820288748107,1,0,0
3,sapa_23_1_a02480,0.0996820288748107,1,0,0
3,sapa_3_1_a02470,0.0996820288748107,1,0,0
3,Node175,0.0996820288748107,1,0,0
3,sapa_17_1_2380,0.0996820288748107,1,0,0
3,sapa_7_1_2370,0.0996820288748107,1,0,0
3,Node174,0.0996820288748107,1,0,0
3,Node172,0.0996820288748107,1,0,0
3,Node161,0.0996820288748107,1,0,0
3,Node122,0.0996820288748107,1,0,0
3,Node120,0.0996820288748107,1,0,0
3,Node118,0.0996820288748107,1,0,0
3,saku_1_4.262,0.0996820288748107,1,0,0
3,Node117,0.0996820288748107,1,0,0
3,Node113,0.0996820288748107,1,0,0
3,Node109,0.0996820288748107,1,0,0
3,Node95,0.0996820288748107,1,0,0
3,Node87,0.0996820288748107,1,0,0
3,sami_1_17.26,0.0996820288748107,1,0,0
3,saeu_1_2_b00130,0.0996820288748107,1,0,0
3,sauv_1_7.3,0.0996820288748107,1,0,0
3,Node185,0.0996820288748107,1,0,0
3,saar_1_8_h03780,0.0996820288748107,1,0,0
3,saku_1_14.404,0.0996820288748107,1,0,0
3,sami_1_14.399,0.0996820288748107,1,0,0
3,sapa_18_8_3730,0.0996820288748107,1,0,0
3,sapa_3_8_h03890,0.0996820288748107,1,0,0
3,sapa_16_8_h03890,0.0996820288748107,1,0,0
3,sapa_17_8_3730,0.0996820288748107,1,0,0
3,sapa_2_8_h03860,0.0996820288748107,1,0,0
3,sapa_7_8_3740,0.0996820288748107,1,0,0
3,sapa_23_8_h03850,0.0996820288748107,1,0,0
3,Node198,0.0996820288748107,1,0,0
3,Node196,0.0996820288748107,1,0,0
3,sapa_13_8_h03820,0.0996820288748107,1,0,0
3,sapa_8_8_3750,0.0996820288748107,1,0,0
3,Node206,0.0996820288748107,1,0,0
3,sapa_10_8_3760,0.0996820288748107,1,0,0
3,sapa_11_8_h03830,0.0996820288748107,1,0,0
3,sapa_5_8_3700,0.0996820288748107,1,0,0
3,sapa_19_8_h03900,0.0996820288748107,1,0,0
3,sapa_24_8_h03850,0.0996820288748107,1,0,0
3,Node214,0.0996820288748107,1,0,0
3,sapa_1_8_h03820,0.0996820288748107,1,0,0
3,sapa_21_8_h03870,0.0996820288748107,1,0,0
3,Node217,0.0996820288748107,1,0,0
3,sapa_4_8_h03850,0.0996820288748107,1,0,0
3,sapa_20_8_h03860,0.0996820288748107,1,0,0
3,sapa_22_8_h03900,0.0996820288748107,1,0,0
3,sapa_25_8_h03870,0.0996820288748107,1,0,0
3,sapa_6_8_3750,0.0996820288748107,1,0,0
3,sapa_9_8_3720,0.0996820288748107,1,0,0
3,Node211,0.0996820288748107,1,0,0
3,Node209,0.0996820288748107,1,0,0
3,Node205,0.0996820288748107,1,0,0
3,Node195,0.0996820288748107,1,0,0
3,sace_14_7_g00150,0.0996820288748107,1,0,0
3,sace_19_7_3840,0.0996820288748107,1,0,0
3,sace_2_8_h03860,0.0996820288748107,1,0,0
3,Node233,0.0996820288748107,1,0,0
3,sace_6_169_fm00160,0.0996820288748107,1,0,0
3,Node232,0.0996820288748107,1,0,0
3,sace_40_8_h03830,0.0996820288748107,1,0,0
3,sace_24_8_3780,0.0996820288748107,1,0,0
3,Node231,0.0996820288748107,1,0,0
3,sace_53_29_ac00130,0.0996820288748107,1,0,0
3,sace_1_ynr070w,0.0996820288748107,1,0,0
3,sace_15_7_g03870,0.0996820288748107,1,0,0
3,Node229,0.0996820288748107,1,0,0
3,sace_4_8_h03690,0.0996820288748107,1,0,0
3,sace_5_78_bz00120,0.0996820288748107,1,0,0
3,Node242,0.0996820288748107,1,0,0
3,Node228,0.0996820288748107,1,0,0
3,sace_32_7_3770,0.0996820288748107,1,0,0
3,sace_7_7_g03880,0.0996820288748107,1,0,0
3,Node227,0.0996820288748107,1,0,0
3,sace_21_7_3790,0.0996820288748107,1,0,0
3,sace_59_336_lx00100,0.0996820288748107,1,0,0
3,sace_46_8_h03910,0.0996820288748107,1,0,0
3,sace_45_7_g03890,0.0996820288748107,1,0,0
3,Node250,0.0996820288748107,1,0,0
3,sace_25_7_g03880,0.0996820288748107,1,0,0
3,Node249,0.0996820288748107,1,0,0
3,sace_37_7_g03850,0.0996820288748107,1,0,0
3,sace_9_7_g00180,0.0996820288748107,1,0,0
3,sace_60_6_f03350,0.0996820288748107,1,0,0
3,Node257,0.0996820288748107,1,0,0
3,Node255,0.0996820288748107,1,0,0
3,sace_17_7_g03930,0.0996820288748107,1,0,0
3,Node254,0.0996820288748107,1,0,0
3,sace_23_7_3860,0.0996820288748107,1,0,0
3,sace_43_7_g03870,0.0996820288748107,1,0,0
3,Node262,0.0996820288748107,1,0,0
3,sace_35_7_3840,0.0996820288748107,1,0,0
3,Node261,0.0996820288748107,1,0,0
3,sace_31_7_3780,0.0996820288748107,1,0,0
3,sace_58_71_bs00120_AND_sace_58_71_bs00110,0.0996820288748107,1,0,0
3,sace_34_8_3770,0.0996820288748107,1,0,0
3,sace_57_8_h03900,0.0996820288748107,1,0,0
3,sace_56_17_q01110,0.0996820288748107,1,0,0
3,sace_49_8_h03830,0.0996820288748107,1,0,0
3,sace_8_73_bu00100,0.0996820288748107,1,0,0
3,Node226,0.0996820288748107,1,0,0
3,Node194,0.0996820288748107,1,0,0
3,Node192,0.0996820288748107,1,0,0
3,Node190,0.0996820288748107,1,0,0
3,Node188,0.0996820288748107,1,0,0
3,Node184,0.0996820288748107,1,0,0
3,Node182,0.0996820288748107,1,0,0
3,Node86,0.0996820288748107,1,0,0
3,zyro_1_a04114g,0.0996820288748107,1,0,0
3,zyro_1_b14762g,0.0996820288748107,1,0,0
3,Node275,0.0996820288748107,1,0,0
3,zyba_2_14_n01490,0.0996820288748107,1,0,0
3,zyba_2_33_ag00120,0.0996820288748107,1,0,0
3,Node279,0.0996820288748107,1,0,0
3,zyba_1_02055_AND_zyba_1_02056,0.0996820288748107,1,0,0
3,zyba_2_2_b00600,0.0996820288748107,1,0,0
3,zyba_1_07912,0.0996820288748107,1,0,0
3,zyba_3_3_c03460,0.0996820288748107,1,0,0
3,Node287,0.0996820288748107,1,0,0
3,Node285,0.0996820288748107,1,0,0
3,Node283,0.0996820288748107,1,0,0
3,zyba_1_04634,0.0996820288748107,1,0,0
3,zyba_2_1_a00860,0.0996820288748107,1,0,0
3,zyba_1_06675,0.0996820288748107,1,0,0
3,zyba_3_2_b02230,0.0996820288748107,1,0,0
3,Node294,0.0996820288748107,1,0,0
3,Node292,0.0996820288748107,1,0,0
3,Node290,0.0996820288748107,1,0,0
3,Node282,0.0996820288748107,1,0,0
3,Node278,0.0996820288748107,1,0,0
3,Node274,0.0996820288748107,1,0,0
3,tode_1_d04040,0.0996820288748107,1,0,0
3,Node273,0.0996820288748107,1,0,0
3,Node85,0.0996820288748107,1,0,0
3,Node81,0.0996820288748107,1,0,0
3,lath_1_a01914g,0.0996820288748107,1,0,0
3,lawa_1_23.5161,0.0996820288748107,1,0,0
3,Node299,0.0996820288748107,1,0,0
3,lakl_1_c11616g,0.0996820288748107,1,0,0
3,Node298,0.0996820288748107,1,0,0
3,Node80,0.0996820288748107,1,0,0
3,ercy_1_3604,0.0996820288748107,1,0,0
3,asac_1_6_f03560,0.0996820288748107,1,0,0
3,ergo_1_abr125c,0.0996820288748107,1,0,0
3,Node305,0.0996820288748107,1,0,0
3,Node303,0.0996820288748107,1,0,0
3,Node79,0.0996820288748107,1,0,0
3,klae_1_14_n00120,0.0996820288748107,1,0,0
3,klwi_1_33_ag00170,0.0996820288748107,1,0,0
3,klla_1_d03432g,0.0996820288748107,1,0,0
3,klma_1_1_a01880,0.0996820288748107,1,0,0
3,Node312,0.0996820288748107,1,0,0
3,Node310,0.0996820288748107,1,0,0
3,Node308,0.0996820288748107,1,0,0
3,Node78,0.0996820288748107,1,0,0
3,Node76,0.0996820288748107,1,0,0
3,wian_1_3_c04380,0.0996820288748107,1,0,0
3,wian_1_3_c04390,0.0996820288748107,1,0,0
3,wian_1_7_g01010,0.0996820288748107,1,0,0
3,Node317,0.0996820288748107,1,0,0
3,Node315,0.0996820288748107,1,0,0
3,Node75,0.0996820288748107,1,0,0
3,Node5,0.0996820288748107,1,0,0
3,bain_1_8_h00410,0.0996820288748107,1,0,0
3,bain_1_1_a00100,0.0996820288748107,1,0,0
3,bain_1_17_q00380,0.0996820288748107,1,0,0
3,Node322,0.0996820288748107,1,0,0
3,Node320,0.0996820288748107,1,0,0
3,Node4,0.0996820288748107,1,0,0
3,asru_1_13_m01190,0.0996820288748107,1,0,0
3,asru_1_15_o00450,0.0996820288748107,1,0,0
3,Node325,0.0996820288748107,1,0,0
3,Node3,0.0996820288748107,1,0,0
4,wian_1_1_a02920,0.0006589639237483125,1,0,0
4,wian_1_1_a02930,0.0006589639237483125,1,0,0
4,debr_2_5_e03380,0.0006589639237483125,1,0,0
4,caar_1_13_m01420,0.0006589639237483125,1,0,0
4,caar_1_14_n01430,0.0006589639237483125,1,0,0
4,Node13,0.0006589639237483125,1,0,0
4,hapo_1_1_a07220,0.0006589639237483125,1,0,0
4,ogpa_1_1_a01680,0.0006589639237483125,1,0,0
4,Node16,0.0006589639237483125,1,0,0
4,Node12,0.0006589639237483125,1,0,0
4,pime_1_1_a12110,0.0006589639237487566,1.000000000000674,0,0
4,piku_1_96_cr00180,0.0006589639237483125,1,0,0
4,pime_1_4_d03240,0.0006589639237483125,1,0,0
4,Node22,0.0006589639237483125,1,0,0
4,Node20,0.0006589639237483125,1,0,0
4,pime_1_1_a07690,0.0006589639237487566,1.000000000000674,0,0
4,piku_1_227_hs00100,0.0006589639237483125,1,0,0
4,pime_1_5_e05800,0.0006589639237483125,1,0,0
4,Node27,0.0006589639237483125,1,0,0
4,Node25,0.0006589639237483125,1,0,0
4,Node19,0.0006589639237483125,1,0,0
4,Node11,0.0006589639237483125,1,0,0
4,Node9,0.0006589639237483125,1,0,0
4,kopa_1_2_b10040,0.0006589639237483125,1,0,0
4,kopa_2_7_g00500,0.0006589639237483125,1,0,0
4,Node30,0.0006589639237483125,1,0,0
4,Node8,0.0006589639237483125,1,0,0
4,pata_1_2_b05590,0.0006589639237487566,1.000000000000674,0,0
4,Node7,0.0006589639237487566,1.000000000000674,0,0
4,mebi_1_8_h00300,0.0006589639237483125,1,0,0
4,spar_1_5_e03260,0.0006589639237483125,1,0,0
4,sppa_1_7_g03160,0.0006589639237487566,1.000000000000674,0,0
4,Node38,0.0006589639237483125,1,0,0
4,loel_1_04930,0.0006589639237483125,1,0,0
4,caor_1_h02090,0.0006589639237483125,1,0,0
4,capa_1_600750,0.0006589639237483125,1,0,0
4,Node44,0.0006589639237483125,1,0,0
4,Node42,0.0006589639237483125,1,0,0
4,cadu_1_64350,0.0006589639237483125,1,0,0
4,caal_2_04989,0.0006589639237487566,1.000000000000674,0,0
4,caal_1_19.5759,0.0006589639237483125,1,0,0
4,Node53,0.0006589639237483125,1,0,0
4,caal_3_29_ac00530,0.0006589639237483125,1,0,0
4,caal_11_25_y00230,0.0006589639237483125,1,0,0
4,caal_4_4_d03320,0.0006589639237483125,1,0,0
4,Node56,0.0006589639237483125,1,0,0
4,Node52,0.0006589639237483125,1,0,0
4,caal_6_4_d03280,0.0006589639237483125,1,0,0
4,caal_5_30_ad00540,0.0006589639237487566,1.000000000000674,0,0
4,caal_8_3_c03320,0.0006589639237483125,1,0,0
4,caal_12_26_z00530,0.0006589639237487566,1.000000000000674,0,0
4,Node51,0.0006589639237483125,1,0,0
4,caal_10_3_c03340,0.0006589639237483125,1,0,0
4,Node50,0.0006589639237483125,1,0,0
4,Node48,0.0006589639237483125,1,0,0
4,catr_1_05498,0.0006589639237483125,1,0,0
4,catr_1_01205,0.0006589639237487566,1.000000000000674,0,0
4,Node66,0.0006589639237483125,1,0,0
4,catr_1_05971,0.0006589639237483125,1,0,0
4,Node65,0.0006589639237483125,1,0,0
4,Node47,0.0006589639237483125,1,0,0
4,Node41,0.0006589639237483125,1,0,0
4,Node37,0.0006589639237483125,1,0,0
4,scst_1_3_c02890,0.0006589639237483125,1,0,0
4,deha_1_a03696g,0.0006589639237483125,1,0,0
4,deha_2_5_e00720,0.0006589639237483125,1,0,0
4,Node72,0.0006589639237483125,1,0,0
4,Node70,0.0006589639237483125,1,0,0
4,Node36,0.0006589639237483125,1,0,0
4,Node34,0.0006589639237487566,1.000000000000674,0,0
4,Node6,0.0006589639237487566,1.000000000000674,0,0
4,lakl_1_h21010g,0.0006589639237487566,1.000000000000674,0,0
4,teph_1_a04220,0.0006589639237487566,1.000000000000674,0,0
4,vapo_1_1037.47,0.0006589639237483125,1,0,0
4,Node82,0.0006589639237483125,1,0,0
4,tebl_1_i01760,0.0006589639237487566,1.000000000000674,0,0
4,tebl_1_g02820,0.0006589639237483125,1,0,0
4,Node89,0.0006589639237483125,1,0,0
4,teph_1_m00640,0.0006589639237483125,1,0,0
4,vapo_1_1036.28,0.0006589639237483125,1,0,0
4,Node92,0.0006589639237483125,1,0,0
4,Node88,0.0006589639237483125,1,0,0
4,kaaf_1_c00820,0.0006589639237483125,1,0,0
4,kaaf_1_c00830,0.0006589639237487566,1.000000000000674,0,0
4,Node97,0.0006589639237483125,1,0,0
4,nada_1_g01840,0.0006589639237483125,1,0,0
4,naca_1_e01630,0.0006589639237483125,1,0,0
4,Node101,0.0006589639237483125,1,0,0
4,naca_1_e01650,0.0006589639237487566,1.000000000000674,0,0
4,naca_1_e01640,0.0006589639237483125,1,0,0
4,Node105,0.0006589639237483125,1,0,0
4,nada_1_g01850,0.0006589639237483125,1,0,0
4,Node104,0.0006589639237483125,1,0,0
4,Node100,0.0006589639237483125,1,0,0
4,Node96,0.0006589639237487566,1.000000000000674,0,0
4,cagl_1_i04862g,0.0006589639237487566,1.000000000000674,0,0
4,kana_1_k01350,0.0006589639237487566,1.000000000000674,0,0
4,Node110,0.0006589639237483125,1,0,0
4,saba_1_58_bf00280,0.0006589639237483125,1,0,0
4,saeu_1_4_d02400,0.0006589639237483125,1,0,0
4,Node114,0.0006589639237483125,1,0,0
4,saar_1_2_b02590,0.0006589639237487566,1.000000000000674,0,0
4,sami_1_4.244,0.0006589639237483125,1,0,0
4,sace_5_33_ag00510,0.0006589639237483125,1,0,0
4,sace_4_1_a02360,0.0006589639237483125,1,0,0
4,sace_31_1_2300,0.0006589639237487566,1.000000000000674,0,0
4,sace_17_1_a02410,0.0006589639237487566,1.000000000000674,0,0
4,sace_6_120_dp00100,0.0006589639237487566,1.000000000000674,0,0
4,Node128,0.0006589639237487566,1.000000000000674,0,0
4,sace_21_1_2310,0.0006589639237487566,1.000000000000674,0,0
4,sace_23_1_2290,0.0006589639237483125,1,0,0
4,sace_22_1_2300,0.0006589639237483125,1,0,0
4,sace_29_1_2290,0.0006589639237487566,1.000000000000674,0,0
4,sace_34_1_2320,0.0006589639237487566,1.000000000000674,0,0
4,sace_58_25_y00780,0.0006589639237487566,1.000000000000674,0,0
4,sace_37_1_a02430,0.0006589639237487566,1.000000000000674,0,0
4,sace_15_1_a02420,0.0006589639237483125,1,0,0
4,Node138,0.0006589639237483125,1,0,0
4,sace_9_1_a02440,0.0006589639237487566,1.000000000000674,0,0
4,Node137,0.0006589639237483125,1,0,0
4,Node126,0.0006589639237483125,1,0,0
4,sace_50_1_a02410_AND_sace_50_1_a02420,0.0006589639237483125,1,0,0
4,sace_49_1_a02460,0.0006589639237483125,1,0,0
4,sace_8_2_b02430,0.0006589639237483125,1,0,0
4,sace_2_1_a02390,0.0006589639237483125,1,0,0
4,sace_57_1_a02410,0.0006589639237483125,1,0,0
4,sace_46_1_a02400,0.0006589639237483125,1,0,0
4,sace_56_1_a02020,0.0006589639237483125,1,0,0
4,sace_24_1_2300,0.0006589639237487566,1.000000000000674,0,0
4,sace_40_1_a02390,0.0006589639237483125,1,0,0
4,sace_59_110_df00100,0.0006589639237483125,1,0,0
4,sace_47_1_a02400,0.0006589639237487566,1.000000000000674,0,0
4,sace_7_1_a02410,0.0006589639237487566,1.000000000000674,0,0
4,sace_52_1_a02400_AND_sace_52_1_a02410,0.0006589639237483125,1,0,0
4,sace_25_1_a02400,0.0006589639237483125,1,0,0
4,sace_1_ydr011w,0.0006589639237483125,1,0,0
4,sace_16_1_a02380,0.0006589639237483125,1,0,0
4,sace_45_1_a02420,0.0006589639237487566,1.000000000000674,0,0
4,sace_48_1_a02380,0.0006589639237483125,1,0,0
4,sace_60_4_d02440,0.0006589639237487566,1.000000000000674,0,0
4,Node123,0.0006589639237487566,1.000000000000674,0,0
4,sapa_14_1_a02440,0.0006589639237487566,1.000000000000674,0,0
4,sapa_8_1_2350,0.0006589639237483125,1,0,0
4,Node163,0.0006589639237483125,1,0,0
4,sapa_11_1_a02470,0.0006589639237487566,1.000000000000674,0,0
4,sapa_25_1_a02460,0.0006589639237483125,1,0,0
4,sapa_4_1_a02470,0.0006589639237483125,1,0,0
4,sapa_5_1_2350,0.0006589639237487566,1.000000000000674,0,0
4,sapa_9_1_2360,0.0006589639237483125,1,0,0
4,Node166,0.0006589639237483125,1,0,0
4,Node162,0.0006589639237487566,1.000000000000674,0,0
4,sapa_18_1_2390,0.0006589639237483125,1,0,0
4,sapa_2_1_a02460,0.0006589639237487566,1.000000000000674,0,0
4,sapa_23_1_a02480,0.0006589639237483125,1,0,0
4,sapa_3_1_a02470,0.0006589639237483125,1,0,0
4,Node175,0.0006589639237487566,1.000000000000674,0,0
4,sapa_17_1_2380,0.0006589639237483125,1,0,0
4,sapa_7_1_2370,0.0006589639237483125,1,0,0
4,Node174,0.0006589639237487566,1.000000000000674,0,0
4,Node172,0.0006589639237483125,1,0,0
4,Node161,0.0006589639237483125,1,0,0
4,Node122,0.0006589639237483125,1,0,0
4,Node120,0.0006589639237483125,1,0,0
4,Node118,0.0006589639237483125,1,0,0
4,saku_1_4.262,0.0006589639237483125,1,0,0
4,Node117,0.0006589639237483125,1,0,0
4,Node113,0.0006589639237483125,1,0,0
4,Node109,0.0006589639237487566,1.000000000000674,0,0
4,Node95,0.0006589639237483125,1,0,0
4,Node87,0.0006589639237483125,1,0,0
4,sami_1_17.26,0.0006589639237487566,1.000000000000674,0,0
4,saeu_1_2_b00130,0.0006589639237487566,1.000000000000674,0,0
4,sauv_1_7.3,0.0006589639237487566,1.000000000000674,0,0
4,Node185,0.0006589639237483125,1,0,0
4,saar_1_8_h03780,0.0006589639237483125,1,0,0
4,saku_1_14.404,0.0006589639237487566,1.000000000000674,0,0
4,sami_1_14.399,0.0006589639237483125,1,0,0
4,sapa_18_8_3730,0.0006589639237483125,1,0,0
4,sapa_3_8_h03890,0.0006589639237483125,1,0,0
4,sapa_16_8_h03890,0.0006589639237487566,1.000000000000674,0,0
4,sapa_17_8_3730,0.0006589639237487566,1.000000000000674,0,0
4,sapa_2_8_h03860,0.0006589639237483125,1,0,0
4,sapa_7_8_3740,0.0006589639237487566,1.000000000000674,0,0
4,sapa_23_8_h03850,0.0006589639237483125,1,0,0
4,Node198,0.0006589639237483125,1,0,0
4,Node196,0.0006589639237483125,1,0,0
4,sapa_13_8_h03820,0.0006589639237487566,1.000000000000674,0,0
4,sapa_8_8_3750,0.0006589639237483125,1,0,0
4,Node206,0.0006589639237487566,1.000000000000674,0,0
4,sapa_10_8_3760,0.0006589639237483125,1,0,0
4,sapa_11_8_h03830,0.0006589639237483125,1,0,0
4,sapa_5_8_3700,0.0006589639237487566,1.000000000000674,0,0
4,sapa_19_8_h03900,0.0006589639237483125,1,0,0
4,sapa_24_8_h03850,0.0006589639237483125,1,0,0
4,Node214,0.0006589639237487566,1.000000000000674,0,0
4,sapa_1_8_h03820,0.0006589639237487566,1.000000000000674,0,0
4,sapa_21_8_h03870,0.0006589639237483125,1,0,0
4,Node217,0.0006589639237487566,1.000000000000674,0,0
4,sapa_4_8_h03850,0.0006589639237483125,1,0,0
4,sapa_20_8_h03860,0.0006589639237483125,1,0,0
4,sapa_22_8_h03900,0.0006589639237487566,1.000000000000674,0,0
4,sapa_25_8_h03870,0.0006589639237487566,1.000000000000674,0,0
4,sapa_6_8_3750,0.0006589639237483125,1,0,0
4,sapa_9_8_3720,0.0006589639237487566,1.000000000000674,0,0
4,Node211,0.0006589639237487566,1.000000000000674,0,0
4,Node209,0.0006589639237487566,1.000000000000674,0,0
4,Node205,0.0006589639237483125,1,0,0
4,Node195,0.0006589639237487566,1.000000000000674,0,0
4,sace_14_7_g00150,0.0006589639237483125,1,0,0
4,sace_19_7_3840,0.0006589639237483125,1,0,0
4,sace_2_8_h03860,0.0006589639237483125,1,0,0
4,Node233,0.0006589639237483125,1,0,0
4,sace_6_169_fm00160,0.0006589639237483125,1,0,0
4,Node232,0.0006589639237483125,1,0,0
4,sace_40_8_h03830,0.0006589639237483125,1,0,0
4,sace_24_8_3780,0.0006589639237487566,1.000000000000674,0,0
4,Node231,0.0006589639237483125,1,0,0
4,sace_53_29_ac00130,0.0006589639237483125,1,0,0
4,sace_1_ynr070w,0.0006589639237483125,1,0,0
4,sace_15_7_g03870,0.0006589639237483125,1,0,0
4,Node229,0.0006589639237483125,1,0,0
4,sace_4_8_h03690,0.0006589639237483125,1,0,0
4,sace_5_78_bz00120,0.0006589639237483125,1,0,0
4,Node242,0.0006589639237487566,1.000000000000674,0,0
4,Node228,0.0006589639237483125,1,0,0
4,sace_32_7_3770,0.0006589639237483125,1,0,0
4,sace_7_7_g03880,0.0006589639237483125,1,0,0
4,Node227,0.0006589639237483125,1,0,0
4,sace_21_7_3790,0.0006589639237483125,1,0,0
4,sace_59_336_lx00100,0.0006589639237487566,1.000000000000674,0,0
4,sace_46_8_h03910,0.0006589639237483125,1,0,0
4,sace_45_7_g03890,0.0006589639237487566,1.000000000000674,0,0
4,Node250,0.0006589639237483125,1,0,0
4,sace_25_7_g03880,0.0006589639237483125,1,0,0
4,Node249,0.0006589639237483125,1,0,0
4,sace_37_7_g03850,0.0006589639237487566,1.000000000000674,0,0
4,sace_9_7_g00180,0.0006589639237483125,1,0,0
4,sace_60_6_f03350,0.0006589639237483125,1,0,0
4,Node257,0.0006589639237483125,1,0,0
4,Node255,0.0006589639237487566,1.000000000000674,0,0
4,sace_17_7_g03930,0.0006589639237487566,1.000000000000674,0,0
4,Node254,0.0006589639237483125,1,0,0
4,sace_23_7_3860,0.0006589639237487566,1.000000000000674,0,0
4,sace_43_7_g03870,0.0006589639237483125,1,0,0
4,Node262,0.0006589639237487566,1.000000000000674,0,0
4,sace_35_7_3840,0.0006589639237483125,1,0,0
4,Node261,0.0006589639237483125,1,0,0
4,sace_31_7_3780,0.0006589639237483125,1,0,0
4,sace_58_71_bs00120_AND_sace_58_71_bs00110,0.0006589639237483125,1,0,0
4,sace_34_8_3770,0.0006589639237483125,1,0,0
4,sace_57_8_h03900,0.0006589639237483125,1,0,0
4,sace_56_17_q01110,0.0006589639237483125,1,0,0
4,sace_49_8_h03830,0.0006589639237483125,1,0,0
4,sace_8_73_bu00100,0.0006589639237483125,1,0,0
4,Node226,0.0006589639237483125,1,0,0
4,Node194,0.0006589639237487566,1.000000000000674,0,0
4,Node192,0.0006589639237483125,1,0,0
4,Node190,0.0006589639237487566,1.000000000000674,0,0
4,Node188,0.0006589639237483125,1,0,0
4,Node184,0.0006589639237487566,1.000000000000674,0,0
4,Node182,0.0006589639237483125,1,0,0
4,Node86,0.0006589639237478687,0.999999999999326,0,0
4,zyro_1_a04114g,0.0006589639237483125,1,0,0
4,zyro_1_b14762g,0.0006589639237483125,1,0,0
4,Node275,0.0006589639237483125,1,0,0
4,zyba_2_14_n01490,0.0006589639237483125,1,0,0
4,zyba_2_33_ag00120,0.0006589639237483125,1,0,0
4,Node279,0.0006589639237487566,1.000000000000674,0,0
4,zyba_1_02055_AND_zyba_1_02056,0.0006589639237483125,1,0,0
4,zyba_2_2_b00600,0.0006589639237487566,1.000000000000674,0,0
4,zyba_1_07912,0.0006589639237487566,1.000000000000674,0,0
4,zyba_3_3_c03460,0.0006589639237483125,1,0,0
4,Node287,0.0006589639237483125,1,0,0
4,Node285,0.0006589639237483125,1,0,0
4,Node283,0.0006589639237483125,1,0,0
4,zyba_1_04634,0.0006589639237483125,1,0,0
4,zyba_2_1_a00860,0.0006589639237483125,1,0,0
4,zyba_1_06675,0.0006589639237483125,1,0,0
4,zyba_3_2_b02230,0.0006589639237483125,1,0,0
4,Node294,0.0006589639237483125,1,0,0
4,Node292,0.0006589639237487566,1.000000000000674,0,0
4,Node290,0.0006589639237483125,1,0,0
4,Node282,0.0006589639237483125,1,0,0
4,Node278,0.0006589639237487566,1.000000000000674,0,0
4,Node274,0.0006589639237487566,1.000000000000674,0,0
4,tode_1_d04040,0.0006589639237483125,1,0,0
4,Node273,0.0006589639237483125,1,0,0
4,Node85,0.0006589639237483125,1,0,0
4,Node81,0.0006589639237492007,1.000000000001349,0,0
4,lath_1_a01914g,0.0006589639237487566,1.000000000000674,0,0
4,lawa_1_23.5161,0.0006589639237483125,1,0,0
4,Node299,0.0006589639237487566,1.000000000000674,0,0
4,lakl_1_c11616g,0.0006589639237483125,1,0,0
4,Node298,0.0006589639237487566,1.000000000000674,0,0
4,Node80,0.0006589639237483125,1,0,0
4,ercy_1_3604,0.0006589639237483125,1,0,0
4,asac_1_6_f03560,0.0006589639237483125,1,0,0
4,ergo_1_abr125c,0.0006589639237483125,1,0,0
4,Node305,0.0006589639237487566,1.000000000000674,0,0
4,Node303,0.0006589639237487566,1.000000000000674,0,0
4,Node79,0.0006589639237483125,1,0,0
4,klae_1_14_n00120,0.0006589639237483125,1,0,0
4,klwi_1_33_ag00170,0.0006589639237483125,1,0,0
4,klla_1_d03432g,0.0006589639237483125,1,0,0
4,klma_1_1_a01880,0.0006589639237483125,1,0,0
4,Node312,0.0006589639237483125,1,0,0
4,Node310,0.0006589639237483125,1,0,0
4,Node308,0.0006589639237483125,1,0,0
4,Node78,0.0006589639237487566,1.000000000000674,0,0
4,Node76,0.0006589639237478687,0.999999999999326,0,0
4,wian_1_3_c04380,0.0006589639237483125,1,0,0
4,wian_1_3_c04390,0.0006589639237483125,1,0,0
4,wian_1_7_g01010,0.0006589639237483125,1,0,0
4,Node317,0.0006589639237483125,1,0,0
4,Node315,0.0006589639237483125,1,0,0
4,Node75,0.0006589639237483125,1,0,0
4,Node5,0.0006589639237483125,1,0,0
4,bain_1_8_h00410,0.0006589639237483125,1,0,0
4,bain_1_1_a00100,0.0006589639237483125,1,0,0
4,bain_1_17_q00380,0.0006589639237483125,1,0,0
4,Node322,0.0006589639237483125,1,0,0
4,Node320,0.0006589639237487566,1.000000000000674,0,0
4,Node4,0.0006589639237478687,0.999999999999326,0,0
4,asru_1_13_m01190,0.0006589639237483125,1,0,0
4,asru_1_15_o00450,0.0006589639237487566,1.000000000000674,0,0
4,Node325,0.0006589639237483125,1,0,0
4,Node3,0.0006589639237483125,1,0,0
5,wian_1_1_a02920,0.0006589639237483125,1,0,0
5,wian_1_1_a02930,0.0006589639237483125,1,0,0
5,debr_2_5_e03380,0.0006589639237483125,1,0,0
5,caar_1_13_m01420,0.0006589639237483125,1,0,0
5,caar_1_14_n01430,0.0006589639237483125,1,0,0
5,Node13,0.0006589639237483125,1,0,0
5,hapo_1_1_a07220,0.0006589639237483125,1,0,0
5,ogpa_1_1_a01680,0.0006589639237483125,1,0,0
5,Node16,0.0006589639237483125,1,0,0
5,Node12,0.0006589639237483125,1,0,0
5,pime_1_1_a12110,0.0006589639237487566,1.000000000000674,0,0
5,piku_1_96_cr00180,0.0006589639237483125,1,0,0
5,pime_1_4_d03240,0.0006589639237483125,1,0,0
5,Node22,0.0006589639237483125,1,0,0
5,Node20,0.0006589639237483125,1,0,0
5,pime_1_1_a07690,0.0006589639237487566,1.000000000000674,0,0
5,piku_1_227_hs00100,0.0006589639237483125,1,0,0
5,pime_1_5_e05800,0.0006589639237483125,1,0,0
5,Node27,0.0006589639237483125,1,0,0
5,Node25,0.0006589639237483125,1,0,0
5,Node19,0.0006589639237483125,1,0,0
5,Node11,0.0006589639237483125,1,0,0
5,Node9,0.0006589639237483125,1,0,0
5,kopa_1_2_b10040,0.0006589639237483125,1,0,0
5,kopa_2_7_g00500,0.0006589639237483125,1,0,0
5,Node30,0.0006589639237483125,1,0,0
5,Node8,0.0006589639237483125,1,0,0
5,pata_1_2_b05590,0.0006589639237487566,1.000000000000674,0,0
5,Node7,0.0006589639237487566,1.000000000000674,0,0
5,mebi_1_8_h00300,0.0006589639237483125,1,0,0
5,spar_1_5_e03260,0.0006589639237483125,1,0,0
5,sppa_1_7_g03160,0.0006589639237487566,1.000000000000674,0,0
5,Node38,0.0006589639237483125,1,0,0
5,loel_1_04930,0.0006589639237483125,1,0,0
5,caor_1_h02090,0.0006589639237483125,1,0,0
5,capa_1_600750,0.0006589639237483125,1,0,0
5,Node44,0.0006589639237483125,1,0,0
5,Node42,0.0006589639237483125,1,0,0
5,cadu_1_64350,0.0006589639237483125,1,0,0
5,caal_2_04989,0.0006589639237487566,1.000000000000674,0,0
5,caal_1_19.5759,0.0006589639237483125,1,0,0
5,Node53,0.0006589639237483125,1,0,0
5,caal_3_29_ac00530,0.0006589639237483125,1,0,0
5,caal_11_25_y00230,0.0006589639237483125,1,0,0
5,caal_4_4_d03320,0.0006589639237483125,1,0,0
5,Node56,0.0006589639237483125,1,0,0
5,Node52,0.0006589639237483125,1,0,0
5,caal_6_4_d03280,0.0006589639237483125,1,0,0
5,caal_5_30_ad00540,0.0006589639237487566,1.000000000000674,0,0
5,caal_8_3_c03320,0.0006589639237483125,1,0,0
5,caal_12_26_z00530,0.0006589639237487566,1.000000000000674,0,0
5,Node51,0.0006589639237483125,1,0,0
5,caal_10_3_c03340,0.0006589639237483125,1,0,0
5,Node50,0.0006589639237483125,1,0,0
5,Node48,0.0006589639237483125,1,0,0
5,catr_1_05498,0.0006589639237483125,1,0,0
5,catr_1_01205,0.0006589639237487566,1.000000000000674,0,0
5,Node66,0.0006589639237483125,1,0,0
5,catr_1_05971,0.0006589639237483125,1,0,0
5,Node65,0.0006589639237483125,1,0,0
5,Node47,0.0006589639237483125,1,0,0
5,Node41,0.0006589639237483125,1,0,0
5,Node37,0.0006589639237483125,1,0,0
5,scst_1_3_c02890,0.0006589639237483125,1,0,0
5,deha_1_a03696g,0.0006589639237483125,1,0,0
5,deha_2_5_e00720,0.0006589639237483125,1,0,0
5,Node72,0.0006589639237483125,1,0,0
5,Node70,0.0006589639237483125,1,0,0
5,Node36,0.0006589639237483125,1,0,0
5,Node34,0.0006589639237487566,1.000000000000674,0,0
5,Node6,0.0006589639237487566,1.000000000000674,0,0
5,lakl_1_h21010g,0.0006589639237487566,1.000000000000674,0,0
5,teph_1_a04220,0.0006589639237487566,1.000000000000674,0,0
5,vapo_1_1037.47,0.0006589639237483125,1,0,0
5,Node82,0.0006589639237483125,1,0,0
5,tebl_1_i01760,0.0006589639237487566,1.000000000000674,0,0
5,tebl_1_g02820,0.0006589639237483125,1,0,0
5,Node89,0.0006589639237483125,1,0,0
5,teph_1_m00640,0.0006589639237483125,1,0,0
5,vapo_1_1036.28,0.0006589639237483125,1,0,0
5,Node92,0.0006589639237483125,1,0,0
5,Node88,0.0006589639237483125,1,0,0
5,kaaf_1_c00820,0.0006589639237483125,1,0,0
5,kaaf_1_c00830,0.0006589639237487566,1.000000000000674,0,0
5,Node97,0.0006589639237483125,1,0,0
5,nada_1_g01840,0.0006589639237483125,1,0,0
5,naca_1_e01630,0.0006589639237483125,1,0,0
5,Node101,0.0006589639237483125,1,0,0
5,naca_1_e01650,0.0006589639237487566,1.000000000000674,0,0
5,naca_1_e01640,0.0006589639237483125,1,0,0
5,Node105,0.0006589639237483125,1,0,0
5,nada_1_g01850,0.0006589639237483125,1,0,0
5,Node104,0.0006589639237483125,1,0,0
5,Node100,0.0006589639237483125,1,0,0
5,Node96,0.0006589639237487566,1.000000000000674,0,0
5,cagl_1_i04862g,0.0006589639237487566,1.000000000000674,0,0
5,kana_1_k01350,0.0006589639237487566,1.000000000000674,0,0
5,Node110,0.0006589639237483125,1,0,0
5,saba_1_58_bf00280,0.0006589639237483125,1,0,0
5,saeu_1_4_d02400,0.0006589639237483125,1,0,0
5,Node114,0.0006589639237483125,1,0,0
5,saar_1_2_b02590,0.0006589639237487566,1.000000000000674,0,0
5,sami_1_4.244,0.0006589639237483125,1,0,0
5,sace_5_33_ag00510,0.0006589639237483125,1,0,0
5,sace_4_1_a02360,0.0006589639237483125,1,0,0
5,sace_31_1_2300,0.0006589639237487566,1.000000000000674,0,0
5,sace_17_1_a02410,0.0006589639237487566,1.000000000000674,0,0
5,sace_6_120_dp00100,0.0006589639237487566,1.000000000000674,0,0
5,Node128,0.0006589639237487566,1.000000000000674,0,0
5,sace_21_1_2310,0.0006589639237487566,1.000000000000674,0,0
5,sace_23_1_2290,0.0006589639237483125,1,0,0
5,sace_22_1_2300,0.0006589639237483125,1,0,0
5,sace_29_1_2290,0.0006589639237487566,1.000000000000674,0,0
5,sace_34_1_2320,0.0006589639237487566,1.000000000000674,0,0
5,sace_58_25_y00780,0.0006589639237487566,1.000000000000674,0,0
5,sace_37_1_a02430,0.0006589639237487566,1.000000000000674,0,0
5,sace_15_1_a02420,0.0006589639237483125,1,0,0
5,Node138,0.0006589639237483125,1,0,0
5,sace_9_1_a02440,0.0006589639237487566,1.000000000000674,0,0
5,Node137,0.0006589639237483125,1,0,0
5,Node126,0.0006589639237483125,1,0,0
5,sace_50_1_a02410_AND_sace_50_1_a02420,0.0006589639237483125,1,0,0
5,sace_49_1_a02460,0.0006589639237483125,1,0,0
5,sace_8_2_b02430,0.0006589639237483125,1,0,0
5,sace_2_1_a02390,0.0006589639237483125,1,0,0
5,sace_57_1_a02410,0.0006589639237483125,1,0,0
5,sace_46_1_a02400,0.0006589639237483125,1,0,0
5,sace_56_1_a02020,0.0006589639237483125,1,0,0
5,sace_24_1_2300,0.0006589639237487566,1.000000000000674,0,0
5,sace_40_1_a02390,0.0006589639237483125,1,0,0
5,sace_59_110_df00100,0.0006589639237483125,1,0,0
5,sace_47_1_a02400,0.0006589639237487566,1.000000000000674,0,0
5,sace_7_1_a02410,0.0006589639237487566,1.000000000000674,0,0
5,sace_52_1_a02400_AND_sace_52_1_a02410,0.0006589639237483125,1,0,0
5,sace_25_1_a02400,0.0006589639237483125,1,0,0
5,sace_1_ydr011w,0.0006589639237483125,1,0,0
5,sace_16_1_a02380,0.0006589639237483125,1,0,0
5,sace_45_1_a02420,0.0006589639237487566,1.000000000000674,0,0
5,sace_48_1_a02380,0.0006589639237483125,1,0,0
5,sace_60_4_d02440,0.0006589639237487566,1.000000000000674,0,0
5,Node123,0.0006589639237487566,1.000000000000674,0,0
5,sapa_14_1_a02440,0.0006589639237487566,1.000000000000674,0,0
5,sapa_8_1_2350,0.0006589639237483125,1,0,0
5,Node163,0.0006589639237483125,1,0,0
5,sapa_11_1_a02470,0.0006589639237487566,1.000000000000674,0,0
5,sapa_25_1_a02460,0.0006589639237483125,1,0,0
5,sapa_4_1_a02470,0.0006589639237483125,1,0,0
5,sapa_5_1_2350,0.0006589639237487566,1.000000000000674,0,0
5,sapa_9_1_2360,0.0006589639237483125,1,0,0
5,Node166,0.0006589639237483125,1,0,0
5,Node162,0.0006589639237487566,1.000000000000674,0,0
5,sapa_18_1_2390,0.0006589639237483125,1,0,0
5,sapa_2_1_a02460,0.0006589639237487566,1.000000000000674,0,0
5,sapa_23_1_a02480,0.0006589639237483125,1,0,0
5,sapa_3_1_a02470,0.0006589639237483125,1,0,0
5,Node175,0.0006589639237487566,1.000000000000674,0,0
5,sapa_17_1_2380,0.0006589639237483125,1,0,0
5,sapa_7_1_2370,0.0006589639237483125,1,0,0
5,Node174,0.0006589639237487566,1.000000000000674,0,0
5,Node172,0.0006589639237483125,1,0,0
5,Node161,0.0006589639237483125,1,0,0
5,Node122,0.0006589639237483125,1,0,0
5,Node120,0.0006589639237483125,1,0,0
5,Node118,0.0006589639237483125,1,0,0
5,saku_1_4.262,0.0006589639237483125,1,0,0
5,Node117,0.0006589639237483125,1,0,0
5,Node113,0.0006589639237483125,1,0,0
5,Node109,0.0006589639237487566,1.000000000000674,0,0
5,Node95,0.0006589639237483125,1,0,0
5,Node87,0.0006589639237483125,1,0,0
5,sami_1_17.26,0.0006589639237487566,1.000000000000674,0,0
5,saeu_1_2_b00130,0.0006589639237487566,1.000000000000674,0,0
5,sauv_1_7.3,0.0006589639237487566,1.000000000000674,0,0
5,Node185,0.0006589639237483125,1,0,0
5,saar_1_8_h03780,0.0006589639237483125,1,0,0
5,saku_1_14.404,0.0006589639237487566,1.000000000000674,0,0
5,sami_1_14.399,0.0006589639237483125,1,0,0
5,sapa_18_8_3730,0.0006589639237483125,1,0,0
5,sapa_3_8_h03890,0.0006589639237483125,1,0,0
5,sapa_16_8_h03890,0.0006589639237487566,1.000000000000674,0,0
5,sapa_17_8_3730,0.0006589639237487566,1.000000000000674,0,0
5,sapa_2_8_h03860,0.0006589639237483125,1,0,0
5,sapa_7_8_3740,0.0006589639237487566,1.000000000000674,0,0
5,sapa_23_8_h03850,0.0006589639237483125,1,0,0
5,Node198,0.0006589639237483125,1,0,0
5,Node196,0.0006589639237483125,1,0,0
5,sapa_13_8_h03820,0.0006589639237487566,1.000000000000674,0,0
5,sapa_8_8_3750,0.0006589639237483125,1,0,0
5,Node206,0.0006589639237487566,1.000000000000674,0,0
5,sapa_10_8_3760,0.0006589639237483125,1,0,0
5,sapa_11_8_h03830,0.0006589639237483125,1,0,0
5,sapa_5_8_3700,0.0006589639237487566,1.000000000000674,0,0
5,sapa_19_8_h03900,0.0006589639237483125,1,0,0
5,sapa_24_8_h03850,0.0006589639237483125,1,0,0
5,Node214,0.0006589639237487566,1.000000000000674,0,0
5,sapa_1_8_h03820,0.0006589639237487566,1.000000000000674,0,0
5,sapa_21_8_h03870,0.0006589639237483125,1,0,0
5,Node217,0.0006589639237487566,1.000000000000674,0,0
5,sapa_4_8_h03850,0.0006589639237483125,1,0,0
5,sapa_20_8_h03860,0.0006589639237483125,1,0,0
5,sapa_22_8_h03900,0.0006589639237487566,1.000000000000674,0,0
5,sapa_25_8_h03870,0.0006589639237487566,1.000000000000674,0,0
5,sapa_6_8_3750,0.0006589639237483125,1,0,0
5,sapa_9_8_3720,0.0006589639237487566,1.000000000000674,0,0
5,Node211,0.0006589639237487566,1.000000000000674,0,0
5,Node209,0.0006589639237487566,1.000000000000674,0,0
5,Node205,0.0006589639237483125,1,0,0
5,Node195,0.0006589639237487566,1.000000000000674,0,0
5,sace_14_7_g00150,0.0006589639237483125,1,0,0
5,sace_19_7_3840,0.0006589639237483125,1,0,0
5,sace_2_8_h03860,0.0006589639237483125,1,0,0
5,Node233,0.0006589639237483125,1,0,0
5,sace_6_169_fm00160,0.0006589639237483125,1,0,0
5,Node232,0.0006589639237483125,1,0,0
5,sace_40_8_h03830,0.0006589639237483125,1,0,0
5,sace_24_8_3780,0.0006589639237487566,1.000000000000674,0,0
5,Node231,0.0006589639237483125,1,0,0
5,sace_53_29_ac00130,0.0006589639237483125,1,0,0
5,sace_1_ynr070w,0.0006589639237483125,1,0,0
5,sace_15_7_g03870,0.0006589639237483125,1,0,0
5,Node229,0.0006589639237483125,1,0,0
5,sace_4_8_h03690,0.0006589639237483125,1,0,0
5,sace_5_78_bz00120,0.0006589639237483125,1,0,0
5,Node242,0.0006589639237487566,1.000000000000674,0,0
5,Node228,0.0006589639237483125,1,0,0
5,sace_32_7_3770,0.0006589639237483125,1,0,0
5,sace_7_7_g03880,0.0006589639237483125,1,0,0
5,Node227,0.0006589639237483125,1,0,0
5,sace_21_7_3790,0.0006589639237483125,1,0,0
5,sace_59_336_lx00100,0.0006589639237487566,1.000000000000674,0,0
5,sace_46_8_h03910,0.0006589639237483125,1,0,0
5,sace_45_7_g03890,0.0006589639237487566,1.000000000000674,0,0
5,Node250,0.0006589639237483125,1,0,0
5,sace_25_7_g03880,0.0006589639237483125,1,0,0
5,Node249,0.0006589639237483125,1,0,0
5,sace_37_7_g03850,0.0006589639237487566,1.000000000000674,0,0
5,sace_9_7_g00180,0.0006589639237483125,1,0,0
5,sace_60_6_f03350,0.0006589639237483125,1,0,0
5,Node257,0.0006589639237483125,1,0,0
5,Node255,0.0006589639237487566,1.000000000000674,0,0
5,sace_17_7_g03930,0.0006589639237487566,1.000000000000674,0,0
5,Node254,0.0006589639237483125,1,0,0
5,sace_23_7_3860,0.0006589639237487566,1.000000000000674,0,0
5,sace_43_7_g03870,0.0006589639237483125,1,0,0
5,Node262,0.0006589639237487566,1.000000000000674,0,0
5,sace_35_7_3840,0.0006589639237483125,1,0,0
5,Node261,0.0006589639237483125,1,0,0
5,sace_31_7_3780,0.0006589639237483125,1,0,0
5,sace_58_71_bs00120_AND_sace_58_71_bs00110,0.0006589639237483125,1,0,0
5,sace_34_8_3770,0.0006589639237483125,1,0,0
5,sace_57_8_h03900,0.0006589639237483125,1,0,0
5,sace_56_17_q01110,0.0006589639237483125,1,0,0
5,sace_49_8_h03830,0.0006589639237483125,1,0,0
5,sace_8_73_bu00100,0.0006589639237483125,1,0,0
5,Node226,0.0006589639237483125,1,0,0
5,Node194,0.0006589639237487566,1.000000000000674,0,0
5,Node192,0.0006589639237483125,1,0,0
5,Node190,0.0006589639237487566,1.000000000000674,0,0
5,Node188,0.0006589639237483125,1,0,0
5,Node184,0.0006589639237487566,1.000000000000674,0,0
5,Node182,0.0006589639237483125,1,0,0
5,Node86,0.0006589639237478687,0.999999999999326,0,0
5,zyro_1_a04114g,0.0006589639237483125,1,0,0
5,zyro_1_b14762g,0.0006589639237483125,1,0,0
5,Node275,0.0006589639237483125,1,0,0
5,zyba_2_14_n01490,0.0006589639237483125,1,0,0
5,zyba_2_33_ag00120,0.0006589639237483125,1,0,0
5,Node279,0.0006589639237487566,1.000000000000674,0,0
5,zyba_1_02055_AND_zyba_1_02056,0.0006589639237483125,1,0,0
5,zyba_2_2_b00600,0.0006589639237487566,1.000000000000674,0,0
5,zyba_1_07912,0.0006589639237487566,1.000000000000674,0,0
5,zyba_3_3_c03460,0.0006589639237483125,1,0,0
5,Node287,0.0006589639237483125,1,0,0
5,Node285,0.0006589639237483125,1,0,0
5,Node283,0.0006589639237483125,1,0,0
5,zyba_1_04634,0.0006589639237483125,1,0,0
5,zyba_2_1_a00860,0.0006589639237483125,1,0,0
5,zyba_1_06675,0.0006589639237483125,1,0,0
5,zyba_3_2_b02230,0.0006589639237483125,1,0,0
5,Node294,0.0006589639237483125,1,0,0
5,Node292,0.0006589639237487566,1.000000000000674,0,0
5,Node290,0.0006589639237483125,1,0,0
5,Node282,0.0006589639237483125,1,0,0
5,Node278,0.0006589639237487566,1.000000000000674,0,0
5,Node274,0.0006589639237487566,1.000000000000674,0,0
5,tode_1_d04040,0.0006589639237483125,1,0,0
5,Node273,0.0006589639237483125,1,0,0
5,Node85,0.0006589639237483125,1,0,0
5,Node81,0.0006589639237492007,1.000000000001349,0,0
5,lath_1_a01914g,0.0006589639237487566,1.000000000000674,0,0
5,lawa_1_23.5161,0.0006589639237483125,1,0,0
5,Node299,0.0006589639237487566,1.000000000000674,0,0
5,lakl_1_c11616g,0.0006589639237483125,1,0,0
5,Node298,0.0006589639237487566,1.000000000000674,0,0
5,Node80,0.0006589639237483125,1,0,0
5,ercy_1_3604,0.0006589639237483125,1,0,0
5,asac_1_6_f03560,0.0006589639237483125,1,0,0
5,ergo_1_abr125c,0.0006589639237483125,1,0,0
5,Node305,0.0006589639237487566,1.000000000000674,0,0
5,Node303,0.0006589639237487566,1.000000000000674,0,0
5,Node79,0.0006589639237483125,1,0,0
5,klae_1_14_n00120,0.0006589639237483125,1,0,0
5,klwi_1_33_ag00170,0.0006589639237483125,1,0,0
5,klla_1_d03432g,0.0006589639237483125,1,0,0
5,klma_1_1_a01880,0.0006589639237483125,1,0,0
5,Node312,0.0006589639237483125,1,0,0
5,Node310,0.0006589639237483125,1,0,0
5,Node308,0.0006589639237483125,1,0,0
5,Node78,0.0006589639237487566,1.000000000000674,0,0
5,Node76,0.0006589639237478687,0.999999999999326,0,0
5,wian_1_3_c04380,0.0006589639237483125,1,0,0
5,wian_1_3_c04390,0.0006589639237483125,1,0,0
5,wian_1_7_g01010,0.0006589639237483125,1,0,0
5,Node317,0.0006589639237483125,1,0,0
5,Node315,0.0006589639237483125,1,0,0
5,Node75,0.0006589639237483125,1,0,0
5,Node5,0.0006589639237483125,1,0,0
5,bain_1_8_h00410,0.0006589639237483125,1,0,0
5,bain_1_1_a00100,0.0006589639237483125,1,0,0
5,bain_1_17_q00380,0.0006589639237483125,1,0,0
5,Node322,0.0006589639237483125,1,0,0
5,Node320,0.0006589639237487566,1.000000000000674,0,0
5,Node4,0.0006589639237478687,0.999999999999326,0,0
5,asru_1_13_m01190,0.0006589639237483125,1,0,0
5,asru_1_15_o00450,0.0006589639237487566,1.000000000000674,0,0
5,Node325,0.0006589639237483125,1,0,0
5,Node3,0.0006589639237483125,1,0,0
6,wian_1_1_a02920,0.133716993190496,1,0,0
6,wian_1_1_a02930,0.1337169931904968,1.000000000000007,0,0
6,debr_2_5_e03380,0.1337169931904968,1.000000000000007,0,0
6,caar_1_13_m01420,0.133716993190496,1,0,0
6,caar_1_14_n01430,0.1337169931904968,1.000000000000007,0,0
6,Node13,0.133716993190496,1,0,0
6,hapo_1_1_a07220,0.133716993190496,1,0,0
6,ogpa_1_1_a01680,0.133716993190496,1,0,0
6,Node16,0.1337169931904968,1.000000000000007,0,0
6,Node12,0.133716993190496,1,0,0
6,pime_1_1_a12110,0.1337169931904968,1.000000000000007,0,0
6,piku_1_96_cr00180,0.133716993190496,1,0,0
6,pime_1_4_d03240,0.133716993190496,1,0,0
6,Node22,0.133716993190496,1,0,0
6,Node20,0.133716993190496,1,0,0
6,pime_1_1_a07690,0.133716993190496,1,0,0
6,piku_1_227_hs00100,0.133716993190496,1,0,0
6,pime_1_5_e05800,0.1337169931904968,1.000000000000007,0,0
6,Node27,0.133716993190496,1,0,0
6,Node25,0.133716993190496,1,0,0
6,Node19,0.133716993190496,1,0,0
6,Node11,0.133716993190496,1,0,0
6,Node9,0.133716993190496,1,0,0
6,kopa_1_2_b10040,0.133716993190496,1,0,0
6,kopa_2_7_g00500,0.133716993190496,1,0,0
6,Node30,0.1337169931904968,1.000000000000007,0,0
6,Node8,0.133716993190496,1,0,0
6,pata_1_2_b05590,0.133716993190496,1,0,0
6,Node7,0.133716993190496,1,0,0
6,mebi_1_8_h00300,0.133716993190496,1,0,0
6,spar_1_5_e03260,0.133716993190496,1,0,0
6,sppa_1_7_g03160,0.133716993190496,1,0,0
6,Node38,0.133716993190496,1,0,0
6,loel_1_04930,0.133716993190496,1,0,0
6,caor_1_h02090,0.133716993190496,1,0,0
6,capa_1_600750,0.133716993190496,1,0,0
6,Node44,0.133716993190496,1,0,0
6,Node42,0.133716993190496,1,0,0
6,cadu_1_64350,0.133716993190496,1,0,0
6,caal_2_04989,0.133716993190496,1,0,0
6,caal_1_19.5759,0.133716993190496,1,0,0
6,Node53,0.133716993190496,1,0,0
6,caal_3_29_ac00530,0.133716993190496,1,0,0
6,caal_11_25_y00230,0.133716993190496,1,0,0
6,caal_4_4_d03320,0.133716993190496,1,0,0
6,Node56,0.133716993190496,1,0,0
6,Node52,0.133716993190496,1,0,0
6,caal_6_4_d03280,0.133716993190496,1,0,0
6,caal_5_30_ad00540,0.133716993190496,1,0,0
6,caal_8_3_c03320,0.133716993190496,1,0,0
6,caal_12_26_z00530,0.133716993190496,1,0,0
6,Node51,0.133716993190496,1,0,0
6,caal_10_3_c03340,0.133716993190496,1,0,0
6,Node50,0.133716993190496,1,0,0
6,Node48,0.133716993190496,1,0,0
6,catr_1_05498,0.1337169931904968,1.000000000000007,0,0
6,catr_1_01205,0.133716993190496,1,0,0
6,Node66,0.133716993190496,1,0,0
6,catr_1_05971,0.133716993190496,1,0,0
6,Node65,0.133716993190496,1,0,0
6,Node47,0.133716993190496,1,0,0
6,Node41,0.133716993190496,1,0,0
6,Node37,0.133716993190496,1,0,0
6,scst_1_3_c02890,0.133716993190496,1,0,0
6,deha_1_a03696g,0.133716993190496,1,0,0
6,deha_2_5_e00720,0.133716993190496,1,0,0
6,Node72,0.133716993190496,1,0,0
6,Node70,0.133716993190496,1,0,0
6,Node36,0.133716993190496,1,0,0
6,Node34,0.133716993190496,1,0,0
6,Node6,0.133716993190496,1,0,0
6,lakl_1_h21010g,0.1337169931904968,1.000000000000007,0,0
6,teph_1_a04220,0.133716993190496,1,0,0
6,vapo_1_1037.47,0.133716993190496,1,0,0
6,Node82,0.133716993190496,1,0,0
6,tebl_1_i01760,0.133716993190496,1,0,1
6,tebl_1_g02820,0.133716993190496,1,0,0
6,Node89,0.1337169931904968,1.000000000000007,0,0
6,teph_1_m00640,0.133716993190496,1,0,0
6,vapo_1_1036.28,0.133716993190496,1,0,0
6,Node92,0.133716993190496,1,0,0
6,Node88,0.133716993190496,1,0,0
6,kaaf_1_c00820,0.133716993190496,1,0,0
6,kaaf_1_c00830,0.133716993190496,1,0,0
6,Node97,0.133716993190496,1,0,0
6,nada_1_g01840,0.133716993190496,1,0,0
6,naca_1_e01630,0.133716993190496,1,0,0
6,Node101,0.133716993190496,1,0,0
6,naca_1_e01650,0.133716993190496,1,0,0
6,naca_1_e01640,0.133716993190496,1,0,0
6,Node105,0.133716993190496,1,0,0
6,nada_1_g01850,0.133716993190496,1,0,0
6,Node104,0.133716993190496,1,0,0
6,Node100,0.133716993190496,1,0,0
6,Node96,0.133716993190496,1,0,0
6,cagl_1_i04862g,0.133716993190496,1,0,0
6,kana_1_k01350,0.133716993190496,1,0,0
6,Node110,0.133716993190496,1,0,0
6,saba_1_58_bf00280,0.133716993190496,1,0,0
6,saeu_1_4_d02400,0.133716993190496,1,0,0
6,Node114,0.133716993190496,1,0,0
6,saar_1_2_b02590,0.133716993190496,1,0,0
6,sami_1_4.244,0.133716993190496,1,0,0
6,sace_5_33_ag00510,0.133716993190496,1,0,0
6,sace_4_1_a02360,0.133716993190496,1,0,0
6,sace_31_1_2300,0.133716993190496,1,0,0
6,sace_17_1_a02410,0.133716993190496,1,0,0
6,sace_6_120_dp00100,0.133716993190496,1,0,0
6,Node128,0.133716993190496,1,0,0
6,sace_21_1_2310,0.133716993190496,1,0,0
6,sace_23_1_2290,0.133716993190496,1,0,0
6,sace_22_1_2300,0.133716993190496,1,0,0
6,sace_29_1_2290,0.133716993190496,1,0,0
6,sace_34_1_2320,0.133716993190496,1,0,0
6,sace_58_25_y00780,0.133716993190496,1,0,0
6,sace_37_1_a02430,0.133716993190496,1,0,0
6,sace_15_1_a02420,0.133716993190496,1,0,0
6,Node138,0.133716993190496,1,0,0
6,sace_9_1_a02440,0.133716993190496,1,0,0
6,Node137,0.133716993190496,1,0,0
6,Node126,0.133716993190496,1,0,0
6,sace_50_1_a02410_AND_sace_50_1_a02420,0.133716993190496,1,0,0
6,sace_49_1_a02460,0.133716993190496,1,0,0
6,sace_8_2_b02430,0.133716993190496,1,0,0
6,sace_2_1_a02390,0.133716993190496,1,0,0
6,sace_57_1_a02410,0.133716993190496,1,0,0
6,sace_46_1_a02400,0.133716993190496,1,0,0
6,sace_56_1_a02020,0.133716993190496,1,0,0
6,sace_24_1_2300,0.133716993190496,1,0,0
6,sace_40_1_a02390,0.133716993190496,1,0,0
6,sace_59_110_df00100,0.133716993190496,1,0,0
6,sace_47_1_a02400,0.133716993190496,1,0,0
6,sace_7_1_a02410,0.133716993190496,1,0,0
6,sace_52_1_a02400_AND_sace_52_1_a02410,0.133716993190496,1,0,0
6,sace_25_1_a02400,0.133716993190496,1,0,0
6,sace_1_ydr011w,0.133716993190496,1,0,0
6,sace_16_1_a02380,0.133716993190496,1,0,0
6,sace_45_1_a02420,0.133716993190496,1,0,0
6,sace_48_1_a02380,0.133716993190496,1,0,0
6,sace_60_4_d02440,0.133716993190496,1,0,0
6,Node123,0.133716993190496,1,0,0
6,sapa_14_1_a02440,0.133716993190496,1,0,0
6,sapa_8_1_2350,0.133716993190496,1,0,0
6,Node163,0.133716993190496,1,0,0
6,sapa_11_1_a02470,0.133716993190496,1,0,0
6,sapa_25_1_a02460,0.133716993190496,1,0,0
6,sapa_4_1_a02470,0.133716993190496,1,0,0
6,sapa_5_1_2350,0.133716993190496,1,0,0
6,sapa_9_1_2360,0.133716993190496,1,0,0
6,Node166,0.133716993190496,1,0,0
6,Node162,0.133716993190496,1,0,0
6,sapa_18_1_2390,0.133716993190496,1,0,0
6,sapa_2_1_a02460,0.133716993190496,1,0,0
6,sapa_23_1_a02480,0.133716993190496,1,0,0
6,sapa_3_1_a02470,0.133716993190496,1,0,0
6,Node175,0.133716993190496,1,0,0
6,sapa_17_1_2380,0.133716993190496,1,0,0
6,sapa_7_1_2370,0.133716993190496,1,0,0
6,Node174,0.133716993190496,1,0,0
6,Node172,0.133716993190496,1,0,0
6,Node161,0.133716993190496,1,0,0
6,Node122,0.133716993190496,1,0,0
6,Node120,0.133716993190496,1,0,0
6,Node118,0.133716993190496,1,0,0
6,saku_1_4.262,0.133716993190496,1,0,0
6,Node117,0.133716993190496,1,0,0
6,Node113,0.133716993190496,1,0,0
6,Node109,0.133716993190496,1,0,0
6,Node95,0.1337169931904968,1.000000000000007,0,0
6,Node87,0.1337169931904968,1.000000000000007,0,0
6,sami_1_17.26,0.133716993190496,1,0,0
6,saeu_1_2_b00130,0.133716993190496,1,0,0
6,sauv_1_7.3,0.133716993190496,1,0,0
6,Node185,0.133716993190496,1,0,0
6,saar_1_8_h03780,0.133716993190496,1,0,0
6,saku_1_14.404,0.133716993190496,1,0,0
6,sami_1_14.399,0.133716993190496,1,0,0
6,sapa_18_8_3730,0.133716993190496,1,0,0
6,sapa_3_8_h03890,0.133716993190496,1,0,0
6,sapa_16_8_h03890,0.133716993190496,1,0,0
6,sapa_17_8_3730,0.133716993190496,1,0,0
6,sapa_2_8_h03860,0.133716993190496,1,0,0
6,sapa_7_8_3740,0.133716993190496,1,0,0
6,sapa_23_8_h03850,0.133716993190496,1,0,0
6,Node198,0.133716993190496,1,0,0
6,Node196,0.133716993190496,1,0,0
6,sapa_13_8_h03820,0.1337169931904968,1.000000000000007,0,0
6,sapa_8_8_3750,0.133716993190496,1,0,0
6,Node206,0.133716993190496,1,0,0
6,sapa_10_8_3760,0.133716993190496,1,0,0
6,sapa_11_8_h03830,0.133716993190496,1,0,0
6,sapa_5_8_3700,0.133716993190496,1,0,0
6,sapa_19_8_h03900,0.133716993190496,1,0,0
6,sapa_24_8_h03850,0.133716993190496,1,0,0
6,Node214,0.133716993190496,1,0,0
6,sapa_1_8_h03820,0.133716993190496,1,0,0
6,sapa_21_8_h03870,0.133716993190496,1,0,0
6,Node217,0.133716993190496,1,0,0
6,sapa_4_8_h03850,0.133716993190496,1,0,0
6,sapa_20_8_h03860,0.133716993190496,1,0,0
6,sapa_22_8_h03900,0.133716993190496,1,0,0
6,sapa_25_8_h03870,0.133716993190496,1,0,0
6,sapa_6_8_3750,0.133716993190496,1,0,0
6,sapa_9_8_3720,0.133716993190496,1,0,0
6,Node211,0.133716993190496,1,0,0
6,Node209,0.133716993190496,1,0,0
6,Node205,0.133716993190496,1,0,0
6,Node195,0.133716993190496,1,0,0
6,sace_14_7_g00150,0.1337169931904968,1.000000000000007,0,0
6,sace_19_7_3840,0.133716993190496,1,0,0
6,sace_2_8_h03860,0.133716993190496,1,0,0
6,Node233,0.133716993190496,1,0,0
6,sace_6_169_fm00160,0.133716993190496,1,0,0
6,Node232,0.133716993190496,1,0,0
6,sace_40_8_h03830,0.133716993190496,1,0,0
6,sace_24_8_3780,0.1337169931904968,1.000000000000007,0,0
6,Node231,0.133716993190496,1,0,0
6,sace_53_29_ac00130,0.133716993190496,1,0,0
6,sace_1_ynr070w,0.133716993190496,1,0,0
6,sace_15_7_g03870,0.133716993190496,1,0,0
6,Node229,0.133716993190496,1,0,0
6,sace_4_8_h03690,0.133716993190496,1,0,0
6,sace_5_78_bz00120,0.133716993190496,1,0,0
6,Node242,0.133716993190496,1,0,0
6,Node228,0.133716993190496,1,0,0
6,sace_32_7_3770,0.133716993190496,1,0,0
6,sace_7_7_g03880,0.133716993190496,1,0,0
6,Node227,0.133716993190496,1,0,0
6,sace_21_7_3790,0.133716993190496,1,0,0
6,sace_59_336_lx00100,0.133716993190496,1,0,0
6,sace_46_8_h03910,0.133716993190496,1,0,0
6,sace_45_7_g03890,0.133716993190496,1,0,0
6,Node250,0.133716993190496,1,0,0
6,sace_25_7_g03880,0.133716993190496,1,0,0
6,Node249,0.133716993190496,1,0,0
6,sace_37_7_g03850,0.133716993190496,1,0,0
6,sace_9_7_g00180,0.133716993190496,1,0,0
6,sace_60_6_f03350,0.133716993190496,1,0,0
6,Node257,0.133716993190496,1,0,0
6,Node255,0.133716993190496,1,0,0
6,sace_17_7_g03930,0.133716993190496,1,0,0
6,Node254,0.133716993190496,1,0,0
6,sace_23_7_3860,0.133716993190496,1,0,0
6,sace_43_7_g03870,0.133716993190496,1,0,0
6,Node262,0.133716993190496,1,0,0
6,sace_35_7_3840,0.133716993190496,1,0,0
6,Node261,0.133716993190496,1,0,0
6,sace_31_7_3780,0.133716993190496,1,0,0
6,sace_58_71_bs00120_AND_sace_58_71_bs00110,0.133716993190496,1,0,0
6,sace_34_8_3770,0.133716993190496,1,0,0
6,sace_57_8_h03900,0.133716993190496,1,0,0
6,sace_56_17_q01110,0.1337169931904968,1.000000000000007,0,0
6,sace_49_8_h03830,0.133716993190496,1,0,0
6,sace_8_73_bu00100,0.133716993190496,1,0,0
6,Node226,0.133716993190496,1,0,0
6,Node194,0.133716993190496,1,0,0
6,Node192,0.133716993190496,1,0,0
6,Node190,0.133716993190496,1,0,0
6,Node188,0.133716993190496,1,0,0
6,Node184,0.133716993190496,1,0,0
6,Node182,0.133716993190496,1,0,0
6,Node86,0.1337169931904968,1.000000000000007,0,0
6,zyro_1_a04114g,0.133716993190496,1,0,0
6,zyro_1_b14762g,0.133716993190496,1,0,0
6,Node275,0.133716993190496,1,0,0
6,zyba_2_14_n01490,0.133716993190496,1,0,0
6,zyba_2_33_ag00120,0.133716993190496,1,0,0
6,Node279,0.133716993190496,1,0,0
6,zyba_1_02055_AND_zyba_1_02056,0.133716993190496,1,0,0
6,zyba_2_2_b00600,0.133716993190496,1,0,0
6,zyba_1_07912,0.133716993190496,1,0,0
6,zyba_3_3_c03460,0.133716993190496,1,0,0
6,Node287,0.133716993190496,1,0,0
6,Node285,0.133716993190496,1,0,0
6,Node283,0.133716993190496,1,0,0
6,zyba_1_04634,0.133716993190496,1,0,0
6,zyba_2_1_a00860,0.133716993190496,1,0,0
6,zyba_1_06675,0.133716993190496,1,0,0
6,zyba_3_2_b02230,0.133716993190496,1,0,0
6,Node294,0.133716993190496,1,0,0
6,Node292,0.133716993190496,1,0,0
6,Node290,0.133716993190496,1,0,0
6,Node282,0.133716993190496,1,0,0
6,Node278,0.133716993190496,1,0,0
6,Node274,0.133716993190496,1,0,0
6,tode_1_d04040,0.133716993190496,1,0,0
6,Node273,0.133716993190496,1,0,0
6,Node85,0.133716993190496,1,0,0
6,Node81,0.1337169931904968,1.000000000000007,0,0
6,lath_1_a01914g,0.133716993190496,1,0,0
6,lawa_1_23.5161,0.133716993190496,1,0,0
6,Node299,0.133716993190496,1,0,0
6,lakl_1_c11616g,0.133716993190496,1,0,0
6,Node298,0.133716993190496,1,0,0
6,Node80,0.1337169931904968,1.000000000000007,0,0
6,ercy_1_3604,0.133716993190496,1,0,0
6,asac_1_6_f03560,0.1337169931904968,1.000000000000007,0,0
6,ergo_1_abr125c,0.1337169931904968,1.000000000000007,0,0
6,Node305,0.133716993190496,1,0,0
6,Node303,0.133716993190496,1,0,0
6,Node79,0.1337169931904968,1.000000000000007,0,0
6,klae_1_14_n00120,0.1337169931904968,1.000000000000007,0,0
6,klwi_1_33_ag00170,0.133716993190496,1,0,0
6,klla_1_d03432g,0.133716993190496,1,0,0
6,klma_1_1_a01880,0.133716993190496,1,0,0
6,Node312,0.133716993190496,1,0,0
6,Node310,0.133716993190496,1,0,0
6,Node308,0.133716993190496,1,0,0
6,Node78,0.1337169931904968,1.000000000000007,0,0
6,Node76,0.1337169931904968,1.000000000000007,0,0
6,wian_1_3_c04380,0.1337169931904968,1.000000000000007,0,0
6,wian_1_3_c04390,0.133716993190496,1,0,0
6,wian_1_7_g01010,0.133716993190496,1,0,0
6,Node317,0.133716993190496,1,0,0
6,Node315,0.133716993190496,1,0,0
6,Node75,0.133716993190496,1,0,0
6,Node5,0.1337169931904968,1.000000000000007,0,0
6,bain_1_8_h00410,0.1337169931904968,1.000000000000007,0,0
6,bain_1_1_a00100,0.1337169931904968,1.000000000000007,0,0
6,bain_1_17_q00380,0.133716993190496,1,0,0
6,Node322,0.133716993190496,1,0,0
6,Node320,0.133716993190496,1,0,0
6,Node4,0.1337169931904968,1.000000000000007,0,0
6,asru_1_13_m01190,0.1337169931904968,1.000000000000007,0,0
6,asru_1_15_o00450,0.133716993190496,1,0,0
6,Node325,0.133716993190496,1,0,0
6,Node3,0.1337169931904968,1.000000000000007,0,0
7,wian_1_1_a02920,0.00891546341252536,1.00000000000005,0,0
7,wian_1_1_a02930,0.00891546341252536,1.00000000000005,0,0
7,debr_2_5_e03380,0.008915463412524915,1,0,0
7,caar_1_13_m01420,0.008915463412524915,1,0,0
7,caar_1_14_n01430,0.008915463412524915,1,0,0
7,Node13,0.008915463412524915,1,0,0
7,hapo_1_1_a07220,0.00891546341252536,1.00000000000005,0,0
7,ogpa_1_1_a01680,0.00891546341252536,1.00000000000005,0,0
7,Node16,0.008915463412524915,1,0,0
7,Node12,0.008915463412524915,1,0,0
7,pime_1_1_a12110,0.00891546341252536,1.00000000000005,0,0
7,piku_1_96_cr00180,0.008915463412524915,1,0,0
7,pime_1_4_d03240,0.008915463412524915,1,0,0
7,Node22,0.00891546341252536,1.00000000000005,0,0
7,Node20,0.00891546341252536,1.00000000000005,0,0
7,pime_1_1_a07690,0.008915463412524915,1,0,0
7,piku_1_227_hs00100,0.008915463412524915,1,0,0
7,pime_1_5_e05800,0.00891546341252536,1.00000000000005,0,0
7,Node27,0.00891546341252536,1.00000000000005,0,0
7,Node25,0.00891546341252536,1.00000000000005,0,0
7,Node19,0.00891546341252536,1.00000000000005,0,0
7,Node11,0.008915463412524915,1,0,0
7,Node9,0.00891546341252536,1.00000000000005,0,0
7,kopa_1_2_b10040,0.008915463412524915,1,0,0
7,kopa_2_7_g00500,0.008915463412524915,1,0,0
7,Node30,0.00891546341252536,1.00000000000005,0,0
7,Node8,0.008915463412524915,1,0,0
7,pata_1_2_b05590,0.00891546341252536,1.00000000000005,0,0
7,Node7,0.008915463412524915,1,0,0
7,mebi_1_8_h00300,0.00891546341252536,1.00000000000005,0,0
7,spar_1_5_e03260,0.008915463412524915,1,0,0
7,sppa_1_7_g03160,0.00891546341252536,1.00000000000005,0,0
7,Node38,0.00891546341252536,1.00000000000005,0,0
7,loel_1_04930,0.00891546341252536,1.00000000000005,0,0
7,caor_1_h02090,0.008915463412524915,1,0,0
7,capa_1_600750,0.008915463412524915,1,0,0
7,Node44,0.00891546341252536,1.00000000000005,0,0
7,Node42,0.008915463412524915,1,0,0
7,cadu_1_64350,0.008915463412524915,1,0,0
7,caal_2_04989,0.008915463412524915,1,0,0
7,caal_1_19.5759,0.008915463412524915,1,0,0
7,Node53,0.00891546341252536,1.00000000000005,0,0
7,caal_3_29_ac00530,0.008915463412524915,1,0,0
7,caal_11_25_y00230,0.00891546341252536,1.00000000000005,0,0
7,caal_4_4_d03320,0.00891546341252536,1.00000000000005,0,0
7,Node56,0.00891546341252536,1.00000000000005,0,0
7,Node52,0.00891546341252536,1.00000000000005,0,0
7,caal_6_4_d03280,0.008915463412524915,1,0,0
7,caal_5_30_ad00540,0.008915463412524915,1,0,0
7,caal_8_3_c03320,0.008915463412524915,1,0,0
7,caal_12_26_z00530,0.008915463412524915,1,0,0
7,Node51,0.00891546341252536,1.00000000000005,0,0
7,caal_10_3_c03340,0.008915463412524915,1,0,0
7,Node50,0.00891546341252536,1.00000000000005,0,0
7,Node48,0.008915463412524915,1,0,0
7,catr_1_05498,0.008915463412524915,1,0,0
7,catr_1_01205,0.008915463412524915,1,0,0
7,Node66,0.008915463412524915,1,0,0
7,catr_1_05971,0.008915463412524915,1,0,0
7,Node65,0.00891546341252536,1.00000000000005,0,0
7,Node47,0.008915463412524915,1,0,0
7,Node41,0.008915463412524915,1,0,0
7,Node37,0.008915463412524915,1,0,0
7,scst_1_3_c02890,0.008915463412524915,1,0,0
7,deha_1_a03696g,0.00891546341252536,1.00000000000005,0,0
7,deha_2_5_e00720,0.00891546341252536,1.00000000000005,0,0
7,Node72,0.008915463412524915,1,0,0
7,Node70,0.008915463412524915,1,0,0
7,Node36,0.008915463412524915,1,0,0
7,Node34,0.00891546341252536,1.00000000000005,0,0
7,Node6,0.008915463412524915,1,0,0
7,lakl_1_h21010g,0.008915463412524915,1,0,0
7,teph_1_a04220,0.008915463412524915,1,0,0
7,vapo_1_1037.47,0.008915463412524915,1,0,0
7,Node82,0.008915463412524915,1,0,0
7,tebl_1_i01760,0.008915463412524915,1,0,0
7,tebl_1_g02820,0.008915463412524915,1,0,0
7,Node89,0.008915463412525804,1.0000000000001,0,0
7,teph_1_m00640,0.008915463412524915,1,0,0
7,vapo_1_1036.28,0.008915463412524915,1,0,0
7,Node92,0.008915463412524915,1,0,0
7,Node88,0.008915463412525804,1.0000000000001,0,0
7,kaaf_1_c00820,0.008915463412524915,1,0,0
7,kaaf_1_c00830,0.008915463412524915,1,0,0
7,Node97,0.008915463412524915,1,0,0
7,nada_1_g01840,0.008915463412524915,1,0,0
7,naca_1_e01630,0.00891546341252536,1.00000000000005,0,0
7,Node101,0.008915463412524915,1,0,0
7,naca_1_e01650,0.008915463412524915,1,0,0
7,naca_1_e01640,0.008915463412524915,1,0,0
7,Node105,0.008915463412524915,1,0,0
7,nada_1_g01850,0.008915463412524915,1,0,0
7,Node104,0.008915463412524915,1,0,0
7,Node100,0.008915463412524915,1,0,0
7,Node96,0.008915463412524915,1,0,0
7,cagl_1_i04862g,0.008915463412524915,1,0,0
7,kana_1_k01350,0.008915463412524915,1,0,0
7,Node110,0.008915463412524915,1,0,0
7,saba_1_58_bf00280,0.008915463412524915,1,0,0
7,saeu_1_4_d02400,0.008915463412524915,1,0,0
7,Node114,0.008915463412524915,1,0,0
7,saar_1_2_b02590,0.008915463412524915,1,0,0
7,sami_1_4.244,0.008915463412524915,1,0,0
7,sace_5_33_ag00510,0.008915463412524915,1,0,0
7,sace_4_1_a02360,0.008915463412524915,1,0,0
7,sace_31_1_2300,0.008915463412524915,1,0,0
7,sace_17_1_a02410,0.008915463412524915,1,0,0
7,sace_6_120_dp00100,0.008915463412524915,1,0,0
7,Node128,0.008915463412524915,1,0,0
7,sace_21_1_2310,0.008915463412524915,1,0,0
7,sace_23_1_2290,0.008915463412524915,1,0,0
7,sace_22_1_2300,0.008915463412524915,1,0,0
7,sace_29_1_2290,0.008915463412524915,1,0,0
7,sace_34_1_2320,0.008915463412524915,1,0,0
7,sace_58_25_y00780,0.008915463412524915,1,0,0
7,sace_37_1_a02430,0.008915463412524915,1,0,0
7,sace_15_1_a02420,0.008915463412524915,1,0,0
7,Node138,0.008915463412524915,1,0,0
7,sace_9_1_a02440,0.008915463412524915,1,0,0
7,Node137,0.008915463412524915,1,0,0
7,Node126,0.008915463412524915,1,0,0
7,sace_50_1_a02410_AND_sace_50_1_a02420,0.008915463412524915,1,0,0
7,sace_49_1_a02460,0.008915463412524915,1,0,0
7,sace_8_2_b02430,0.008915463412524915,1,0,0
7,sace_2_1_a02390,0.008915463412524915,1,0,0
7,sace_57_1_a02410,0.008915463412524915,1,0,0
7,sace_46_1_a02400,0.008915463412524915,1,0,0
7,sace_56_1_a02020,0.008915463412524915,1,0,0
7,sace_24_1_2300,0.00891546341252536,1.00000000000005,0,0
7,sace_40_1_a02390,0.008915463412524915,1,0,0
7,sace_59_110_df00100,0.008915463412524915,1,0,0
7,sace_47_1_a02400,0.008915463412524915,1,0,0
7,sace_7_1_a02410,0.008915463412524915,1,0,0
7,sace_52_1_a02400_AND_sace_52_1_a02410,0.00891546341252536,1.00000000000005,0,0
7,sace_25_1_a02400,0.008915463412524915,1,0,0
7,sace_1_ydr011w,0.008915463412524915,1,0,0
7,sace_16_1_a02380,0.008915463412524915,1,0,0
7,sace_45_1_a02420,0.008915463412524915,1,0,0
7,sace_48_1_a02380,0.008915463412524915,1,0,0
7,sace_60_4_d02440,0.008915463412524915,1,0,0
7,Node123,0.008915463412524915,1,0,0
7,sapa_14_1_a02440,0.008915463412524915,1,0,0
7,sapa_8_1_2350,0.008915463412524915,1,0,0
7,Node163,0.008915463412524915,1,0,0
7,sapa_11_1_a02470,0.008915463412524915,1,0,0
7,sapa_25_1_a02460,0.008915463412524915,1,0,0
7,sapa_4_1_a02470,0.008915463412524915,1,0,0
7,sapa_5_1_2350,0.008915463412524915,1,0,0
7,sapa_9_1_2360,0.008915463412524915,1,0,0
7,Node166,0.008915463412524915,1,0,0
7,Node162,0.008915463412524915,1,0,0
7,sapa_18_1_2390,0.008915463412524915,1,0,0
7,sapa_2_1_a02460,0.008915463412524915,1,0,0
7,sapa_23_1_a02480,0.008915463412524915,1,0,0
7,sapa_3_1_a02470,0.008915463412524915,1,0,0
7,Node175,0.008915463412524915,1,0,0
7,sapa_17_1_2380,0.008915463412524915,1,0,0
7,sapa_7_1_2370,0.008915463412524915,1,0,0
7,Node174,0.008915463412524915,1,0,0
7,Node172,0.008915463412524915,1,0,0
7,Node161,0.008915463412524915,1,0,0
7,Node122,0.008915463412524915,1,0,0
7,Node120,0.008915463412524915,1,0,0
7,Node118,0.008915463412524915,1,0,0
7,saku_1_4.262,0.008915463412524915,1,0,0
7,Node117,0.008915463412524915,1,0,0
7,Node113,0.008915463412524915,1,0,0
7,Node109,0.008915463412524915,1,0,0
7,Node95,0.008915463412524915,1,0,0
7,Node87,0.008915463412524915,1,0,0
7,sami_1_17.26,0.008915463412524915,1,0,0
7,saeu_1_2_b00130,0.008915463412524915,1,0,0
7,sauv_1_7.3,0.008915463412524915,1,0,0
7,Node185,0.008915463412524915,1,0,0
7,saar_1_8_h03780,0.008915463412524915,1,0,0
7,saku_1_14.404,0.008915463412524915,1,0,0
7,sami_1_14.399,0.008915463412524915,1,0,0
7,sapa_18_8_3730,0.008915463412524915,1,0,0
7,sapa_3_8_h03890,0.008915463412524915,1,0,0
7,sapa_16_8_h03890,0.008915463412524915,1,0,0
7,sapa_17_8_3730,0.008915463412524915,1,0,0
7,sapa_2_8_h03860,0.008915463412524915,1,0,0
7,sapa_7_8_3740,0.008915463412524915,1,0,0
7,sapa_23_8_h03850,0.008915463412524915,1,0,0
7,Node198,0.008915463412524915,1,0,0
7,Node196,0.008915463412524915,1,0,0
7,sapa_13_8_h03820,0.008915463412524915,1,0,0
7,sapa_8_8_3750,0.008915463412524915,1,0,0
7,Node206,0.008915463412524915,1,0,0
7,sapa_10_8_3760,0.008915463412524915,1,0,0
7,sapa_11_8_h03830,0.008915463412524915,1,0,0
7,sapa_5_8_3700,0.008915463412524915,1,0,0
7,sapa_19_8_h03900,0.008915463412524915,1,0,0
7,sapa_24_8_h03850,0.008915463412524915,1,0,0
7,Node214,0.008915463412524915,1,0,0
7,sapa_1_8_h03820,0.008915463412524915,1,0,0
7,sapa_21_8_h03870,0.008915463412524915,1,0,0
7,Node217,0.008915463412524915,1,0,0
7,sapa_4_8_h03850,0.008915463412524915,1,0,0
7,sapa_20_8_h03860,0.008915463412524915,1,0,0
7,sapa_22_8_h03900,0.008915463412524915,1,0,0
7,sapa_25_8_h03870,0.00891546341252536,1.00000000000005,0,0
7,sapa_6_8_3750,0.008915463412524915,1,0,0
7,sapa_9_8_3720,0.008915463412524915,1,0,0
7,Node211,0.008915463412524915,1,0,0
7,Node209,0.008915463412524915,1,0,0
7,Node205,0.008915463412524915,1,0,0
7,Node195,0.008915463412524915,1,0,0
7,sace_14_7_g00150,0.008915463412524915,1,0,0
7,sace_19_7_3840,0.008915463412524915,1,0,0
7,sace_2_8_h03860,0.008915463412524915,1,0,0
7,Node233,0.008915463412524915,1,0,0
7,sace_6_169_fm00160,0.008915463412524915,1,0,0
7,Node232,0.008915463412524915,1,0,0
7,sace_40_8_h03830,0.008915463412524915,1,0,0
7,sace_24_8_3780,0.008915463412524915,1,0,0
7,Node231,0.008915463412524915,1,0,0
7,sace_53_29_ac00130,0.008915463412524915,1,0,0
7,sace_1_ynr070w,0.008915463412524915,1,0,0
7,sace_15_7_g03870,0.008915463412524915,1,0,0
7,Node229,0.008915463412524915,1,0,0
7,sace_4_8_h03690,0.008915463412524915,1,0,0
7,sace_5_78_bz00120,0.008915463412524915,1,0,0
7,Node242,0.008915463412524915,1,0,0
7,Node228,0.008915463412524915,1,0,0
7,sace_32_7_3770,0.008915463412524915,1,0,0
7,sace_7_7_g03880,0.008915463412524915,1,0,0
7,Node227,0.008915463412524915,1,0,0
7,sace_21_7_3790,0.008915463412524915,1,0,0
7,sace_59_336_lx00100,0.008915463412524915,1,0,0
7,sace_46_8_h03910,0.008915463412524915,1,0,0
7,sace_45_7_g03890,0.008915463412524915,1,0,0
7,Node250,0.008915463412524915,1,0,0
7,sace_25_7_g03880,0.008915463412524915,1,0,0
7,Node249,0.008915463412524915,1,0,0
7,sace_37_7_g03850,0.008915463412524915,1,0,0
7,sace_9_7_g00180,0.008915463412524915,1,0,0
7,sace_60_6_f03350,0.008915463412524915,1,0,0
7,Node257,0.008915463412524915,1,0,0
7,Node255,0.008915463412524915,1,0,0
7,sace_17_7_g03930,0.008915463412524915,1,0,0
7,Node254,0.008915463412524915,1,0,0
7,sace_23_7_3860,0.008915463412524915,1,0,0
7,sace_43_7_g03870,0.008915463412524915,1,0,0
7,Node262,0.008915463412524915,1,0,0
7,sace_35_7_3840,0.008915463412524915,1,0,0
7,Node261,0.008915463412524915,1,0,0
7,sace_31_7_3780,0.008915463412524915,1,0,0
7,sace_58_71_bs00120_AND_sace_58_71_bs00110,0.008915463412524915,1,0,0
7,sace_34_8_3770,0.008915463412524915,1,0,0
7,sace_57_8_h03900,0.008915463412524915,1,0,0
7,sace_56_17_q01110,0.008915463412524915,1,0,0
7,sace_49_8_h03830,0.008915463412524915,1,0,0
7,sace_8_73_bu00100,0.008915463412524915,1,0,0
7,Node226,0.008915463412524915,1,0,0
7,Node194,0.008915463412524915,1,0,0
7,Node192,0.008915463412524915,1,0,0
7,Node190,0.008915463412524915,1,0,0
7,Node188,0.008915463412524915,1,0,0
7,Node184,0.008915463412524915,1,0,0
7,Node182,0.008915463412524915,1,0,0
7,Node86,0.00891546341252536,1.00000000000005,0,0
7,zyro_1_a04114g,0.00891546341252536,1.00000000000005,0,0
7,zyro_1_b14762g,0.008915463412524915,1,0,0
7,Node275,0.00891546341252536,1.00000000000005,0,0
7,zyba_2_14_n01490,0.008915463412524915,1,0,0
7,zyba_2_33_ag00120,0.008915463412524915,1,0,0
7,Node279,0.008915463412524915,1,0,0
7,zyba_1_02055_AND_zyba_1_02056,0.008915463412524915,1,0,0
7,zyba_2_2_b00600,0.008915463412524915,1,0,0
7,zyba_1_07912,0.008915463412524915,1,0,0
7,zyba_3_3_c03460,0.008915463412524915,1,0,0
7,Node287,0.008915463412524915,1,0,0
7,Node285,0.00891546341252536,1.00000000000005,0,0
7,Node283,0.008915463412524915,1,0,0
7,zyba_1_04634,0.008915463412524915,1,0,0
7,zyba_2_1_a00860,0.008915463412524915,1,0,0
7,zyba_1_06675,0.008915463412524915,1,0,0
7,zyba_3_2_b02230,0.008915463412524915,1,0,0
7,Node294,0.008915463412524915,1,0,0
7,Node292,0.008915463412524915,1,0,0
7,Node290,0.00891546341252536,1.00000000000005,0,0
7,Node282,0.008915463412524915,1,0,0
7,Node278,0.008915463412524915,1,0,0
7,Node274,0.008915463412524915,1,0,0
7,tode_1_d04040,0.008915463412524915,1,0,0
7,Node273,0.008915463412524915,1,0,0
7,Node85,0.008915463412524915,1,0,0
7,Node81,0.008915463412524915,1,0,0
7,lath_1_a01914g,0.008915463412524915,1,0,0
7,lawa_1_23.5161,0.00891546341252536,1.00000000000005,0,0
7,Node299,0.00891546341252536,1.00000000000005,0,0
7,lakl_1_c11616g,0.00891546341252536,1.00000000000005,0,0
7,Node298,0.008915463412524915,1,0,0
7,Node80,0.008915463412525804,1.0000000000001,0,0
7,ercy_1_3604,0.008915463412524915,1,0,0
7,asac_1_6_f03560,0.00891546341252536,1.00000000000005,0,0
7,ergo_1_abr125c,0.00891546341252536,1.00000000000005,0,0
7,Node305,0.00891546341252536,1.00000000000005,0,0
7,Node303,0.00891546341252536,1.00000000000005,0,0
7,Node79,0.008915463412525804,1.0000000000001,0,0
7,klae_1_14_n00120,0.008915463412524915,1,0,0
7,klwi_1_33_ag00170,0.008915463412524915,1,0,0
7,klla_1_d03432g,0.008915463412524915,1,0,0
7,klma_1_1_a01880,0.00891546341252536,1.00000000000005,0,0
7,Node312,0.008915463412524915,1,0,0
7,Node310,0.00891546341252536,1.00000000000005,0,0
7,Node308,0.008915463412524915,1,0,0
7,Node78,0.008915463412524915,1,0,0
7,Node76,0.008915463412524915,1,0,0
7,wian_1_3_c04380,0.008915463412524915,1,0,0
7,wian_1_3_c04390,0.008915463412524915,1,0,0
7,wian_1_7_g01010,0.008915463412524915,1,0,0
7,Node317,0.00891546341252536,1.00000000000005,0,0
7,Node315,0.008915463412524915,1,0,0
7,Node75,0.00891546341252536,1.00000000000005,0,0
7,Node5,0.00891546341252536,1.00000000000005,0,0
7,bain_1_8_h00410,0.008915463412524915,1,0,0
7,bain_1_1_a00100,0.008915463412524915,1,0,0
7,bain_1_17_q00380,0.008915463412524915,1,0,0
7,Node322,0.008915463412524915,1,0,0
7,Node320,0.008915463412524915,1,0,0
7,Node4,0.00891546341252536,1.00000000000005,0,0
7,asru_1_13_m01190,0.008915463412524915,1,0,0
7,asru_1_15_o00450,0.008915463412524915,1,0,0
7,Node325,0.008915463412524915,1,0,0
7,Node3,0.008915463412524915,1,0,0
8,wian_1_1_a02920,0.00891546341252536,1.00000000000005,0,0
8,wian_1_1_a02930,0.00891546341252536,1.00000000000005,0,0
8,debr_2_5_e03380,0.008915463412524915,1,0,0
8,caar_1_13_m01420,0.008915463412524915,1,0,0
8,caar_1_14_n01430,0.008915463412524915,1,0,0
8,Node13,0.008915463412524915,1,0,0
8,hapo_1_1_a07220,0.00891546341252536,1.00000000000005,0,0
8,ogpa_1_1_a01680,0.00891546341252536,1.00000000000005,0,0
8,Node16,0.008915463412524915,1,0,0
8,Node12,0.008915463412524915,1,0,0
8,pime_1_1_a12110,0.00891546341252536,1.00000000000005,0,0
8,piku_1_96_cr00180,0.008915463412524915,1,0,0
8,pime_1_4_d03240,0.008915463412524915,1,0,0
8,Node22,0.00891546341252536,1.00000000000005,0,0
8,Node20,0.00891546341252536,1.00000000000005,0,0
8,pime_1_1_a07690,0.008915463412524915,1,0,0
8,piku_1_227_hs00100,0.008915463412524915,1,0,0
8,pime_1_5_e05800,0.00891546341252536,1.00000000000005,0,0
8,Node27,0.00891546341252536,1.00000000000005,0,0
8,Node25,0.00891546341252536,1.00000000000005,0,0
8,Node19,0.00891546341252536,1.00000000000005,0,0
8,Node11,0.008915463412524915,1,0,0
8,Node9,0.00891546341252536,1.00000000000005,0,0
8,kopa_1_2_b10040,0.008915463412524915,1,0,0
8,kopa_2_7_g00500,0.008915463412524915,1,0,0
8,Node30,0.00891546341252536,1.00000000000005,0,0
8,Node8,0.008915463412524915,1,0,0
8,pata_1_2_b05590,0.00891546341252536,1.00000000000005,0,0
8,Node7,0.008915463412524915,1,0,0
8,mebi_1_8_h00300,0.00891546341252536,1.00000000000005,0,0
8,spar_1_5_e03260,0.008915463412524915,1,0,0
8,sppa_1_7_g03160,0.00891546341252536,1.00000000000005,0,0
8,Node38,0.00891546341252536,1.00000000000005,0,0
8,loel_1_04930,0.00891546341252536,1.00000000000005,0,0
8,caor_1_h02090,0.008915463412524915,1,0,0
8,capa_1_600750,0.008915463412524915,1,0,0
8,Node44,0.00891546341252536,1.00000000000005,0,0
8,Node42,0.008915463412524915,1,0,0
8,cadu_1_64350,0.008915463412524915,1,0,0
8,caal_2_04989,0.008915463412524915,1,0,0
8,caal_1_19.5759,0.008915463412524915,1,0,0
8,Node53,0.00891546341252536,1.00000000000005,0,0
8,caal_3_29_ac00530,0.008915463412524915,1,0,0
8,caal_11_25_y00230,0.00891546341252536,1.00000000000005,0,0
8,caal_4_4_d03320,0.00891546341252536,1.00000000000005,0,0
8,Node56,0.00891546341252536,1.00000000000005,0,0
8,Node52,0.00891546341252536,1.00000000000005,0,0
8,caal_6_4_d03280,0.008915463412524915,1,0,0
8,caal_5_30_ad00540,0.008915463412524915,1,0,0
8,caal_8_3_c03320,0.008915463412524915,1,0,0
8,caal_12_26_z00530,0.008915463412524915,1,0,0
8,Node51,0.00891546341252536,1.00000000000005,0,0
8,caal_10_3_c03340,0.008915463412524915,1,0,0
8,Node50,0.00891546341252536,1.00000000000005,0,0
8,Node48,0.008915463412524915,1,0,0
8,catr_1_05498,0.008915463412524915,1,0,0
8,catr_1_01205,0.008915463412524915,1,0,0
8,Node66,0.008915463412524915,1,0,0
8,catr_1_05971,0.008915463412524915,1,0,0
8,Node65,0.00891546341252536,1.00000000000005,0,0
8,Node47,0.008915463412524915,1,0,0
8,Node41,0.008915463412524915,1,0,0
8,Node37,0.008915463412524915,1,0,0
8,scst_1_3_c02890,0.008915463412524915,1,0,0
8,deha_1_a03696g,0.00891546341252536,1.00000000000005,0,0
8,deha_2_5_e00720,0.00891546341252536,1.00000000000005,0,0
8,Node72,0.008915463412524915,1,0,0
8,Node70,0.008915463412524915,1,0,0
8,Node36,0.008915463412524915,1,0,0
8,Node34,0.00891546341252536,1.00000000000005,0,0
8,Node6,0.008915463412524915,1,0,0
8,lakl_1_h21010g,0.008915463412524915,1,0,0
8,teph_1_a04220,0.008915463412524915,1,0,0
8,vapo_1_1037.47,0.008915463412524915,1,0,0
8,Node82,0.008915463412524915,1,0,0
8,tebl_1_i01760,0.008915463412524915,1,0,0
8,tebl_1_g02820,0.008915463412524915,1,0,0
8,Node89,0.008915463412525804,1.0000000000001,0,0
8,teph_1_m00640,0.008915463412524915,1,0,0
8,vapo_1_1036.28,0.008915463412524915,1,0,0
8,Node92,0.008915463412524915,1,0,0
8,Node88,0.008915463412525804,1.0000000000001,0,0
8,kaaf_1_c00820,0.008915463412524915,1,0,0
8,kaaf_1_c00830,0.008915463412524915,1,0,0
8,Node97,0.008915463412524915,1,0,0
8,nada_1_g01840,0.008915463412524915,1,0,0
8,naca_1_e01630,0.00891546341252536,1.00000000000005,0,0
8,Node101,0.008915463412524915,1,0,0
8,naca_1_e01650,0.008915463412524915,1,0,0
8,naca_1_e01640,0.008915463412524915,1,0,0
8,Node105,0.008915463412524915,1,0,0
8,nada_1_g01850,0.008915463412524915,1,0,0
8,Node104,0.008915463412524915,1,0,0
8,Node100,0.008915463412524915,1,0,0
8,Node96,0.008915463412524915,1,0,0
8,cagl_1_i04862g,0.008915463412524915,1,0,0
8,kana_1_k01350,0.008915463412524915,1,0,0
8,Node110,0.008915463412524915,1,0,0
8,saba_1_58_bf00280,0.008915463412524915,1,0,0
8,saeu_1_4_d02400,0.008915463412524915,1,0,0
8,Node114,0.008915463412524915,1,0,0
8,saar_1_2_b02590,0.008915463412524915,1,0,0
8,sami_1_4.244,0.008915463412524915,1,0,0
8,sace_5_33_ag00510,0.008915463412524915,1,0,0
8,sace_4_1_a02360,0.008915463412524915,1,0,0
8,sace_31_1_2300,0.008915463412524915,1,0,0
8,sace_17_1_a02410,0.008915463412524915,1,0,0
8,sace_6_120_dp00100,0.008915463412524915,1,0,0
8,Node128,0.008915463412524915,1,0,0
8,sace_21_1_2310,0.008915463412524915,1,0,0
8,sace_23_1_2290,0.008915463412524915,1,0,0
8,sace_22_1_2300,0.008915463412524915,1,0,0
8,sace_29_1_2290,0.008915463412524915,1,0,0
8,sace_34_1_2320,0.008915463412524915,1,0,0
8,sace_58_25_y00780,0.008915463412524915,1,0,0
8,sace_37_1_a02430,0.008915463412524915,1,0,0
8,sace_15_1_a02420,0.008915463412524915,1,0,0
8,Node138,0.008915463412524915,1,0,0
8,sace_9_1_a02440,0.008915463412524915,1,0,0
8,Node137,0.008915463412524915,1,0,0
8,Node126,0.008915463412524915,1,0,0
8,sace_50_1_a02410_AND_sace_50_1_a02420,0.008915463412524915,1,0,0
8,sace_49_1_a02460,0.008915463412524915,1,0,0
8,sace_8_2_b02430,0.008915463412524915,1,0,0
8,sace_2_1_a02390,0.008915463412524915,1,0,0
8,sace_57_1_a02410,0.008915463412524915,1,0,0
8,sace_46_1_a02400,0.008915463412524915,1,0,0
8,sace_56_1_a02020,0.008915463412524915,1,0,0
8,sace_24_1_2300,0.00891546341252536,1.00000000000005,0,0
8,sace_40_1_a02390,0.008915463412524915,1,0,0
8,sace_59_110_df00100,0.008915463412524915,1,0,0
8,sace_47_1_a02400,0.008915463412524915,1,0,0
8,sace_7_1_a02410,0.008915463412524915,1,0,0
8,sace_52_1_a02400_AND_sace_52_1_a02410,0.00891546341252536,1.00000000000005,0,0
8,sace_25_1_a02400,0.008915463412524915,1,0,0
8,sace_1_ydr011w,0.008915463412524915,1,0,0
8,sace_16_1_a02380,0.008915463412524915,1,0,0
8,sace_45_1_a02420,0.008915463412524915,1,0,0
8,sace_48_1_a02380,0.008915463412524915,1,0,0
8,sace_60_4_d02440,0.008915463412524915,1,0,0
8,Node123,0.008915463412524915,1,0,0
8,sapa_14_1_a02440,0.008915463412524915,1,0,0
8,sapa_8_1_2350,0.008915463412524915,1,0,0
8,Node163,0.008915463412524915,1,0,0
8,sapa_11_1_a02470,0.008915463412524915,1,0,0
8,sapa_25_1_a02460,0.008915463412524915,1,0,0
8,sapa_4_1_a02470,0.008915463412524915,1,0,0
8,sapa_5_1_2350,0.008915463412524915,1,0,0
8,sapa_9_1_2360,0.008915463412524915,1,0,0
8,Node166,0.008915463412524915,1,0,0
8,Node162,0.008915463412524915,1,0,0
8,sapa_18_1_2390,0.008915463412524915,1,0,0
8,sapa_2_1_a02460,0.008915463412524915,1,0,0
8,sapa_23_1_a02480,0.008915463412524915,1,0,0
8,sapa_3_1_a02470,0.008915463412524915,1,0,0
8,Node175,0.008915463412524915,1,0,0
8,sapa_17_1_2380,0.008915463412524915,1,0,0
8,sapa_7_1_2370,0.008915463412524915,1,0,0
8,Node174,0.008915463412524915,1,0,0
8,Node172,0.008915463412524915,1,0,0
8,Node161,0.008915463412524915,1,0,0
8,Node122,0.008915463412524915,1,0,0
8,Node120,0.008915463412524915,1,0,0
8,Node118,0.008915463412524915,1,0,0
8,saku_1_4.262,0.008915463412524915,1,0,0
8,Node117,0.008915463412524915,1,0,0
8,Node113,0.008915463412524915,1,0,0
8,Node109,0.008915463412524915,1,0,0
8,Node95,0.008915463412524915,1,0,0
8,Node87,0.008915463412524915,1,0,0
8,sami_1_17.26,0.008915463412524915,1,0,0
8,saeu_1_2_b00130,0.008915463412524915,1,0,0
8,sauv_1_7.3,0.008915463412524915,1,0,0
8,Node185,0.008915463412524915,1,0,0
8,saar_1_8_h03780,0.008915463412524915,1,0,0
8,saku_1_14.404,0.008915463412524915,1,0,0
8,sami_1_14.399,0.008915463412524915,1,0,0
8,sapa_18_8_3730,0.008915463412524915,1,0,0
8,sapa_3_8_h03890,0.008915463412524915,1,0,0
8,sapa_16_8_h03890,0.008915463412524915,1,0,0
8,sapa_17_8_3730,0.008915463412524915,1,0,0
8,sapa_2_8_h03860,0.008915463412524915,1,0,0
8,sapa_7_8_3740,0.008915463412524915,1,0,0
8,sapa_23_8_h03850,0.008915463412524915,1,0,0
8,Node198,0.008915463412524915,1,0,0
8,Node196,0.008915463412524915,1,0,0
8,sapa_13_8_h03820,0.008915463412524915,1,0,0
8,sapa_8_8_3750,0.008915463412524915,1,0,0
8,Node206,0.008915463412524915,1,0,0
8,sapa_10_8_3760,0.008915463412524915,1,0,0
8,sapa_11_8_h03830,0.008915463412524915,1,0,0
8,sapa_5_8_3700,0.008915463412524915,1,0,0
8,sapa_19_8_h03900,0.008915463412524915,1,0,0
8,sapa_24_8_h03850,0.008915463412524915,1,0,0
8,Node214,0.008915463412524915,1,0,0
8,sapa_1_8_h03820,0.008915463412524915,1,0,0
8,sapa_21_8_h03870,0.008915463412524915,1,0,0
8,Node217,0.008915463412524915,1,0,0
8,sapa_4_8_h03850,0.008915463412524915,1,0,0
8,sapa_20_8_h03860,0.008915463412524915,1,0,0
8,sapa_22_8_h03900,0.008915463412524915,1,0,0
8,sapa_25_8_h03870,0.00891546341252536,1.00000000000005,0,0
8,sapa_6_8_3750,0.008915463412524915,1,0,0
8,sapa_9_8_3720,0.008915463412524915,1,0,0
8,Node211,0.008915463412524915,1,0,0
8,Node209,0.008915463412524915,1,0,0
8,Node205,0.008915463412524915,1,0,0
8,Node195,0.008915463412524915,1,0,0
8,sace_14_7_g00150,0.008915463412524915,1,0,0
8,sace_19_7_3840,0.008915463412524915,1,0,0
8,sace_2_8_h03860,0.008915463412524915,1,0,0
8,Node233,0.008915463412524915,1,0,0
8,sace_6_169_fm00160,0.008915463412524915,1,0,0
8,Node232,0.008915463412524915,1,0,0
8,sace_40_8_h03830,0.008915463412524915,1,0,0
8,sace_24_8_3780,0.008915463412524915,1,0,0
8,Node231,0.008915463412524915,1,0,0
8,sace_53_29_ac00130,0.008915463412524915,1,0,0
8,sace_1_ynr070w,0.008915463412524915,1,0,0
8,sace_15_7_g03870,0.008915463412524915,1,0,0
8,Node229,0.008915463412524915,1,0,0
8,sace_4_8_h03690,0.008915463412524915,1,0,0
8,sace_5_78_bz00120,0.008915463412524915,1,0,0
8,Node242,0.008915463412524915,1,0,0
8,Node228,0.008915463412524915,1,0,0
8,sace_32_7_3770,0.008915463412524915,1,0,0
8,sace_7_7_g03880,0.008915463412524915,1,0,0
8,Node227,0.008915463412524915,1,0,0
8,sace_21_7_3790,0.008915463412524915,1,0,0
8,sace_59_336_lx00100,0.008915463412524915,1,0,0
8,sace_46_8_h03910,0.008915463412524915,1,0,0
8,sace_45_7_g03890,0.008915463412524915,1,0,0
8,Node250,0.008915463412524915,1,0,0
8,sace_25_7_g03880,0.008915463412524915,1,0,0
8,Node249,0.008915463412524915,1,0,0
8,sace_37_7_g03850,0.008915463412524915,1,0,0
8,sace_9_7_g00180,0.008915463412524915,1,0,0
8,sace_60_6_f03350,0.008915463412524915,1,0,0
8,Node257,0.008915463412524915,1,0,0
8,Node255,0.008915463412524915,1,0,0
8,sace_17_7_g03930,0.008915463412524915,1,0,0
8,Node254,0.008915463412524915,1,0,0
8,sace_23_7_3860,0.008915463412524915,1,0,0
8,sace_43_7_g03870,0.008915463412524915,1,0,0
8,Node262,0.008915463412524915,1,0,0
8,sace_35_7_3840,0.008915463412524915,1,0,0
8,Node261,0.008915463412524915,1,0,0
8,sace_31_7_3780,0.008915463412524915,1,0,0
8,sace_58_71_bs00120_AND_sace_58_71_bs00110,0.008915463412524915,1,0,0
8,sace_34_8_3770,0.008915463412524915,1,0,0
8,sace_57_8_h03900,0.008915463412524915,1,0,0
8,sace_56_17_q01110,0.008915463412524915,1,0,0
8,sace_49_8_h03830,0.008915463412524915,1,0,0
8,sace_8_73_bu00100,0.008915463412524915,1,0,0
8,Node226,0.008915463412524915,1,0,0
8,Node194,0.008915463412524915,1,0,0
8,Node192,0.008915463412524915,1,0,0
8,Node190,0.008915463412524915,1,0,0
8,Node188,0.008915463412524915,1,0,0
8,Node184,0.008915463412524915,1,0,0
8,Node182,0.008915463412524915,1,0,0
8,Node86,0.00891546341252536,1.00000000000005,0,0
8,zyro_1_a04114g,0.00891546341252536,1.00000000000005,0,0
8,zyro_1_b14762g,0.008915463412524915,1,0,0
8,Node275,0.00891546341252536,1.00000000000005,0,0
8,zyba_2_14_n01490,0.008915463412524915,1,0,0
8,zyba_2_33_ag00120,0.008915463412524915,1,0,0
8,Node279,0.008915463412524915,1,0,0
8,zyba_1_02055_AND_zyba_1_02056,0.008915463412524915,1,0,0
8,zyba_2_2_b00600,0.008915463412524915,1,0,0
8,zyba_1_07912,0.008915463412524915,1,0,0
8,zyba_3_3_c03460,0.008915463412524915,1,0,0
8,Node287,0.008915463412524915,1,0,0
8,Node285,0.00891546341252536,1.00000000000005,0,0
8,Node283,0.008915463412524915,1,0,0
8,zyba_1_04634,0.008915463412524915,1,0,0
8,zyba_2_1_a00860,0.008915463412524915,1,0,0
8,zyba_1_06675,0.008915463412524915,1,0,0
8,zyba_3_2_b02230,0.008915463412524915,1,0,0
8,Node294,0.008915463412524915,1,0,0
8,Node292,0.008915463412524915,1,0,0
8,Node290,0.00891546341252536,1.00000000000005,0,0
8,Node282,0.008915463412524915,1,0,0
8,Node278,0.008915463412524915,1,0,0
8,Node274,0.008915463412524915,1,0,0
8,tode_1_d04040,0.008915463412524915,1,0,0
8,Node273,0.008915463412524915,1,0,0
8,Node85,0.008915463412524915,1,0,0
8,Node81,0.008915463412524915,1,0,0
8,lath_1_a01914g,0.008915463412524915,1,0,0
8,lawa_1_23.5161,0.00891546341252536,1.00000000000005,0,0
8,Node299,0.00891546341252536,1.00000000000005,0,0
8,lakl_1_c11616g,0.00891546341252536,1.00000000000005,0,0
8,Node298,0.008915463412524915,1,0,0
8,Node80,0.008915463412525804,1.0000000000001,0,0
8,ercy_1_3604,0.008915463412524915,1,0,0
8,asac_1_6_f03560,0.00891546341252536,1.00000000000005,0,0
8,ergo_1_abr125c,0.00891546341252536,1.00000000000005,0,0
8,Node305,0.00891546341252536,1.00000000000005,0,0
8,Node303,0.00891546341252536,1.00000000000005,0,0
8,Node79,0.008915463412525804,1.0000000000001,0,0
8,klae_1_14_n00120,0.008915463412524915,1,0,0
8,klwi_1_33_ag00170,0.008915463412524915,1,0,0
8,klla_1_d03432g,0.008915463412524915,1,0,0
8,klma_1_1_a01880,0.00891546341252536,1.00000000000005,0,0
8,Node312,0.008915463412524915,1,0,0
8,Node310,0.00891546341252536,1.00000000000005,0,0
8,Node308,0.008915463412524915,1,0,0
8,Node78,0.008915463412524915,1,0,0
8,Node76,0.008915463412524915,1,0,0
8,wian_1_3_c04380,0.008915463412524915,1,0,0
8,wian_1_3_c04390,0.008915463412524915,1,0,0
8,wian_1_7_g01010,0.008915463412524915,1,0,0
8,Node317,0.00891546341252536,1.00000000000005,0,0
8,Node315,0.008915463412524915,1,0,0
8,Node75,0.00891546341252536,1.00000000000005,0,0
8,Node5,0.00891546341252536,1.00000000000005,0,0
8,bain_1_8_h00410,0.008915463412524915,1,0,0
8,bain_1_1_a00100,0.008915463412524915,1,0,0
8,bain_1_17_q00380,0.008915463412524915,1,0,0
8,Node322,0.008915463412524915,1,0,0
8,Node320,0.008915463412524915,1,0,0
8,Node4,0.00891546341252536,1.00000000000005,0,0
8,asru_1_13_m01190,0.008915463412524915,1,0,0
8,asru_1_15_o00450,0.008915463412524915,1,0,0
8,Node325,0.008915463412524915,1,0,0
8,Node3,0.008915463412524915,1,0,0
9,wian_1_1_a02920,0.3271118702591156,1.000000000000002,0,0
9,wian_1_1_a02930,0.3271118702591156,1.000000000000002,0,0
9,debr_2_5_e03380,0.3271118702591153,1,0,0
9,caar_1_13_m01420,0.3271118702591156,1.000000000000002,0,0
9,caar_1_14_n01430,0.3271118702591153,1,0,0
9,Node13,0.327111870259115,0.9999999999999987,0,0
9,hapo_1_1_a07220,0.3271118702591153,1,0,0
9,ogpa_1_1_a01680,0.3271118702591153,1,0,0
9,Node16,0.327111870259115,0.9999999999999987,0,0
9,Node12,0.3271118702591153,1,0,0
9,pime_1_1_a12110,0.3271118702591156,1.000000000000002,0,0
9,piku_1_96_cr00180,0.3271118702591156,1.000000000000002,0,0
9,pime_1_4_d03240,0.3271118702591153,1,0,0
9,Node22,0.3271118702591153,1,0,0
9,Node20,0.3271118702591153,1,0,0
9,pime_1_1_a07690,0.3271118702591156,1.000000000000002,0,0
9,piku_1_227_hs00100,0.3271118702591153,1,0,0
9,pime_1_5_e05800,0.3271118702591156,1.000000000000002,0,0
9,Node27,0.3271118702591156,1.000000000000002,0,0
9,Node25,0.3271118702591153,1,0,0
9,Node19,0.3271118702591156,1.000000000000002,0,0
9,Node11,0.3271118702591156,1.000000000000002,0,0
9,Node9,0.327111870259115,0.9999999999999987,0,0
9,kopa_1_2_b10040,0.3271118702591156,1.000000000000002,0,0
9,kopa_2_7_g00500,0.3271118702591153,1,0,0
9,Node30,0.3271118702591167,1.000000000000006,0,0
9,Node8,0.3271118702591153,1,0,0
9,pata_1_2_b05590,0.327111870259115,0.9999999999999987,0,0
9,Node7,0.3271118702591153,1,0,0
9,mebi_1_8_h00300,0.3271118702591158,1.000000000000002,0,0
9,spar_1_5_e03260,0.3271118702591153,1,0,0
9,sppa_1_7_g03160,0.3271118702591153,1,0,0
9,Node38,0.3271118702591153,1,0,0
9,loel_1_04930,0.327111870259115,0.9999999999999987,0,0
9,caor_1_h02090,0.3271118702591153,1,0,0
9,capa_1_600750,0.3271118702591153,1,0,0
9,Node44,0.3271118702591156,1.000000000000002,0,0
9,Node42,0.3271118702591156,1.000000000000002,0,0
9,cadu_1_64350,0.3271118702591153,1,0,0
9,caal_2_04989,0.3271118702591153,1,0,0
9,caal_1_19.5759,0.3271118702591153,1,0,0
9,Node53,0.3271118702591153,1,0,0
9,caal_3_29_ac00530,0.3271118702591153,1,0,0
9,caal_11_25_y00230,0.3271118702591153,1,0,0
9,caal_4_4_d03320,0.3271118702591153,1,0,0
9,Node56,0.3271118702591153,1,0,0
9,Node52,0.3271118702591153,1,0,0
9,caal_6_4_d03280,0.3271118702591153,1,0,0
9,caal_5_30_ad00540,0.3271118702591153,1,0,0
9,caal_8_3_c03320,0.3271118702591153,1,0,0
9,caal_12_26_z00530,0.3271118702591153,1,0,0
9,Node51,0.3271118702591153,1,0,0
9,caal_10_3_c03340,0.3271118702591153,1,0,0
9,Node50,0.3271118702591153,1,0,0
9,Node48,0.3271118702591153,1,0,0
9,catr_1_05498,0.3271118702591153,1,0,0
9,catr_1_01205,0.327111870259115,0.9999999999999987,0,0
9,Node66,0.3271118702591156,1.000000000000002,0,0
9,catr_1_05971,0.3271118702591156,1.000000000000002,0,0
9,Node65,0.3271118702591153,1,0,0
9,Node47,0.3271118702591156,1.000000000000002,0,0
9,Node41,0.3271118702591153,1,0,0
9,Node37,0.3271118702591156,1.000000000000002,0,0
9,scst_1_3_c02890,0.3271118702591156,1.000000000000002,0,0
9,deha_1_a03696g,0.3271118702591156,1.000000000000002,0,0
9,deha_2_5_e00720,0.3271118702591153,1,0,0
9,Node72,0.3271118702591153,1,0,0
9,Node70,0.3271118702591153,1,0,0
9,Node36,0.3271118702591153,1,0,0
9,Node34,0.3271118702591153,1,0,0
9,Node6,0.3271118702591153,1,0,0
9,lakl_1_h21010g,0.3271118702591144,0.9999999999999959,0,0
9,teph_1_a04220,0.3271118702591156,1.000000000000002,0,0
9,vapo_1_1037.47,0.3271118702591158,1.000000000000002,0,0
9,Node82,0.3271118702591153,1,0,0
9,tebl_1_i01760,0.3271118702591153,1,0,1
9,tebl_1_g02820,0.3271118702591156,1.000000000000002,0,0
9,Node89,0.3271118702591156,1.000000000000002,0,0
9,teph_1_m00640,0.3271118702591156,1.000000000000002,0,0
9,vapo_1_1036.28,0.327111870259115,0.9999999999999987,0,0
9,Node92,0.3271118702591156,1.000000000000002,0,0
9,Node88,0.3271118702591156,1.000000000000002,0,0
9,kaaf_1_c00820,0.3271118702591156,1.000000000000002,0,0
9,kaaf_1_c00830,0.327111870259115,0.9999999999999987,0,0
9,Node97,0.327111870259115,0.9999999999999987,0,0
9,nada_1_g01840,0.3271118702591156,1.000000000000002,0,0
9,naca_1_e01630,0.3271118702591153,1,0,0
9,Node101,0.327111870259115,0.9999999999999987,0,0
9,naca_1_e01650,0.3271118702591153,1,0,0
9,naca_1_e01640,0.3271118702591156,1.000000000000002,0,0
9,Node105,0.3271118702591153,1,0,0
9,nada_1_g01850,0.3271118702591156,1.000000000000002,0,0
9,Node104,0.3271118702591156,1.000000000000002,0,0
9,Node100,0.3271118702591156,1.000000000000002,0,0
9,Node96,0.327111870259115,0.9999999999999987,0,0
9,cagl_1_i04862g,0.327111870259115,0.9999999999999987,0,0
9,kana_1_k01350,0.327111870259115,0.9999999999999987,0,0
9,Node110,0.3271118702591156,1.000000000000002,0,0
9,saba_1_58_bf00280,0.3271118702591153,1,0,0
9,saeu_1_4_d02400,0.3271118702591156,1.000000000000002,0,0
9,Node114,0.327111870259115,0.9999999999999987,0,0
9,saar_1_2_b02590,0.3271118702591153,1,0,0
9,sami_1_4.244,0.327111870259115,0.9999999999999987,0,0
9,sace_5_33_ag00510,0.3271118702591153,1,0,0
9,sace_4_1_a02360,0.3271118702591153,1,0,0
9,sace_31_1_2300,0.327111870259115,0.9999999999999987,0,0
9,sace_17_1_a02410,0.3271118702591153,1,0,0
9,sace_6_120_dp00100,0.3271118702591153,1,0,0
9,Node128,0.3271118702591153,1,0,0
9,sace_21_1_2310,0.3271118702591153,1,0,0
9,sace_23_1_2290,0.3271118702591153,1,0,0
9,sace_22_1_2300,0.3271118702591153,1,0,0
9,sace_29_1_2290,0.3271118702591153,1,0,0
9,sace_34_1_2320,0.3271118702591153,1,0,0
9,sace_58_25_y00780,0.3271118702591153,1,0,0
9,sace_37_1_a02430,0.3271118702591153,1,0,0
9,sace_15_1_a02420,0.3271118702591153,1,0,0
9,Node138,0.3271118702591153,1,0,0
9,sace_9_1_a02440,0.3271118702591153,1,0,0
9,Node137,0.3271118702591153,1,0,0
9,Node126,0.3271118702591153,1,0,0
9,sace_50_1_a02410_AND_sace_50_1_a02420,0.3271118702591153,1,0,0
9,sace_49_1_a02460,0.3271118702591153,1,0,0
9,sace_8_2_b02430,0.3271118702591153,1,0,0
9,sace_2_1_a02390,0.3271118702591153,1,0,0
9,sace_57_1_a02410,0.3271118702591153,1,0,0
9,sace_46_1_a02400,0.3271118702591153,1,0,0
9,sace_56_1_a02020,0.3271118702591153,1,0,0
9,sace_24_1_2300,0.3271118702591153,1,0,0
9,sace_40_1_a02390,0.3271118702591153,1,0,0
9,sace_59_110_df00100,0.3271118702591153,1,0,0
9,sace_47_1_a02400,0.327111870259115,0.9999999999999987,0,0
9,sace_7_1_a02410,0.3271118702591156,1.000000000000002,0,0
9,sace_52_1_a02400_AND_sace_52_1_a02410,0.3271118702591153,1,0,0
9,sace_25_1_a02400,0.3271118702591156,1.000000000000002,0,0
9,sace_1_ydr011w,0.3271118702591153,1,0,0
9,sace_16_1_a02380,0.3271118702591153,1,0,0
9,sace_45_1_a02420,0.3271118702591153,1,0,0
9,sace_48_1_a02380,0.3271118702591153,1,0,0
9,sace_60_4_d02440,0.3271118702591153,1,0,0
9,Node123,0.3271118702591153,1,0,0
9,sapa_14_1_a02440,0.3271118702591153,1,0,0
9,sapa_8_1_2350,0.3271118702591153,1,0,0
9,Node163,0.3271118702591156,1.000000000000002,0,0
9,sapa_11_1_a02470,0.3271118702591153,1,0,0
9,sapa_25_1_a02460,0.3271118702591153,1,0,0
9,sapa_4_1_a02470,0.3271118702591153,1,0,0
9,sapa_5_1_2350,0.3271118702591156,1.000000000000002,0,0
9,sapa_9_1_2360,0.3271118702591153,1,0,0
9,Node166,0.3271118702591156,1.000000000000002,0,0
9,Node162,0.3271118702591153,1,0,0
9,sapa_18_1_2390,0.3271118702591156,1.000000000000002,0,0
9,sapa_2_1_a02460,0.3271118702591153,1,0,0
9,sapa_23_1_a02480,0.3271118702591153,1,0,0
9,sapa_3_1_a02470,0.3271118702591153,1,0,0
9,Node175,0.3271118702591153,1,0,0
9,sapa_17_1_2380,0.3271118702591153,1,0,0
9,sapa_7_1_2370,0.3271118702591156,1.000000000000002,0,0
9,Node174,0.3271118702591153,1,0,0
9,Node172,0.3271118702591156,1.000000000000002,0,0
9,Node161,0.3271118702591156,1.000000000000002,0,0
9,Node122,0.3271118702591153,1,0,0
9,Node120,0.3271118702591153,1,0,0
9,Node118,0.3271118702591153,1,0,0
9,saku_1_4.262,0.327111870259115,0.9999999999999987,0,0
9,Node117,0.3271118702591153,1,0,0
9,Node113,0.3271118702591156,1.000000000000002,0,0
9,Node109,0.3271118702591153,1,0,0
9,Node95,0.3271118702591153,1,0,0
9,Node87,0.3271118702591156,1.000000000000002,0,0
9,sami_1_17.26,0.3271118702591156,1.000000000000002,0,0
9,saeu_1_2_b00130,0.327111870259115,0.9999999999999987,0,0
9,sauv_1_7.3,0.3271118702591153,1,0,0
9,Node185,0.3271118702591153,1,0,0
9,saar_1_8_h03780,0.3271118702591156,1.000000000000002,0,0
9,saku_1_14.404,0.327111870259115,0.9999999999999987,0,0
9,sami_1_14.399,0.3271118702591153,1,0,0
9,sapa_18_8_3730,0.3271118702591153,1,0,0
9,sapa_3_8_h03890,0.3271118702591153,1,0,0
9,sapa_16_8_h03890,0.3271118702591153,1,0,0
9,sapa_17_8_3730,0.3271118702591153,1,0,0
9,sapa_2_8_h03860,0.3271118702591153,1,0,0
9,sapa_7_8_3740,0.3271118702591153,1,0,0
9,sapa_23_8_h03850,0.3271118702591153,1,0,0
9,Node198,0.3271118702591156,1.000000000000002,0,0
9,Node196,0.3271118702591153,1,0,0
9,sapa_13_8_h03820,0.3271118702591153,1,0,0
9,sapa_8_8_3750,0.3271118702591153,1,0,0
9,Node206,0.3271118702591153,1,0,0
9,sapa_10_8_3760,0.3271118702591153,1,0,0
9,sapa_11_8_h03830,0.3271118702591153,1,0,0
9,sapa_5_8_3700,0.3271118702591153,1,0,0
9,sapa_19_8_h03900,0.3271118702591153,1,0,0
9,sapa_24_8_h03850,0.3271118702591153,1,0,0
9,Node214,0.3271118702591153,1,0,0
9,sapa_1_8_h03820,0.3271118702591153,1,0,0
9,sapa_21_8_h03870,0.3271118702591153,1,0,0
9,Node217,0.3271118702591153,1,0,0
9,sapa_4_8_h03850,0.3271118702591153,1,0,0
9,sapa_20_8_h03860,0.3271118702591153,1,0,0
9,sapa_22_8_h03900,0.3271118702591153,1,0,0
9,sapa_25_8_h03870,0.3271118702591153,1,0,0
9,sapa_6_8_3750,0.3271118702591153,1,0,0
9,sapa_9_8_3720,0.3271118702591153,1,0,0
9,Node211,0.3271118702591153,1,0,0
9,Node209,0.3271118702591153,1,0,0
9,Node205,0.3271118702591153,1,0,0
9,Node195,0.3271118702591156,1.000000000000002,0,0
9,sace_14_7_g00150,0.3271118702591153,1,0,0
9,sace_19_7_3840,0.3271118702591153,1,0,0
9,sace_2_8_h03860,0.3271118702591153,1,0,0
9,Node233,0.3271118702591153,1,0,0
9,sace_6_169_fm00160,0.3271118702591156,1.000000000000002,0,0
9,Node232,0.3271118702591153,1,0,0
9,sace_40_8_h03830,0.3271118702591153,1,0,0
9,sace_24_8_3780,0.3271118702591156,1.000000000000002,0,0
9,Node231,0.3271118702591153,1,0,0
9,sace_53_29_ac00130,0.3271118702591156,1.000000000000002,0,0
9,sace_1_ynr070w,0.3271118702591153,1,0,0
9,sace_15_7_g03870,0.3271118702591153,1,0,0
9,Node229,0.3271118702591153,1,0,0
9,sace_4_8_h03690,0.3271118702591156,1.000000000000002,0,0
9,sace_5_78_bz00120,0.3271118702591153,1,0,0
9,Node242,0.3271118702591153,1,0,0
9,Node228,0.3271118702591156,1.000000000000002,0,0
9,sace_32_7_3770,0.3271118702591153,1,0,0
9,sace_7_7_g03880,0.3271118702591153,1,0,0
9,Node227,0.3271118702591153,1,0,0
9,sace_21_7_3790,0.3271118702591153,1,0,0
9,sace_59_336_lx00100,0.3271118702591153,1,0,0
9,sace_46_8_h03910,0.3271118702591153,1,0,0
9,sace_45_7_g03890,0.3271118702591153,1,0,0
9,Node250,0.3271118702591156,1.000000000000002,0,0
9,sace_25_7_g03880,0.3271118702591153,1,0,0
9,Node249,0.3271118702591153,1,0,0
9,sace_37_7_g03850,0.3271118702591153,1,0,0
9,sace_9_7_g00180,0.3271118702591156,1.000000000000002,0,0
9,sace_60_6_f03350,0.3271118702591153,1,0,0
9,Node257,0.3271118702591156,1.000000000000002,0,0
9,Node255,0.3271118702591153,1,0,0
9,sace_17_7_g03930,0.3271118702591153,1,0,0
9,Node254,0.3271118702591153,1,0,0
9,sace_23_7_3860,0.3271118702591156,1.000000000000002,0,0
9,sace_43_7_g03870,0.3271118702591153,1,0,0
9,Node262,0.3271118702591153,1,0,0
9,sace_35_7_3840,0.3271118702591153,1,0,0
9,Node261,0.3271118702591153,1,0,0
9,sace_31_7_3780,0.3271118702591153,1,0,0
9,sace_58_71_bs00120_AND_sace_58_71_bs00110,0.3271118702591153,1,0,0
9,sace_34_8_3770,0.3271118702591153,1,0,0
9,sace_57_8_h03900,0.3271118702591156,1.000000000000002,0,0
9,sace_56_17_q01110,0.3271118702591153,1,0,0
9,sace_49_8_h03830,0.3271118702591153,1,0,0
9,sace_8_73_bu00100,0.3271118702591153,1,0,0
9,Node226,0.3271118702591153,1,0,0
9,Node194,0.3271118702591153,1,0,0
9,Node192,0.3271118702591153,1,0,0
9,Node190,0.3271118702591153,1,0,0
9,Node188,0.3271118702591153,1,0,0
9,Node184,0.3271118702591156,1.000000000000002,0,0
9,Node182,0.3271118702591153,1,0,0
9,Node86,0.3271118702591156,1.000000000000002,0,0
9,zyro_1_a04114g,0.327111870259115,0.9999999999999987,0,0
9,zyro_1_b14762g,0.3271118702591153,1,0,0
9,Node275,0.3271118702591156,1.000000000000002,0,0
9,zyba_2_14_n01490,0.3271118702591156,1.000000000000002,0,0
9,zyba_2_33_ag00120,0.3271118702591156,1.000000000000002,0,0
9,Node279,0.3271118702591156,1.000000000000002,0,0
9,zyba_1_02055_AND_zyba_1_02056,0.3271118702591153,1,0,0
9,zyba_2_2_b00600,0.3271118702591153,1,0,0
9,zyba_1_07912,0.3271118702591156,1.000000000000002,0,0
9,zyba_3_3_c03460,0.3271118702591153,1,0,0
9,Node287,0.3271118702591156,1.000000000000002,0,0
9,Node285,0.3271118702591153,1,0,0
9,Node283,0.3271118702591156,1.000000000000002,0,0
9,zyba_1_04634,0.3271118702591156,1.000000000000002,0,0
9,zyba_2_1_a00860,0.3271118702591153,1,0,0
9,zyba_1_06675,0.3271118702591156,1.000000000000002,0,0
9,zyba_3_2_b02230,0.3271118702591153,1,0,0
9,Node294,0.3271118702591153,1,0,0
9,Node292,0.3271118702591153,1,0,0
9,Node290,0.327111870259115,0.9999999999999987,0,0
9,Node282,0.3271118702591156,1.000000000000002,0,0
9,Node278,0.3271118702591153,1,0,0
9,Node274,0.3271118702591153,1,0,0
9,tode_1_d04040,0.3271118702591158,1.000000000000002,0,0
9,Node273,0.3271118702591156,1.000000000000002,0,0
9,Node85,0.3271118702591156,1.000000000000002,0,0
9,Node81,0.3271118702591153,1,0,0
9,lath_1_a01914g,0.3271118702591156,1.000000000000002,0,0
9,lawa_1_23.5161,0.3271118702591153,1,0,0
9,Node299,0.3271118702591153,1,0,0
9,lakl_1_c11616g,0.327111870259115,0.9999999999999987,0,0
9,Node298,0.3271118702591153,1,0,0
9,Node80,0.3271118702591156,1.000000000000002,0,0
9,ercy_1_3604,0.3271118702591156,1.000000000000002,0,0
9,asac_1_6_f03560,0.3271118702591153,1,0,0
9,ergo_1_abr125c,0.3271118702591153,1,0,0
9,Node305,0.327111870259115,0.9999999999999987,0,0
9,Node303,0.3271118702591153,1,0,0
9,Node79,0.3271118702591156,1.000000000000002,0,0
9,klae_1_14_n00120,0.3271118702591153,1,0,0
9,klwi_1_33_ag00170,0.3271118702591153,1,0,0
9,klla_1_d03432g,0.3271118702591153,1,0,0
9,klma_1_1_a01880,0.327111870259115,0.9999999999999987,0,0
9,Node312,0.3271118702591156,1.000000000000002,0,0
9,Node310,0.3271118702591156,1.000000000000002,0,0
9,Node308,0.3271118702591156,1.000000000000002,0,0
9,Node78,0.3271118702591156,1.000000000000002,0,0
9,Node76,0.3271118702591156,1.000000000000002,0,0
9,wian_1_3_c04380,0.3271118702591156,1.000000000000002,0,0
9,wian_1_3_c04390,0.3271118702591156,1.000000000000002,0,0
9,wian_1_7_g01010,0.3271118702591156,1.000000000000002,0,0
9,Node317,0.3271118702591156,1.000000000000002,0,0
9,Node315,0.3271118702591156,1.000000000000002,0,0
9,Node75,0.3271118702591156,1.000000000000002,0,0
9,Node5,0.327111870259115,0.9999999999999987,0,0
9,bain_1_8_h00410,0.3271118702591156,1.000000000000002,0,0
9,bain_1_1_a00100,0.3271118702591153,1,0,0
9,bain_1_17_q00380,0.3271118702591153,1,0,0
9,Node322,0.3271118702591153,1,0,0
9,Node320,0.3271118702591156,1.000000000000002,0,0
9,Node4,0.3271118702591153,1,0,0
9,asru_1_13_m01190,0.3271118702591156,1.000000000000002,0,0
9,asru_1_15_o00450,0.327111870259115,0.9999999999999987,0,0
9,Node325,0.3271118702591156,1.000000000000002,0,0
9,Node3,0.3271118702591153,1,0,0
10,wian_1_1_a02920,0.04437694089999999,1,0,0
10,wian_1_1_a02930,0.04437694089999999,1,0,0
10,debr_2_5_e03380,0.04437694089999999,1,0,0
10,caar_1_13_m01420,0.04437694089999999,1,0,0
10,caar_1_14_n01430,0.04437694089999999,1,0,0
10,Node13,0.04437694089999999,1,0,0
10,hapo_1_1_a07220,0.04437694089999999,1,0,0
10,ogpa_1_1_a01680,0.04437694089999999,1,0,0
10,Node16,0.04437694089999999,1,0,0
10,Node12,0.04437694089999999,1,0,0
10,pime_1_1_a12110,0.04437694089999999,1,0,0
10,piku_1_96_cr00180,0.04437694089999999,1,0,0
10,pime_1_4_d03240,0.04437694089999999,1,0,0
10,Node22,0.04437694089999999,1,0,0
10,Node20,0.04437694089999999,1,0,0
10,pime_1_1_a07690,0.04437694089999999,1,0,0
10,piku_1_227_hs00100,0.04437694089999999,1,0,0
10,pime_1_5_e05800,0.04437694089999999,1,0,0
10,Node27,0.04437694089999999,1,0,0
10,Node25,0.04437694089999999,1,0,0
10,Node19,0.04437694089999999,1,0,0
10,Node11,0.04437694089999999,1,0,0
10,Node9,0.04437694089999999,1,0,0
10,kopa_1_2_b10040,0.04437694089999999,1,0,0
10,kopa_2_7_g00500,0.04437694089999999,1,0,0
10,Node30,0.04437694089999999,1,0,0
10,Node8,0.04437694089999999,1,0,0
10,pata_1_2_b05590,0.04437694089999999,1,0,0
10,Node7,0.04437694089999999,1,0,0
10,mebi_1_8_h00300,0.04437694089999999,1,0,0
10,spar_1_5_e03260,0.04437694089999999,1,0,0
10,sppa_1_7_g03160,0.04437694089999999,1,0,0
10,Node38,0.04437694089999999,1,0,0
10,loel_1_04930,0.04437694089999999,1,0,0
10,caor_1_h02090,0.04437694089999999,1,0,0
10,capa_1_600750,0.04437694089999999,1,0,0
10,Node44,0.04437694089999999,1,0,0
10,Node42,0.04437694089999999,1,0,0
10,cadu_1_64350,0.04437694089999999,1,0,0
10,caal_2_04989,0.04437694089999999,1,0,0
10,caal_1_19.5759,0.04437694089999999,1,0,0
10,Node53,0.04437694089999999,1,0,0
10,caal_3_29_ac00530,0.04437694089999999,1,0,0
10,caal_11_25_y00230,0.04437694089999999,1,0,0
10,caal_4_4_d03320,0.04437694089999999,1,0,0
10,Node56,0.04437694089999999,1,0,0
10,Node52,0.04437694089999999,1,0,0
10,caal_6_4_d03280,0.04437694089999999,1,0,0
10,caal_5_30_ad00540,0.04437694089999999,1,0,0
10,caal_8_3_c03320,0.04437694089999999,1,0,0
10,caal_12_26_z00530,0.04437694089999999,1,0,0
10,Node51,0.04437694089999999,1,0,0
10,caal_10_3_c03340,0.04437694089999999,1,0,0
10,Node50,0.04437694089999999,1,0,0
10,Node48,0.04437694089999999,1,0,0
10,catr_1_05498,0.04437694089999999,1,0,0
10,catr_1_01205,0.04437694089999999,1,0,0
10,Node66,0.04437694089999999,1,0,0
10,catr_1_05971,0.04437694089999999,1,0,0
10,Node65,0.04437694089999999,1,0,0
10,Node47,0.04437694089999999,1,0,0
10,Node41,0.04437694089999999,1,0,0
10,Node37,0.04437694089999999,1,0,0
10,scst_1_3_c02890,0.04437694089999999,1,0,0
10,deha_1_a03696g,0.04437694089999999,1,0,0
10,deha_2_5_e00720,0.04437694089999999,1,0,0
10,Node72,0.04437694089999999,1,0,0
10,Node70,0.04437694089999999,1,0,0
10,Node36,0.04437694089999999,1,0,0
10,Node34,0.04437694089999999,1,0,0
10,Node6,0.04437694089999999,1,0,0
10,lakl_1_h21010g,0.04437694090000088,1.000000000000021,0,0
10,teph_1_a04220,0.04437694089999999,1,0,0
10,vapo_1_1037.47,0.04437694089999999,1,0,0
10,Node82,0.04437694089999999,1,0,0
10,tebl_1_i01760,0.04437694090000088,1.000000000000021,1,0
10,tebl_1_g02820,0.04437694090000088,1.000000000000021,0,0
10,Node89,0.04437694090000088,1.000000000000021,0,0
10,teph_1_m00640,0.04437694089999999,1,0,0
10,vapo_1_1036.28,0.04437694089999999,1,0,0
10,Node92,0.04437694089999999,1,0,0
10,Node88,0.04437694090000088,1.000000000000021,0,0
10,kaaf_1_c00820,0.04437694089999999,1,0,0
10,kaaf_1_c00830,0.04437694089999999,1,0,0
10,Node97,0.04437694089999999,1,0,0
10,nada_1_g01840,0.04437694089999999,1,0,0
10,naca_1_e01630,0.04437694089999999,1,0,0
10,Node101,0.04437694089999999,1,0,0
10,naca_1_e01650,0.04437694089999999,1,0,0
10,naca_1_e01640,0.04437694089999999,1,0,0
10,Node105,0.04437694089999999,1,0,0
10,nada_1_g01850,0.04437694089999999,1,0,0
10,Node104,0.04437694089999999,1,0,0
10,Node100,0.04437694089999999,1,0,0
10,Node96,0.04437694089999999,1,0,0
10,cagl_1_i04862g,0.04437694089999999,1,0,0
10,kana_1_k01350,0.04437694089999999,1,0,0
10,Node110,0.04437694089999999,1,0,0
10,saba_1_58_bf00280,0.04437694089999999,1,0,0
10,saeu_1_4_d02400,0.04437694089999999,1,0,0
10,Node114,0.04437694089999999,1,0,0
10,saar_1_2_b02590,0.04437694089999999,1,0,0
10,sami_1_4.244,0.04437694089999999,1,0,0
10,sace_5_33_ag00510,0.04437694089999999,1,0,0
10,sace_4_1_a02360,0.04437694089999999,1,0,0
10,sace_31_1_2300,0.04437694089999999,1,0,0
10,sace_17_1_a02410,0.04437694089999999,1,0,0
10,sace_6_120_dp00100,0.04437694089999999,1,0,0
10,Node128,0.04437694089999999,1,0,0
10,sace_21_1_2310,0.04437694089999999,1,0,0
10,sace_23_1_2290,0.04437694089999999,1,0,0
10,sace_22_1_2300,0.04437694089999999,1,0,0
10,sace_29_1_2290,0.04437694089999999,1,0,0
10,sace_34_1_2320,0.04437694089999999,1,0,0
10,sace_58_25_y00780,0.04437694089999999,1,0,0
10,sace_37_1_a02430,0.04437694089999999,1,0,0
10,sace_15_1_a02420,0.04437694089999999,1,0,0
10,Node138,0.04437694089999999,1,0,0
10,sace_9_1_a02440,0.04437694089999999,1,0,0
10,Node137,0.04437694089999999,1,0,0
10,Node126,0.04437694089999999,1,0,0
10,sace_50_1_a02410_AND_sace_50_1_a02420,0.04437694089999999,1,0,0
10,sace_49_1_a02460,0.04437694089999999,1,0,0
10,sace_8_2_b02430,0.04437694089999999,1,0,0
10,sace_2_1_a02390,0.04437694089999999,1,0,0
10,sace_57_1_a02410,0.04437694089999999,1,0,0
10,sace_46_1_a02400,0.04437694089999999,1,0,0
10,sace_56_1_a02020,0.04437694089999999,1,0,0
10,sace_24_1_2300,0.04437694089999999,1,0,0
10,sace_40_1_a02390,0.04437694089999999,1,0,0
10,sace_59_110_df00100,0.04437694089999999,1,0,0
10,sace_47_1_a02400,0.04437694089999999,1,0,0
10,sace_7_1_a02410,0.04437694089999999,1,0,0
10,sace_52_1_a02400_AND_sace_52_1_a02410,0.04437694089999999,1,0,0
10,sace_25_1_a02400,0.04437694089999999,1,0,0
10,sace_1_ydr011w,0.04437694089999999,1,0,0
10,sace_16_1_a02380,0.04437694089999999,1,0,0
10,sace_45_1_a02420,0.04437694089999999,1,0,0
10,sace_48_1_a02380,0.04437694089999999,1,0,0
10,sace_60_4_d02440,0.04437694089999999,1,0,0
10,Node123,0.04437694089999999,1,0,0
10,sapa_14_1_a02440,0.04437694089999999,1,0,0
10,sapa_8_1_2350,0.04437694089999999,1,0,0
10,Node163,0.04437694089999999,1,0,0
10,sapa_11_1_a02470,0.04437694089999999,1,0,0
10,sapa_25_1_a02460,0.04437694089999999,1,0,0
10,sapa_4_1_a02470,0.04437694089999999,1,0,0
10,sapa_5_1_2350,0.04437694089999999,1,0,0
10,sapa_9_1_2360,0.04437694089999999,1,0,0
10,Node166,0.04437694089999999,1,0,0
10,Node162,0.04437694089999999,1,0,0
10,sapa_18_1_2390,0.04437694089999999,1,0,0
10,sapa_2_1_a02460,0.04437694089999999,1,0,0
10,sapa_23_1_a02480,0.04437694089999999,1,0,0
10,sapa_3_1_a02470,0.04437694089999999,1,0,0
10,Node175,0.04437694089999999,1,0,0
10,sapa_17_1_2380,0.04437694089999999,1,0,0
10,sapa_7_1_2370,0.04437694089999999,1,0,0
10,Node174,0.04437694089999999,1,0,0
10,Node172,0.04437694089999999,1,0,0
10,Node161,0.04437694089999999,1,0,0
10,Node122,0.04437694089999999,1,0,0
10,Node120,0.04437694089999999,1,0,0
10,Node118,0.04437694089999999,1,0,0
10,saku_1_4.262,0.04437694089999999,1,0,0
10,Node117,0.04437694089999999,1,0,0
10,Node113,0.04437694089999999,1,0,0
10,Node109,0.04437694089999999,1,0,0
10,Node95,0.04437694089999999,1,0,0
10,Node87,0.04437694090000088,1.000000000000021,0,0
10,sami_1_17.26,0.04437694089999999,1,0,0
10,saeu_1_2_b00130,0.04437694089999999,1,0,0
10,sauv_1_7.3,0.04437694089999999,1,0,0
10,Node185,0.04437694090000088,1.000000000000021,0,0
10,saar_1_8_h03780,0.04437694089999999,1,0,0
10,saku_1_14.404,0.04437694089999999,1,0,0
10,sami_1_14.399,0.04437694089999999,1,0,0
10,sapa_18_8_3730,0.04437694089999999,1,0,0
10,sapa_3_8_h03890,0.04437694089999999,1,0,0
10,sapa_16_8_h03890,0.04437694089999999,1,0,0
10,sapa_17_8_3730,0.04437694089999999,1,0,0
10,sapa_2_8_h03860,0.04437694089999999,1,0,0
10,sapa_7_8_3740,0.04437694089999999,1,0,0
10,sapa_23_8_h03850,0.04437694089999999,1,0,0
10,Node198,0.04437694089999999,1,0,0
10,Node196,0.04437694089999999,1,0,0
10,sapa_13_8_h03820,0.04437694089999999,1,0,0
10,sapa_8_8_3750,0.04437694089999999,1,0,0
10,Node206,0.04437694089999999,1,0,0
10,sapa_10_8_3760,0.04437694089999999,1,0,0
10,sapa_11_8_h03830,0.04437694089999999,1,0,0
10,sapa_5_8_3700,0.04437694089999999,1,0,0
10,sapa_19_8_h03900,0.04437694089999999,1,0,0
10,sapa_24_8_h03850,0.04437694089999999,1,0,0
10,Node214,0.04437694089999999,1,0,0
10,sapa_1_8_h03820,0.04437694089999999,1,0,0
10,sapa_21_8_h03870,0.04437694089999999,1,0,0
10,Node217,0.04437694089999999,1,0,0
10,sapa_4_8_h03850,0.04437694089999999,1,0,0
10,sapa_20_8_h03860,0.04437694089999999,1,0,0
10,sapa_22_8_h03900,0.04437694089999999,1,0,0
10,sapa_25_8_h03870,0.04437694089999999,1,0,0
10,sapa_6_8_3750,0.04437694089999999,1,0,0
10,sapa_9_8_3720,0.04437694089999999,1,0,0
10,Node211,0.04437694089999999,1,0,0
10,Node209,0.04437694089999999,1,0,0
10,Node205,0.04437694089999999,1,0,0
10,Node195,0.04437694089999999,1,0,0
10,sace_14_7_g00150,0.04437694089999999,1,0,0
10,sace_19_7_3840,0.04437694089999999,1,0,0
10,sace_2_8_h03860,0.04437694089999999,1,0,0
10,Node233,0.04437694089999999,1,0,0
10,sace_6_169_fm00160,0.04437694089999999,1,0,0
10,Node232,0.04437694089999999,1,0,0
10,sace_40_8_h03830,0.04437694089999999,1,0,0
10,sace_24_8_3780,0.04437694089999999,1,0,0
10,Node231,0.04437694089999999,1,0,0
10,sace_53_29_ac00130,0.04437694089999999,1,0,0
10,sace_1_ynr070w,0.04437694089999999,1,0,0
10,sace_15_7_g03870,0.04437694089999999,1,0,0
10,Node229,0.04437694089999999,1,0,0
10,sace_4_8_h03690,0.04437694089999999,1,0,0
10,sace_5_78_bz00120,0.04437694089999999,1,0,0
10,Node242,0.04437694089999999,1,0,0
10,Node228,0.04437694089999999,1,0,0
10,sace_32_7_3770,0.04437694089999999,1,0,0
10,sace_7_7_g03880,0.04437694089999999,1,0,0
10,Node227,0.04437694089999999,1,0,0
10,sace_21_7_3790,0.04437694089999999,1,0,0
10,sace_59_336_lx00100,0.04437694089999999,1,0,0
10,sace_46_8_h03910,0.04437694089999999,1,0,0
10,sace_45_7_g03890,0.04437694089999999,1,0,0
10,Node250,0.04437694089999999,1,0,0
10,sace_25_7_g03880,0.04437694089999999,1,0,0
10,Node249,0.04437694090000088,1.000000000000021,0,0
10,sace_37_7_g03850,0.04437694089999999,1,0,0
10,sace_9_7_g00180,0.04437694089999999,1,0,0
10,sace_60_6_f03350,0.04437694089999999,1,0,0
10,Node257,0.04437694089999999,1,0,0
10,Node255,0.04437694089999999,1,0,0
10,sace_17_7_g03930,0.04437694089999999,1,0,0
10,Node254,0.04437694089999999,1,0,0
10,sace_23_7_3860,0.04437694089999999,1,0,0
10,sace_43_7_g03870,0.04437694089999999,1,0,0
10,Node262,0.04437694089999999,1,0,0
10,sace_35_7_3840,0.04437694089999999,1,0,0
10,Node261,0.04437694089999999,1,0,0
10,sace_31_7_3780,0.04437694089999999,1,0,0
10,sace_58_71_bs00120_AND_sace_58_71_bs00110,0.04437694089999999,1,0,0
10,sace_34_8_3770,0.04437694089999999,1,0,0
10,sace_57_8_h03900,0.04437694089999999,1,0,0
10,sace_56_17_q01110,0.04437694089999999,1,0,0
10,sace_49_8_h03830,0.04437694089999999,1,0,0
10,sace_8_73_bu00100,0.04437694089999999,1,0,0
10,Node226,0.04437694090000088,1.000000000000021,0,0
10,Node194,0.04437694090000088,1.000000000000021,0,0
10,Node192,0.04437694089999999,1,0,0
10,Node190,0.04437694089999999,1,0,0
10,Node188,0.04437694089999999,1,0,0
10,Node184,0.04437694089999999,1,0,0
10,Node182,0.04437694089999999,1,0,0
10,Node86,0.04437694089999999,1,0,0
10,zyro_1_a04114g,0.04437694089999999,1,0,0
10,zyro_1_b14762g,0.04437694089999999,1,0,0
10,Node275,0.04437694089999999,1,0,0
10,zyba_2_14_n01490,0.04437694089999999,1,0,0
10,zyba_2_33_ag00120,0.04437694089999999,1,0,0
10,Node279,0.04437694089999999,1,0,0
10,zyba_1_02055_AND_zyba_1_02056,0.04437694089999999,1,0,0
10,zyba_2_2_b00600,0.04437694089999999,1,0,0
10,zyba_1_07912,0.04437694089999999,1,0,0
10,zyba_3_3_c03460,0.04437694089999999,1,0,0
10,Node287,0.04437694089999999,1,0,0
10,Node285,0.04437694089999999,1,0,0
10,Node283,0.04437694089999999,1,0,0
10,zyba_1_04634,0.04437694089999999,1,0,0
10,zyba_2_1_a00860,0.04437694089999999,1,0,0
10,zyba_1_06675,0.04437694089999999,1,0,0
10,zyba_3_2_b02230,0.04437694089999999,1,0,0
10,Node294,0.04437694089999999,1,0,0
10,Node292,0.04437694089999999,1,0,0
10,Node290,0.04437694089999999,1,0,0
10,Node282,0.04437694089999999,1,0,0
10,Node278,0.04437694089999999,1,0,0
10,Node274,0.04437694089999999,1,0,0
10,tode_1_d04040,0.04437694089999999,1,0,0
10,Node273,0.04437694089999999,1,0,0
10,Node85,0.04437694089999999,1,0,0
10,Node81,0.04437694089999999,1,0,0
10,lath_1_a01914g,0.04437694089999999,1,0,0
10,lawa_1_23.5161,0.04437694089999999,1,0,0
10,Node299,0.04437694089999999,1,0,0
10,lakl_1_c11616g,0.04437694089999999,1,0,0
10,Node298,0.04437694089999999,1,0,0
10,Node80,0.04437694090000088,1.000000000000021,0,0
10,ercy_1_3604,0.04437694089999999,1,0,0
10,asac_1_6_f03560,0.04437694090000088,1.000000000000021,0,0
10,ergo_1_abr125c,0.04437694089999999,1,0,0
10,Node305,0.04437694089999999,1,0,0
10,Node303,0.04437694089999999,1,0,0
10,Node79,0.04437694089999999,1,0,0
10,klae_1_14_n00120,0.04437694089999999,1,0,0
10,klwi_1_33_ag00170,0.04437694089999999,1,0,0
10,klla_1_d03432g,0.04437694089999999,1,0,0
10,klma_1_1_a01880,0.04437694089999999,1,0,0
10,Node312,0.04437694089999999,1,0,0
10,Node310,0.04437694089999999,1,0,0
10,Node308,0.04437694089999999,1,0,0
10,Node78,0.04437694089999999,1,0,0
10,Node76,0.04437694089999999,1,0,0
10,wian_1_3_c04380,0.04437694089999999,1,0,0
10,wian_1_3_c04390,0.04437694089999999,1,0,0
10,wian_1_7_g01010,0.04437694089999999,1,0,0
10,Node317,0.04437694089999999,1,0,0
10,Node315,0.04437694089999999,1,0,0
10,Node75,0.04437694089999999,1,0,0
10,Node5,0.04437694090000088,1.000000000000021,0,0
10,bain_1_8_h00410,0.04437694089999999,1,0,0
10,bain_1_1_a00100,0.04437694089999999,1,0,0
10,bain_1_17_q00380,0.04437694089999999,1,0,0
10,Node322,0.04437694089999999,1,0,0
10,Node320,0.04437694089999999,1,0,0
10,Node4,0.04437694089999999,1,0,0
10,asru_1_13_m01190,0.04437694089999999,1,0,0
10,asru_1_15_o00450,0.04437694089999999,1,0,0
10,Node325,0.04437694089999999,1,0,0
10,Node3,0.04437694089999999,1,0,0
14,wian_1_1_a02920,0.9999999989996649,1.000000036625865,0,0
14,wian_1_1_a02930,0.9999999989996649,1.000000036625865,0,0
14,debr_2_5_e03380,0.9999999989996649,1.000000036625865,0,0
14,caar_1_13_m01420,0.9999999989996649,1.000000036625865,0,0
14,caar_1_14_n01430,0.9999999989996649,1.000000036625865,0,0
14,Node13,0.9999999989996649,1.000000036625865,0,0
14,hapo_1_1_a07220,0.9999999989996649,1.000000036625865,0,0
14,ogpa_1_1_a01680,0.9999999989996649,1.000000036625865,0,0
14,Node16,0.9999999989996649,1.000000036625865,0,0
14,Node12,0.9999999989996649,1.000000036625865,0,0
14,pime_1_1_a12110,0.9999999989996649,1.000000036625865,0,0
14,piku_1_96_cr00180,0.9999999989996649,1.000000036625865,0,0
14,pime_1_4_d03240,0.9999999989996649,1.000000036625865,0,0
14,Node22,0.9999999989996649,1.000000036625865,0,0
14,Node20,0.9999999989996649,1.000000036625865,0,0
14,pime_1_1_a07690,0.9999999989996649,1.000000036625865,0,0
14,piku_1_227_hs00100,0.9999999989996649,1.000000036625865,0,0
14,pime_1_5_e05800,0.9999999989996649,1.000000036625865,0,0
14,Node27,0.9999999989996649,1.000000036625865,0,0
14,Node25,0.9999999989996649,1.000000036625865,0,0
14,Node19,0.9999999989996649,1.000000036625865,0,0
14,Node11,0.9999999989996649,1.000000036625865,0,0
14,Node9,0.9999999989996649,1.000000036625865,0,0
14,kopa_1_2_b10040,0.9999999989996649,1.000000036625865,0,0
14,kopa_2_7_g00500,0.9999999989996649,1.000000036625865,0,0
14,Node30,0.9999999989996649,1.000000036625865,0,0
14,Node8,0.9999999989996649,1.000000036625865,0,0
14,pata_1_2_b05590,0.9999999989996649,1.000000036625865,0,0
14,Node7,0.9999999989996649,1.000000036625865,0,0
14,mebi_1_8_h00300,0.9999999989996649,1.000000036625865,0,0
14,spar_1_5_e03260,0.9999999989996649,1.000000036625865,0,0
14,sppa_1_7_g03160,0.9999999989996649,1.000000036625865,0,0
14,Node38,0.9999999989996649,1.000000036625865,0,0
14,loel_1_04930,0.9999999989996649,1.000000036625865,0,0
14,caor_1_h02090,0.9999999989996649,1.000000036625865,0,0
14,capa_1_600750,0.9999999989996649,1.000000036625865,0,0
14,Node44,0.9999999989996649,1.000000036625865,0,0
14,Node42,0.9999999989996649,1.000000036625865,0,0
14,cadu_1_64350,0.9999999989996649,1.000000036625865,0,0
14,caal_2_04989,0.9999999989996649,1.000000036625865,0,0
14,caal_1_19.5759,0.9999999989996649,1.000000036625865,0,0
14,Node53,0.9999999989996649,1.000000036625865,0,0
14,caal_3_29_ac00530,0.9999999989996649,1.000000036625865,0,0
14,caal_11_25_y00230,0.9999999989996649,1.000000036625865,0,0
14,caal_4_4_d03320,0.9999999989996649,1.000000036625865,0,0
14,Node56,0.9999999989996649,1.000000036625865,0,0
14,Node52,0.9999999989996649,1.000000036625865,0,0
14,caal_6_4_d03280,0.9999999989996649,1.000000036625865,0,0
14,caal_5_30_ad00540,0.9999999989996649,1.000000036625865,0,0
14,caal_8_3_c03320,0.9999999989996649,1.000000036625865,0,0
14,caal_12_26_z00530,0.9999999989996649,1.000000036625865,0,0
14,Node51,0.9999999989996649,1.000000036625865,0,0
14,caal_10_3_c03340,0.9999999989996649,1.000000036625865,0,0
14,Node50,0.9999999989996649,1.000000036625865,0,0
14,Node48,0.9999999989996649,1.000000036625865,0,0
14,catr_1_05498,0.9999999989996649,1.000000036625865,0,0
14,catr_1_01205,0.9999999989996649,1.000000036625865,0,0
14,Node66,0.9999999989996649,1.000000036625865,0,0
14,catr_1_05971,0.9999999989996649,1.000000036625865,0,0
14,Node65,0.9999999989996649,1.000000036625865,0,0
14,Node47,0.9999999989996649,1.000000036625865,0,0
14,Node41,0.9999999989996649,1.000000036625865,0,0
14,Node37,0.9999999989996649,1.000000036625865,0,0
14,scst_1_3_c02890,0.9999999989996649,1.000000036625865,0,0
14,deha_1_a03696g,0.9999999989996649,1.000000036625865,0,0
14,deha_2_5_e00720,0.9999999989996649,1.000000036625865,0,0
14,Node72,0.9999999989996649,1.000000036625865,0,0
14,Node70,0.9999999989996649,1.000000036625865,0,0
14,Node36,0.9999999989996649,1.000000036625865,0,0
14,Node34,0.9999999989996649,1.000000036625865,0,0
14,Node6,0.9999999989996649,1.000000036625865,0,0
14,lakl_1_h21010g,0.9999999989996649,1.000000036625865,0,0
14,teph_1_a04220,0.9999999989996649,1.000000036625865,0,0
14,vapo_1_1037.47,0.9999999989996649,1.000000036625865,0,0
14,Node82,0.9999999989996649,1.000000036625865,0,0
14,tebl_1_i01760,0.9999999990015245,1.001862499541198,1,1
14,tebl_1_g02820,0.9999999989996649,1.000000036625865,0,0
14,Node89,0.9999999989994806,0.9998158352793243,0,0
14,teph_1_m00640,0.9999999989996649,1.000000036625865,0,0
14,vapo_1_1036.28,0.9999999989996649,1.000000036625865,0,0
14,Node92,0.9999999989996649,1.000000036625865,0,0
14,Node88,0.9999999989995705,0.9999057081808922,0,0
14,kaaf_1_c00820,0.9999999989996649,1.000000036625865,0,0
14,kaaf_1_c00830,0.9999999989996649,1.000000036625865,0,0
14,Node97,0.9999999989996649,1.000000036625865,0,0
14,nada_1_g01840,0.9999999989996649,1.000000036625865,0,0
14,naca_1_e01630,0.9999999990021573,1.00249787600542,0,2
14,Node101,0.9999999989997836,1.000118804797978,0,0
14,naca_1_e01650,0.9999999989996649,1.000000036625865,0,0
14,naca_1_e01640,0.9999999989996649,1.000000036625865,0,0
14,Node105,0.9999999989996649,1.000000036625865,0,0
14,nada_1_g01850,0.9999999989996649,1.000000036625865,0,0
14,Node104,0.9999999989996649,1.000000036625865,0,0
14,Node100,0.9999999989996343,0.9999695166520579,0,0
14,Node96,0.9999999989996227,0.9999578640625901,0,0
14,cagl_1_i04862g,0.9999999989996649,1.000000036625865,0,0
14,kana_1_k01350,0.9999999989996649,1.000000036625865,0,0
14,Node110,0.9999999989996649,1.000000036625865,0,0
14,saba_1_58_bf00280,0.9999999989996649,1.000000036625865,0,0
14,saeu_1_4_d02400,0.9999999989996649,1.000000036625865,0,0
14,Node114,0.9999999989996649,1.000000036625865,0,0
14,saar_1_2_b02590,0.9999999989996649,1.000000036625865,0,0
14,sami_1_4.244,0.9999999989996649,1.000000036625865,0,0
14,sace_5_33_ag00510,0.9999999989996649,1.000000036625865,0,0
14,sace_4_1_a02360,0.9999999989996649,1.000000036625865,0,0
14,sace_31_1_2300,0.9999999989996649,1.000000036625865,0,0
14,sace_17_1_a02410,0.9999999989996649,1.000000036625865,0,0
14,sace_6_120_dp00100,0.9999999989996649,1.000000036625865,0,0
14,Node128,0.9999999989996649,1.000000036625865,0,0
14,sace_21_1_2310,0.9999999989996649,1.000000036625865,0,0
14,sace_23_1_2290,0.9999999989996649,1.000000036625865,0,0
14,sace_22_1_2300,0.9999999989996649,1.000000036625865,0,0
14,sace_29_1_2290,0.9999999989996649,1.000000036625865,0,0
14,sace_34_1_2320,0.9999999989996649,1.000000036625865,0,0
14,sace_58_25_y00780,0.9999999989996649,1.000000036625865,0,0
14,sace_37_1_a02430,0.9999999989996649,1.000000036625865,0,0
14,sace_15_1_a02420,0.9999999989996649,1.000000036625865,0,0
14,Node138,0.9999999989996649,1.000000036625865,0,0
14,sace_9_1_a02440,0.9999999989996649,1.000000036625865,0,0
14,Node137,0.9999999989996649,1.000000036625865,0,0
14,Node126,0.9999999989996649,1.000000036625865,0,0
14,sace_50_1_a02410_AND_sace_50_1_a02420,0.9999999989996649,1.000000036625865,0,0
14,sace_49_1_a02460,0.9999999989996649,1.000000036625865,0,0
14,sace_8_2_b02430,0.9999999989996649,1.000000036625865,0,0
14,sace_2_1_a02390,0.9999999989996649,1.000000036625865,0,0
14,sace_57_1_a02410,0.9999999989996649,1.000000036625865,0,0
14,sace_46_1_a02400,0.9999999989996649,1.000000036625865,0,0
14,sace_56_1_a02020,0.9999999989996649,1.000000036625865,0,0
14,sace_24_1_2300,0.9999999989996649,1.000000036625865,0,0
14,sace_40_1_a02390,0.9999999989996649,1.000000036625865,0,0
14,sace_59_110_df00100,0.9999999989996649,1.000000036625865,0,0
14,sace_47_1_a02400,0.9999999989996649,1.000000036625865,0,0
14,sace_7_1_a02410,0.9999999989996649,1.000000036625865,0,0
14,sace_52_1_a02400_AND_sace_52_1_a02410,0.9999999989996649,1.000000036625865,0,0
14,sace_25_1_a02400,0.9999999989996649,1.000000036625865,0,0
14,sace_1_ydr011w,0.9999999989996649,1.000000036625865,0,0
14,sace_16_1_a02380,0.9999999989996649,1.000000036625865,0,0
14,sace_45_1_a02420,0.9999999989996649,1.000000036625865,0,0
14,sace_48_1_a02380,0.9999999989996649,1.000000036625865,0,0
14,sace_60_4_d02440,0.9999999989996649,1.000000036625865,0,0
14,Node123,0.9999999989996649,1.000000036625865,0,0
14,sapa_14_1_a02440,0.9999999989996649,1.000000036625865,0,0
14,sapa_8_1_2350,0.9999999989996649,1.000000036625865,0,0
14,Node163,0.9999999989996649,1.000000036625865,0,0
14,sapa_11_1_a02470,0.9999999989996649,1.000000036625865,0,0
14,sapa_25_1_a02460,0.9999999989996649,1.000000036625865,0,0
14,sapa_4_1_a02470,0.9999999989996649,1.000000036625865,0,0
14,sapa_5_1_2350,0.9999999989996649,1.000000036625865,0,0
14,sapa_9_1_2360,0.9999999989996649,1.000000036625865,0,0
14,Node166,0.9999999989996649,1.000000036625865,0,0
14,Node162,0.9999999989996649,1.000000036625865,0,0
14,sapa_18_1_2390,0.9999999989996649,1.000000036625865,0,0
14,sapa_2_1_a02460,0.9999999989996649,1.000000036625865,0,0
14,sapa_23_1_a02480,0.9999999989996649,1.000000036625865,0,0
14,sapa_3_1_a02470,0.9999999989996649,1.000000036625865,0,0
14,Node175,0.9999999989996649,1.000000036625865,0,0
14,sapa_17_1_2380,0.9999999989996649,1.000000036625865,0,0
14,sapa_7_1_2370,0.9999999989996649,1.000000036625865,0,0
14,Node174,0.9999999989996649,1.000000036625865,0,0
14,Node172,0.9999999989996649,1.000000036625865,0,0
14,Node161,0.9999999989996649,1.000000036625865,0,0
14,Node122,0.9999999989996649,1.000000036625865,0,0
14,Node120,0.9999999989996649,1.000000036625865,0,0
14,Node118,0.9999999989996649,1.000000036625865,0,0
14,saku_1_4.262,0.9999999989996649,1.000000036625865,0,0
14,Node117,0.9999999989996649,1.000000036625865,0,0
14,Node113,0.9999999989996649,1.000000036625865,0,0
14,Node109,0.9999999989996649,1.000000036625865,0,0
14,Node95,0.9999999989995714,0.9999065958950649,0,0
14,Node87,0.9999999989996649,1.000000036625865,0,0
14,sami_1_17.26,0.9999999989996649,1.000000036625865,0,0
14,saeu_1_2_b00130,0.9999999989996649,1.000000036625865,0,0
14,sauv_1_7.3,0.9999999989996649,1.000000036625865,0,0
14,Node185,0.9999999989996649,1.000000036625865,0,0
14,saar_1_8_h03780,0.9999999989996649,1.000000036625865,0,0
14,saku_1_14.404,0.9999999989996649,1.000000036625865,0,0
14,sami_1_14.399,0.9999999989996649,1.000000036625865,0,0
14,sapa_18_8_3730,0.9999999989996649,1.000000036625865,0,0
14,sapa_3_8_h03890,0.9999999989996649,1.000000036625865,0,0
14,sapa_16_8_h03890,0.9999999989996649,1.000000036625865,0,0
14,sapa_17_8_3730,0.9999999989996649,1.000000036625865,0,0
14,sapa_2_8_h03860,0.9999999989996649,1.000000036625865,0,0
14,sapa_7_8_3740,0.9999999989996649,1.000000036625865,0,0
14,sapa_23_8_h03850,0.9999999989996649,1.000000036625865,0,0
14,Node198,0.9999999989996649,1.000000036625865,0,0
14,Node196,0.9999999989996649,1.000000036625865,0,0
14,sapa_13_8_h03820,0.9999999989996649,1.000000036625865,0,0
14,sapa_8_8_3750,0.9999999989996649,1.000000036625865,0,0
14,Node206,0.9999999989996649,1.000000036625865,0,0
14,sapa_10_8_3760,0.9999999989996649,1.000000036625865,0,0
14,sapa_11_8_h03830,0.9999999989996649,1.000000036625865,0,0
14,sapa_5_8_3700,0.9999999989996649,1.000000036625865,0,0
14,sapa_19_8_h03900,0.9999999989996649,1.000000036625865,0,0
14,sapa_24_8_h03850,0.9999999989996649,1.000000036625865,0,0
14,Node214,0.9999999989996649,1.000000036625865,0,0
14,sapa_1_8_h03820,0.9999999989996649,1.000000036625865,0,0
14,sapa_21_8_h03870,0.9999999989996649,1.000000036625865,0,0
14,Node217,0.9999999989996649,1.000000036625865,0,0
14,sapa_4_8_h03850,0.9999999989996649,1.000000036625865,0,0
14,sapa_20_8_h03860,0.9999999989996649,1.000000036625865,0,0
14,sapa_22_8_h03900,0.9999999989996649,1.000000036625865,0,0
14,sapa_25_8_h03870,0.9999999989996649,1.000000036625865,0,0
14,sapa_6_8_3750,0.9999999989996649,1.000000036625865,0,0
14,sapa_9_8_3720,0.9999999989996649,1.000000036625865,0,0
14,Node211,0.9999999989996649,1.000000036625865,0,0
14,Node209,0.9999999989996649,1.000000036625865,0,0
14,Node205,0.9999999989996649,1.000000036625865,0,0
14,Node195,0.9999999989996649,1.000000036625865,0,0
14,sace_14_7_g00150,0.9999999989996649,1.000000036625865,0,0
14,sace_19_7_3840,0.9999999989996649,1.000000036625865,0,0
14,sace_2_8_h03860,0.9999999989996649,1.000000036625865,0,0
14,Node233,0.9999999989996649,1.000000036625865,0,0
14,sace_6_169_fm00160,0.9999999989996649,1.000000036625865,0,0
14,Node232,0.9999999989996649,1.000000036625865,0,0
14,sace_40_8_h03830,0.9999999989996649,1.000000036625865,0,0
14,sace_24_8_3780,0.9999999989996649,1.000000036625865,0,0
14,Node231,0.9999999989996649,1.000000036625865,0,0
14,sace_53_29_ac00130,0.9999999989996649,1.000000036625865,0,0
14,sace_1_ynr070w,0.9999999989996649,1.000000036625865,0,0
14,sace_15_7_g03870,0.9999999989996649,1.000000036625865,0,0
14,Node229,0.9999999989996649,1.000000036625865,0,0
14,sace_4_8_h03690,0.9999999989996649,1.000000036625865,0,0
14,sace_5_78_bz00120,0.9999999989996649,1.000000036625865,0,0
14,Node242,0.9999999989996649,1.000000036625865,0,0
14,Node228,0.9999999989996649,1.000000036625865,0,0
14,sace_32_7_3770,0.9999999989996649,1.000000036625865,0,0
14,sace_7_7_g03880,0.9999999989996649,1.000000036625865,0,0
14,Node227,0.9999999989996649,1.000000036625865,0,0
14,sace_21_7_3790,0.9999999989996649,1.000000036625865,0,0
14,sace_59_336_lx00100,0.9999999989996649,1.000000036625865,0,0
14,sace_46_8_h03910,0.9999999989996649,1.000000036625865,0,0
14,sace_45_7_g03890,0.9999999989996649,1.000000036625865,0,0
14,Node250,0.9999999989996649,1.000000036625865,0,0
14,sace_25_7_g03880,0.9999999989996649,1.000000036625865,0,0
14,Node249,0.9999999989996649,1.000000036625865,0,0
14,sace_37_7_g03850,0.9999999989996649,1.000000036625865,0,0
14,sace_9_7_g00180,0.9999999989996649,1.000000036625865,0,0
14,sace_60_6_f03350,0.9999999989996649,1.000000036625865,0,0
14,Node257,0.9999999989996649,1.000000036625865,0,0
14,Node255,0.9999999989996649,1.000000036625865,0,0
14,sace_17_7_g03930,0.9999999989996649,1.000000036625865,0,0
14,Node254,0.9999999989996649,1.000000036625865,0,0
14,sace_23_7_3860,0.9999999989996649,1.000000036625865,0,0
14,sace_43_7_g03870,0.9999999989996649,1.000000036625865,0,0
14,Node262,0.9999999989996649,1.000000036625865,0,0
14,sace_35_7_3840,0.9999999989996649,1.000000036625865,0,0
14,Node261,0.9999999989996649,1.000000036625865,0,0
14,sace_31_7_3780,0.9999999989996649,1.000000036625865,0,0
14,sace_58_71_bs00120_AND_sace_58_71_bs00110,0.9999999989996649,1.000000036625865,0,0
14,sace_34_8_3770,0.9999999989996649,1.000000036625865,0,0
14,sace_57_8_h03900,0.9999999989996649,1.000000036625865,0,0
14,sace_56_17_q01110,0.9999999989996649,1.000000036625865,0,0
14,sace_49_8_h03830,0.9999999989996649,1.000000036625865,0,0
14,sace_8_73_bu00100,0.9999999989996649,1.000000036625865,0,0
14,Node226,0.9999999989996649,1.000000036625865,0,0
14,Node194,0.9999999989996649,1.000000036625865,0,0
14,Node192,0.9999999989996649,1.000000036625865,0,0
14,Node190,0.9999999989996649,1.000000036625865,0,0
14,Node188,0.9999999989996649,1.000000036625865,0,0
14,Node184,0.9999999989996649,1.000000036625865,0,0
14,Node182,0.9999999989996649,1.000000036625865,0,0
14,Node86,0.9999999989996649,1.000000036625865,0,0
14,zyro_1_a04114g,0.9999999989996649,1.000000036625865,0,0
14,zyro_1_b14762g,0.9999999989996649,1.000000036625865,0,0
14,Node275,0.9999999989996649,1.000000036625865,0,0
14,zyba_2_14_n01490,0.9999999989996649,1.000000036625865,0,0
14,zyba_2_33_ag00120,0.9999999989996649,1.000000036625865,0,0
14,Node279,0.9999999989996649,1.000000036625865,0,0
14,zyba_1_02055_AND_zyba_1_02056,0.9999999989996649,1.000000036625865,0,0
14,zyba_2_2_b00600,0.9999999989996649,1.000000036625865,0,0
14,zyba_1_07912,0.9999999989996649,1.000000036625865,0,0
14,zyba_3_3_c03460,0.9999999989996649,1.000000036625865,0,0
14,Node287,0.9999999989996649,1.000000036625865,0,0
14,Node285,0.9999999989996649,1.000000036625865,0,0
14,Node283,0.9999999989996649,1.000000036625865,0,0
14,zyba_1_04634,0.9999999989996649,1.000000036625865,0,0
14,zyba_2_1_a00860,0.9999999989996649,1.000000036625865,0,0
14,zyba_1_06675,0.9999999989996649,1.000000036625865,0,0
14,zyba_3_2_b02230,0.9999999989996649,1.000000036625865,0,0
14,Node294,0.9999999989996649,1.000000036625865,0,0
14,Node292,0.9999999989996649,1.000000036625865,0,0
14,Node290,0.9999999989996649,1.000000036625865,0,0
14,Node282,0.9999999989996649,1.000000036625865,0,0
14,Node278,0.9999999989996649,1.000000036625865,0,0
14,Node274,0.9999999989996649,1.000000036625865,0,0
14,tode_1_d04040,0.9999999989996649,1.000000036625865,0,0
14,Node273,0.9999999989996649,1.000000036625865,0,0
14,Node85,0.9999999989996649,1.000000036625865,0,0
14,Node81,0.9999999989996649,1.000000036625865,0,0
14,lath_1_a01914g,0.9999999989996649,1.000000036625865,0,0
14,lawa_1_23.5161,0.9999999989996649,1.000000036625865,0,0
14,Node299,0.9999999989996649,1.000000036625865,0,0
14,lakl_1_c11616g,0.9999999989996649,1.000000036625865,0,0
14,Node298,0.9999999989996649,1.000000036625865,0,0
14,Node80,0.9999999989996649,1.000000036625865,0,0
14,ercy_1_3604,0.9999999989996649,1.000000036625865,0,0
14,asac_1_6_f03560,0.9999999989996649,1.000000036625865,0,0
14,ergo_1_abr125c,0.9999999989996649,1.000000036625865,0,0
14,Node305,0.9999999989996649,1.000000036625865,0,0
14,Node303,0.9999999989996649,1.000000036625865,0,0
14,Node79,0.9999999989996649,1.000000036625865,0,0
14,klae_1_14_n00120,0.9999999989996649,1.000000036625865,0,0
14,klwi_1_33_ag00170,0.9999999989996649,1.000000036625865,0,0
14,klla_1_d03432g,0.9999999989996649,1.000000036625865,0,0
14,klma_1_1_a01880,0.9999999989996649,1.000000036625865,0,0
14,Node312,0.9999999989996649,1.000000036625865,0,0
14,Node310,0.9999999989996649,1.000000036625865,0,0
14,Node308,0.9999999989996649,1.000000036625865,0,0
14,Node78,0.9999999989996649,1.000000036625865,0,0
14,Node76,0.9999999989996649,1.000000036625865,0,0
14,wian_1_3_c04380,0.9999999989996649,1.000000036625865,0,0
14,wian_1_3_c04390,0.9999999989996649,1.000000036625865,0,0
14,wian_1_7_g01010,0.9999999989996649,1.000000036625865,0,0
14,Node317,0.9999999989996649,1.000000036625865,0,0
14,Node315,0.9999999989996649,1.000000036625865,0,0
14,Node75,0.9999999989996649,1.000000036625865,0,0
14,Node5,0.9999999989996649,1.000000036625865,0,0
14,bain_1_8_h00410,0.9999999989996649,1.000000036625865,0,0
14,bain_1_1_a00100,0.9999999989996649,1.000000036625865,0,0
14,bain_1_17_q00380,0.9999999989996649,1.000000036625865,0,0
14,Node322,0.9999999989996649,1.000000036625865,0,0
14,Node320,0.9999999989996649,1.000000036625865,0,0
14,Node4,0.9999999989996649,1.000000036625865,0,0
14,asru_1_13_m01190,0.9999999989996649,1.000000036625865,0,0
14,asru_1_15_o00450,0.9999999989996649,1.000000036625865,0,0
14,Node325,0.9999999989996649,1.000000036625865,0,0
14,Node3,0.9999999989996649,1.000000036625865,0,0
16,wian_1_1_a02920,0.9999989989979637,1.000000000054603,0,0
16,wian_1_1_a02930,0.9999989989979637,1.000000000054603,0,0
16,debr_2_5_e03380,0.9999989989979637,1.000000000054603,0,0
16,caar_1_13_m01420,0.9999989989979637,1.000000000054603,0,0
16,caar_1_14_n01430,0.9999989989979637,1.000000000054603,0,0
16,Node13,0.9999989989979637,1.000000000054603,0,0
16,hapo_1_1_a07220,0.9999989989979637,1.000000000054603,0,0
16,ogpa_1_1_a01680,0.9999989989979637,1.000000000054603,0,0
16,Node16,0.9999989989979637,1.000000000054603,0,0
16,Node12,0.9999989989979637,1.000000000054603,0,0
16,pime_1_1_a12110,0.9999989989979637,1.000000000054603,0,0
16,piku_1_96_cr00180,0.9999989989979637,1.000000000054603,0,0
16,pime_1_4_d03240,0.9999989989979637,1.000000000054603,0,0
16,Node22,0.9999989989979637,1.000000000054603,0,0
16,Node20,0.9999989989979637,1.000000000054603,0,0
16,pime_1_1_a07690,0.9999989989979637,1.000000000054603,0,0
16,piku_1_227_hs00100,0.9999989989979637,1.000000000054603,0,0
16,pime_1_5_e05800,0.9999989989979637,1.000000000054603,0,0
16,Node27,0.9999989989979637,1.000000000054603,0,0
16,Node25,0.9999989989979637,1.000000000054603,0,0
16,Node19,0.9999989989979637,1.000000000054603,0,0
16,Node11,0.9999989989979637,1.000000000054603,0,0
16,Node9,0.9999989989979637,1.000000000054603,0,0
16,kopa_1_2_b10040,0.9999989989979637,1.000000000054603,0,0
16,kopa_2_7_g00500,0.9999989989979637,1.000000000054603,0,0
16,Node30,0.9999989989979637,1.000000000054603,0,0
16,Node8,0.9999989989979637,1.000000000054603,0,0
16,pata_1_2_b05590,0.9999989989979637,1.000000000054603,0,0
16,Node7,0.9999989989979637,1.000000000054603,0,0
16,mebi_1_8_h00300,0.9999989989979637,1.000000000054603,0,0
16,spar_1_5_e03260,0.9999989989979637,1.000000000054603,0,0
16,sppa_1_7_g03160,0.9999989989979637,1.000000000054603,0,0
16,Node38,0.9999989989979637,1.000000000054603,0,0
16,loel_1_04930,0.9999989989979637,1.000000000054603,0,0
16,caor_1_h02090,0.9999989989979637,1.000000000054603,0,0
16,capa_1_600750,0.9999989989979637,1.000000000054603,0,0
16,Node44,0.9999989989979637,1.000000000054603,0,0
16,Node42,0.9999989989979637,1.000000000054603,0,0
16,cadu_1_64350,0.9999989989979637,1.000000000054603,0,0
16,caal_2_04989,0.9999989989979637,1.000000000054603,0,0
16,caal_1_19.5759,0.9999989989979637,1.000000000054603,0,0
16,Node53,0.9999989989979637,1.000000000054603,0,0
16,caal_3_29_ac00530,0.9999989989979637,1.000000000054603,0,0
16,caal_11_25_y00230,0.9999989989979637,1.000000000054603,0,0
16,caal_4_4_d03320,0.9999989989979637,1.000000000054603,0,0
16,Node56,0.9999989989979637,1.000000000054603,0,0
16,Node52,0.9999989989979637,1.000000000054603,0,0
16,caal_6_4_d03280,0.9999989989979637,1.000000000054603,0,0
16,caal_5_30_ad00540,0.9999989989979637,1.000000000054603,0,0
16,caal_8_3_c03320,0.9999989989979637,1.000000000054603,0,0
16,caal_12_26_z00530,0.9999989989979637,1.000000000054603,0,0
16,Node51,0.9999989989979637,1.000000000054603,0,0
16,caal_10_3_c03340,0.9999989989979637,1.000000000054603,0,0
16,Node50,0.9999989989979637,1.000000000054603,0,0
16,Node48,0.9999989989979637,1.000000000054603,0,0
16,catr_1_05498,0.9999989989979637,1.000000000054603,0,0
16,catr_1_01205,0.9999989989979637,1.000000000054603,0,0
16,Node66,0.9999989989979637,1.000000000054603,0,0
16,catr_1_05971,0.9999989989979637,1.000000000054603,0,0
16,Node65,0.9999989989979637,1.000000000054603,0,0
16,Node47,0.9999989989979637,1.000000000054603,0,0
16,Node41,0.9999989989979637,1.000000000054603,0,0
16,Node37,0.9999989989979637,1.000000000054603,0,0
16,scst_1_3_c02890,0.9999989989979637,1.000000000054603,0,0
16,deha_1_a03696g,0.9999989989979637,1.000000000054603,0,0
16,deha_2_5_e00720,0.9999989989979637,1.000000000054603,0,0
16,Node72,0.9999989989979637,1.000000000054603,0,0
16,Node70,0.9999989989979637,1.000000000054603,0,0
16,Node36,0.9999989989979637,1.000000000054603,0,0
16,Node34,0.9999989989979637,1.000000000054603,0,0
16,Node6,0.9999989989979637,1.000000000054603,0,0
16,lakl_1_h21010g,0.9999989989979637,1.000000000054603,0,0
16,teph_1_a04220,0.9999989989979637,1.000000000054603,0,0
16,vapo_1_1037.47,0.9999989989979637,1.000000000054603,0,0
16,Node82,0.9999989989979637,1.000000000054603,0,0
16,tebl_1_i01760,0.9999990040897048,1.005112655431609,1,1
16,tebl_1_g02820,0.9999989989979637,1.000000000054603,0,0
16,Node89,0.9999989990161703,1.000018188725655,0,0
16,teph_1_m00640,0.9999989989979637,1.000000000054603,0,0
16,vapo_1_1036.28,0.9999989989979637,1.000000000054603,0,0
16,Node92,0.9999989989979637,1.000000000054603,0,0
16,Node88,0.9999989990007784,1.00000281188519,0,0
16,kaaf_1_c00820,0.9999989989979637,1.000000000054603,0,0
16,kaaf_1_c00830,0.9999989989979637,1.000000000054603,0,0
16,Node97,0.9999989989979637,1.000000000054603,0,0
16,nada_1_g01840,0.9999989989979637,1.000000000054603,0,0
16,naca_1_e01630,0.9999989982348857,0.9992382657935628,0,1
16,Node101,0.999998998997526,0.9999995627316309,0,0
16,naca_1_e01650,0.9999989989979637,1.000000000054603,0,0
16,naca_1_e01640,0.9999989989979637,1.000000000054603,0,0
16,Node105,0.9999989989979637,1.000000000054603,0,0
16,nada_1_g01850,0.9999989989979637,1.000000000054603,0,0
16,Node104,0.9999989989979637,1.000000000054603,0,0
16,Node100,0.9999989989973291,0.9999993660861484,0,0
16,Node96,0.9999989989967559,0.9999987934522818,0,0
16,cagl_1_i04862g,0.9999989989979637,1.000000000054603,0,0
16,kana_1_k01350,0.9999989989979637,1.000000000054603,0,0
16,Node110,0.9999989989979637,1.000000000054603,0,0
16,saba_1_58_bf00280,0.9999989989979637,1.000000000054603,0,0
16,saeu_1_4_d02400,0.9999989989979637,1.000000000054603,0,0
16,Node114,0.9999989989979637,1.000000000054603,0,0
16,saar_1_2_b02590,0.9999989989979637,1.000000000054603,0,0
16,sami_1_4.244,0.9999989989979637,1.000000000054603,0,0
16,sace_5_33_ag00510,0.9999989989979637,1.000000000054603,0,0
16,sace_4_1_a02360,0.9999989989979637,1.000000000054603,0,0
16,sace_31_1_2300,0.9999989989979637,1.000000000054603,0,0
16,sace_17_1_a02410,0.9999989989979637,1.000000000054603,0,0
16,sace_6_120_dp00100,0.9999989989979637,1.000000000054603,0,0
16,Node128,0.9999989989979637,1.000000000054603,0,0
16,sace_21_1_2310,0.9999989989979637,1.000000000054603,0,0
16,sace_23_1_2290,0.9999989989979637,1.000000000054603,0,0
16,sace_22_1_2300,0.9999989989979637,1.000000000054603,0,0
16,sace_29_1_2290,0.9999989989979637,1.000000000054603,0,0
16,sace_34_1_2320,0.9999989989979637,1.000000000054603,0,0
16,sace_58_25_y00780,0.9999989989979637,1.000000000054603,0,0
16,sace_37_1_a02430,0.9999989989979637,1.000000000054603,0,0
16,sace_15_1_a02420,0.9999989989979637,1.000000000054603,0,0
16,Node138,0.9999989989979637,1.000000000054603,0,0
16,sace_9_1_a02440,0.9999989989979637,1.000000000054603,0,0
16,Node137,0.9999989989979637,1.000000000054603,0,0
16,Node126,0.9999989989979637,1.000000000054603,0,0
16,sace_50_1_a02410_AND_sace_50_1_a02420,0.9999989989979637,1.000000000054603,0,0
16,sace_49_1_a02460,0.9999989989979637,1.000000000054603,0,0
16,sace_8_2_b02430,0.9999989989979637,1.000000000054603,0,0
16,sace_2_1_a02390,0.9999989989979637,1.000000000054603,0,0
16,sace_57_1_a02410,0.9999989989979637,1.000000000054603,0,0
16,sace_46_1_a02400,0.9999989989979637,1.000000000054603,0,0
16,sace_56_1_a02020,0.9999989989979637,1.000000000054603,0,0
16,sace_24_1_2300,0.9999989989979637,1.000000000054603,0,0
16,sace_40_1_a02390,0.9999989989979637,1.000000000054603,0,0
16,sace_59_110_df00100,0.9999989989979637,1.000000000054603,0,0
16,sace_47_1_a02400,0.9999989989979637,1.000000000054603,0,0
16,sace_7_1_a02410,0.9999989989979637,1.000000000054603,0,0
16,sace_52_1_a02400_AND_sace_52_1_a02410,0.9999989989979637,1.000000000054603,0,0
16,sace_25_1_a02400,0.9999989989979637,1.000000000054603,0,0
16,sace_1_ydr011w,0.9999989989979637,1.000000000054603,0,0
16,sace_16_1_a02380,0.9999989989979637,1.000000000054603,0,0
16,sace_45_1_a02420,0.9999989989979637,1.000000000054603,0,0
16,sace_48_1_a02380,0.9999989989979637,1.000000000054603,0,0
16,sace_60_4_d02440,0.9999989989979637,1.000000000054603,0,0
16,Node123,0.9999989989979637,1.000000000054603,0,0
16,sapa_14_1_a02440,0.9999989989979637,1.000000000054603,0,0
16,sapa_8_1_2350,0.9999989989979637,1.000000000054603,0,0
16,Node163,0.9999989989979637,1.000000000054603,0,0
16,sapa_11_1_a02470,0.9999989989979637,1.000000000054603,0,0
16,sapa_25_1_a02460,0.9999989989979637,1.000000000054603,0,0
16,sapa_4_1_a02470,0.9999989989979637,1.000000000054603,0,0
16,sapa_5_1_2350,0.9999989989979637,1.000000000054603,0,0
16,sapa_9_1_2360,0.9999989989979637,1.000000000054603,0,0
16,Node166,0.9999989989979637,1.000000000054603,0,0
16,Node162,0.9999989989979637,1.000000000054603,0,0
16,sapa_18_1_2390,0.9999989989979637,1.000000000054603,0,0
16,sapa_2_1_a02460,0.9999989989979637,1.000000000054603,0,0
16,sapa_23_1_a02480,0.9999989989979637,1.000000000054603,0,0
16,sapa_3_1_a02470,0.9999989989979637,1.000000000054603,0,0
16,Node175,0.9999989989979637,1.000000000054603,0,0
16,sapa_17_1_2380,0.9999989989979637,1.000000000054603,0,0
16,sapa_7_1_2370,0.9999989989979637,1.000000000054603,0,0
16,Node174,0.9999989989979637,1.000000000054603,0,0
16,Node172,0.9999989989979637,1.000000000054603,0,0
16,Node161,0.9999989989979637,1.000000000054603,0,0
16,Node122,0.9999989989979637,1.000000000054603,0,0
16,Node120,0.9999989989979637,1.000000000054603,0,0
16,Node118,0.9999989989979637,1.000000000054603,0,0
16,saku_1_4.262,0.9999989989979637,1.000000000054603,0,0
16,Node117,0.9999989989979637,1.000000000054603,0,0
16,Node113,0.9999989989979637,1.000000000054603,0,0
16,Node109,0.9999989989979637,1.000000000054603,0,0
16,Node95,0.9999989990027708,1.000004802314113,0,0
16,Node87,0.9999989989979637,1.000000000054603,0,0
16,sami_1_17.26,0.9999989989979637,1.000000000054603,0,0
16,saeu_1_2_b00130,0.9999989989979637,1.000000000054603,0,0
16,sauv_1_7.3,0.9999989989979637,1.000000000054603,0,0
16,Node185,0.9999989989979637,1.000000000054603,0,0
16,saar_1_8_h03780,0.9999989989979637,1.000000000054603,0,0
16,saku_1_14.404,0.9999989989979637,1.000000000054603,0,0
16,sami_1_14.399,0.9999989989979637,1.000000000054603,0,0
16,sapa_18_8_3730,0.9999989989979637,1.000000000054603,0,0
16,sapa_3_8_h03890,0.9999989989979637,1.000000000054603,0,0
16,sapa_16_8_h03890,0.9999989989979637,1.000000000054603,0,0
16,sapa_17_8_3730,0.9999989989979637,1.000000000054603,0,0
16,sapa_2_8_h03860,0.9999989989979637,1.000000000054603,0,0
16,sapa_7_8_3740,0.9999989989979637,1.000000000054603,0,0
16,sapa_23_8_h03850,0.9999989989979637,1.000000000054603,0,0
16,Node198,0.9999989989979637,1.000000000054603,0,0
16,Node196,0.9999989989979637,1.000000000054603,0,0
16,sapa_13_8_h03820,0.9999989989979637,1.000000000054603,0,0
16,sapa_8_8_3750,0.9999989989979637,1.000000000054603,0,0
16,Node206,0.9999989989979637,1.000000000054603,0,0
16,sapa_10_8_3760,0.9999989989979637,1.000000000054603,0,0
16,sapa_11_8_h03830,0.9999989989979637,1.000000000054603,0,0
16,sapa_5_8_3700,0.9999989989979637,1.000000000054603,0,0
16,sapa_19_8_h03900,0.9999989989979637,1.000000000054603,0,0
16,sapa_24_8_h03850,0.9999989989979637,1.000000000054603,0,0
16,Node214,0.9999989989979637,1.000000000054603,0,0
16,sapa_1_8_h03820,0.9999989989979637,1.000000000054603,0,0
16,sapa_21_8_h03870,0.9999989989979637,1.000000000054603,0,0
16,Node217,0.9999989989979637,1.000000000054603,0,0
16,sapa_4_8_h03850,0.9999989989979637,1.000000000054603,0,0
16,sapa_20_8_h03860,0.9999989989979637,1.000000000054603,0,0
16,sapa_22_8_h03900,0.9999989989979637,1.000000000054603,0,0
16,sapa_25_8_h03870,0.9999989989979637,1.000000000054603,0,0
16,sapa_6_8_3750,0.9999989989979637,1.000000000054603,0,0
16,sapa_9_8_3720,0.9999989989979637,1.000000000054603,0,0
16,Node211,0.9999989989979637,1.000000000054603,0,0
16,Node209,0.9999989989979637,1.000000000054603,0,0
16,Node205,0.9999989989979637,1.000000000054603,0,0
16,Node195,0.9999989989979637,1.000000000054603,0,0
16,sace_14_7_g00150,0.9999989989979637,1.000000000054603,0,0
16,sace_19_7_3840,0.9999989989979637,1.000000000054603,0,0
16,sace_2_8_h03860,0.9999989989979637,1.000000000054603,0,0
16,Node233,0.9999989989979637,1.000000000054603,0,0
16,sace_6_169_fm00160,0.9999989989979637,1.000000000054603,0,0
16,Node232,0.9999989989979637,1.000000000054603,0,0
16,sace_40_8_h03830,0.9999989989979637,1.000000000054603,0,0
16,sace_24_8_3780,0.9999989989979637,1.000000000054603,0,0
16,Node231,0.9999989989979637,1.000000000054603,0,0
16,sace_53_29_ac00130,0.9999989989979637,1.000000000054603,0,0
16,sace_1_ynr070w,0.9999989989979637,1.000000000054603,0,0
16,sace_15_7_g03870,0.9999989989979637,1.000000000054603,0,0
16,Node229,0.9999989989979637,1.000000000054603,0,0
16,sace_4_8_h03690,0.9999989989979637,1.000000000054603,0,0
16,sace_5_78_bz00120,0.9999989989979637,1.000000000054603,0,0
16,Node242,0.9999989989979637,1.000000000054603,0,0
16,Node228,0.9999989989979637,1.000000000054603,0,0
16,sace_32_7_3770,0.9999989989979637,1.000000000054603,0,0
16,sace_7_7_g03880,0.9999989989979637,1.000000000054603,0,0
16,Node227,0.9999989989979637,1.000000000054603,0,0
16,sace_21_7_3790,0.9999989989979637,1.000000000054603,0,0
16,sace_59_336_lx00100,0.9999989989979637,1.000000000054603,0,0
16,sace_46_8_h03910,0.9999989989979637,1.000000000054603,0,0
16,sace_45_7_g03890,0.9999989989979637,1.000000000054603,0,0
16,Node250,0.9999989989979637,1.000000000054603,0,0
16,sace_25_7_g03880,0.9999989989979637,1.000000000054603,0,0
16,Node249,0.9999989989979637,1.000000000054603,0,0
16,sace_37_7_g03850,0.9999989989979637,1.000000000054603,0,0
16,sace_9_7_g00180,0.9999989989979637,1.000000000054603,0,0
16,sace_60_6_f03350,0.9999989989979637,1.000000000054603,0,0
16,Node257,0.9999989989979637,1.000000000054603,0,0
16,Node255,0.9999989989979637,1.000000000054603,0,0
16,sace_17_7_g03930,0.9999989989979637,1.000000000054603,0,0
16,Node254,0.9999989989979637,1.000000000054603,0,0
16,sace_23_7_3860,0.9999989989979637,1.000000000054603,0,0
16,sace_43_7_g03870,0.9999989989979637,1.000000000054603,0,0
16,Node262,0.9999989989979637,1.000000000054603,0,0
16,sace_35_7_3840,0.9999989989979637,1.000000000054603,0,0
16,Node261,0.9999989989979637,1.000000000054603,0,0
16,sace_31_7_3780,0.9999989989979637,1.000000000054603,0,0
16,sace_58_71_bs00120_AND_sace_58_71_bs00110,0.9999989989979637,1.000000000054603,0,0
16,sace_34_8_3770,0.9999989989979637,1.000000000054603,0,0
16,sace_57_8_h03900,0.9999989989979637,1.000000000054603,0,0
16,sace_56_17_q01110,0.9999989989979637,1.000000000054603,0,0
16,sace_49_8_h03830,0.9999989989979637,1.000000000054603,0,0
16,sace_8_73_bu00100,0.9999989989979637,1.000000000054603,0,0
16,Node226,0.9999989989979637,1.000000000054603,0,0
16,Node194,0.9999989989979637,1.000000000054603,0,0
16,Node192,0.9999989989979637,1.000000000054603,0,0
16,Node190,0.9999989989979637,1.000000000054603,0,0
16,Node188,0.9999989989979637,1.000000000054603,0,0
16,Node184,0.9999989989979637,1.000000000054603,0,0
16,Node182,0.9999989989979637,1.000000000054603,0,0
16,Node86,0.9999989989979637,1.000000000054603,0,0
16,zyro_1_a04114g,0.9999989989979637,1.000000000054603,0,0
16,zyro_1_b14762g,0.9999989989979637,1.000000000054603,0,0
16,Node275,0.9999989989979637,1.000000000054603,0,0
16,zyba_2_14_n01490,0.9999989989979637,1.000000000054603,0,0
16,zyba_2_33_ag00120,0.9999989989979637,1.000000000054603,0,0
16,Node279,0.9999989989979637,1.000000000054603,0,0
16,zyba_1_02055_AND_zyba_1_02056,0.9999989989979637,1.000000000054603,0,0
16,zyba_2_2_b00600,0.9999989989979637,1.000000000054603,0,0
16,zyba_1_07912,0.9999989989979637,1.000000000054603,0,0
16,zyba_3_3_c03460,0.9999989989979637,1.000000000054603,0,0
16,Node287,0.9999989989979637,1.000000000054603,0,0
16,Node285,0.9999989989979637,1.000000000054603,0,0
16,Node283,0.9999989989979637,1.000000000054603,0,0
16,zyba_1_04634,0.9999989989979637,1.000000000054603,0,0
16,zyba_2_1_a00860,0.9999989989979637,1.000000000054603,0,0
16,zyba_1_06675,0.9999989989979637,1.000000000054603,0,0
16,zyba_3_2_b02230,0.9999989989979637,1.000000000054603,0,0
16,Node294,0.9999989989979637,1.000000000054603,0,0
16,Node292,0.9999989989979637,1.000000000054603,0,0
16,Node290,0.9999989989979637,1.000000000054603,0,0
16,Node282,0.9999989989979637,1.000000000054603,0,0
16,Node278,0.9999989989979637,1.000000000054603,0,0
16,Node274,0.9999989989979637,1.000000000054603,0,0
16,tode_1_d04040,0.9999989989979637,1.000000000054603,0,0
16,Node273,0.9999989989979637,1.000000000054603,0,0
16,Node85,0.9999989989979637,1.000000000054603,0,0
16,Node81,0.9999989989979637,1.000000000054603,0,0
16,lath_1_a01914g,0.9999989989979637,1.000000000054603,0,0
16,lawa_1_23.5161,0.9999989989979637,1.000000000054603,0,0
16,Node299,0.9999989989979637,1.000000000054603,0,0
16,lakl_1_c11616g,0.9999989989979637,1.000000000054603,0,0
16,Node298,0.9999989989979637,1.000000000054603,0,0
16,Node80,0.9999989989979637,1.000000000054603,0,0
16,ercy_1_3604,0.9999989989979637,1.000000000054603,0,0
16,asac_1_6_f03560,0.9999989989979637,1.000000000054603,0,0
16,ergo_1_abr125c,0.9999989989979637,1.000000000054603,0,0
16,Node305,0.9999989989979637,1.000000000054603,0,0
16,Node303,0.9999989989979637,1.000000000054603,0,0
16,Node79,0.9999989989979637,1.000000000054603,0,0
16,klae_1_14_n00120,0.9999989989979637,1.000000000054603,0,0
16,klwi_1_33_ag00170,0.9999989989979637,1.000000000054603,0,0
16,klla_1_d03432g,0.9999989989979637,1.000000000054603,0,0
16,klma_1_1_a01880,0.9999989989979637,1.000000000054603,0,0
16,Node312,0.9999989989979637,1.000000000054603,0,0
16,Node310,0.9999989989979637,1.000000000054603,0,0
16,Node308,0.9999989989979637,1.000000000054603,0,0
16,Node78,0.9999989989979637,1.000000000054603,0,0
16,Node76,0.9999989989979637,1.000000000054603,0,0
16,wian_1_3_c04380,0.9999989989979637,1.000000000054603,0,0
16,wian_1_3_c04390,0.9999989989979637,1.000000000054603,0,0
16,wian_1_7_g01010,0.9999989989979637,1.000000000054603,0,0
16,Node317,0.9999989989979637,1.000000000054603,0,0
16,Node315,0.9999989989979637,1.000000000054603,0,0
16,Node75,0.9999989989979637,1.000000000054603,0,0
16,Node5,0.9999989989979637,1.000000000054603,0,0
16,bain_1_8_h00410,0.9999989989979637,1.000000000054603,0,0
16,bain_1_1_a00100,0.9999989989979637,1.000000000054603,0,0
16,bain_1_17_q00380,0.9999989989979637,1.000000000054603,0,0
16,Node322,0.9999989989979637,1.000000000054603,0,0
16,Node320,0.9999989989979637,1.000000000054603,0,0
16,Node4,0.9999989989979637,1.000000000054603,0,0
16,asru_1_13_m01190,0.9999989989979637,1.000000000054603,0,0
16,asru_1_15_o00450,0.9999989989979637,1.000000000054603,0,0
16,Node325,0.9999989989979637,1.000000000054603,0,0
16,Node3,0.9999989989979637,1.000000000054603,0,0
17,wian_1_1_a02920,0.5522001465917983,1,0,0
17,wian_1_1_a02930,0.5522001465917983,1,0,0
17,debr_2_5_e03380,0.5522001465917975,0.9999999999999969,0,0
17,caar_1_13_m01420,0.5522001465917978,0.9999999999999983,0,0
17,caar_1_14_n01430,0.5522001465917983,1,0,0
17,Node13,0.5522001465917983,1,0,0
17,hapo_1_1_a07220,0.5522001465917983,1,0,0
17,ogpa_1_1_a01680,0.5522001465917983,1,0,0
17,Node16,0.5522001465917978,0.9999999999999983,0,0
17,Node12,0.5522001465917983,1,0,0
17,pime_1_1_a12110,0.5522001465917989,1.000000000000003,0,0
17,piku_1_96_cr00180,0.5522001465917986,1.000000000000001,0,0
17,pime_1_4_d03240,0.5522001465917983,1,0,0
17,Node22,0.5522001465917983,1,0,0
17,Node20,0.5522001465917983,1,0,0
17,pime_1_1_a07690,0.5522001465917983,1,0,0
17,piku_1_227_hs00100,0.5522001465917983,1,0,0
17,pime_1_5_e05800,0.5522001465917983,1,0,0
17,Node27,0.5522001465917986,1.000000000000001,0,0
17,Node25,0.5522001465917983,1,0,0
17,Node19,0.5522001465917983,1,0,0
17,Node11,0.5522001465917983,1,0,0
17,Node9,0.5522001465917986,1.000000000000001,0,0
17,kopa_1_2_b10040,0.5522001465917983,1,0,0
17,kopa_2_7_g00500,0.5522001465917983,1,0,0
17,Node30,0.5522001465917983,1,0,0
17,Node8,0.5522001465917983,1,0,0
17,pata_1_2_b05590,0.5522001465917978,0.9999999999999983,0,0
17,Node7,0.5522001465917983,1,0,0
17,mebi_1_8_h00300,0.5522001465917989,1.000000000000003,0,0
17,spar_1_5_e03260,0.5522001465917983,1,0,0
17,sppa_1_7_g03160,0.5522001465917983,1,0,0
17,Node38,0.5522001465917983,1,0,0
17,loel_1_04930,0.5522001465917983,1,0,0
17,caor_1_h02090,0.5522001465917983,1,0,0
17,capa_1_600750,0.5522001465917983,1,0,0
17,Node44,0.5522001465917986,1.000000000000001,0,0
17,Node42,0.5522001465917983,1,0,0
17,cadu_1_64350,0.5522001465917983,1,0,0
17,caal_2_04989,0.5522001465917983,1,0,0
17,caal_1_19.5759,0.5522001465917983,1,0,0
17,Node53,0.5522001465917983,1,0,0
17,caal_3_29_ac00530,0.5522001465917983,1,0,0
17,caal_11_25_y00230,0.5522001465917983,1,0,0
17,caal_4_4_d03320,0.5522001465917983,1,0,0
17,Node56,0.5522001465917983,1,0,0
17,Node52,0.5522001465917983,1,0,0
17,caal_6_4_d03280,0.5522001465917983,1,0,0
17,caal_5_30_ad00540,0.5522001465917983,1,0,0
17,caal_8_3_c03320,0.5522001465917983,1,0,0
17,caal_12_26_z00530,0.5522001465917983,1,0,0
17,Node51,0.5522001465917983,1,0,0
17,caal_10_3_c03340,0.5522001465917983,1,0,0
17,Node50,0.5522001465917983,1,0,0
17,Node48,0.5522001465917983,1,0,0
17,catr_1_05498,0.5522001465917983,1,0,0
17,catr_1_01205,0.5522001465917983,1,0,0
17,Node66,0.5522001465917983,1,0,0
17,catr_1_05971,0.5522001465917983,1,0,0
17,Node65,0.5522001465917983,1,0,0
17,Node47,0.5522001465917983,1,0,0
17,Node41,0.5522001465917983,1,0,0
17,Node37,0.5522001465917983,1,0,0
17,scst_1_3_c02890,0.5522001465917983,1,0,0
17,deha_1_a03696g,0.5522001465917983,1,0,0
17,deha_2_5_e00720,0.5522001465917983,1,0,0
17,Node72,0.5522001465917983,1,0,0
17,Node70,0.5522001465917983,1,0,0
17,Node36,0.5522001465917983,1,0,0
17,Node34,0.5522001465917986,1.000000000000001,0,0
17,Node6,0.5522001465917983,1,0,0
17,lakl_1_h21010g,0.5522001465917983,1,0,0
17,teph_1_a04220,0.5522001465917983,1,0,0
17,vapo_1_1037.47,0.5522001465917983,1,0,0
17,Node82,0.5522001465917983,1,0,0
17,tebl_1_i01760,0.5513008652708838,0.9963705248848557,0,1
17,tebl_1_g02820,0.5522001465917983,1,0,0
17,Node89,0.5522262700483918,1.000105651462414,0,0
17,teph_1_m00640,0.5522001465917983,1,0,0
17,vapo_1_1036.28,0.5522001465917986,1.000000000000001,0,0
17,Node92,0.5522001465917983,1,0,0
17,Node88,0.5522284656743752,1.000114531825015,0,0
17,kaaf_1_c00820,0.5522001465917983,1,0,0
17,kaaf_1_c00830,0.5522001465917983,1,0,0
17,Node97,0.5522001465917983,1,0,0
17,nada_1_g01840,0.5522001465917983,1,0,0
17,naca_1_e01630,0.553057169120076,1.003472511920016,1,2
17,Node101,0.5523842158259363,1.000744696469963,0,0
17,naca_1_e01650,0.5522001465917983,1,0,0
17,naca_1_e01640,0.5522001465917983,1,0,0
17,Node105,0.5522001465917983,1,0,0
17,nada_1_g01850,0.5522001465917983,1,0,0
17,Node104,0.5522001465917983,1,0,0
17,Node100,0.5522731012493578,1.000295082407951,0,0
17,Node96,0.55223736773135,1.000150537708419,0,0
17,cagl_1_i04862g,0.5522001465917983,1,0,0
17,kana_1_k01350,0.5522001465917983,1,0,0
17,Node110,0.5522001465917983,1,0,0
17,saba_1_58_bf00280,0.5522001465917983,1,0,0
17,saeu_1_4_d02400,0.5522001465917983,1,0,0
17,Node114,0.5522001465917983,1,0,0
17,saar_1_2_b02590,0.5522001465917983,1,0,0
17,sami_1_4.244,0.5522001465917983,1,0,0
17,sace_5_33_ag00510,0.5522001465917983,1,0,0
17,sace_4_1_a02360,0.5522001465917983,1,0,0
17,sace_31_1_2300,0.5522001465917983,1,0,0
17,sace_17_1_a02410,0.5522001465917983,1,0,0
17,sace_6_120_dp00100,0.5522001465917983,1,0,0
17,Node128,0.5522001465917983,1,0,0
17,sace_21_1_2310,0.5522001465917983,1,0,0
17,sace_23_1_2290,0.5522001465917983,1,0,0
17,sace_22_1_2300,0.5522001465917983,1,0,0
17,sace_29_1_2290,0.5522001465917983,1,0,0
17,sace_34_1_2320,0.5522001465917983,1,0,0
17,sace_58_25_y00780,0.5522001465917983,1,0,0
17,sace_37_1_a02430,0.5522001465917983,1,0,0
17,sace_15_1_a02420,0.5522001465917983,1,0,0
17,Node138,0.5522001465917983,1,0,0
17,sace_9_1_a02440,0.5522001465917983,1,0,0
17,Node137,0.5522001465917983,1,0,0
17,Node126,0.5522001465917983,1,0,0
17,sace_50_1_a02410_AND_sace_50_1_a02420,0.5522001465917983,1,0,0
17,sace_49_1_a02460,0.5522001465917983,1,0,0
17,sace_8_2_b02430,0.5522001465917983,1,0,0
17,sace_2_1_a02390,0.5522001465917983,1,0,0
17,sace_57_1_a02410,0.5522001465917983,1,0,0
17,sace_46_1_a02400,0.5522001465917983,1,0,0
17,sace_56_1_a02020,0.5522001465917983,1,0,0
17,sace_24_1_2300,0.5522001465917983,1,0,0
17,sace_40_1_a02390,0.5522001465917983,1,0,0
17,sace_59_110_df00100,0.5522001465917983,1,0,0
17,sace_47_1_a02400,0.5522001465917983,1,0,0
17,sace_7_1_a02410,0.5522001465917983,1,0,0
17,sace_52_1_a02400_AND_sace_52_1_a02410,0.5522001465917983,1,0,0
17,sace_25_1_a02400,0.5522001465917983,1,0,0
17,sace_1_ydr011w,0.5522001465917983,1,0,0
17,sace_16_1_a02380,0.5522001465917983,1,0,0
17,sace_45_1_a02420,0.5522001465917983,1,0,0
17,sace_48_1_a02380,0.5522001465917983,1,0,0
17,sace_60_4_d02440,0.5522001465917983,1,0,0
17,Node123,0.5522001465917983,1,0,0
17,sapa_14_1_a02440,0.5522001465917983,1,0,0
17,sapa_8_1_2350,0.5522001465917983,1,0,0
17,Node163,0.5522001465917983,1,0,0
17,sapa_11_1_a02470,0.5522001465917983,1,0,0
17,sapa_25_1_a02460,0.5522001465917983,1,0,0
17,sapa_4_1_a02470,0.5522001465917983,1,0,0
17,sapa_5_1_2350,0.5522001465917983,1,0,0
17,sapa_9_1_2360,0.5522001465917983,1,0,0
17,Node166,0.5522001465917983,1,0,0
17,Node162,0.5522001465917983,1,0,0
17,sapa_18_1_2390,0.5522001465917983,1,0,0
17,sapa_2_1_a02460,0.5522001465917983,1,0,0
17,sapa_23_1_a02480,0.5522001465917983,1,0,0
17,sapa_3_1_a02470,0.5522001465917983,1,0,0
17,Node175,0.5522001465917983,1,0,0
17,sapa_17_1_2380,0.5522001465917983,1,0,0
17,sapa_7_1_2370,0.5522001465917983,1,0,0
17,Node174,0.5522001465917983,1,0,0
17,Node172,0.5522001465917983,1,0,0
17,Node161,0.5522001465917983,1,0,0
17,Node122,0.5522001465917983,1,0,0
17,Node120,0.5522001465917983,1,0,0
17,Node118,0.5522001465917983,1,0,0
17,saku_1_4.262,0.5522001465917983,1,0,0
17,Node117,0.5522001465917983,1,0,0
17,Node113,0.5522001465917986,1.000000000000001,0,0
17,Node109,0.5522001465917983,1,0,0
17,Node95,0.5522522550842854,1.000210755338521,0,0
17,Node87,0.5522001465917983,1,0,0
17,sami_1_17.26,0.5522001465917983,1,0,0
17,saeu_1_2_b00130,0.5522001465917983,1,0,0
17,sauv_1_7.3,0.5522001465917983,1,0,0
17,Node185,0.5522001465917983,1,0,0
17,saar_1_8_h03780,0.5522001465917983,1,0,0
17,saku_1_14.404,0.5522001465917983,1,0,0
17,sami_1_14.399,0.5522001465917983,1,0,0
17,sapa_18_8_3730,0.5522001465917983,1,0,0
17,sapa_3_8_h03890,0.5522001465917983,1,0,0
17,sapa_16_8_h03890,0.5522001465917983,1,0,0
17,sapa_17_8_3730,0.5522001465917983,1,0,0
17,sapa_2_8_h03860,0.5522001465917983,1,0,0
17,sapa_7_8_3740,0.5522001465917983,1,0,0
17,sapa_23_8_h03850,0.5522001465917983,1,0,0
17,Node198,0.5522001465917983,1,0,0
17,Node196,0.5522001465917983,1,0,0
17,sapa_13_8_h03820,0.5522001465917983,1,0,0
17,sapa_8_8_3750,0.5522001465917983,1,0,0
17,Node206,0.5522001465917983,1,0,0
17,sapa_10_8_3760,0.5522001465917983,1,0,0
17,sapa_11_8_h03830,0.5522001465917983,1,0,0
17,sapa_5_8_3700,0.5522001465917983,1,0,0
17,sapa_19_8_h03900,0.5522001465917983,1,0,0
17,sapa_24_8_h03850,0.5522001465917983,1,0,0
17,Node214,0.5522001465917983,1,0,0
17,sapa_1_8_h03820,0.5522001465917983,1,0,0
17,sapa_21_8_h03870,0.5522001465917983,1,0,0
17,Node217,0.5522001465917983,1,0,0
17,sapa_4_8_h03850,0.5522001465917983,1,0,0
17,sapa_20_8_h03860,0.5522001465917983,1,0,0
17,sapa_22_8_h03900,0.5522001465917983,1,0,0
17,sapa_25_8_h03870,0.5522001465917983,1,0,0
17,sapa_6_8_3750,0.5522001465917983,1,0,0
17,sapa_9_8_3720,0.5522001465917983,1,0,0
17,Node211,0.5522001465917983,1,0,0
17,Node209,0.5522001465917983,1,0,0
17,Node205,0.5522001465917983,1,0,0
17,Node195,0.5522001465917983,1,0,0
17,sace_14_7_g00150,0.5522001465917983,1,0,0
17,sace_19_7_3840,0.5522001465917983,1,0,0
17,sace_2_8_h03860,0.5522001465917983,1,0,0
17,Node233,0.5522001465917983,1,0,0
17,sace_6_169_fm00160,0.5522001465917983,1,0,0
17,Node232,0.5522001465917983,1,0,0
17,sace_40_8_h03830,0.5522001465917983,1,0,0
17,sace_24_8_3780,0.5522001465917983,1,0,0
17,Node231,0.5522001465917983,1,0,0
17,sace_53_29_ac00130,0.5522001465917983,1,0,0
17,sace_1_ynr070w,0.5522001465917983,1,0,0
17,sace_15_7_g03870,0.5522001465917983,1,0,0
17,Node229,0.5522001465917983,1,0,0
17,sace_4_8_h03690,0.5522001465917983,1,0,0
17,sace_5_78_bz00120,0.5522001465917983,1,0,0
17,Node242,0.5522001465917983,1,0,0
17,Node228,0.5522001465917983,1,0,0
17,sace_32_7_3770,0.5522001465917983,1,0,0
17,sace_7_7_g03880,0.5522001465917983,1,0,0
17,Node227,0.5522001465917983,1,0,0
17,sace_21_7_3790,0.5522001465917983,1,0,0
17,sace_59_336_lx00100,0.5522001465917983,1,0,0
17,sace_46_8_h03910,0.5522001465917983,1,0,0
17,sace_45_7_g03890,0.5522001465917983,1,0,0
17,Node250,0.5522001465917983,1,0,0
17,sace_25_7_g03880,0.5522001465917983,1,0,0
17,Node249,0.5522001465917983,1,0,0
17,sace_37_7_g03850,0.5522001465917983,1,0,0
17,sace_9_7_g00180,0.5522001465917983,1,0,0
17,sace_60_6_f03350,0.5522001465917983,1,0,0
17,Node257,0.5522001465917983,1,0,0
17,Node255,0.5522001465917983,1,0,0
17,sace_17_7_g03930,0.5522001465917983,1,0,0
17,Node254,0.5522001465917983,1,0,0
17,sace_23_7_3860,0.5522001465917983,1,0,0
17,sace_43_7_g03870,0.5522001465917983,1,0,0
17,Node262,0.5522001465917983,1,0,0
17,sace_35_7_3840,0.5522001465917983,1,0,0
17,Node261,0.5522001465917983,1,0,0
17,sace_31_7_3780,0.5522001465917983,1,0,0
17,sace_58_71_bs00120_AND_sace_58_71_bs00110,0.5522001465917983,1,0,0
17,sace_34_8_3770,0.5522001465917983,1,0,0
17,sace_57_8_h03900,0.5522001465917983,1,0,0
17,sace_56_17_q01110,0.5522001465917983,1,0,0
17,sace_49_8_h03830,0.5522001465917983,1,0,0
17,sace_8_73_bu00100,0.5522001465917983,1,0,0
17,Node226,0.5522001465917983,1,0,0
17,Node194,0.5522001465917983,1,0,0
17,Node192,0.5522001465917983,1,0,0
17,Node190,0.5522001465917983,1,0,0
17,Node188,0.5522001465917983,1,0,0
17,Node184,0.5522001465917983,1,0,0
17,Node182,0.5522001465917983,1,0,0
17,Node86,0.5522001465917983,1,0,0
17,zyro_1_a04114g,0.5522001465917983,1,0,0
17,zyro_1_b14762g,0.5522001465917986,1.000000000000001,0,0
17,Node275,0.5522001465917983,1,0,0
17,zyba_2_14_n01490,0.5522001465917983,1,0,0
17,zyba_2_33_ag00120,0.5522001465917983,1,0,0
17,Node279,0.5522001465917983,1,0,0
17,zyba_1_02055_AND_zyba_1_02056,0.5522001465917983,1,0,0
17,zyba_2_2_b00600,0.5522001465917983,1,0,0
17,zyba_1_07912,0.5522001465917983,1,0,0
17,zyba_3_3_c03460,0.5522001465917983,1,0,0
17,Node287,0.5522001465917983,1,0,0
17,Node285,0.5522001465917983,1,0,0
17,Node283,0.5522001465917983,1,0,0
17,zyba_1_04634,0.5522001465917983,1,0,0
17,zyba_2_1_a00860,0.5522001465917983,1,0,0
17,zyba_1_06675,0.5522001465917983,1,0,0
17,zyba_3_2_b02230,0.5522001465917983,1,0,0
17,Node294,0.5522001465917983,1,0,0
17,Node292,0.5522001465917983,1,0,0
17,Node290,0.5522001465917983,1,0,0
17,Node282,0.5522001465917983,1,0,0
17,Node278,0.5522001465917983,1,0,0
17,Node274,0.5522001465917983,1,0,0
17,tode_1_d04040,0.5522001465917978,0.9999999999999983,0,0
17,Node273,0.5522001465917983,1,0,0
17,Node85,0.5522001465917986,1.000000000000001,0,0
17,Node81,0.5522001465917983,1,0,0
17,lath_1_a01914g,0.5522001465917983,1,0,0
17,lawa_1_23.5161,0.5522001465917983,1,0,0
17,Node299,0.5522001465917983,1,0,0
17,lakl_1_c11616g,0.5522001465917983,1,0,0
17,Node298,0.5522001465917983,1,0,0
17,Node80,0.5522001465917983,1,0,0
17,ercy_1_3604,0.5522001465917983,1,0,0
17,asac_1_6_f03560,0.5522001465917983,1,0,0
17,ergo_1_abr125c,0.5522001465917983,1,0,0
17,Node305,0.5522001465917978,0.9999999999999983,0,0
17,Node303,0.5522001465917983,1,0,0
17,Node79,0.5522001465917983,1,0,0
17,klae_1_14_n00120,0.5522001465917983,1,0,0
17,klwi_1_33_ag00170,0.5522001465917983,1,0,0
17,klla_1_d03432g,0.5522001465917983,1,0,0
17,klma_1_1_a01880,0.5522001465917986,1.000000000000001,0,0
17,Node312,0.5522001465917983,1,0,0
17,Node310,0.5522001465917983,1,0,0
17,Node308,0.5522001465917983,1,0,0
17,Node78,0.5522001465917986,1.000000000000001,0,0
17,Node76,0.5522001465917983,1,0,0
17,wian_1_3_c04380,0.5522001465917983,1,0,0
17,wian_1_3_c04390,0.5522001465917983,1,0,0
17,wian_1_7_g01010,0.5522001465917983,1,0,0
17,Node317,0.5522001465917983,1,0,0
17,Node315,0.5522001465917989,1.000000000000003,0,0
17,Node75,0.5522001465917986,1.000000000000001,0,0
17,Node5,0.5522001465917983,1,0,0
17,bain_1_8_h00410,0.5522001465917975,0.9999999999999969,0,0
17,bain_1_1_a00100,0.5522001465917983,1,0,0
17,bain_1_17_q00380,0.5522001465917983,1,0,0
17,Node322,0.5522001465917986,1.000000000000001,0,0
17,Node320,0.5522001465917983,1,0,0
17,Node4,0.5522001465917983,1,0,0
17,asru_1_13_m01190,0.5522001465917983,1,0,0
17,asru_1_15_o00450,0.5522001465917983,1,0,0
17,Node325,0.5522001465917983,1,0,0
17,Node3,0.5522001465917983,1,0,0
19,wian_1_1_a02920,0.5942504708695517,1,0,0
19,wian_1_1_a02930,0.5942504708695517,1,0,0
19,debr_2_5_e03380,0.5942504708695524,1.000000000000003,0,0
19,caar_1_13_m01420,0.5942504708695517,1,0,0
19,caar_1_14_n01430,0.5942504708695517,1,0,0
19,Node13,0.5942504708695517,1,0,0
19,hapo_1_1_a07220,0.5942504708695517,1,0,0
19,ogpa_1_1_a01680,0.5942504708695517,1,0,0
19,Node16,0.5942504708695517,1,0,0
19,Node12,0.5942504708695517,1,0,0
19,pime_1_1_a12110,0.5942504708695517,1,0,0
19,piku_1_96_cr00180,0.5942504708695524,1.000000000000003,0,0
19,pime_1_4_d03240,0.5942504708695517,1,0,0
19,Node22,0.5942504708695517,1,0,0
19,Node20,0.5942504708695517,1,0,0
19,pime_1_1_a07690,0.5942504708695524,1.000000000000003,0,0
19,piku_1_227_hs00100,0.5942504708695517,1,0,0
19,pime_1_5_e05800,0.5942504708695517,1,0,0
19,Node27,0.5942504708695517,1,0,0
19,Node25,0.5942504708695517,1,0,0
19,Node19,0.5942504708695517,1,0,0
19,Node11,0.5942504708695517,1,0,0
19,Node9,0.5942504708695517,1,0,0
19,kopa_1_2_b10040,0.5942504708695517,1,0,0
19,kopa_2_7_g00500,0.5942504708695517,1,0,0
19,Node30,0.5942504708695524,1.000000000000003,0,0
19,Node8,0.5942504708695517,1,0,0
19,pata_1_2_b05590,0.5947087918143943,1.001902974580659,0,2
19,Node7,0.5943745859256018,1.00051490816163,0,0
19,mebi_1_8_h00300,0.5942504708695517,1,0,0
19,spar_1_5_e03260,0.5942504708695517,1,0,0
19,sppa_1_7_g03160,0.5942504708695517,1,0,0
19,Node38,0.5942504708695517,1,0,0
19,loel_1_04930,0.5942504708695517,1,0,0
19,caor_1_h02090,0.5942504708695517,1,0,0
19,capa_1_600750,0.5942504708695517,1,0,0
19,Node44,0.5942504708695517,1,0,0
19,Node42,0.5942504708695517,1,0,0
19,cadu_1_64350,0.5942504708695517,1,0,0
19,caal_2_04989,0.5942504708695517,1,0,0
19,caal_1_19.5759,0.5942504708695517,1,0,0
19,Node53,0.5942504708695517,1,0,0
19,caal_3_29_ac00530,0.5942504708695517,1,0,0
19,caal_11_25_y00230,0.5942504708695517,1,0,0
19,caal_4_4_d03320,0.5942504708695517,1,0,0
19,Node56,0.5942504708695517,1,0,0
19,Node52,0.5942504708695517,1,0,0
19,caal_6_4_d03280,0.5942504708695517,1,0,0
19,caal_5_30_ad00540,0.5942504708695517,1,0,0
19,caal_8_3_c03320,0.5942504708695517,1,0,0
19,caal_12_26_z00530,0.5942504708695517,1,0,0
19,Node51,0.5942504708695517,1,0,0
19,caal_10_3_c03340,0.5942504708695517,1,0,0
19,Node50,0.5942504708695517,1,0,0
19,Node48,0.5942504708695517,1,0,0
19,catr_1_05498,0.5942504708695517,1,0,0
19,catr_1_01205,0.5942504708695517,1,0,0
19,Node66,0.5942504708695517,1,0,0
19,catr_1_05971,0.5942504708695517,1,0,0
19,Node65,0.5942504708695517,1,0,0
19,Node47,0.5942504708695517,1,0,0
19,Node41,0.5942504708695517,1,0,0
19,Node37,0.5942504708695517,1,0,0
19,scst_1_3_c02890,0.5942504708695517,1,0,0
19,deha_1_a03696g,0.5942504708695517,1,0,0
19,deha_2_5_e00720,0.5942504708695517,1,0,0
19,Node72,0.5942504708695517,1,0,0
19,Node70,0.5942504708695517,1,0,0
19,Node36,0.5942504708695517,1,0,0
19,Node34,0.5942504708695524,1.000000000000003,0,0
19,Node6,0.5942915279681715,1.000170296077408,0,0
19,lakl_1_h21010g,0.5942504708695517,1,0,0
19,teph_1_a04220,0.5942504708695517,1,0,0
19,vapo_1_1037.47,0.5942504708695524,1.000000000000003,0,0
19,Node82,0.5942504708695524,1.000000000000003,0,0
19,tebl_1_i01760,0.5936484647948718,0.9975069589232876,0.25,2.75
19,tebl_1_g02820,0.5942504708695517,1,0,0
19,Node89,0.5941690537152506,0.9996624009439943,0,0
19,teph_1_m00640,0.5942504708695524,1.000000000000003,0,0
19,vapo_1_1036.28,0.5942504708695517,1,0,0
19,Node92,0.5942504708695517,1,0,0
19,Node88,0.5942029902485704,0.9998031034922727,0,0
19,kaaf_1_c00820,0.5942504708695517,1,0,0
19,kaaf_1_c00830,0.5942504708695517,1,0,0
19,Node97,0.5942504708695517,1,0,0
19,nada_1_g01840,0.5942504708695517,1,0,0
19,naca_1_e01630,0.5939963246840846,0.9989466223581422,0,1
19,Node101,0.5941766315170499,0.9996938168450059,0,0
19,naca_1_e01650,0.5942504708695517,1,0,0
19,naca_1_e01640,0.5942504708695517,1,0,0
19,Node105,0.5942504708695517,1,0,0
19,nada_1_g01850,0.5942504708695517,1,0,0
19,Node104,0.5942504708695517,1,0,0
19,Node100,0.594215381407281,0.9998544837154325,0,0
19,Node96,0.5942300870626345,0.9999154651238791,0,0
19,cagl_1_i04862g,0.5942504708695517,1,0,0
19,kana_1_k01350,0.5942504708695517,1,0,0
19,Node110,0.5942504708695517,1,0,0
19,saba_1_58_bf00280,0.5942504708695517,1,0,0
19,saeu_1_4_d02400,0.5942504708695517,1,0,0
19,Node114,0.5942504708695517,1,0,0
19,saar_1_2_b02590,0.5942504708695517,1,0,0
19,sami_1_4.244,0.5942504708695517,1,0,0
19,sace_5_33_ag00510,0.5942504708695517,1,0,0
19,sace_4_1_a02360,0.5942504708695517,1,0,0
19,sace_31_1_2300,0.5942504708695517,1,0,0
19,sace_17_1_a02410,0.5942504708695517,1,0,0
19,sace_6_120_dp00100,0.5942504708695517,1,0,0
19,Node128,0.5942504708695517,1,0,0
19,sace_21_1_2310,0.5942504708695517,1,0,0
19,sace_23_1_2290,0.5942504708695517,1,0,0
19,sace_22_1_2300,0.5942504708695517,1,0,0
19,sace_29_1_2290,0.5942504708695517,1,0,0
19,sace_34_1_2320,0.5942504708695517,1,0,0
19,sace_58_25_y00780,0.5942504708695517,1,0,0
19,sace_37_1_a02430,0.5942504708695517,1,0,0
19,sace_15_1_a02420,0.5942504708695517,1,0,0
19,Node138,0.5942504708695517,1,0,0
19,sace_9_1_a02440,0.5942504708695517,1,0,0
19,Node137,0.5942504708695517,1,0,0
19,Node126,0.5942504708695517,1,0,0
19,sace_50_1_a02410_AND_sace_50_1_a02420,0.5942504708695517,1,0,0
19,sace_49_1_a02460,0.5942504708695517,1,0,0
19,sace_8_2_b02430,0.5942504708695517,1,0,0
19,sace_2_1_a02390,0.5942504708695517,1,0,0
19,sace_57_1_a02410,0.5942504708695517,1,0,0
19,sace_46_1_a02400,0.5942504708695517,1,0,0
19,sace_56_1_a02020,0.5942504708695517,1,0,0
19,sace_24_1_2300,0.5942504708695517,1,0,0
19,sace_40_1_a02390,0.5942504708695517,1,0,0
19,sace_59_110_df00100,0.5942504708695517,1,0,0
19,sace_47_1_a02400,0.5942504708695517,1,0,0
19,sace_7_1_a02410,0.5942504708695517,1,0,0
19,sace_52_1_a02400_AND_sace_52_1_a02410,0.5942504708695517,1,0,0
19,sace_25_1_a02400,0.5942504708695517,1,0,0
19,sace_1_ydr011w,0.5942504708695517,1,0,0
19,sace_16_1_a02380,0.5942504708695517,1,0,0
19,sace_45_1_a02420,0.5942504708695517,1,0,0
19,sace_48_1_a02380,0.5942504708695517,1,0,0
19,sace_60_4_d02440,0.5942504708695517,1,0,0
19,Node123,0.5942504708695517,1,0,0
19,sapa_14_1_a02440,0.5942504708695517,1,0,0
19,sapa_8_1_2350,0.5942504708695517,1,0,0
19,Node163,0.5942504708695517,1,0,0
19,sapa_11_1_a02470,0.5942504708695517,1,0,0
19,sapa_25_1_a02460,0.5942504708695517,1,0,0
19,sapa_4_1_a02470,0.5942504708695517,1,0,0
19,sapa_5_1_2350,0.5942504708695517,1,0,0
19,sapa_9_1_2360,0.5942504708695517,1,0,0
19,Node166,0.5942504708695517,1,0,0
19,Node162,0.5942504708695517,1,0,0
19,sapa_18_1_2390,0.5942504708695517,1,0,0
19,sapa_2_1_a02460,0.5942504708695517,1,0,0
19,sapa_23_1_a02480,0.5942504708695517,1,0,0
19,sapa_3_1_a02470,0.5942504708695517,1,0,0
19,Node175,0.5942504708695517,1,0,0
19,sapa_17_1_2380,0.5942504708695517,1,0,0
19,sapa_7_1_2370,0.5942504708695517,1,0,0
19,Node174,0.5942504708695517,1,0,0
19,Node172,0.5942504708695517,1,0,0
19,Node161,0.5942504708695517,1,0,0
19,Node122,0.5942504708695517,1,0,0
19,Node120,0.5942504708695517,1,0,0
19,Node118,0.5942504708695517,1,0,0
19,saku_1_4.262,0.5942504708695517,1,0,0
19,Node117,0.5942504708695517,1,0,0
19,Node113,0.5942504708695517,1,0,0
19,Node109,0.5942504708695517,1,0,0
19,Node95,0.5942168773102035,0.9998606867234108,0,0
19,Node87,0.594289062959607,1.000160070775721,0,0
19,sami_1_17.26,0.5942504708695517,1,0,0
19,saeu_1_2_b00130,0.5942504708695517,1,0,0
19,sauv_1_7.3,0.5942504708695517,1,0,0
19,Node185,0.5942504708695517,1,0,0
19,saar_1_8_h03780,0.5942504708695517,1,0,0
19,saku_1_14.404,0.5942504708695517,1,0,0
19,sami_1_14.399,0.5942504708695517,1,0,0
19,sapa_18_8_3730,0.5942504708695517,1,0,0
19,sapa_3_8_h03890,0.5942504708695517,1,0,0
19,sapa_16_8_h03890,0.5942504708695517,1,0,0
19,sapa_17_8_3730,0.5942504708695517,1,0,0
19,sapa_2_8_h03860,0.5942504708695517,1,0,0
19,sapa_7_8_3740,0.5942504708695517,1,0,0
19,sapa_23_8_h03850,0.5942504708695517,1,0,0
19,Node198,0.5942504708695517,1,0,0
19,Node196,0.5942504708695517,1,0,0
19,sapa_13_8_h03820,0.5942504708695517,1,0,0
19,sapa_8_8_3750,0.5942504708695517,1,0,0
19,Node206,0.5942504708695517,1,0,0
19,sapa_10_8_3760,0.5942504708695517,1,0,0
19,sapa_11_8_h03830,0.5942504708695517,1,0,0
19,sapa_5_8_3700,0.5942504708695517,1,0,0
19,sapa_19_8_h03900,0.5942504708695517,1,0,0
19,sapa_24_8_h03850,0.5942504708695517,1,0,0
19,Node214,0.5942504708695517,1,0,0
19,sapa_1_8_h03820,0.5942504708695517,1,0,0
19,sapa_21_8_h03870,0.5942504708695517,1,0,0
19,Node217,0.5942504708695517,1,0,0
19,sapa_4_8_h03850,0.5942504708695517,1,0,0
19,sapa_20_8_h03860,0.5942504708695517,1,0,0
19,sapa_22_8_h03900,0.5942504708695517,1,0,0
19,sapa_25_8_h03870,0.5942504708695517,1,0,0
19,sapa_6_8_3750,0.5942504708695517,1,0,0
19,sapa_9_8_3720,0.5942504708695517,1,0,0
19,Node211,0.5942504708695517,1,0,0
19,Node209,0.5942504708695517,1,0,0
19,Node205,0.5942504708695517,1,0,0
19,Node195,0.5942504708695517,1,0,0
19,sace_14_7_g00150,0.5942504708695517,1,0,0
19,sace_19_7_3840,0.5942504708695517,1,0,0
19,sace_2_8_h03860,0.5942504708695517,1,0,0
19,Node233,0.5942504708695517,1,0,0
19,sace_6_169_fm00160,0.5942504708695517,1,0,0
19,Node232,0.5942504708695517,1,0,0
19,sace_40_8_h03830,0.5942504708695517,1,0,0
19,sace_24_8_3780,0.5942504708695517,1,0,0
19,Node231,0.5942504708695517,1,0,0
19,sace_53_29_ac00130,0.5942504708695517,1,0,0
19,sace_1_ynr070w,0.5942504708695517,1,0,0
19,sace_15_7_g03870,0.5942504708695517,1,0,0
19,Node229,0.5942504708695517,1,0,0
19,sace_4_8_h03690,0.5942504708695517,1,0,0
19,sace_5_78_bz00120,0.5942504708695517,1,0,0
19,Node242,0.5942504708695517,1,0,0
19,Node228,0.5942504708695517,1,0,0
19,sace_32_7_3770,0.5942504708695517,1,0,0
19,sace_7_7_g03880,0.5942504708695517,1,0,0
19,Node227,0.5942504708695517,1,0,0
19,sace_21_7_3790,0.5942504708695517,1,0,0
19,sace_59_336_lx00100,0.5942504708695517,1,0,0
19,sace_46_8_h03910,0.5942504708695517,1,0,0
19,sace_45_7_g03890,0.5942504708695517,1,0,0
19,Node250,0.5942504708695517,1,0,0
19,sace_25_7_g03880,0.5942504708695517,1,0,0
19,Node249,0.5942504708695517,1,0,0
19,sace_37_7_g03850,0.5942504708695517,1,0,0
19,sace_9_7_g00180,0.5942504708695517,1,0,0
19,sace_60_6_f03350,0.5942504708695517,1,0,0
19,Node257,0.5942504708695517,1,0,0
19,Node255,0.5942504708695517,1,0,0
19,sace_17_7_g03930,0.5942504708695517,1,0,0
19,Node254,0.5942504708695517,1,0,0
19,sace_23_7_3860,0.5942504708695517,1,0,0
19,sace_43_7_g03870,0.5942504708695517,1,0,0
19,Node262,0.5942504708695517,1,0,0
19,sace_35_7_3840,0.5942504708695517,1,0,0
19,Node261,0.5942504708695517,1,0,0
19,sace_31_7_3780,0.5942504708695517,1,0,0
19,sace_58_71_bs00120_AND_sace_58_71_bs00110,0.5942504708695517,1,0,0
19,sace_34_8_3770,0.5942504708695517,1,0,0
19,sace_57_8_h03900,0.5942504708695517,1,0,0
19,sace_56_17_q01110,0.5942504708695517,1,0,0
19,sace_49_8_h03830,0.5942504708695517,1,0,0
19,sace_8_73_bu00100,0.5942504708695517,1,0,0
19,Node226,0.5942504708695517,1,0,0
19,Node194,0.5942504708695517,1,0,0
19,Node192,0.5942504708695517,1,0,0
19,Node190,0.5942504708695517,1,0,0
19,Node188,0.5942504708695517,1,0,0
19,Node184,0.5942504708695517,1,0,0
19,Node182,0.5942504708695517,1,0,0
19,Node86,0.5942787961268605,1.000117483431676,0,0
19,zyro_1_a04114g,0.5942504708695517,1,0,0
19,zyro_1_b14762g,0.5942504708695517,1,0,0
19,Node275,0.5942504708695517,1,0,0
19,zyba_2_14_n01490,0.5942504708695517,1,0,0
19,zyba_2_33_ag00120,0.5942504708695517,1,0,0
19,Node279,0.5942504708695517,1,0,0
19,zyba_1_02055_AND_zyba_1_02056,0.5942504708695517,1,0,0
19,zyba_2_2_b00600,0.5942504708695517,1,0,0
19,zyba_1_07912,0.5942504708695517,1,0,0
19,zyba_3_3_c03460,0.5942504708695517,1,0,0
19,Node287,0.5942504708695517,1,0,0
19,Node285,0.5942504708695517,1,0,0
19,Node283,0.5942504708695517,1,0,0
19,zyba_1_04634,0.5942504708695517,1,0,0
19,zyba_2_1_a00860,0.5942504708695517,1,0,0
19,zyba_1_06675,0.5942504708695517,1,0,0
19,zyba_3_2_b02230,0.5942504708695517,1,0,0
19,Node294,0.5942504708695517,1,0,0
19,Node292,0.5942504708695517,1,0,0
19,Node290,0.5942504708695524,1.000000000000003,0,0
19,Node282,0.5942504708695517,1,0,0
19,Node278,0.5942504708695517,1,0,0
19,Node274,0.5942504708695524,1.000000000000003,0,0
19,tode_1_d04040,0.5942504708695517,1,0,0
19,Node273,0.5942504708695517,1,0,0
19,Node85,0.5942881934987727,1.000156464124452,0,0
19,Node81,0.5943325170218157,1.000340344304047,0,0
19,lath_1_a01914g,0.5942504708695517,1,0,0
19,lawa_1_23.5161,0.5942504708695517,1,0,0
19,Node299,0.5942504708695524,1.000000000000003,0,0
19,lakl_1_c11616g,0.5942504708695517,1,0,0
19,Node298,0.5942504708695517,1,0,0
19,Node80,0.5942777056075514,1.000112960028783,0,0
19,ercy_1_3604,0.5942504708695517,1,0,0
19,asac_1_6_f03560,0.5942504708695517,1,0,0
19,ergo_1_abr125c,0.5942504708695517,1,0,0
19,Node305,0.5942504708695517,1,0,0
19,Node303,0.5942504708695517,1,0,0
19,Node79,0.5942881541824532,1.000156301034948,0,0
19,klae_1_14_n00120,0.5942504708695517,1,0,0
19,klwi_1_33_ag00170,0.5942504708695517,1,0,0
19,klla_1_d03432g,0.5942504708695517,1,0,0
19,klma_1_1_a01880,0.5942504708695517,1,0,0
19,Node312,0.5942504708695517,1,0,0
19,Node310,0.5942504708695517,1,0,0
19,Node308,0.5942504708695517,1,0,0
19,Node78,0.5943436800772968,1.000386661592787,0,0
19,Node76,0.5943748614668957,1.000516051632653,0,0
19,wian_1_3_c04380,0.5942504708695517,1,0,0
19,wian_1_3_c04390,0.5942504708695517,1,0,0
19,wian_1_7_g01010,0.5942504708695517,1,0,0
19,Node317,0.5942504708695517,1,0,0
19,Node315,0.5942504708695517,1,0,0
19,Node75,0.5943188514754184,1.000283647253557,0,0
19,Node5,0.5942504708695517,1,0,0
19,bain_1_8_h00410,0.5942504708695517,1,0,0
19,bain_1_1_a00100,0.5942504708695517,1,0,0
19,bain_1_17_q00380,0.5942504708695517,1,0,0
19,Node322,0.5942504708695517,1,0,0
19,Node320,0.5942504708695517,1,0,0
19,Node4,0.5942504708695517,1,0,0
19,asru_1_13_m01190,0.5942504708695517,1,0,0
19,asru_1_15_o00450,0.5942504708695524,1.000000000000003,0,0
19,Node325,0.5942504708695517,1,0,0
19,Node3,0.5942504708695517,1,0,0
20,wian_1_1_a02920,0.9958684268999948,1.000000000000012,0,0
20,wian_1_1_a02930,0.9958684268999948,1.000000000000012,0,0
20,debr_2_5_e03380,0.9958684268999948,1.000000000000012,0,0
20,caar_1_13_m01420,0.9958684268999948,1.000000000000012,0,0
20,caar_1_14_n01430,0.9958684268999948,1.000000000000012,0,0
20,Node13,0.9958684268999948,1.000000000000012,0,0
20,hapo_1_1_a07220,0.9958684268999948,1.000000000000012,0,0
20,ogpa_1_1_a01680,0.9958684268999948,1.000000000000012,0,0
20,Node16,0.9958684268999948,1.000000000000012,0,0
20,Node12,0.9958684268999948,1.000000000000012,0,0
20,pime_1_1_a12110,0.9958684268999948,1.000000000000012,0,0
20,piku_1_96_cr00180,0.9958684268999948,1.000000000000012,0,0
20,pime_1_4_d03240,0.9958684268999948,1.000000000000012,0,0
20,Node22,0.9958684268999948,1.000000000000012,0,0
20,Node20,0.9958684268999948,1.000000000000012,0,0
20,pime_1_1_a07690,0.9958684268999948,1.000000000000012,0,0
20,piku_1_227_hs00100,0.9958684268999948,1.000000000000012,0,0
20,pime_1_5_e05800,0.9958684268999948,1.000000000000012,0,0
20,Node27,0.9958684268999948,1.000000000000012,0,0
20,Node25,0.9958684268999948,1.000000000000012,0,0
20,Node19,0.9958684268999948,1.000000000000012,0,0
20,Node11,0.9958684268999948,1.000000000000012,0,0
20,Node9,0.9958684268999948,1.000000000000012,0,0
20,kopa_1_2_b10040,0.9958684268999948,1.000000000000012,0,0
20,kopa_2_7_g00500,0.9958684268999948,1.000000000000012,0,0
20,Node30,0.9958684268999948,1.000000000000012,0,0
20,Node8,0.9958684268999948,1.000000000000012,0,0
20,pata_1_2_b05590,0.9958684268999948,1.000000000000012,0,1
20,Node7,0.9958684268999948,1.000000000000012,0,0
20,mebi_1_8_h00300,0.9958684268999948,1.000000000000012,0,0
20,spar_1_5_e03260,0.9958684268999948,1.000000000000012,0,0
20,sppa_1_7_g03160,0.9958684268999948,1.000000000000012,0,0
20,Node38,0.9958684268999948,1.000000000000012,0,0
20,loel_1_04930,0.9958684268999948,1.000000000000012,0,0
20,caor_1_h02090,0.9958684268999948,1.000000000000012,0,0
20,capa_1_600750,0.9958684268999948,1.000000000000012,0,0
20,Node44,0.9958684268999948,1.000000000000012,0,0
20,Node42,0.9958684268999948,1.000000000000012,0,0
20,cadu_1_64350,0.9958684268999948,1.000000000000012,0,0
20,caal_2_04989,0.9958684268999948,1.000000000000012,0,0
20,caal_1_19.5759,0.9958684268999948,1.000000000000012,0,0
20,Node53,0.9958684268999948,1.000000000000012,0,0
20,caal_3_29_ac00530,0.9958684268999948,1.000000000000012,0,0
20,caal_11_25_y00230,0.9958684268999948,1.000000000000012,0,0
20,caal_4_4_d03320,0.9958684268999948,1.000000000000012,0,0
20,Node56,0.9958684268999948,1.000000000000012,0,0
20,Node52,0.9958684268999948,1.000000000000012,0,0
20,caal_6_4_d03280,0.9958684268999948,1.000000000000012,0,0
20,caal_5_30_ad00540,0.9958684268999948,1.000000000000012,0,0
20,caal_8_3_c03320,0.9958684268999948,1.000000000000012,0,0
20,caal_12_26_z00530,0.9958684268999948,1.000000000000012,0,0
20,Node51,0.9958684268999948,1.000000000000012,0,0
20,caal_10_3_c03340,0.9958684268999948,1.000000000000012,0,0
20,Node50,0.9958684268999948,1.000000000000012,0,0
20,Node48,0.9958684268999948,1.000000000000012,0,0
20,catr_1_05498,0.9958684268999948,1.000000000000012,0,0
20,catr_1_01205,0.9958684268999948,1.000000000000012,0,0
20,Node66,0.9958684268999948,1.000000000000012,0,0
20,catr_1_05971,0.9958684268999948,1.000000000000012,0,0
20,Node65,0.9958684268999948,1.000000000000012,0,0
20,Node47,0.9958684268999948,1.000000000000012,0,0
20,Node41,0.9958684268999948,1.000000000000012,0,0
20,Node37,0.9958684268999948,1.000000000000012,0,0
20,scst_1_3_c02890,0.9958684268999948,1.000000000000012,0,0
20,deha_1_a03696g,0.9958684268999948,1.000000000000012,0,0
20,deha_2_5_e00720,0.9958684268999948,1.000000000000012,0,0
20,Node72,0.9958684268999948,1.000000000000012,0,0
20,Node70,0.9958684268999948,1.000000000000012,0,0
20,Node36,0.9958684268999948,1.000000000000012,0,0
20,Node34,0.9958684268999948,1.000000000000012,0,0
20,Node6,0.9958684268999948,1.000000000000012,0,0
20,lakl_1_h21010g,0.9958684268999947,0.9999999999999853,0,0
20,teph_1_a04220,0.9958684268999948,1.000000000000012,0,0
20,vapo_1_1037.47,0.9958684268999948,1.000000000000012,0,0
20,Node82,0.9958684268999948,1.000000000000012,0,0
20,tebl_1_i01760,0.9958684268999977,1.000000000000714,0,2
20,tebl_1_g02820,0.9958684268999948,1.000000000000012,0,0
20,Node89,0.9958684268999948,1.000000000000012,0,0
20,teph_1_m00640,0.9958684268999948,1.000000000000012,0,0
20,vapo_1_1036.28,0.9958684268999948,1.000000000000012,0,0
20,Node92,0.9958684268999948,1.000000000000012,0,0
20,Node88,0.9958684268999948,1.000000000000012,0,0
20,kaaf_1_c00820,0.9958684268999948,1.000000000000012,0,0
20,kaaf_1_c00830,0.9958684268999948,1.000000000000012,0,0
20,Node97,0.9958684268999948,1.000000000000012,0,0
20,nada_1_g01840,0.9958684268999948,1.000000000000012,0,0
20,naca_1_e01630,0.995868426899995,1.000000000000066,1,2
20,Node101,0.9958684268999948,1.000000000000012,0,0
20,naca_1_e01650,0.9958684268999948,1.000000000000012,0,0
20,naca_1_e01640,0.9958684268999948,1.000000000000012,0,0
20,Node105,0.9958684268999948,1.000000000000012,0,0
20,nada_1_g01850,0.9958684268999948,1.000000000000012,0,0
20,Node104,0.9958684268999948,1.000000000000012,0,0
20,Node100,0.9958684268999948,1.000000000000012,0,0
20,Node96,0.9958684268999948,1.000000000000012,0,0
20,cagl_1_i04862g,0.9958684268999948,1.000000000000012,0,0
20,kana_1_k01350,0.9958684268999948,1.000000000000012,0,0
20,Node110,0.9958684268999948,1.000000000000012,0,0
20,saba_1_58_bf00280,0.9958684268999948,1.000000000000012,0,0
20,saeu_1_4_d02400,0.9958684268999948,1.000000000000012,0,0
20,Node114,0.9958684268999948,1.000000000000012,0,0
20,saar_1_2_b02590,0.9958684268999948,1.000000000000012,0,0
20,sami_1_4.244,0.9958684268999948,1.000000000000012,0,0
20,sace_5_33_ag00510,0.9958684268999948,1.000000000000012,0,0
20,sace_4_1_a02360,0.9958684268999948,1.000000000000012,0,0
20,sace_31_1_2300,0.9958684268999948,1.000000000000012,0,0
20,sace_17_1_a02410,0.9958684268999948,1.000000000000012,0,0
20,sace_6_120_dp00100,0.9958684268999948,1.000000000000012,0,0
20,Node128,0.9958684268999948,1.000000000000012,0,0
20,sace_21_1_2310,0.9958684268999948,1.000000000000012,0,0
20,sace_23_1_2290,0.9958684268999948,1.000000000000012,0,0
20,sace_22_1_2300,0.9958684268999948,1.000000000000012,0,0
20,sace_29_1_2290,0.9958684268999948,1.000000000000012,0,0
20,sace_34_1_2320,0.9958684268999948,1.000000000000012,0,0
20,sace_58_25_y00780,0.9958684268999948,1.000000000000012,0,0
20,sace_37_1_a02430,0.9958684268999948,1.000000000000012,0,0
20,sace_15_1_a02420,0.9958684268999948,1.000000000000012,0,0
20,Node138,0.9958684268999948,1.000000000000012,0,0
20,sace_9_1_a02440,0.9958684268999948,1.000000000000012,0,0
20,Node137,0.9958684268999948,1.000000000000012,0,0
20,Node126,0.9958684268999948,1.000000000000012,0,0
20,sace_50_1_a02410_AND_sace_50_1_a02420,0.9958684268999948,1.000000000000012,0,0
20,sace_49_1_a02460,0.9958684268999948,1.000000000000012,0,0
20,sace_8_2_b02430,0.9958684268999948,1.000000000000012,0,0
20,sace_2_1_a02390,0.9958684268999948,1.000000000000012,0,0
20,sace_57_1_a02410,0.9958684268999948,1.000000000000012,0,0
20,sace_46_1_a02400,0.9958684268999948,1.000000000000012,0,0
20,sace_56_1_a02020,0.9958684268999948,1.000000000000012,0,0
20,sace_24_1_2300,0.9958684268999948,1.000000000000012,0,0
20,sace_40_1_a02390,0.9958684268999948,1.000000000000012,0,0
20,sace_59_110_df00100,0.9958684268999948,1.000000000000012,0,0
20,sace_47_1_a02400,0.9958684268999948,1.000000000000012,0,0
20,sace_7_1_a02410,0.9958684268999948,1.000000000000012,0,0
20,sace_52_1_a02400_AND_sace_52_1_a02410,0.9958684268999948,1.000000000000012,0,0
20,sace_25_1_a02400,0.9958684268999948,1.000000000000012,0,0
20,sace_1_ydr011w,0.9958684268999948,1.000000000000012,0,0
20,sace_16_1_a02380,0.9958684268999948,1.000000000000012,0,0
20,sace_45_1_a02420,0.9958684268999948,1.000000000000012,0,0
20,sace_48_1_a02380,0.9958684268999948,1.000000000000012,0,0
20,sace_60_4_d02440,0.9958684268999948,1.000000000000012,0,0
20,Node123,0.9958684268999948,1.000000000000012,0,0
20,sapa_14_1_a02440,0.9958684268999948,1.000000000000012,0,0
20,sapa_8_1_2350,0.9958684268999948,1.000000000000012,0,0
20,Node163,0.9958684268999948,1.000000000000012,0,0
20,sapa_11_1_a02470,0.9958684268999948,1.000000000000012,0,0
20,sapa_25_1_a02460,0.9958684268999948,1.000000000000012,0,0
20,sapa_4_1_a02470,0.9958684268999948,1.000000000000012,0,0
20,sapa_5_1_2350,0.9958684268999948,1.000000000000012,0,0
20,sapa_9_1_2360,0.9958684268999948,1.000000000000012,0,0
20,Node166,0.9958684268999948,1.000000000000012,0,0
20,Node162,0.9958684268999948,1.000000000000012,0,0
20,sapa_18_1_2390,0.9958684268999948,1.000000000000012,0,0
20,sapa_2_1_a02460,0.9958684268999948,1.000000000000012,0,0
20,sapa_23_1_a02480,0.9958684268999948,1.000000000000012,0,0
20,sapa_3_1_a02470,0.9958684268999948,1.000000000000012,0,0
20,Node175,0.9958684268999948,1.000000000000012,0,0
20,sapa_17_1_2380,0.9958684268999948,1.000000000000012,0,0
20,sapa_7_1_2370,0.9958684268999948,1.000000000000012,0,0
20,Node174,0.9958684268999948,1.000000000000012,0,0
20,Node172,0.9958684268999948,1.000000000000012,0,0
20,Node161,0.9958684268999948,1.000000000000012,0,0
20,Node122,0.9958684268999948,1.000000000000012,0,0
20,Node120,0.9958684268999948,1.000000000000012,0,0
20,Node118,0.9958684268999948,1.000000000000012,0,0
20,saku_1_4.262,0.9958684268999948,1.000000000000012,0,0
20,Node117,0.9958684268999948,1.000000000000012,0,0
20,Node113,0.9958684268999948,1.000000000000012,0,0
20,Node109,0.9958684268999948,1.000000000000012,0,0
20,Node95,0.9958684268999948,1.000000000000012,0,0
20,Node87,0.9958684268999948,1.000000000000012,0,0
20,sami_1_17.26,0.9958684268999948,1.000000000000012,0,0
20,saeu_1_2_b00130,0.9958684268999948,1.000000000000012,0,0
20,sauv_1_7.3,0.9958684268999948,1.000000000000012,0,0
20,Node185,0.9958684268999948,1.000000000000012,0,0
20,saar_1_8_h03780,0.9958684268999948,1.000000000000012,0,0
20,saku_1_14.404,0.9958684268999948,1.000000000000012,0,0
20,sami_1_14.399,0.9958684268999948,1.000000000000012,0,0
20,sapa_18_8_3730,0.9958684268999948,1.000000000000012,0,0
20,sapa_3_8_h03890,0.9958684268999948,1.000000000000012,0,0
20,sapa_16_8_h03890,0.9958684268999948,1.000000000000012,0,0
20,sapa_17_8_3730,0.9958684268999948,1.000000000000012,0,0
20,sapa_2_8_h03860,0.9958684268999948,1.000000000000012,0,0
20,sapa_7_8_3740,0.9958684268999948,1.000000000000012,0,0
20,sapa_23_8_h03850,0.9958684268999948,1.000000000000012,0,0
20,Node198,0.9958684268999948,1.000000000000012,0,0
20,Node196,0.9958684268999948,1.000000000000012,0,0
20,sapa_13_8_h03820,0.9958684268999948,1.000000000000012,0,0
20,sapa_8_8_3750,0.9958684268999948,1.000000000000012,0,0
20,Node206,0.9958684268999948,1.000000000000012,0,0
20,sapa_10_8_3760,0.9958684268999948,1.000000000000012,0,0
20,sapa_11_8_h03830,0.9958684268999948,1.000000000000012,0,0
20,sapa_5_8_3700,0.9958684268999948,1.000000000000012,0,0
20,sapa_19_8_h03900,0.9958684268999948,1.000000000000012,0,0
20,sapa_24_8_h03850,0.9958684268999948,1.000000000000012,0,0
20,Node214,0.9958684268999948,1.000000000000012,0,0
20,sapa_1_8_h03820,0.9958684268999948,1.000000000000012,0,0
20,sapa_21_8_h03870,0.9958684268999948,1.000000000000012,0,0
20,Node217,0.9958684268999948,1.000000000000012,0,0
20,sapa_4_8_h03850,0.9958684268999948,1.000000000000012,0,0
20,sapa_20_8_h03860,0.9958684268999948,1.000000000000012,0,0
20,sapa_22_8_h03900,0.9958684268999948,1.000000000000012,0,0
20,sapa_25_8_h03870,0.9958684268999948,1.000000000000012,0,0
20,sapa_6_8_3750,0.9958684268999948,1.000000000000012,0,0
20,sapa_9_8_3720,0.9958684268999948,1.000000000000012,0,0
20,Node211,0.9958684268999948,1.000000000000012,0,0
20,Node209,0.9958684268999948,1.000000000000012,0,0
20,Node205,0.9958684268999948,1.000000000000012,0,0
20,Node195,0.9958684268999948,1.000000000000012,0,0
20,sace_14_7_g00150,0.9958684268999948,1.000000000000012,0,0
20,sace_19_7_3840,0.9958684268999948,1.000000000000012,0,0
20,sace_2_8_h03860,0.9958684268999948,1.000000000000012,0,0
20,Node233,0.9958684268999948,1.000000000000012,0,0
20,sace_6_169_fm00160,0.9958684268999948,1.000000000000012,0,0
20,Node232,0.9958684268999948,1.000000000000012,0,0
20,sace_40_8_h03830,0.9958684268999948,1.000000000000012,0,0
20,sace_24_8_3780,0.9958684268999948,1.000000000000012,0,0
20,Node231,0.9958684268999948,1.000000000000012,0,0
20,sace_53_29_ac00130,0.9958684268999948,1.000000000000012,0,0
20,sace_1_ynr070w,0.9958684268999948,1.000000000000012,0,0
20,sace_15_7_g03870,0.9958684268999948,1.000000000000012,0,0
20,Node229,0.9958684268999948,1.000000000000012,0,0
20,sace_4_8_h03690,0.9958684268999948,1.000000000000012,0,0
20,sace_5_78_bz00120,0.9958684268999948,1.000000000000012,0,0
20,Node242,0.9958684268999948,1.000000000000012,0,0
20,Node228,0.9958684268999948,1.000000000000012,0,0
20,sace_32_7_3770,0.9958684268999948,1.000000000000012,0,0
20,sace_7_7_g03880,0.9958684268999948,1.000000000000012,0,0
20,Node227,0.9958684268999948,1.000000000000012,0,0
20,sace_21_7_3790,0.9958684268999948,1.000000000000012,0,0
20,sace_59_336_lx00100,0.9958684268999948,1.000000000000012,0,0
20,sace_46_8_h03910,0.9958684268999948,1.000000000000012,0,0
20,sace_45_7_g03890,0.9958684268999948,1.000000000000012,0,0
20,Node250,0.9958684268999948,1.000000000000012,0,0
20,sace_25_7_g03880,0.9958684268999948,1.000000000000012,0,0
20,Node249,0.9958684268999948,1.000000000000012,0,0
20,sace_37_7_g03850,0.9958684268999948,1.000000000000012,0,0
20,sace_9_7_g00180,0.9958684268999948,1.000000000000012,0,0
20,sace_60_6_f03350,0.9958684268999948,1.000000000000012,0,0
20,Node257,0.9958684268999948,1.000000000000012,0,0
20,Node255,0.9958684268999948,1.000000000000012,0,0
20,sace_17_7_g03930,0.9958684268999948,1.000000000000012,0,0
20,Node254,0.9958684268999948,1.000000000000012,0,0
20,sace_23_7_3860,0.9958684268999948,1.000000000000012,0,0
20,sace_43_7_g03870,0.9958684268999948,1.000000000000012,0,0
20,Node262,0.9958684268999948,1.000000000000012,0,0
20,sace_35_7_3840,0.9958684268999948,1.000000000000012,0,0
20,Node261,0.9958684268999948,1.000000000000012,0,0
20,sace_31_7_3780,0.9958684268999948,1.000000000000012,0,0
20,sace_58_71_bs00120_AND_sace_58_71_bs00110,0.9958684268999948,1.000000000000012,0,0
20,sace_34_8_3770,0.9958684268999948,1.000000000000012,0,0
20,sace_57_8_h03900,0.9958684268999948,1.000000000000012,0,0
20,sace_56_17_q01110,0.9958684268999948,1.000000000000012,0,0
20,sace_49_8_h03830,0.9958684268999948,1.000000000000012,0,0
20,sace_8_73_bu00100,0.9958684268999948,1.000000000000012,0,0
20,Node226,0.9958684268999948,1.000000000000012,0,0
20,Node194,0.9958684268999948,1.000000000000012,0,0
20,Node192,0.9958684268999948,1.000000000000012,0,0
20,Node190,0.9958684268999948,1.000000000000012,0,0
20,Node188,0.9958684268999948,1.000000000000012,0,0
20,Node184,0.9958684268999948,1.000000000000012,0,0
20,Node182,0.9958684268999948,1.000000000000012,0,0
20,Node86,0.9958684268999948,1.000000000000012,0,0
20,zyro_1_a04114g,0.9958684268999948,1.000000000000012,0,0
20,zyro_1_b14762g,0.9958684268999948,1.000000000000012,0,0
20,Node275,0.9958684268999948,1.000000000000012,0,0
20,zyba_2_14_n01490,0.9958684268999948,1.000000000000012,0,0
20,zyba_2_33_ag00120,0.9958684268999948,1.000000000000012,0,0
20,Node279,0.9958684268999948,1.000000000000012,0,0
20,zyba_1_02055_AND_zyba_1_02056,0.9958684268999948,1.000000000000012,0,0
20,zyba_2_2_b00600,0.9958684268999948,1.000000000000012,0,0
20,zyba_1_07912,0.9958684268999948,1.000000000000012,0,0
20,zyba_3_3_c03460,0.9958684268999948,1.000000000000012,0,0
20,Node287,0.9958684268999948,1.000000000000012,0,0
20,Node285,0.9958684268999948,1.000000000000012,0,0
20,Node283,0.9958684268999948,1.000000000000012,0,0
20,zyba_1_04634,0.9958684268999948,1.000000000000012,0,0
20,zyba_2_1_a00860,0.9958684268999948,1.000000000000012,0,0
20,zyba_1_06675,0.9958684268999948,1.000000000000012,0,0
20,zyba_3_2_b02230,0.9958684268999948,1.000000000000012,0,0
20,Node294,0.9958684268999948,1.000000000000012,0,0
20,Node292,0.9958684268999948,1.000000000000012,0,0
20,Node290,0.9958684268999948,1.000000000000012,0,0
20,Node282,0.9958684268999948,1.000000000000012,0,0
20,Node278,0.9958684268999948,1.000000000000012,0,0
20,Node274,0.9958684268999948,1.000000000000012,0,0
20,tode_1_d04040,0.9958684268999948,1.000000000000012,0,0
20,Node273,0.9958684268999948,1.000000000000012,0,0
20,Node85,0.9958684268999948,1.000000000000012,0,0
20,Node81,0.9958684268999948,1.000000000000012,0,0
20,lath_1_a01914g,0.9958684268999948,1.000000000000012,0,0
20,lawa_1_23.5161,0.9958684268999948,1.000000000000012,0,0
20,Node299,0.9958684268999948,1.000000000000012,0,0
20,lakl_1_c11616g,0.9958684268999948,1.000000000000012,0,0
20,Node298,0.9958684268999948,1.000000000000012,0,0
20,Node80,0.9958684268999948,1.000000000000012,0,0
20,ercy_1_3604,0.9958684268999948,1.000000000000012,0,0
20,asac_1_6_f03560,0.9958684268999948,1.000000000000012,0,0
20,ergo_1_abr125c,0.9958684268999948,1.000000000000012,0,0
20,Node305,0.9958684268999948,1.000000000000012,0,0
20,Node303,0.9958684268999948,1.000000000000012,0,0
20,Node79,0.9958684268999948,1.000000000000012,0,0
20,klae_1_14_n00120,0.9958684268999948,1.000000000000012,0,0
20,klwi_1_33_ag00170,0.9958684268999948,1.000000000000012,0,0
20,klla_1_d03432g,0.9958684268999948,1.000000000000012,0,0
20,klma_1_1_a01880,0.9958684268999948,1.000000000000012,0,0
20,Node312,0.9958684268999948,1.000000000000012,0,0
20,Node310,0.9958684268999948,1.000000000000012,0,0
20,Node308,0.9958684268999948,1.000000000000012,0,0
20,Node78,0.9958684268999948,1.000000000000012,0,0
20,Node76,0.9958684268999948,1.000000000000012,0,0
20,wian_1_3_c04380,0.9958684268999948,1.000000000000012,0,0
20,wian_1_3_c04390,0.9958684268999948,1.000000000000012,0,0
20,wian_1_7_g01010,0.9958684268999948,1.000000000000012,0,0
20,Node317,0.9958684268999948,1.000000000000012,0,0
20,Node315,0.9958684268999948,1.000000000000012,0,0
20,Node75,0.9958684268999948,1.000000000000012,0,0
20,Node5,0.9958684268999948,1.000000000000012,0,0
20,bain_1_8_h00410,0.9958684268999948,1.000000000000012,0,0
20,bain_1_1_a00100,0.9958684268999948,1.000000000000012,0,0
20,bain_1_17_q00380,0.9958684268999948,1.000000000000012,0,0
20,Node322,0.9958684268999948,1.000000000000012,0,0
20,Node320,0.9958684268999948,1.000000000000012,0,0
20,Node4,0.9958684268999948,1.000000000000012,0,0
20,asru_1_13_m01190,0.9958684268999948,1.000000000000012,0,0
20,asru_1_15_o00450,0.9958684268999948,1.000000000000012,0,0
20,Node325,0.9958684268999948,1.000000000000012,0,0
20,Node3,0.9958684268999948,1.000000000000012,0,0
21,wian_1_1_a02920,0.2607338730588005,1,0,0
21,wian_1_1_a02930,0.2607338730587979,0.9999999999999863,0,0
21,debr_2_5_e03380,0.26073387305879,0.9999999999999455,0,0
21,caar_1_13_m01420,0.2607338730588005,1,0,0
21,caar_1_14_n01430,0.2607338730588031,1.000000000000014,0,0
21,Node13,0.2607338730588005,1,0,0
21,hapo_1_1_a07220,0.2607338730588005,1,0,0
21,ogpa_1_1_a01680,0.2607338730588005,1,0,0
21,Node16,0.2607338730587979,0.9999999999999863,0,0
21,Node12,0.2607338730588005,1,0,0
21,pime_1_1_a12110,0.2607338730587979,0.9999999999999863,0,0
21,piku_1_96_cr00180,0.2607338730588005,1,0,0
21,pime_1_4_d03240,0.2607338730588005,1,0,0
21,Node22,0.2607338730588005,1,0,0
21,Node20,0.2607338730588005,1,0,0
21,pime_1_1_a07690,0.2607338730588005,1,0,0
21,piku_1_227_hs00100,0.2607338730587952,0.9999999999999725,0,0
21,pime_1_5_e05800,0.2607338730588005,1,0,0
21,Node27,0.2607338730587979,0.9999999999999863,0,0
21,Node25,0.2607338730588005,1,0,0
21,Node19,0.2607338730588031,1.000000000000014,0,0
21,Node11,0.2607338730588005,1,0,0
21,Node9,0.2607338730588005,1,0,0
21,kopa_1_2_b10040,0.2607338730588005,1,0,0
21,kopa_2_7_g00500,0.2607338730588005,1,0,0
21,Node30,0.2607338730588057,1.000000000000027,0,0
21,Node8,0.2607338730588005,1,0,0
21,pata_1_2_b05590,0.2274947961764069,0.8349748696412508,0,0
21,Node7,0.2415509843060332,0.9029958844542655,0,0
21,mebi_1_8_h00300,0.2607338730587926,0.999999999999959,0,0
21,spar_1_5_e03260,0.2607338730588005,1,0,0
21,sppa_1_7_g03160,0.2607338730588005,1,0,0
21,Node38,0.2607338730588005,1,0,0
21,loel_1_04930,0.2607338730588005,1,0,0
21,caor_1_h02090,0.2607338730588005,1,0,0
21,capa_1_600750,0.2607338730588005,1,0,0
21,Node44,0.2607338730588005,1,0,0
21,Node42,0.2607338730588005,1,0,0
21,cadu_1_64350,0.2607338730588005,1,0,0
21,caal_2_04989,0.2607338730588005,1,0,0
21,caal_1_19.5759,0.2607338730588005,1,0,0
21,Node53,0.2607338730588005,1,0,0
21,caal_3_29_ac00530,0.2607338730588005,1,0,0
21,caal_11_25_y00230,0.2607338730588005,1,0,0
21,caal_4_4_d03320,0.2607338730588005,1,0,0
21,Node56,0.2607338730588005,1,0,0
21,Node52,0.2607338730588005,1,0,0
21,caal_6_4_d03280,0.2607338730588005,1,0,0
21,caal_5_30_ad00540,0.2607338730588005,1,0,0
21,caal_8_3_c03320,0.2607338730588005,1,0,0
21,caal_12_26_z00530,0.2607338730588005,1,0,0
21,Node51,0.2607338730588005,1,0,0
21,caal_10_3_c03340,0.2607338730588005,1,0,0
21,Node50,0.2607338730588005,1,0,0
21,Node48,0.2607338730588005,1,0,0
21,catr_1_05498,0.2607338730588005,1,0,0
21,catr_1_01205,0.2607338730588005,1,0,0
21,Node66,0.2607338730588005,1,0,0
21,catr_1_05971,0.2607338730588005,1,0,0
21,Node65,0.2607338730588005,1,0,0
21,Node47,0.2607338730588005,1,0,0
21,Node41,0.2607338730588005,1,0,0
21,Node37,0.2607338730587979,0.9999999999999863,0,0
21,scst_1_3_c02890,0.2607338730588005,1,0,0
21,deha_1_a03696g,0.2607338730588005,1,0,0
21,deha_2_5_e00720,0.2607338730588005,1,0,0
21,Node72,0.2607338730588005,1,0,0
21,Node70,0.2607338730588005,1,0,0
21,Node36,0.2607338730588031,1.000000000000014,0,0
21,Node34,0.2607338730588005,1,0,0
21,Node6,0.2571103358675419,0.9812927068750809,0,0
21,lakl_1_h21010g,0.2607338730588031,1.000000000000014,0,0
21,teph_1_a04220,0.2607338730588031,1.000000000000014,0,0
21,vapo_1_1037.47,0.2607338730588031,1.000000000000014,0,0
21,Node82,0.2607338730588005,1,0,0
21,tebl_1_i01760,0.2529824616726801,0.9602027986411958,0,0
21,tebl_1_g02820,0.2607338730588005,1,0,0
21,Node89,0.292321075162835,1.171189625181439,0,0
21,teph_1_m00640,0.2607338730588005,1,0,0
21,vapo_1_1036.28,0.2607338730588005,1,0,0
21,Node92,0.2607338730588005,1,0,0
21,Node88,0.2967058456993658,1.19616873471831,0,0
21,kaaf_1_c00820,0.2607338730588005,1,0,0
21,kaaf_1_c00830,0.2607338730588005,1,0,0
21,Node97,0.2607338730588005,1,0,0
21,nada_1_g01840,0.2607338730587952,0.9999999999999725,0,0
21,naca_1_e01630,0.2797004629179268,1.100990067246634,0,0
21,Node101,0.3002379971666336,1.216518307973518,0,0
21,naca_1_e01650,0.2607338730588005,1,0,0
21,naca_1_e01640,0.2607338730588005,1,0,0
21,Node105,0.2607338730588005,1,0,0
21,nada_1_g01850,0.2607338730588005,1,0,0
21,Node104,0.2607338730588005,1,0,0
21,Node100,0.3040827433602598,1.238903615484435,0,2
21,Node96,0.2971881206176591,1.19893517899188,0,0
21,cagl_1_i04862g,0.2607338730587979,0.9999999999999863,0,0
21,kana_1_k01350,0.2607338730588031,1.000000000000014,0,0
21,Node110,0.2607338730588005,1,0,0
21,saba_1_58_bf00280,0.01373205090841681,0.03947697223898967,0,0
21,saeu_1_4_d02400,0.01447135674285327,0.04163354101980656,0,0
21,Node114,0.3643529204995922,1.625210241730541,0,0
21,saar_1_2_b02590,0.2607338730588005,1,0,0
21,sami_1_4.244,0.2607338730588005,1,0,0
21,sace_5_33_ag00510,0.2607338730588005,1,0,0
21,sace_4_1_a02360,0.2607338730588005,1,0,0
21,sace_31_1_2300,0.2607338730588005,1,0,0
21,sace_17_1_a02410,0.2607338730588005,1,0,0
21,sace_6_120_dp00100,0.2607338730588005,1,0,0
21,Node128,0.2607338730588005,1,0,0
21,sace_21_1_2310,0.2607338730588005,1,0,0
21,sace_23_1_2290,0.2607338730588005,1,0,0
21,sace_22_1_2300,0.2607338730588005,1,0,0
21,sace_29_1_2290,0.2607338730588005,1,0,0
21,sace_34_1_2320,0.2607338730588005,1,0,0
21,sace_58_25_y00780,0.2607338730588005,1,0,0
21,sace_37_1_a02430,0.2607338730588005,1,0,0
21,sace_15_1_a02420,0.2607338730588005,1,0,0
21,Node138,0.2607338730588005,1,0,0
21,sace_9_1_a02440,0.2607338730588005,1,0,0
21,Node137,0.2607338730588005,1,0,0
21,Node126,0.2607338730588005,1,0,0
21,sace_50_1_a02410_AND_sace_50_1_a02420,0.2607338730588005,1,0,0
21,sace_49_1_a02460,0.2607338730588005,1,0,0
21,sace_8_2_b02430,0.2607338730588005,1,0,0
21,sace_2_1_a02390,0.2607338730588005,1,0,0
21,sace_57_1_a02410,0.2607338730588005,1,0,0
21,sace_46_1_a02400,0.2607338730588005,1,0,0
21,sace_56_1_a02020,0.2607338730588005,1,0,0
21,sace_24_1_2300,0.2607338730588005,1,0,0
21,sace_40_1_a02390,0.2607338730588005,1,0,0
21,sace_59_110_df00100,0.2607338730588005,1,0,0
21,sace_47_1_a02400,0.2607338730588005,1,0,0
21,sace_7_1_a02410,0.2607338730588005,1,0,0
21,sace_52_1_a02400_AND_sace_52_1_a02410,0.2607338730588005,1,0,0
21,sace_25_1_a02400,0.2607338730588005,1,0,0
21,sace_1_ydr011w,0.2607338730588005,1,0,0
21,sace_16_1_a02380,0.2607338730588005,1,0,0
21,sace_45_1_a02420,0.2607338730588005,1,0,0
21,sace_48_1_a02380,0.2607338730588005,1,0,0
21,sace_60_4_d02440,0.2607338730588005,1,0,0
21,Node123,0.2607338730588005,1,0,0
21,sapa_14_1_a02440,0.2607338730588005,1,0,0
21,sapa_8_1_2350,0.2607338730588005,1,0,0
21,Node163,0.2607338730588005,1,0,0
21,sapa_11_1_a02470,0.2607338730588005,1,0,0
21,sapa_25_1_a02460,0.2607338730588005,1,0,0
21,sapa_4_1_a02470,0.2607338730588005,1,0,0
21,sapa_5_1_2350,0.2607338730588005,1,0,0
21,sapa_9_1_2360,0.2607338730588005,1,0,0
21,Node166,0.2607338730588005,1,0,0
21,Node162,0.2607338730588005,1,0,0
21,sapa_18_1_2390,0.2607338730588005,1,0,0
21,sapa_2_1_a02460,0.2607338730588005,1,0,0
21,sapa_23_1_a02480,0.2607338730588005,1,0,0
21,sapa_3_1_a02470,0.2607338730588005,1,0,0
21,Node175,0.2607338730588005,1,0,0
21,sapa_17_1_2380,0.2607338730588005,1,0,0
21,sapa_7_1_2370,0.2607338730588005,1,0,0
21,Node174,0.2607338730588005,1,0,0
21,Node172,0.2607338730588005,1,0,0
21,Node161,0.2607338730588005,1,0,0
21,Node122,0.2607338730588005,1,0,0
21,Node120,0.2607338730588005,1,0,0
21,Node118,0.2607338730588005,1,0,0
21,saku_1_4.262,0.2607338730588005,1,0,0
21,Node117,0.2607338730588005,1,0,0
21,Node113,0.4407719123762898,2.234746610720721,0.1666666666666667,2.833333333333333
21,Node109,0.3440557391508379,1.487185770850847,0,0
21,Node95,0.3073539827799555,1.258145461519905,0,0
21,Node87,0.2582697283159789,0.9872584355684558,0,0
21,sami_1_17.26,0.2607338730588005,1,0,0
21,saeu_1_2_b00130,0.2607338730588005,1,0,0
21,sauv_1_7.3,0.2607338730588005,1,0,0
21,Node185,0.2607338730588005,1,0,0
21,saar_1_8_h03780,0.2607338730588005,1,0,0
21,saku_1_14.404,0.2607338730588005,1,0,0
21,sami_1_14.399,0.2607338730588005,1,0,0
21,sapa_18_8_3730,0.2607338730588005,1,0,0
21,sapa_3_8_h03890,0.2607338730588005,1,0,0
21,sapa_16_8_h03890,0.2607338730588005,1,0,0
21,sapa_17_8_3730,0.2607338730588005,1,0,0
21,sapa_2_8_h03860,0.2607338730588005,1,0,0
21,sapa_7_8_3740,0.2607338730588005,1,0,0
21,sapa_23_8_h03850,0.2607338730588005,1,0,0
21,Node198,0.2607338730588005,1,0,0
21,Node196,0.2607338730588005,1,0,0
21,sapa_13_8_h03820,0.2607338730588005,1,0,0
21,sapa_8_8_3750,0.2607338730588005,1,0,0
21,Node206,0.2607338730588005,1,0,0
21,sapa_10_8_3760,0.2607338730588005,1,0,0
21,sapa_11_8_h03830,0.2607338730588005,1,0,0
21,sapa_5_8_3700,0.2607338730588005,1,0,0
21,sapa_19_8_h03900,0.2607338730588005,1,0,0
21,sapa_24_8_h03850,0.2607338730588005,1,0,0
21,Node214,0.2607338730588005,1,0,0
21,sapa_1_8_h03820,0.2607338730588005,1,0,0
21,sapa_21_8_h03870,0.2607338730588005,1,0,0
21,Node217,0.2607338730588005,1,0,0
21,sapa_4_8_h03850,0.2607338730588005,1,0,0
21,sapa_20_8_h03860,0.2607338730588005,1,0,0
21,sapa_22_8_h03900,0.2607338730588005,1,0,0
21,sapa_25_8_h03870,0.2607338730588005,1,0,0
21,sapa_6_8_3750,0.2607338730588005,1,0,0
21,sapa_9_8_3720,0.2607338730588005,1,0,0
21,Node211,0.2607338730588005,1,0,0
21,Node209,0.2607338730588005,1,0,0
21,Node205,0.2607338730588005,1,0,0
21,Node195,0.2607338730588005,1,0,0
21,sace_14_7_g00150,0.2607338730588005,1,0,0
21,sace_19_7_3840,0.2607338730588005,1,0,0
21,sace_2_8_h03860,0.2607338730588005,1,0,0
21,Node233,0.2607338730588005,1,0,0
21,sace_6_169_fm00160,0.2607338730588005,1,0,0
21,Node232,0.2607338730588005,1,0,0
21,sace_40_8_h03830,0.2607338730588005,1,0,0
21,sace_24_8_3780,0.2607338730588005,1,0,0
21,Node231,0.2607338730588005,1,0,0
21,sace_53_29_ac00130,0.2607338730588005,1,0,0
21,sace_1_ynr070w,0.2607338730588005,1,0,0
21,sace_15_7_g03870,0.2607338730588005,1,0,0
21,Node229,0.2607338730588005,1,0,0
21,sace_4_8_h03690,0.2607338730588005,1,0,0
21,sace_5_78_bz00120,0.2607338730588005,1,0,0
21,Node242,0.2607338730588005,1,0,0
21,Node228,0.2607338730588005,1,0,0
21,sace_32_7_3770,0.2607338730588005,1,0,0
21,sace_7_7_g03880,0.2607338730588005,1,0,0
21,Node227,0.2607338730588005,1,0,0
21,sace_21_7_3790,0.2607338730588005,1,0,0
21,sace_59_336_lx00100,0.2607338730588005,1,0,0
21,sace_46_8_h03910,0.2607338730588005,1,0,0
21,sace_45_7_g03890,0.2607338730588005,1,0,0
21,Node250,0.2607338730588005,1,0,0
21,sace_25_7_g03880,0.2607338730588005,1,0,0
21,Node249,0.2607338730588005,1,0,0
21,sace_37_7_g03850,0.2607338730588005,1,0,0
21,sace_9_7_g00180,0.2607338730588005,1,0,0
21,sace_60_6_f03350,0.2607338730588005,1,0,0
21,Node257,0.2607338730588005,1,0,0
21,Node255,0.2607338730588005,1,0,0
21,sace_17_7_g03930,0.2607338730588005,1,0,0
21,Node254,0.2607338730588005,1,0,0
21,sace_23_7_3860,0.2607338730588005,1,0,0
21,sace_43_7_g03870,0.2607338730588005,1,0,0
21,Node262,0.2607338730588005,1,0,0
21,sace_35_7_3840,0.2607338730588005,1,0,0
21,Node261,0.2607338730588005,1,0,0
21,sace_31_7_3780,0.2607338730588005,1,0,0
21,sace_58_71_bs00120_AND_sace_58_71_bs00110,0.2607338730588005,1,0,0
21,sace_34_8_3770,0.2607338730588005,1,0,0
21,sace_57_8_h03900,0.2607338730588005,1,0,0
21,sace_56_17_q01110,0.2607338730588005,1,0,0
21,sace_49_8_h03830,0.2607338730588005,1,0,0
21,sace_8_73_bu00100,0.2607338730588005,1,0,0
21,Node226,0.2607338730588005,1,0,0
21,Node194,0.2607338730588005,1,0,0
21,Node192,0.2607338730588005,1,0,0
21,Node190,0.2607338730588005,1,0,0
21,Node188,0.2607338730588005,1,0,0
21,Node184,0.2607338730588005,1,0,0
21,Node182,0.2607338730588031,1.000000000000014,0,0
21,Node86,0.260434561841122,0.9984477955269189,0,1
21,zyro_1_a04114g,0.2607338730587979,0.9999999999999863,0,0
21,zyro_1_b14762g,0.2607338730588005,1,0,0
21,Node275,0.2607338730588005,1,0,0
21,zyba_2_14_n01490,0.2607338730588005,1,0,0
21,zyba_2_33_ag00120,0.2607338730588005,1,0,0
21,Node279,0.2607338730588005,1,0,0
21,zyba_1_02055_AND_zyba_1_02056,0.2607338730588005,1,0,0
21,zyba_2_2_b00600,0.2607338730588005,1,0,0
21,zyba_1_07912,0.2607338730588005,1,0,0
21,zyba_3_3_c03460,0.2607338730588005,1,0,0
21,Node287,0.2607338730588005,1,0,0
21,Node285,0.2607338730588005,1,0,0
21,Node283,0.2607338730588005,1,0,0
21,zyba_1_04634,0.2607338730588005,1,0,0
21,zyba_2_1_a00860,0.2607338730588005,1,0,0
21,zyba_1_06675,0.2607338730588005,1,0,0
21,zyba_3_2_b02230,0.2607338730588005,1,0,0
21,Node294,0.2607338730588005,1,0,0
21,Node292,0.2607338730588005,1,0,0
21,Node290,0.2607338730588005,1,0,0
21,Node282,0.2607338730588005,1,0,0
21,Node278,0.2607338730588031,1.000000000000014,0,0
21,Node274,0.2607338730588005,1,0,0
21,tode_1_d04040,0.2607338730587979,0.9999999999999863,0,0
21,Node273,0.2607338730588005,1,0,0
21,Node85,0.2583311953658725,0.987575238874233,0,0
21,Node81,0.2490146819399489,0.9401493688685377,0,0
21,lath_1_a01914g,0.2607338730588031,1.000000000000014,0,0
21,lawa_1_23.5161,0.2607338730588031,1.000000000000014,0,0
21,Node299,0.2607338730588005,1,0,0
21,lakl_1_c11616g,0.2607338730588005,1,0,0
21,Node298,0.2607338730588005,1,0,0
21,Node80,0.2605034448173663,0.9988049059222355,0,0
21,ercy_1_3604,0.2607338730588005,1,0,0
21,asac_1_6_f03560,0.2607338730588005,1,0,0
21,ergo_1_abr125c,0.2607338730588005,1,0,0
21,Node305,0.2607338730587979,0.9999999999999863,0,0
21,Node303,0.2607338730588005,1,0,0
21,Node79,0.2581286890844243,0.9865317129055611,0,0
21,klae_1_14_n00120,0.2607338730588005,1,0,0
21,klwi_1_33_ag00170,0.2607338730588005,1,0,0
21,klla_1_d03432g,0.2607338730588005,1,0,0
21,klma_1_1_a01880,0.2607338730588005,1,0,0
21,Node312,0.2607338730588005,1,0,0
21,Node310,0.2607338730588005,1,0,0
21,Node308,0.2607338730588031,1.000000000000014,0,0
21,Node78,0.2466832928675108,0.9284648976783746,0,0
21,Node76,0.2417441679586963,0.9039483111797985,0,0
21,wian_1_3_c04380,0.2607338730587979,0.9999999999999863,0,0
21,wian_1_3_c04390,0.2607338730588005,1,0,0
21,wian_1_7_g01010,0.2607338730587979,0.9999999999999863,0,0
21,Node317,0.2607338730588005,1,0,0
21,Node315,0.2607338730588005,1,0,0
21,Node75,0.2511269372745726,0.9507984003622001,0,0
21,Node5,0.2607338730588005,1,0,0
21,bain_1_8_h00410,0.2607338730587979,0.9999999999999863,0,0
21,bain_1_1_a00100,0.2607338730588005,1,0,0
21,bain_1_17_q00380,0.2607338730588005,1,0,0
21,Node322,0.2607338730588005,1,0,0
21,Node320,0.2607338730588005,1,0,0
21,Node4,0.2607338730588005,1,0,0
21,asru_1_13_m01190,0.2607338730587979,0.9999999999999863,0,0
21,asru_1_15_o00450,0.2607338730588005,1,0,0
21,Node325,0.2607338730587979,0.9999999999999863,0,0
21,Node3,0.2607338730588005,1,0,0
22,wian_1_1_a02920,0.1097280906590398,1,0,0
22,wian_1_1_a02930,0.1097280906590398,1,0,0
22,debr_2_5_e03380,0.1097280906590398,1,0,0
22,caar_1_13_m01420,0.1097280906590398,1,0,0
22,caar_1_14_n01430,0.1097280906590398,1,0,0
22,Node13,0.1097280906590398,1,0,0
22,hapo_1_1_a07220,0.1097280906590398,1,0,0
22,ogpa_1_1_a01680,0.1097280906590398,1,0,0
22,Node16,0.1097280906590398,1,0,0
22,Node12,0.1097280906590398,1,0,0
22,pime_1_1_a12110,0.1097280906590398,1,0,0
22,piku_1_96_cr00180,0.1097280906590398,1,0,0
22,pime_1_4_d03240,0.1097280906590398,1,0,0
22,Node22,0.1097280906590398,1,0,0
22,Node20,0.1097280906590398,1,0,0
22,pime_1_1_a07690,0.1097280906590398,1,0,0
22,piku_1_227_hs00100,0.1097280906590398,1,0,0
22,pime_1_5_e05800,0.1097280906590398,1,0,0
22,Node27,0.1097280906590398,1,0,0
22,Node25,0.1097280906590398,1,0,0
22,Node19,0.1097280906590398,1,0,0
22,Node11,0.1097280906590398,1,0,0
22,Node9,0.1097280906590398,1,0,0
22,kopa_1_2_b10040,0.1097280906590398,1,0,0
22,kopa_2_7_g00500,0.1097280906590398,1,0,0
22,Node30,0.1097280906590398,1,0,0
22,Node8,0.1097280906590398,1,0,0
22,pata_1_2_b05590,0.2010720551405988,2.041968098081868,0.6666666666666666,2.333333333333333
22,Node7,0.1965566003950802,1.984893423669607,0,0
22,mebi_1_8_h00300,0.1097280906590398,1,0,0
22,spar_1_5_e03260,0.1097280906590398,1,0,0
22,sppa_1_7_g03160,0.1097280906590398,1,0,0
22,Node38,0.1097280906590398,1,0,0
22,loel_1_04930,0.1097280906590398,1,0,0
22,caor_1_h02090,0.1097280906590398,1,0,0
22,capa_1_600750,0.1097280906590398,1,0,0
22,Node44,0.1097280906590398,1,0,0
22,Node42,0.1097280906590398,1,0,0
22,cadu_1_64350,0.1097280906590398,1,0,0
22,caal_2_04989,0.1097280906590398,1,0,0
22,caal_1_19.5759,0.1097280906590398,1,0,0
22,Node53,0.1097280906590398,1,0,0
22,caal_3_29_ac00530,0.1097280906590398,1,0,0
22,caal_11_25_y00230,0.1097280906590398,1,0,0
22,caal_4_4_d03320,0.1097280906590398,1,0,0
22,Node56,0.1097280906590398,1,0,0
22,Node52,0.1097280906590398,1,0,0
22,caal_6_4_d03280,0.1097280906590398,1,0,0
22,caal_5_30_ad00540,0.1097280906590398,1,0,0
22,caal_8_3_c03320,0.1097280906590398,1,0,0
22,caal_12_26_z00530,0.1097280906590398,1,0,0
22,Node51,0.1097280906590398,1,0,0
22,caal_10_3_c03340,0.1097280906590398,1,0,0
22,Node50,0.1097280906590398,1,0,0
22,Node48,0.1097280906590398,1,0,0
22,catr_1_05498,0.1097280906590398,1,0,0
22,catr_1_01205,0.1097280906590398,1,0,0
22,Node66,0.1097280906590398,1,0,0
22,catr_1_05971,0.1097280906590398,1,0,0
22,Node65,0.1097280906590398,1,0,0
22,Node47,0.1097280906590398,1,0,0
22,Node41,0.1097280906590398,1,0,0
22,Node37,0.1097280906590398,1,0,0
22,scst_1_3_c02890,0.1097280906590398,1,0,0
22,deha_1_a03696g,0.1097280906590398,1,0,0
22,deha_2_5_e00720,0.1097280906590398,1,0,0
22,Node72,0.1097280906590398,1,0,0
22,Node70,0.1097280906590398,1,0,0
22,Node36,0.1097280906590398,1,0,0
22,Node34,0.1097280906590398,1,0,0
22,Node6,0.1730521647266756,1.697867399996363,0,0
22,lakl_1_h21010g,0.1097280906590398,1,0,0
22,teph_1_a04220,0.1097280906590398,1,0,0
22,vapo_1_1037.47,0.1097280906590398,1,0,0
22,Node82,0.1097280906590398,1,0,0
22,tebl_1_i01760,0.360442981882674,4.572588849656603,0.6666666666666666,2.333333333333333
22,tebl_1_g02820,0.1097280906590398,1,0,0
22,Node89,0.3963244865202284,5.326625864029824,0,0
22,teph_1_m00640,0.1097280906590398,1,0,0
22,vapo_1_1036.28,0.1097280906590398,1,0,0
22,Node92,0.1097280906590398,1,0,0
22,Node88,0.3532465211756826,4.43143076263885,0,0
22,kaaf_1_c00820,0.1097280906590398,1,0,0
22,kaaf_1_c00830,0.1097280906590398,1,0,0
22,Node97,0.1097280906590398,1,0,0
22,nada_1_g01840,0.1097280906590398,1,0,0
22,naca_1_e01630,0.5752545564546778,10.98844368291167,0,2
22,Node101,0.4869512838391895,7.700727544069291,0,0
22,naca_1_e01650,0.1097280906590398,1,0,0
22,naca_1_e01640,0.1097280906590398,1,0,0
22,Node105,0.1097280906590398,1,0,0
22,nada_1_g01850,0.004684107920566315,0.03818306635302768,0,0
22,Node104,0.01236900797857511,0.1016120019886758,0,0
22,Node100,0.008975033188942565,0.0734778289223488,0,0
22,Node96,0.01455167113432492,0.1198074602705064,0,0
22,cagl_1_i04862g,0.1097280906590398,1,0,0
22,kana_1_k01350,0.1097280906590398,1,0,0
22,Node110,0.1097280906590398,1,0,0
22,saba_1_58_bf00280,0.006853475712427791,0.05598895981732681,0,0
22,saeu_1_4_d02400,0.007547997836162333,0.06170595851671023,0,0
22,Node114,0.9959282183762083,1984.487683176296,0,2
22,saar_1_2_b02590,0.00303883926345057,0.02473058203563236,0,0
22,sami_1_4.244,0.004291922945577452,0.03497234341352677,0,0
22,sace_5_33_ag00510,0.1097280906590398,1,0,0
22,sace_4_1_a02360,0.08936746776283551,0.7962347711030259,0,0
22,sace_31_1_2300,0.08150297019957262,0.719947002393778,0,0
22,sace_17_1_a02410,0.09278206862710098,0.8297691299280167,0,0
22,sace_6_120_dp00100,0.1018380734420827,0.9199418615551462,0,0
22,Node128,0.1037701281542483,0.9394156394512109,0,0
22,sace_21_1_2310,0.09813437001150363,0.8828443674595627,0,0
22,sace_23_1_2290,0.1018480848219876,0.9200425534117316,0,0
22,sace_22_1_2300,0.1097280906590398,1,0,0
22,sace_29_1_2290,0.1077042460567304,0.9793295222612756,0,0
22,sace_34_1_2320,0.1057171749030663,0.9591256529623272,0,0
22,sace_58_25_y00780,0.1037678995748064,0.9393931285408851,0,0
22,sace_37_1_a02430,0.09997573533233163,0.9012499154906954,0,0
22,sace_15_1_a02420,0.1097280906590398,1,0,0
22,Node138,0.1097280906590398,1,0,0
22,sace_9_1_a02440,0.1018552563646081,0.9201146843030878,0,0
22,Node137,0.09632640954248418,0.8648457000524832,0,0
22,Node126,0.09632630758559305,0.864844687078706,0,0
22,sace_50_1_a02410_AND_sace_50_1_a02420,0.1077017248349575,0.9793038303142889,0,0
22,sace_49_1_a02460,0.1097280906590398,1,0,0
22,sace_8_2_b02430,0.1057107218706993,0.9590601869666461,0,0
22,sace_2_1_a02390,0.08940468215398863,0.7965988933314331,0,0
22,sace_57_1_a02410,0.07999418602087605,0.7054604967042883,0,0
22,sace_46_1_a02400,0.1037679251891455,0.9393933872710262,0,0
22,sace_56_1_a02020,0.09997456874188224,0.9012382308795112,0,0
22,sace_24_1_2300,0.1057174138818524,0.9591280774195997,0,0
22,sace_40_1_a02390,0.1057173526173387,0.9591274558865014,0,0
22,sace_59_110_df00100,0.09279273825727313,0.8298743106314377,0,0
22,sace_47_1_a02400,0.1037652601389454,0.9393664677092666,0,0
22,sace_7_1_a02410,0.1077038252628876,0.9793252342455738,0,0
22,sace_52_1_a02400_AND_sace_52_1_a02410,0.08615543024683955,0.7649185060392036,0,0
22,sace_25_1_a02400,0.08777772001347817,0.7807077111339024,0,0
22,sace_1_ydr011w,0.08942454935824797,0.7967932951192686,0,0
22,sace_16_1_a02380,0.1037651848594335,0.9393657073163584,0,0
22,sace_45_1_a02420,0.08942203959508997,0.7967687364677851,0,0
22,sace_48_1_a02380,0.09997480557867949,0.901240603042795,0,0
22,sace_60_4_d02440,0.0894220043088422,0.796768391184113,0,0
22,Node123,0.005737943733793726,0.04682311120887197,0,0
22,sapa_14_1_a02440,0.1057333756870054,0.9592900140345316,0,0
22,sapa_8_1_2350,0.1097280906590398,1,0,0
22,Node163,0.08260155373442991,0.7305249686499874,0,0
22,sapa_11_1_a02470,0.1057351355612343,0.9593078687646347,0,0
22,sapa_25_1_a02460,0.1057360247558783,0.9593168900782869,0,0
22,sapa_4_1_a02470,0.1077128197404843,0.9794168915557168,0,0
22,sapa_5_1_2350,0.1077131567028758,0.9794203253726435,0,0
22,sapa_9_1_2360,0.1097280906590398,1,0,0
22,Node166,0.09160005935363445,0.8181322377821065,0,0
22,Node162,0.07291880698183671,0.6381556691453368,0,0
22,sapa_18_1_2390,0.05635259182607334,0.4845169693367106,0,0
22,sapa_2_1_a02460,0.1077228131105259,0.9795187301449377,0,0
22,sapa_23_1_a02480,0.1077227976306383,0.9795185723935951,0,0
22,sapa_3_1_a02470,0.1097280906590398,1,0,0
22,Node175,0.107696877536934,0.9792544354150462,0,0
22,sapa_17_1_2380,0.1000738413391492,0.902232657119557,0,0
22,sapa_7_1_2370,0.1037887275932949,0.9396035169964284,0,0
22,Node174,0.058664183752314,0.5056305398218964,0,0
22,Node172,0.05039933229453333,0.4306144701947621,0,0
22,Node161,0.01426569813564799,0.117418900295551,0,0
22,Node122,0.01105400066531013,0.09068840350286632,0,0
22,Node120,0.01479439141213475,0.12183584426851,0,0
22,Node118,0.0465640751475463,0.396245476782825,0,0
22,saku_1_4.262,0.003945718527279683,0.03214015320181549,0,0
22,Node117,0.01603642181234586,0.1322310041964722,0,0
22,Node113,0.004917331108078974,0.04009360784551794,0,0
22,Node109,0.01109415377514224,0.09102152028494313,0,0
22,Node95,0.01723105627600418,0.1422542744538419,0,0
22,Node87,0.01329673913833909,0.1093360634069571,0,0
22,sami_1_17.26,0.1097280906590398,1,0,0
22,saeu_1_2_b00130,0.1097280906590398,1,0,0
22,sauv_1_7.3,0.1097280906590398,1,0,0
22,Node185,0.1097280906590398,1,0,0
22,saar_1_8_h03780,0.1097280906590398,1,0,0
22,saku_1_14.404,0.1097280906590398,1,0,0
22,sami_1_14.399,0.1097280906590398,1,0,0
22,sapa_18_8_3730,0.1097280906590398,1,0,0
22,sapa_3_8_h03890,0.1097280906590398,1,0,0
22,sapa_16_8_h03890,0.1097280906590398,1,0,0
22,sapa_17_8_3730,0.1097280906590398,1,0,0
22,sapa_2_8_h03860,0.1097280906590398,1,0,0
22,sapa_7_8_3740,0.1097280906590398,1,0,0
22,sapa_23_8_h03850,0.1097280906590398,1,0,0
22,Node198,0.1097280906590398,1,0,0
22,Node196,0.1097280906590398,1,0,0
22,sapa_13_8_h03820,0.1097280906590398,1,0,0
22,sapa_8_8_3750,0.1097280906590398,1,0,0
22,Node206,0.1097280906590398,1,0,0
22,sapa_10_8_3760,0.1097280906590398,1,0,0
22,sapa_11_8_h03830,0.1097280906590398,1,0,0
22,sapa_5_8_3700,0.1097280906590398,1,0,0
22,sapa_19_8_h03900,0.1097280906590398,1,0,0
22,sapa_24_8_h03850,0.1097280906590398,1,0,0
22,Node214,0.1097280906590398,1,0,0
22,sapa_1_8_h03820,0.1097280906590398,1,0,0
22,sapa_21_8_h03870,0.1097280906590398,1,0,0
22,Node217,0.1097280906590398,1,0,0
22,sapa_4_8_h03850,0.1097280906590398,1,0,0
22,sapa_20_8_h03860,0.1097280906590398,1,0,0
22,sapa_22_8_h03900,0.1097280906590398,1,0,0
22,sapa_25_8_h03870,0.1097280906590398,1,0,0
22,sapa_6_8_3750,0.1097280906590398,1,0,0
22,sapa_9_8_3720,0.1097280906590398,1,0,0
22,Node211,0.1097280906590398,1,0,0
22,Node209,0.1097280906590398,1,0,0
22,Node205,0.1097280906590398,1,0,0
22,Node195,0.1097280906590398,1,0,0
22,sace_14_7_g00150,0.1097280906590398,1,0,0
22,sace_19_7_3840,0.1097280906590398,1,0,0
22,sace_2_8_h03860,0.1097280906590398,1,0,0
22,Node233,0.1097280906590398,1,0,0
22,sace_6_169_fm00160,0.1097280906590398,1,0,0
22,Node232,0.1097280906590398,1,0,0
22,sace_40_8_h03830,0.1097280906590398,1,0,0
22,sace_24_8_3780,0.1097280906590398,1,0,0
22,Node231,0.1097280906590398,1,0,0
22,sace_53_29_ac00130,0.1097280906590398,1,0,0
22,sace_1_ynr070w,0.1097280906590398,1,0,0
22,sace_15_7_g03870,0.1097280906590398,1,0,0
22,Node229,0.1097280906590398,1,0,0
22,sace_4_8_h03690,0.1097280906590398,1,0,0
22,sace_5_78_bz00120,0.1097280906590398,1,0,0
22,Node242,0.1097280906590398,1,0,0
22,Node228,0.1097280906590398,1,0,0
22,sace_32_7_3770,0.1097280906590398,1,0,0
22,sace_7_7_g03880,0.1097280906590398,1,0,0
22,Node227,0.1097280906590398,1,0,0
22,sace_21_7_3790,0.1097280906590398,1,0,0
22,sace_59_336_lx00100,0.1097280906590398,1,0,0
22,sace_46_8_h03910,0.1097280906590398,1,0,0
22,sace_45_7_g03890,0.1097280906590398,1,0,0
22,Node250,0.1097280906590398,1,0,0
22,sace_25_7_g03880,0.1097280906590398,1,0,0
22,Node249,0.1097280906590398,1,0,0
22,sace_37_7_g03850,0.1097280906590398,1,0,0
22,sace_9_7_g00180,0.1097280906590398,1,0,0
22,sace_60_6_f03350,0.1097280906590398,1,0,0
22,Node257,0.1097280906590398,1,0,0
22,Node255,0.1097280906590398,1,0,0
22,sace_17_7_g03930,0.1097280906590398,1,0,0
22,Node254,0.1097280906590398,1,0,0
22,sace_23_7_3860,0.1097280906590398,1,0,0
22,sace_43_7_g03870,0.1097280906590398,1,0,0
22,Node262,0.1097280906590398,1,0,0
22,sace_35_7_3840,0.1097280906590398,1,0,0
22,Node261,0.1097280906590398,1,0,0
22,sace_31_7_3780,0.1097280906590398,1,0,0
22,sace_58_71_bs00120_AND_sace_58_71_bs00110,0.1097280906590398,1,0,0
22,sace_34_8_3770,0.1097280906590398,1,0,0
22,sace_57_8_h03900,0.1097280906590398,1,0,0
22,sace_56_17_q01110,0.1097280906590398,1,0,0
22,sace_49_8_h03830,0.1097280906590398,1,0,0
22,sace_8_73_bu00100,0.1097280906590398,1,0,0
22,Node226,0.1097280906590398,1,0,0
22,Node194,0.1097280906590398,1,0,0
22,Node192,0.1097280906590398,1,0,0
22,Node190,0.1097280906590398,1,0,0
22,Node188,0.1097280906590398,1,0,0
22,Node184,0.1097280906590398,1,0,0
22,Node182,0.1097280906590398,1,0,0
22,Node86,0.01699693820661507,0.1402880482135155,0,0
22,zyro_1_a04114g,0.1097280906590398,1,0,0
22,zyro_1_b14762g,0.1097280906590398,1,0,0
22,Node275,0.1097280906590398,1,0,0
22,zyba_2_14_n01490,0.1097280906590398,1,0,0
22,zyba_2_33_ag00120,0.1097280906590398,1,0,0
22,Node279,0.1097280906590398,1,0,0
22,zyba_1_02055_AND_zyba_1_02056,0.1097280906590398,1,0,0
22,zyba_2_2_b00600,0.1097280906590398,1,0,0
22,zyba_1_07912,0.1097280906590398,1,0,0
22,zyba_3_3_c03460,0.1097280906590398,1,0,0
22,Node287,0.1097280906590398,1,0,0
22,Node285,0.1097280906590398,1,0,0
22,Node283,0.1097280906590398,1,0,0
22,zyba_1_04634,0.1097280906590398,1,0,0
22,zyba_2_1_a00860,0.1097280906590398,1,0,0
22,zyba_1_06675,0.1097280906590398,1,0,0
22,zyba_3_2_b02230,0.1097280906590398,1,0,0
22,Node294,0.1097280906590398,1,0,0
22,Node292,0.1097280906590398,1,0,0
22,Node290,0.1097280906590398,1,0,0
22,Node282,0.1097280906590398,1,0,0
22,Node278,0.1097280906590398,1,0,0
22,Node274,0.1097280906590398,1,0,0
22,tode_1_d04040,0.1097280906590398,1,0,0
22,Node273,0.1097280906590398,1,0,0
22,Node85,0.01335278051028511,0.1098031153110744,0,0
22,Node81,0.008986406740412966,0.07357178756584036,0,0
22,lath_1_a01914g,0.007322852426519835,0.05985178485114987,0,0
22,lawa_1_23.5161,0.1097280906590398,1,0,0
22,Node299,0.007035093188004916,0.05748318226276711,0,0
22,lakl_1_c11616g,0.1097280906590398,1,0,0
22,Node298,0.01086871863622566,0.089151623744264,0,0
22,Node80,0.1586029032892344,1.529378469589062,0,0
22,ercy_1_3604,0.1097280906590398,1,0,0
22,asac_1_6_f03560,0.1097280906590398,1,0,0
22,ergo_1_abr125c,0.1097280906590398,1,0,0
22,Node305,0.1097280906590398,1,0,0
22,Node303,0.1097280906590398,1,0,0
22,Node79,0.1733880767274795,1.701854439950808,0,0
22,klae_1_14_n00120,0.1097280906590398,1,0,0
22,klwi_1_33_ag00170,0.1097280906590398,1,0,0
22,klla_1_d03432g,0.1097280906590398,1,0,0
22,klma_1_1_a01880,0.1097280906590398,1,0,0
22,Node312,0.1097280906590398,1,0,0
22,Node310,0.1097280906590398,1,0,0
22,Node308,0.1097280906590398,1,0,0
22,Node78,0.1978733938696943,2.001471124756343,0,0
22,Node76,0.1992713906511931,2.019130801595198,0,0
22,wian_1_3_c04380,0.1097280906590398,1,0,0
22,wian_1_3_c04390,0.1097280906590398,1,0,0
22,wian_1_7_g01010,0.1097280906590398,1,0,0
22,Node317,0.1097280906590398,1,0,0
22,Node315,0.1097280906590398,1,0,0
22,Node75,0.1904373946360933,1.908563614252522,0,0
22,Node5,0.1097280906590398,1,0,0
22,bain_1_8_h00410,0.1097280906590398,1,0,0
22,bain_1_1_a00100,0.1097280906590398,1,0,0
22,bain_1_17_q00380,0.1097280906590398,1,0,0
22,Node322,0.1097280906590398,1,0,0
22,Node320,0.1097280906590398,1,0,0
22,Node4,0.1097280906590398,1,0,0
22,asru_1_13_m01190,0.1097280906590398,1,0,0
22,asru_1_15_o00450,0.1097280906590398,1,0,0
22,Node325,0.1097280906590398,1,0,0
22,Node3,0.1097280906590398,1,0,0
24,wian_1_1_a02920,0.4086761091063041,1,0,0
24,wian_1_1_a02930,0.4086761091063041,1,0,0
24,debr_2_5_e03380,0.4086761091063041,1,0,0
24,caar_1_13_m01420,0.4086761091063041,1,0,0
24,caar_1_14_n01430,0.4086761091063041,1,0,0
24,Node13,0.4086761091063041,1,0,0
24,hapo_1_1_a07220,0.4086761091063041,1,0,0
24,ogpa_1_1_a01680,0.4086761091063041,1,0,0
24,Node16,0.4086761091063041,1,0,0
24,Node12,0.4086761091063041,1,0,0
24,pime_1_1_a12110,0.4086761091063041,1,0,0
24,piku_1_96_cr00180,0.4086761091063041,1,0,0
24,pime_1_4_d03240,0.4289098049780567,1.086694443688823,0,1
24,Node22,0.4181918324493733,1.040020521487568,0,0
24,Node20,0.4169512850133603,1.034729069069302,0,0
24,pime_1_1_a07690,0.4086761091063041,1,0,0
24,piku_1_227_hs00100,0.4086761091063041,1,0,0
24,pime_1_5_e05800,0.4086761091063041,1,0,0
24,Node27,0.4086761091063041,1,0,0
24,Node25,0.4086761091063041,1,0,0
24,Node19,0.4199303025538683,1.047473904004026,0,0
24,Node11,0.416536846722852,1.032966331047284,0,0
24,Node9,0.4244242161295114,1.066949385322193,0,0
24,kopa_1_2_b10040,0.4086761091063041,1,0,0
24,kopa_2_7_g00500,0.4086761091063041,1,0,0
24,Node30,0.4086761091063041,1,0,0
24,Node8,0.4156412797796781,1.029165738900933,0,0
24,pata_1_2_b05590,0.4220061666567266,1.056432536293465,1,2
24,Node7,0.4050128868754381,0.9849347460518683,0,0
24,mebi_1_8_h00300,0.4086761091063041,1,0,0
24,spar_1_5_e03260,0.4086761091063041,1,0,0
24,sppa_1_7_g03160,0.4086761091063041,1,0,0
24,Node38,0.4086761091063041,1,0,0
24,loel_1_04930,0.4086761091063041,1,0,0
24,caor_1_h02090,0.4086761091063041,1,0,0
24,capa_1_600750,0.4086761091063041,1,0,0
24,Node44,0.4086761091063041,1,0,0
24,Node42,0.4086761091063041,1,0,0
24,cadu_1_64350,0.4086761091063041,1,0,0
24,caal_2_04989,0.4086761091063041,1,0,0
24,caal_1_19.5759,0.4086761091063041,1,0,0
24,Node53,0.4086761091063041,1,0,0
24,caal_3_29_ac00530,0.4086761091063041,1,0,0
24,caal_11_25_y00230,0.4086761091063041,1,0,0
24,caal_4_4_d03320,0.4086761091063041,1,0,0
24,Node56,0.4086761091063041,1,0,0
24,Node52,0.4086761091063041,1,0,0
24,caal_6_4_d03280,0.4086761091063041,1,0,0
24,caal_5_30_ad00540,0.4086761091063041,1,0,0
24,caal_8_3_c03320,0.4086761091063041,1,0,0
24,caal_12_26_z00530,0.4086761091063041,1,0,0
24,Node51,0.4086761091063041,1,0,0
24,caal_10_3_c03340,0.4086761091063041,1,0,0
24,Node50,0.4086761091063041,1,0,0
24,Node48,0.4086761091063041,1,0,0
24,catr_1_05498,0.4086761091063041,1,0,0
24,catr_1_01205,0.4086761091063041,1,0,0
24,Node66,0.4086761091063041,1,0,0
24,catr_1_05971,0.4086761091063041,1,0,0
24,Node65,0.4086761091063041,1,0,0
24,Node47,0.4086761091063041,1,0,0
24,Node41,0.4086761091063041,1,0,0
24,Node37,0.4086761091063041,1,0,0
24,scst_1_3_c02890,0.4086761091063041,1,0,0
24,deha_1_a03696g,0.4086761091063041,1,0,0
24,deha_2_5_e00720,0.4086761091063041,1,0,0
24,Node72,0.4086761091063041,1,0,0
24,Node70,0.4086761091063041,1,0,0
24,Node36,0.4086761091063041,1,0,0
24,Node34,0.4086761091063041,1,0,0
24,Node6,0.4073579573653098,0.9945575593702473,0,0
24,lakl_1_h21010g,0.4086761091063041,1,0,0
24,teph_1_a04220,0.4086761091063041,1,0,0
24,vapo_1_1037.47,0.4086761091063083,1.000000000000017,0,0
24,Node82,0.4086761091063041,1,0,0
24,tebl_1_i01760,0.5694164343825239,1.9134570733978,1,1
24,tebl_1_g02820,0.4086761091063041,1,0,0
24,Node89,0.4471484685989052,1.170278986013552,0,0
24,teph_1_m00640,0.4086761091063041,1,0,0
24,vapo_1_1036.28,0.4086761091063041,1,0,0
24,Node92,0.4086761091063041,1,0,0
24,Node88,0.4309770118108588,1.095898845980813,0,0
24,kaaf_1_c00820,0.4086761091063041,1,0,0
24,kaaf_1_c00830,0.4086761091063041,1,0,0
24,Node97,0.4086761091063041,1,0,0
24,nada_1_g01840,0.4086761091063041,1,0,0
24,naca_1_e01630,0.4826790287350377,1.35003342704019,1,2
24,Node101,0.4536433146668119,1.201391152915882,0,0
24,naca_1_e01650,0.4086761091063041,1,0,0
24,naca_1_e01640,0.3463701983574978,0.7667518791905221,0,0
24,Node105,0.3803030793357534,0.8879667007280636,0,0
24,nada_1_g01850,0.3609361254319098,0.817207341966669,0.5,1.5
24,Node104,0.4061287881445534,0.9895042821749819,0,0
24,Node100,0.3808785681570002,0.8901370413133308,0,0
24,Node96,0.3907341739613481,0.9279418324915825,0,0
24,cagl_1_i04862g,0.4086761091063083,1.000000000000017,0,0
24,kana_1_k01350,0.4086761091063041,1,0,0
24,Node110,0.4086761091063041,1,0,0
24,saba_1_58_bf00280,0.5790914526307572,1.990698942437414,1,1
24,saeu_1_4_d02400,0.5170682816929738,1.549203050882112,0,0
24,Node114,0.5401822886464129,1.699811726594974,0,1
24,saar_1_2_b02590,0.1517810712718925,0.2589141762179723,0,0
24,sami_1_4.244,0.9442353770747977,24.50008967139728,0,2
24,sace_5_33_ag00510,0.4086761091063041,1,0,0
24,sace_4_1_a02360,0.398085179407398,0.9569453762329986,0,0
24,sace_31_1_2300,0.3933553930969637,0.9382032733302874,0,0
24,sace_17_1_a02410,0.4000133481959144,0.9646706628141113,0,0
24,sace_6_120_dp00100,0.4048137810108343,0.9841212231156231,0,0
24,Node128,0.4057850141965948,0.9880947231578466,0,0
24,sace_21_1_2310,0.402901942418923,0.9763372939610417,0,0
24,sace_23_1_2290,0.4048188481924941,0.9841419202687901,0,0
24,sace_22_1_2300,0.4086761091063041,1,0,0
24,sace_29_1_2290,0.4077109496463698,0.9960126338480929,0,0
24,sace_34_1_2320,0.4067466205452096,0.9920416554536682,0,0
24,sace_58_25_y00780,0.4057838932658003,0.9880901297293905,0,0
24,sace_37_1_a02430,0.4038608804924496,0.9802353085294234,0,0
24,sace_15_1_a02420,0.4086761091063041,1,0,0
24,Node138,0.4086761091063041,1,0,0
24,sace_9_1_a02440,0.4048224851478215,0.9841567758092811,0,0
24,Node137,0.4019435071679833,0.9724538138397092,0,0
24,Node126,0.4019434526338463,0.9724535932271859,0,0
24,sace_50_1_a02410_AND_sace_50_1_a02420,0.4077097367226694,0.9960076310685998,0,0
24,sace_49_1_a02460,0.4086761091063041,1,0,0
24,sace_8_2_b02430,0.4067434611802621,0.9920286668275141,0,0
24,sace_2_1_a02390,0.3981065767963036,0.9570308341536563,0,0
24,sace_57_1_a02410,0.3923967400553992,0.9344401089084693,0,0
24,sace_46_1_a02400,0.4057839060283409,0.9880901820285226,0,0
24,sace_56_1_a02020,0.403860278312913,0.9802328567777142,0,0
24,sace_24_1_2300,0.4067467375442629,0.9920421364570918,0,0
24,sace_40_1_a02390,0.4067467075504496,0.9920420131472992,0,0
24,sace_59_110_df00100,0.4000192551931056,0.9646944057291797,0,0
24,sace_47_1_a02400,0.4057825781305781,0.9880847404985682,0,0
24,sace_7_1_a02410,0.4077107472103275,0.996011798886579,0,0
24,sace_52_1_a02400_AND_sace_52_1_a02410,0.3962047770149856,0.9494589894438469,0,0
24,sace_25_1_a02400,0.3971629065508192,0.953267724508126,0,0
24,sace_1_ydr011w,0.3981179964156336,0.957076444865166,0,0
24,sace_16_1_a02380,0.4057825406210621,0.9880845867904353,0,0
24,sace_45_1_a02420,0.3981165539463588,0.9570706834524026,0,0
24,sace_48_1_a02380,0.403860400565676,0.9802333545249159,0,0
24,sace_60_4_d02440,0.3981165336655436,0.9570706024483457,0,0
24,Node123,0.2386381564596869,0.4535184434281656,0,0
24,sapa_14_1_a02440,0.4067545515486349,0.9920742616153474,0,0
24,sapa_8_1_2350,0.4086761091063041,1,0,0
24,Node163,0.3940432714572249,0.9409108568998098,0,0
24,sapa_11_1_a02470,0.4067554130163003,0.992077803357644,0,0
24,sapa_25_1_a02460,0.4067558482766034,0.9920795928423307,0,0
24,sapa_4_1_a02470,0.4077150741234796,0.9960296456646159,0,0
24,sapa_5_1_2350,0.4077152362171308,0.9960303142408589,0,0
24,sapa_9_1_2360,0.4086761091063041,1,0,0
24,Node166,0.3993546573808415,0.9620260135655377,0,0
24,Node162,0.3877665217821402,0.9164302433364856,0,0
24,sapa_18_1_2390,0.3743912397843572,0.8659025784759844,0,0
24,sapa_2_1_a02460,0.4077198811694242,0.9960494731032541,0,0
24,sapa_23_1_a02480,0.4077198737235551,0.9960494423913132,0,0
24,sapa_3_1_a02470,0.4086761091063041,1,0,0
24,Node175,0.4077074047206429,0.9959980126382835,0,0
24,sapa_17_1_2380,0.4039114976917644,0.9804414122922936,0,0
24,sapa_7_1_2370,0.4057942700408539,0.9881326530649214,0,0
24,Node174,0.3764684819232463,0.8736075682686122,0,0
24,Node172,0.3687147332334255,0.8451056669489684,0,0
24,Node161,0.317643246434985,0.6735569282635017,0,0
24,Node122,0.5301075584601687,1.632344098039019,0,1
24,Node120,0.510328772033422,1.507966326568943,0,0
24,Node118,0.3735856377197729,0.8629281589833852,0,0
24,saku_1_4.262,0.1951032546297553,0.3507280646954397,0,0
24,Node117,0.4392805665175959,1.133554899892538,0,0
24,Node113,0.3438617179926809,0.7582887755470457,0,0
24,Node109,0.3899487067860224,0.9248840890356254,0,0
24,Node95,0.4289677327341008,1.086951464049085,0,2
24,Node87,0.4068323994795386,0.9923943584752514,0,0
24,sami_1_17.26,0.4086761091063041,1,0,0
24,saeu_1_2_b00130,0.4086761091063041,1,0,0
24,sauv_1_7.3,0.4086761091063041,1,0,0
24,Node185,0.4086761091063041,1,0,0
24,saar_1_8_h03780,0.4086761091063041,1,0,0
24,saku_1_14.404,0.4086761091063041,1,0,0
24,sami_1_14.399,0.4086761091063041,1,0,0
24,sapa_18_8_3730,0.4086761091063041,1,0,0
24,sapa_3_8_h03890,0.4086761091063041,1,0,0
24,sapa_16_8_h03890,0.4086761091063041,1,0,0
24,sapa_17_8_3730,0.4086761091063041,1,0,0
24,sapa_2_8_h03860,0.4086761091063041,1,0,0
24,sapa_7_8_3740,0.4086761091063041,1,0,0
24,sapa_23_8_h03850,0.4086761091063041,1,0,0
24,Node198,0.4086761091063041,1,0,0
24,Node196,0.4086761091063041,1,0,0
24,sapa_13_8_h03820,0.4086761091063041,1,0,0
24,sapa_8_8_3750,0.4086761091063041,1,0,0
24,Node206,0.4086761091063041,1,0,0
24,sapa_10_8_3760,0.4086761091063041,1,0,0
24,sapa_11_8_h03830,0.4086761091063041,1,0,0
24,sapa_5_8_3700,0.4086761091063041,1,0,0
24,sapa_19_8_h03900,0.4086761091063041,1,0,0
24,sapa_24_8_h03850,0.4086761091063041,1,0,0
24,Node214,0.4086761091063041,1,0,0
24,sapa_1_8_h03820,0.4086761091063041,1,0,0
24,sapa_21_8_h03870,0.4086761091063041,1,0,0
24,Node217,0.4086761091063041,1,0,0
24,sapa_4_8_h03850,0.4086761091063041,1,0,0
24,sapa_20_8_h03860,0.4086761091063041,1,0,0
24,sapa_22_8_h03900,0.4086761091063041,1,0,0
24,sapa_25_8_h03870,0.4086761091063041,1,0,0
24,sapa_6_8_3750,0.4086761091063041,1,0,0
24,sapa_9_8_3720,0.4086761091063041,1,0,0
24,Node211,0.4086761091063041,1,0,0
24,Node209,0.4086761091063041,1,0,0
24,Node205,0.4086761091063041,1,0,0
24,Node195,0.4086761091063041,1,0,0
24,sace_14_7_g00150,0.4086761091063041,1,0,0
24,sace_19_7_3840,0.4086761091063041,1,0,0
24,sace_2_8_h03860,0.4086761091063041,1,0,0
24,Node233,0.4086761091063041,1,0,0
24,sace_6_169_fm00160,0.4086761091063041,1,0,0
24,Node232,0.4086761091063041,1,0,0
24,sace_40_8_h03830,0.4086761091063041,1,0,0
24,sace_24_8_3780,0.4086761091063041,1,0,0
24,Node231,0.4086761091063041,1,0,0
24,sace_53_29_ac00130,0.4086761091063041,1,0,0
24,sace_1_ynr070w,0.4086761091063041,1,0,0
24,sace_15_7_g03870,0.4086761091063041,1,0,0
24,Node229,0.4086761091063041,1,0,0
24,sace_4_8_h03690,0.4086761091063041,1,0,0
24,sace_5_78_bz00120,0.4086761091063041,1,0,0
24,Node242,0.4086761091063041,1,0,0
24,Node228,0.4086761091063041,1,0,0
24,sace_32_7_3770,0.4086761091063041,1,0,0
24,sace_7_7_g03880,0.4086761091063041,1,0,0
24,Node227,0.4086761091063041,1,0,0
24,sace_21_7_3790,0.4086761091063041,1,0,0
24,sace_59_336_lx00100,0.4086761091063041,1,0,0
24,sace_46_8_h03910,0.4086761091063041,1,0,0
24,sace_45_7_g03890,0.4086761091063041,1,0,0
24,Node250,0.4086761091063041,1,0,0
24,sace_25_7_g03880,0.4086761091063041,1,0,0
24,Node249,0.4086761091063041,1,0,0
24,sace_37_7_g03850,0.4086761091063041,1,0,0
24,sace_9_7_g00180,0.4086761091063041,1,0,0
24,sace_60_6_f03350,0.4086761091063041,1,0,0
24,Node257,0.4086761091063041,1,0,0
24,Node255,0.4086761091063041,1,0,0
24,sace_17_7_g03930,0.4086761091063041,1,0,0
24,Node254,0.4086761091063041,1,0,0
24,sace_23_7_3860,0.4086761091063041,1,0,0
24,sace_43_7_g03870,0.4086761091063041,1,0,0
24,Node262,0.4086761091063041,1,0,0
24,sace_35_7_3840,0.4086761091063041,1,0,0
24,Node261,0.4086761091063041,1,0,0
24,sace_31_7_3780,0.4086761091063041,1,0,0
24,sace_58_71_bs00120_AND_sace_58_71_bs00110,0.4086761091063041,1,0,0
24,sace_34_8_3770,0.4086761091063041,1,0,0
24,sace_57_8_h03900,0.4086761091063041,1,0,0
24,sace_56_17_q01110,0.4086761091063041,1,0,0
24,sace_49_8_h03830,0.4086761091063041,1,0,0
24,sace_8_73_bu00100,0.4086761091063041,1,0,0
24,Node226,0.4086761091063041,1,0,0
24,Node194,0.4086761091063041,1,0,0
24,Node192,0.4086761091063041,1,0,0
24,Node190,0.4086761091063041,1,0,0
24,Node188,0.4086761091063041,1,0,0
24,Node184,0.4086761091063041,1,0,0
24,Node182,0.4086761091063041,1,0,0
24,Node86,0.407331960797427,0.9944504670751356,0,0
24,zyro_1_a04114g,0.4086761091063041,1,0,0
24,zyro_1_b14762g,0.4086761091063041,1,0,0
24,Node275,0.4086761091063041,1,0,0
24,zyba_2_14_n01490,0.4086761091063041,1,0,0
24,zyba_2_33_ag00120,0.4086761091063041,1,0,0
24,Node279,0.4086761091063041,1,0,0
24,zyba_1_02055_AND_zyba_1_02056,0.3301035387089035,0.7129985921173068,0,0
24,zyba_2_2_b00600,0.3977351731728788,0.9555483665413987,0,0
24,zyba_1_07912,0.4086761091063041,1,0,0
24,zyba_3_3_c03460,0.4048883182245886,0.9844257095778182,0,0
24,Node287,0.4005342083290918,0.9667660356033521,0,0
24,Node285,0.3097475564239272,0.6493010603908126,0,0
24,Node283,0.3985078091254056,0.9586344210678301,0.25,2.75
24,zyba_1_04634,0.4086761091063041,1,0,0
24,zyba_2_1_a00860,0.4086761091063041,1,0,0
24,zyba_1_06675,0.4086761091063041,1,0,0
24,zyba_3_2_b02230,0.4086761091063041,1,0,0
24,Node294,0.4086761091063041,1,0,0
24,Node292,0.4086761091063041,1,0,0
24,Node290,0.4086761091063083,1.000000000000017,0,0
24,Node282,0.4048394250435949,0.9842259710523935,0,0
24,Node278,0.4029676958764643,0.9766041771888371,0,0
24,Node274,0.3988063851876248,0.9598291154164817,0,0
24,tode_1_d04040,0.4086761091063041,1,0,0
24,Node273,0.4058307897771297,0.9882823203325887,0,0
24,Node85,0.4089374904702097,1.001082086444289,0,0
24,Node81,0.4091067563221225,1.001783336792134,0,0
24,lath_1_a01914g,0.4079250350497306,0.9968959635455138,0,0
24,lawa_1_23.5161,0.4086761091063041,1,0,0
24,Node299,0.4104787752086661,1.00748232548879,1,2
24,lakl_1_c11616g,0.4086761091063041,1,0,0
24,Node298,0.4091794710183554,1.002084709394828,0,0
24,Node80,0.4077368900594313,0.9961196316058143,0,0
24,ercy_1_3604,0.4086761091063041,1,0,0
24,asac_1_6_f03560,0.4086761091063041,1,0,0
24,ergo_1_abr125c,0.4086761091063041,1,0,0
24,Node305,0.4086761091063041,1,0,0
24,Node303,0.4086761091063041,1,0,0
24,Node79,0.4073935980108136,0.9947043955039353,0,0
24,klae_1_14_n00120,0.4086761091063041,1,0,0
24,klwi_1_33_ag00170,0.4086761091063041,1,0,0
24,klla_1_d03432g,0.4086761091063041,1,0,0
24,klma_1_1_a01880,0.4086761091063041,1,0,0
24,Node312,0.4086761091063041,1,0,0
24,Node310,0.4086761091063041,1,0,0
24,Node308,0.4086761091063083,1.000000000000017,0,0
24,Node78,0.4056868970845497,0.9876927176279852,0,0
24,Node76,0.4048906164813361,0.9844350992287284,0,0
24,wian_1_3_c04380,0.4086761091063041,1,0,0
24,wian_1_3_c04390,0.4086761091063041,1,0,0
24,wian_1_7_g01010,0.4086761091063041,1,0,0
24,Node317,0.4086761091063041,1,0,0
24,Node315,0.4086761091063041,1,0,0
24,Node75,0.4065040049653846,0.9910446286161991,0,0
24,Node5,0.4086761091063041,1,0,0
24,bain_1_8_h00410,0.4086761091063041,1,0,0
24,bain_1_1_a00100,0.4086761091063041,1,0,0
24,bain_1_17_q00380,0.4086761091063041,1,0,0
24,Node322,0.4086761091063041,1,0,0
24,Node320,0.4086761091063041,1,0,0
24,Node4,0.4086761091063041,1,0,0
24,asru_1_13_m01190,0.4086761091063041,1,0,0
24,asru_1_15_o00450,0.4086761091063083,1.000000000000017,0,0
24,Node325,0.4086761091063041,1,0,0
24,Node3,0.4086761091063041,1,0,0
27,wian_1_1_a02920,0.4410803432144137,1,0,0
27,wian_1_1_a02930,0.4410803432144137,1,0,0
27,debr_2_5_e03380,0.54581683090763,1.522816476347933,0,0
27,caar_1_13_m01420,0.4410803432144137,1,0,0
27,caar_1_14_n01430,0.4410803432144137,1,0,0
27,Node13,0.4410803432144137,1,0,0
27,hapo_1_1_a07220,0.4410803432144137,1,0,0
27,ogpa_1_1_a01680,0.4410803432144137,1,0,0
27,Node16,0.4410803432144058,0.9999999999999678,0,0
27,Node12,0.4410803432144137,1,0,0
27,pime_1_1_a12110,0.4410803432144137,1,0,0
27,piku_1_96_cr00180,0.4410803432144137,1,0,0
27,pime_1_4_d03240,0.4935506065949961,1.234887272575095,0,2
27,Node22,0.4699256784011652,1.123373282504196,0,0
27,Node20,0.4657415267871621,1.104651339968772,0,0
27,pime_1_1_a07690,0.4410803432144137,1,0,0
27,piku_1_227_hs00100,0.4410803432144137,1,0,0
27,pime_1_5_e05800,0.4410803432144137,1,0,0
27,Node27,0.4410803432144137,1,0,0
27,Node25,0.4410803432144137,1,0,0
27,Node19,0.4733229226436698,1.138793030213314,0,0
27,Node11,0.4667988785737957,1.109354705265791,0,0
27,Node9,0.5114031129190124,1.326307884613334,0,0
27,kopa_1_2_b10040,0.4410803432144137,1,0,0
27,kopa_2_7_g00500,0.4410803432144137,1,0,0
27,Node30,0.4410803432144137,1,0,0
27,Node8,0.4665662577833981,1.108318349973961,0,0
27,pata_1_2_b05590,0.4968458512062515,1.251273622506788,0.6666666666666666,2.333333333333333
27,Node7,0.4039101177839478,0.8586272386732989,0,0
27,mebi_1_8_h00300,0.4410803432144137,1,0,0
27,spar_1_5_e03260,0.4410803432144137,1,0,0
27,sppa_1_7_g03160,0.4410803432144137,1,0,0
27,Node38,0.4410803432144137,1,0,0
27,loel_1_04930,0.4410803432144137,1,0,0
27,caor_1_h02090,0.4410803432144137,1,0,0
27,capa_1_600750,0.4410803432144137,1,0,0
27,Node44,0.4410803432144137,1,0,0
27,Node42,0.4410803432144137,1,0,0
27,cadu_1_64350,0.4410803432144137,1,0,0
27,caal_2_04989,0.4410803432144137,1,0,0
27,caal_1_19.5759,0.4410803432144137,1,0,0
27,Node53,0.4410803432144137,1,0,0
27,caal_3_29_ac00530,0.4410803432144137,1,0,0
27,caal_11_25_y00230,0.4410803432144137,1,0,0
27,caal_4_4_d03320,0.4410803432144137,1,0,0
27,Node56,0.4410803432144137,1,0,0
27,Node52,0.4410803432144137,1,0,0
27,caal_6_4_d03280,0.4410803432144137,1,0,0
27,caal_5_30_ad00540,0.4410803432144137,1,0,0
27,caal_8_3_c03320,0.4410803432144137,1,0,0
27,caal_12_26_z00530,0.4410803432144137,1,0,0
27,Node51,0.4410803432144137,1,0,0
27,caal_10_3_c03340,0.4410803432144137,1,0,0
27,Node50,0.4410803432144137,1,0,0
27,Node48,0.4410803432144137,1,0,0
27,catr_1_05498,0.4410803432144137,1,0,0
27,catr_1_01205,0.4410803432144137,1,0,0
27,Node66,0.4410803432144137,1,0,0
27,catr_1_05971,0.4410803432144137,1,0,0
27,Node65,0.4410803432144137,1,0,0
27,Node47,0.4410803432144137,1,0,0
27,Node41,0.4410803432144137,1,0,0
27,Node37,0.4410803432144137,1,0,0
27,scst_1_3_c02890,0.4410803432144137,1,0,0
27,deha_1_a03696g,0.4410803432144137,1,0,0
27,deha_2_5_e00720,0.4410803432144137,1,0,0
27,Node72,0.4410803432144137,1,0,0
27,Node70,0.4410803432144137,1,0,0
27,Node36,0.4410803432144137,1,0,0
27,Node34,0.4410803432144137,1,0,0
27,Node6,0.4204548124870551,0.9193136397832932,0,0
27,lakl_1_h21010g,0.4410803432144137,1,0,0
27,teph_1_a04220,0.4410803432144058,0.9999999999999678,0,0
27,vapo_1_1037.47,0.4410803432144137,1,0,0
27,Node82,0.4410803432144137,1,0,0
27,tebl_1_i01760,0.4639500034890902,1.096724548669486,0.5,2.5
27,tebl_1_g02820,0.4410803432144058,0.9999999999999678,0,0
27,Node89,0.4441732857520703,1.012615798145351,0,0
27,teph_1_m00640,0.4410803432144137,1,0,0
27,vapo_1_1036.28,0.4410803432144137,1,0,0
27,Node92,0.4410803432144137,1,0,0
27,Node88,0.4415771632581538,1.002017057293979,0,0
27,kaaf_1_c00820,0.4410803432144137,1,0,0
27,kaaf_1_c00830,0.5004327425667299,1.269355972818775,0.75,2.25
27,Node97,0.4529359620708783,1.049132442919077,0,0
27,nada_1_g01840,0.4410803432144137,1,0,0
27,naca_1_e01630,0.6691530326679257,2.562890034225831,0,2
27,Node101,0.5644947048750106,1.642472521456295,0,0
27,naca_1_e01650,0.4410803432144137,1,0,0
27,naca_1_e01640,0.5014602568191704,1.274583854893741,0,2
27,Node105,0.447261055203884,1.025351329369365,0,0
27,nada_1_g01850,0.7053802936791045,3.033843751990714,0,0
27,Node104,0.4103338634832214,0.881785293708811,0,0
27,Node100,0.4144067259839634,0.8967314376632429,0,0
27,Node96,0.5001071983566449,1.267704122063209,0,0
27,cagl_1_i04862g,0.4410803432144137,1,0,0
27,kana_1_k01350,0.4410803432144137,1,0,0
27,Node110,0.4410803432144137,1,0,0
27,saba_1_58_bf00280,0.209792641892522,0.3364192687757683,0,0
27,saeu_1_4_d02400,0.2238596344306441,0.3654830152682246,0,0
27,Node114,0.7576955487499286,3.962461206073083,0.5,2.5
27,saar_1_2_b02590,0.1122444386678423,0.1602149765779869,1,0
27,sami_1_4.244,0.1387065971546456,0.2040693008633683,0,0
27,sace_5_33_ag00510,0.4410803432144137,1,0,0
27,sace_4_1_a02360,0.4234856533928786,0.9308083333192506,0,0
27,sace_31_1_2300,0.4156321834766981,0.901269260766975,0,0
27,sace_17_1_a02410,0.4266884247472553,0.9430871576421871,0,0
27,sace_6_120_dp00100,0.4346636161468863,0.9742670884815537,0,0
27,Node128,0.4362772477593966,0.9806830769267376,0,0
27,sace_21_1_2310,0.4314872506025681,0.9617438972897175,0,0
27,sace_23_1_2290,0.4346720387567576,0.9743004826752532,0,0
27,sace_22_1_2300,0.4410803432144137,1,0,0
27,sace_29_1_2290,0.4394769483977304,0.9935147116018805,0,0
27,sace_34_1_2320,0.4378748624874108,0.9870716690984181,0,0
27,sace_58_25_y00780,0.4362753893070779,0.9806756663749945,0,0
27,sace_37_1_a02430,0.4330804421818345,0.968007699473538,0,0
27,sace_15_1_a02420,0.4410803432144137,1,0,0
27,Node138,0.4410803432144137,1,0,0
27,sace_9_1_a02440,0.4346780813097261,0.9743244409673448,0,0
27,Node137,0.429894933352638,0.9555185129258403,0,0
27,Node126,0.4298948427526908,0.9555181597022063,0,0
27,sace_50_1_a02410_AND_sace_50_1_a02420,0.4394749333494578,0.993506584632608,0,0
27,sace_49_1_a02460,0.4410803432144137,1,0,0
27,sace_8_2_b02430,0.4378696135919918,0.9870506201923146,0,0
27,sace_2_1_a02390,0.4235211924434887,0.930943834798412,0,0
27,sace_57_1_a02410,0.4140410875950258,0.8953811688952672,0,0
27,sace_46_1_a02400,0.4362754105109594,0.9806757509248898,0,0
27,sace_56_1_a02020,0.4330794417056281,0.9680037549477598,0,0
27,sace_24_1_2300,0.4378750568669048,0.9870724485986766,0,0
27,sace_40_1_a02390,0.4378750070358857,0.9870722487663721,0,0
27,sace_59_110_df00100,0.426698240873281,0.943125001710752,0,0
27,sace_47_1_a02400,0.4362732043209239,0.9806669538367986,0,0
27,sace_7_1_a02410,0.4394766120877216,0.9935133552128896,0,0
27,sace_52_1_a02400_AND_sace_52_1_a02410,0.4203627990871232,0.9189665520990563,0,0
27,sace_25_1_a02400,0.421953918646445,0.9249840477126425,0,0
27,sace_1_ydr011w,0.4235401593874706,0.9310161578325498,0,0
27,sace_16_1_a02380,0.436273142002026,0.9806667053438676,0,0
27,sace_45_1_a02420,0.4235377635766857,0.9310070220810928,0,0
27,sace_48_1_a02380,0.4330796448194428,0.9680045557529626,0,0
27,sace_60_4_d02440,0.4235377298920935,0.9310068936349036,0,0
27,Node123,0.9516902839456709,24.96277317327132,0,1
27,sapa_14_1_a02440,0.4382525170758079,0.9885871564063862,0,0
27,sapa_8_1_2350,0.4410803432144137,1,0,0
27,Node163,0.4195578235663713,0.9159347619247312,0,0
27,sapa_11_1_a02470,0.4382537847940706,0.9885922470551877,0,0
27,sapa_25_1_a02460,0.4382544253142776,0.9885948191365371,0,0
27,sapa_4_1_a02470,0.4396660299182818,0.9942775636841858,0,0
27,sapa_5_1_2350,0.4396662684608873,0.9942785264128859,0,0
27,sapa_9_1_2360,0.4410803432144137,1,0,0
27,Node166,0.4273665337248381,0.9457045193106322,0,0
27,Node162,0.4104378909328327,0.8821644723619145,0,0
27,sapa_18_1_2390,0.3907477113306404,0.8127012982779931,0,0
27,sapa_2_1_a02460,0.439673104133433,0.9943061146972298,0,0
27,sapa_23_1_a02480,0.4396730931758406,0.9943060704726341,0,0
27,sapa_3_1_a02470,0.4410803432144137,1,0,0
27,Node175,0.4396547433975466,0.9942320136076034,0,0
27,sapa_17_1_2380,0.4340690511144269,0.9719122525039274,0,0
27,sapa_7_1_2370,0.4368394181005038,0.9829269681335544,0,0
27,Node174,0.3937854452272674,0.823123461697213,0,0
27,Node172,0.3825647051139399,0.7851364288290341,0,0
27,Node161,0.3216349217150886,0.6008020330675607,0,0
27,Node122,0.2961438041213136,0.533151202072577,0,0
27,Node120,0.2882465189408742,0.5131757800614016,0,0
27,Node118,0.3850713278243563,0.7935021706013518,0,0
27,saku_1_4.262,0.1366818808950161,0.2006188656782932,0,0
27,Node117,0.7316874224562264,3.455542495492131,0,0
27,Node113,0.4640141367228227,1.097007398671129,1,0
27,Node109,0.4332749251259621,0.9687747418041965,0,0
27,Node95,0.4495967665298696,1.035079917215755,0,0
27,Node87,0.4618921190397719,1.0876843491602,0,0
27,sami_1_17.26,0.4410803432144137,1,0,0
27,saeu_1_2_b00130,0.4410803432144137,1,0,0
27,sauv_1_7.3,0.4410803432144137,1,0,0
27,Node185,0.4410803432144137,1,0,0
27,saar_1_8_h03780,0.4410803432144137,1,0,0
27,saku_1_14.404,0.4410803432144137,1,0,0
27,sami_1_14.399,0.4410803432144137,1,0,0
27,sapa_18_8_3730,0.4410803432144137,1,0,0
27,sapa_3_8_h03890,0.4410803432144137,1,0,0
27,sapa_16_8_h03890,0.4410803432144137,1,0,0
27,sapa_17_8_3730,0.4410803432144137,1,0,0
27,sapa_2_8_h03860,0.4410803432144137,1,0,0
27,sapa_7_8_3740,0.4410803432144137,1,0,0
27,sapa_23_8_h03850,0.4410803432144137,1,0,0
27,Node198,0.4410803432144137,1,0,0
27,Node196,0.4410803432144137,1,0,0
27,sapa_13_8_h03820,0.4410803432144137,1,0,0
27,sapa_8_8_3750,0.4410803432144137,1,0,0
27,Node206,0.4410803432144137,1,0,0
27,sapa_10_8_3760,0.4410803432144137,1,0,0
27,sapa_11_8_h03830,0.4410803432144137,1,0,0
27,sapa_5_8_3700,0.4410803432144137,1,0,0
27,sapa_19_8_h03900,0.4410803432144137,1,0,0
27,sapa_24_8_h03850,0.4410803432144137,1,0,0
27,Node214,0.4410803432144137,1,0,0
27,sapa_1_8_h03820,0.4410803432144137,1,0,0
27,sapa_21_8_h03870,0.4410803432144137,1,0,0
27,Node217,0.4410803432144137,1,0,0
27,sapa_4_8_h03850,0.4410803432144137,1,0,0
27,sapa_20_8_h03860,0.4410803432144137,1,0,0
27,sapa_22_8_h03900,0.4410803432144137,1,0,0
27,sapa_25_8_h03870,0.4410803432144137,1,0,0
27,sapa_6_8_3750,0.4410803432144137,1,0,0
27,sapa_9_8_3720,0.4410803432144137,1,0,0
27,Node211,0.4410803432144137,1,0,0
27,Node209,0.4410803432144137,1,0,0
27,Node205,0.4410803432144137,1,0,0
27,Node195,0.4410803432144137,1,0,0
27,sace_14_7_g00150,0.4410803432144137,1,0,0
27,sace_19_7_3840,0.4410803432144137,1,0,0
27,sace_2_8_h03860,0.4410803432144137,1,0,0
27,Node233,0.4410803432144137,1,0,0
27,sace_6_169_fm00160,0.4410803432144137,1,0,0
27,Node232,0.4410803432144137,1,0,0
27,sace_40_8_h03830,0.4410803432144137,1,0,0
27,sace_24_8_3780,0.4410803432144137,1,0,0
27,Node231,0.4410803432144137,1,0,0
27,sace_53_29_ac00130,0.4410803432144137,1,0,0
27,sace_1_ynr070w,0.4410803432144137,1,0,0
27,sace_15_7_g03870,0.4410803432144137,1,0,0
27,Node229,0.4410803432144137,1,0,0
27,sace_4_8_h03690,0.4410803432144137,1,0,0
27,sace_5_78_bz00120,0.4410803432144137,1,0,0
27,Node242,0.4410803432144137,1,0,0
27,Node228,0.4410803432144137,1,0,0
27,sace_32_7_3770,0.4410803432144137,1,0,0
27,sace_7_7_g03880,0.4410803432144137,1,0,0
27,Node227,0.4410803432144137,1,0,0
27,sace_21_7_3790,0.4410803432144137,1,0,0
27,sace_59_336_lx00100,0.4410803432144137,1,0,0
27,sace_46_8_h03910,0.4410803432144137,1,0,0
27,sace_45_7_g03890,0.4410803432144137,1,0,0
27,Node250,0.4410803432144137,1,0,0
27,sace_25_7_g03880,0.4410803432144137,1,0,0
27,Node249,0.4410803432144137,1,0,0
27,sace_37_7_g03850,0.4410803432144137,1,0,0
27,sace_9_7_g00180,0.4410803432144137,1,0,0
27,sace_60_6_f03350,0.4410803432144137,1,0,0
27,Node257,0.4410803432144137,1,0,0
27,Node255,0.4410803432144137,1,0,0
27,sace_17_7_g03930,0.4410803432144137,1,0,0
27,Node254,0.4410803432144137,1,0,0
27,sace_23_7_3860,0.4410803432144137,1,0,0
27,sace_43_7_g03870,0.4410803432144137,1,0,0
27,Node262,0.4410803432144137,1,0,0
27,sace_35_7_3840,0.4410803432144137,1,0,0
27,Node261,0.4410803432144137,1,0,0
27,sace_31_7_3780,0.4410803432144137,1,0,0
27,sace_58_71_bs00120_AND_sace_58_71_bs00110,0.4410803432144137,1,0,0
27,sace_34_8_3770,0.4410803432144137,1,0,0
27,sace_57_8_h03900,0.4410803432144137,1,0,0
27,sace_56_17_q01110,0.4410803432144137,1,0,0
27,sace_49_8_h03830,0.4410803432144137,1,0,0
27,sace_8_73_bu00100,0.4410803432144137,1,0,0
27,Node226,0.4410803432144137,1,0,0
27,Node194,0.4410803432144137,1,0,0
27,Node192,0.4410803432144137,1,0,0
27,Node190,0.4410803432144137,1,0,0
27,Node188,0.4410803432144137,1,0,0
27,Node184,0.4410803432144137,1,0,0
27,Node182,0.4410803432144137,1,0,0
27,Node86,0.4568632691470271,1.06588106947785,0,0
27,zyro_1_a04114g,0.4410803432144137,1,0,0
27,zyro_1_b14762g,0.4410803432144137,1,0,0
27,Node275,0.4410803432144137,1,0,0
27,zyba_2_14_n01490,0.4410803432144137,1,0,0
27,zyba_2_33_ag00120,0.4410803432144137,1,0,0
27,Node279,0.4410803432144137,1,0,0
27,zyba_1_02055_AND_zyba_1_02056,0.3277652559315272,0.6178366116654396,0,0
27,zyba_2_2_b00600,0.4249956983861894,0.9365805198186073,0,0
27,zyba_1_07912,0.4410803432144137,1,0,0
27,zyba_3_3_c03460,0.4355121155877865,0.9776362488125511,0,0
27,Node287,0.4291114285327776,0.9524680405072034,0,0
27,Node285,0.2996441669804205,0.5421491206498935,0,0
27,Node283,0.4584621915662752,1.072769513203905,0,0
27,zyba_1_04634,0.4410803432144137,1,0,0
27,zyba_2_1_a00860,0.4410803432144137,1,0,0
27,zyba_1_06675,0.4410803432144137,1,0,0
27,zyba_3_2_b02230,0.4410803432144137,1,0,0
27,Node294,0.4410803432144137,1,0,0
27,Node292,0.4410803432144137,1,0,0
27,Node290,0.4410803432144137,1,0,0
27,Node282,0.4513397689160162,1.042393752963611,0,0
27,Node278,0.453432813072435,1.051238044157712,0,0
27,Node274,0.4571234657931137,1.066999278856483,0,0
27,tode_1_d04040,0.4410803432144137,1,0,0
27,Node273,0.4493134957541903,1.033895654540398,0,1
27,Node85,0.4662594007702835,1.106952644623172,0,0
27,Node81,0.4938158478026865,1.236198349208432,0,2
27,lath_1_a01914g,0.6236008464096501,2.099373629558971,0,2
27,lawa_1_23.5161,0.6394713104623264,2.247568386042403,0,0
27,Node299,0.4410731895186292,0.9999709826450996,0,0
27,lakl_1_c11616g,0.4410803432144137,1,0,0
27,Node298,0.4354715600812564,0.9774749834642189,0,0
27,Node80,0.4266848081304219,0.9430732148415077,0,0
27,ercy_1_3604,0.4410803432144137,1,0,0
27,asac_1_6_f03560,0.4410803432144137,1,0,0
27,ergo_1_abr125c,0.4410803432144137,1,0,0
27,Node305,0.4410803432144137,1,0,0
27,Node303,0.4410803432144137,1,0,0
27,Node79,0.4224767114007651,0.9269684479780947,0,0
27,klae_1_14_n00120,0.4410803432144137,1,0,0
27,klwi_1_33_ag00170,0.4410803432144137,1,0,0
27,klla_1_d03432g,0.4410803432144137,1,0,0
27,klma_1_1_a01880,0.4410803432144137,1,0,0
27,Node312,0.4410803432144137,1,0,0
27,Node310,0.4410803432144137,1,0,0
27,Node308,0.4410803432144058,0.9999999999999678,0,0
27,Node78,0.4090847594384512,0.8772427520839641,0,0
27,Node76,0.4051737222827606,0.863143103636031,0,0
27,wian_1_3_c04380,0.4410803432144137,1,0,0
27,wian_1_3_c04390,0.4410803432144137,1,0,0
27,wian_1_7_g01010,0.4410803432144137,1,0,0
27,Node317,0.4410803432144137,1,0,0
27,Node315,0.4410803432144137,1,0,0
27,Node75,0.4130181189748544,0.891612377221179,0,0
27,Node5,0.4410803432144137,1,0,0
27,bain_1_8_h00410,0.4410803432144058,0.9999999999999678,0,0
27,bain_1_1_a00100,0.4410803432144137,1,0,0
27,bain_1_17_q00380,0.4410803432144137,1,0,0
27,Node322,0.4410803432144058,0.9999999999999678,0,0
27,Node320,0.4410803432144137,1,0,0
27,Node4,0.4410803432144137,1,0,0
27,asru_1_13_m01190,0.4410803432144137,1,0,0
27,asru_1_15_o00450,0.4410803432144137,1,0,0
27,Node325,0.4410803432144058,0.9999999999999678,0,0
27,Node3,0.4410803432144137,1,0,0
29,wian_1_1_a02920,0.4567125197925694,1,0,0
29,wian_1_1_a02930,0.4567125197925694,1,0,0
29,debr_2_5_e03380,0.5523380284397421,1.467714289053971,0,2
29,caar_1_13_m01420,0.4567125197925694,1,0,0
29,caar_1_14_n01430,0.4567125197925694,1,0,0
29,Node13,0.4567125197925694,1,0,0
29,hapo_1_1_a07220,0.4567125197925694,1,0,0
29,ogpa_1_1_a01680,0.4567125197925694,1,0,0
29,Node16,0.4567125197925694,1,0,0
29,Node12,0.4567125197925694,1,0,0
29,pime_1_1_a12110,0.4567125197925694,1,0,0
29,piku_1_96_cr00180,0.4567125197925694,1,0,0
29,pime_1_4_d03240,0.4777404290683492,1.088159023283498,0.5,1.5
29,Node22,0.4733546016792888,1.069190495982312,0,0
29,Node20,0.4716943446439926,1.062092127245659,0,0
29,pime_1_1_a07690,0.4567125197925694,1,0,0
29,piku_1_227_hs00100,0.4567125197925694,1,0,0
29,pime_1_5_e05800,0.4567125197925694,1,0,0
29,Node27,0.4567125197925694,1,0,0
29,Node25,0.4567125197925694,1,0,0
29,Node19,0.4753586050020719,1.077818381411634,0,0
29,Node11,0.4712345356008528,1.06013411255179,0,0
29,Node9,0.5205980903218068,1.291783077712859,0,0
29,kopa_1_2_b10040,0.4567125197925694,1,0,0
29,kopa_2_7_g00500,0.4567125197925694,1,0,0
29,Node30,0.4567125197925694,1,0,0
29,Node8,0.4846792727139393,1.118828746943033,0,0
29,pata_1_2_b05590,0.5570081619720602,1.49572796824376,0,2
29,Node7,0.4798088786365236,1.097215981698198,0,0
29,mebi_1_8_h00300,0.4567125197925694,1,0,0
29,spar_1_5_e03260,0.4567125197925694,1,0,0
29,sppa_1_7_g03160,0.4567125197925694,1,0,0
29,Node38,0.4567125197925694,1,0,0
29,loel_1_04930,0.4567125197925694,1,0,0
29,caor_1_h02090,0.4567125197925694,1,0,0
29,capa_1_600750,0.4567125197925694,1,0,0
29,Node44,0.4567125197925694,1,0,0
29,Node42,0.4567125197925694,1,0,0
29,cadu_1_64350,0.4567125197925694,1,0,0
29,caal_2_04989,0.4567125197925694,1,0,0
29,caal_1_19.5759,0.4567125197925694,1,0,0
29,Node53,0.4567125197925694,1,0,0
29,caal_3_29_ac00530,0.4567125197925694,1,0,0
29,caal_11_25_y00230,0.4567125197925694,1,0,0
29,caal_4_4_d03320,0.4567125197925694,1,0,0
29,Node56,0.4567125197925694,1,0,0
29,Node52,0.4567125197925694,1,0,0
29,caal_6_4_d03280,0.4567125197925694,1,0,0
29,caal_5_30_ad00540,0.4567125197925694,1,0,0
29,caal_8_3_c03320,0.4567125197925694,1,0,0
29,caal_12_26_z00530,0.4567125197925694,1,0,0
29,Node51,0.4567125197925694,1,0,0
29,caal_10_3_c03340,0.4567125197925694,1,0,0
29,Node50,0.4567125197925694,1,0,0
29,Node48,0.4567125197925694,1,0,0
29,catr_1_05498,0.4567125197925694,1,0,0
29,catr_1_01205,0.4567125197925694,1,0,0
29,Node66,0.4567125197925694,1,0,0
29,catr_1_05971,0.4567125197925694,1,0,0
29,Node65,0.4567125197925694,1,0,0
29,Node47,0.4567125197925694,1,0,0
29,Node41,0.4567125197925694,1,0,0
29,Node37,0.4567125197925694,1,0,0
29,scst_1_3_c02890,0.4732524668907844,1.068752530715521,0,0
29,deha_1_a03696g,0.4567125197925694,1,0,0
29,deha_2_5_e00720,0.4567125197925694,1,0,0
29,Node72,0.4567125197925694,1,0,0
29,Node70,0.4613131013780947,1.018699646924782,0,0
29,Node36,0.4686313374160942,1.049112757525067,0,0
29,Node34,0.471086511004895,1.059504500635249,0,0
29,Node6,0.4535953427196827,0.9875087999463562,0,0
29,lakl_1_h21010g,0.4567125197925694,1,0,0
29,teph_1_a04220,0.4567125197925694,1,0,0
29,vapo_1_1037.47,0.4567125197925694,1,0,0
29,Node82,0.4567125197925694,1,0,0
29,tebl_1_i01760,0.5748075910881301,1.608139696915452,0.1666666666666667,2.833333333333333
29,tebl_1_g02820,0.4567125197925694,1,0,0
29,Node89,0.4735008380328369,1.06981786945472,0,0
29,teph_1_m00640,0.4567125197925694,1,0,0
29,vapo_1_1036.28,0.5514294802029498,1.462332163327793,0,0
29,Node92,0.4521405853178835,0.9817279215481458,0,0
29,Node88,0.4045901963266473,0.8083252661621638,0,0
29,kaaf_1_c00820,0.4567125197925694,1,0,0
29,kaaf_1_c00830,0.6459074408676226,2.169902734181862,0.6666666666666666,2.333333333333333
29,Node97,0.5887744025344507,1.703160436764799,0,0
29,nada_1_g01840,0.4567125197925694,1,0,0
29,naca_1_e01630,0.4115042130827047,0.8317976862128422,0.6666666666666666,2.333333333333333
29,Node101,0.4428065968401952,0.9453549363981968,0,0
29,naca_1_e01650,0.4567125197925694,1,0,0
29,naca_1_e01640,0.4999793005656193,1.189462682875746,0.1666666666666667,2.833333333333333
29,Node105,0.4898940895071036,1.142427435500974,0,0
29,nada_1_g01850,0.8078695916986869,5.001864653475355,0.5,1.5
29,Node104,0.4903318469341442,1.144430396302953,0,0
29,Node100,0.4238687945116985,0.8751788743149335,0,0
29,Node96,0.4399418422341573,0.9344346227315178,0,0
29,cagl_1_i04862g,0.4567125197925694,1,0,0
29,kana_1_k01350,0.4567125197925694,1,0,0
29,Node110,0.4567125197925694,1,0,0
29,saba_1_58_bf00280,0.1650530556180692,0.2351535119287546,0,0
29,saeu_1_4_d02400,0.1785503168839656,0.2585630362252693,0,0
29,Node114,0.8188215132360396,5.376125478000231,0.5,2.5
29,saar_1_2_b02590,0.1184662776273357,0.1598610245454413,0,0
29,sami_1_4.244,0.1322690601213825,0.1813259513014413,0,0
29,sace_5_33_ag00510,0.4567125197925694,1,0,0
29,sace_4_1_a02360,0.4399449311664178,0.934446337435117,0,0
29,sace_31_1_2300,0.4324628709723598,0.9064447297451549,0,0
29,sace_17_1_a02410,0.4429966037492362,0.9460832063037407,0,0
29,sace_6_120_dp00100,0.4505965079862617,0.9756255972671245,0,0
29,Node128,0.4521344113013775,0.9817034528189938,0,0
29,sace_21_1_2310,0.4475693867214405,0.9637611517542848,0,0
29,sace_23_1_2290,0.4506045027144248,0.9756571047689628,0,0
29,sace_22_1_2300,0.4567125197925694,1,0,0
29,sace_29_1_2290,0.4551841419230155,0.9938576001609369,0,0
29,sace_34_1_2320,0.4536570912994322,0.9877548559976533,0,0
29,sace_58_25_y00780,0.4521326077098553,0.9816963049680277,0,0
29,sace_37_1_a02430,0.4490876708241023,0.9696955897375614,0,0
29,sace_15_1_a02420,0.4567125197925694,1,0,0
29,Node138,0.4567125197925694,1,0,0
29,sace_9_1_a02440,0.4506102615532016,0.9756798011211125,0,0
29,Node137,0.4460520009401023,0.9578627268445419,0,0
29,Node126,0.4460519146054167,0.957862392161253,0,0
29,sace_50_1_a02410_AND_sace_50_1_a02420,0.4551822212021256,0.9938499026550738,0,0
29,sace_49_1_a02460,0.4567125197925694,1,0,0
29,sace_8_2_b02430,0.4536520883690485,0.9877349182248929,0,0
29,sace_2_1_a02390,0.4399787920353438,0.9345747624641059,0,0
29,sace_57_1_a02410,0.4309471408360513,0.9008618049611941,0,0
29,sace_46_1_a02400,0.4521326279191262,0.9816963850595476,0,0
29,sace_56_1_a02020,0.4490867173665082,0.969691852743334,0,0
29,sace_24_1_2300,0.4536572765702582,0.9877555943494637,0,0
29,sace_40_1_a02390,0.4536572290743302,0.9877554050659481,0,0
29,sace_59_110_df00100,0.4430059240979112,0.9461189426806801,0,0
29,sace_47_1_a02400,0.4521305252156118,0.9816880518504429,0,0
29,sace_7_1_a02410,0.4551838213561588,0.9938563154492854,0,0
29,sace_52_1_a02400_AND_sace_52_1_a02410,0.4369696357523762,0.9232221651651565,0,0
29,sace_25_1_a02400,0.4384855497798034,0.9289260217553504,0,0
29,sace_1_ydr011w,0.4399968633558222,0.9346433084037542,0,0
29,sace_16_1_a02380,0.4521304658199308,0.9816878164607777,0,0
29,sace_45_1_a02420,0.4399945806753772,0.9346346497732108,0,0
29,sace_48_1_a02380,0.4490869109347314,0.9696926114161261,0,0
29,sace_60_4_d02440,0.4399945485813759,0.9346345280352112,0,0
29,Node123,0.1896241858221877,0.2783518026285454,1,0
29,sapa_14_1_a02440,0.4536694455370049,0.9878040919030192,0,0
29,sapa_8_1_2350,0.4567125197925694,1,0,0
29,Node163,0.4335430861762769,0.9104417459119016,0,0
29,sapa_11_1_a02470,0.453670809876744,0.9878095294048207,0,0
29,sapa_25_1_a02460,0.4536714992153482,0.987812276736651,0,0
29,sapa_4_1_a02470,0.4551906223558281,0.9938835716277176,0,0
29,sapa_5_1_2350,0.4551908790558613,0.9938846004106738,0,0
29,sapa_9_1_2360,0.4567125197925694,1,0,0
29,Node166,0.4419530155909613,0.9420893970985774,0,0
29,Node162,0.4246181207084333,0.8778678081546387,0,0
29,sapa_18_1_2390,0.4027240013150739,0.8020828494027892,0,0
29,sapa_2_1_a02460,0.4551982854042736,0.9939142834305597,0,0
29,sapa_23_1_a02480,0.4551982736133989,0.9939142361746788,0,0
29,sapa_3_1_a02470,0.4567125197925694,1,0,0
29,Node175,0.4551785285448325,0.9938351040664531,0,0
29,sapa_17_1_2380,0.4491678155852059,0.9700097564151972,0,0
29,sapa_7_1_2370,0.4521490393397234,0.981761427239901,0,0
29,Node174,0.4059831367649068,0.8130102119653734,0,0
29,Node172,0.3987134634786071,0.7887987274101285,1,0
29,Node161,0.2844364205701644,0.4728503957925092,0,0
29,Node122,0.2628740275462236,0.4242215685270027,0,0
29,Node120,0.3219363391063818,0.5647891059059219,0,0
29,Node118,0.6826390568958106,2.558729843929721,0,0
29,saku_1_4.262,0.5484148601380234,1.444629076683976,0,1
29,Node117,0.5952374071522861,1.749349668290748,0,0
29,Node113,0.4264590592546744,0.8845037942375453,0,2
29,Node109,0.4412737770741428,0.939497968396354,0,0
29,Node95,0.4948690766038156,1.165394972615631,0,0
29,Node87,0.420852893486553,0.8644267673776466,0,0
29,sami_1_17.26,0.4567125197925694,1,0,0
29,saeu_1_2_b00130,0.4567125197925694,1,0,0
29,sauv_1_7.3,0.4567125197925694,1,0,0
29,Node185,0.4567125197925694,1,0,0
29,saar_1_8_h03780,0.4567125197925694,1,0,0
29,saku_1_14.404,0.4567125197925694,1,0,0
29,sami_1_14.399,0.4567125197925694,1,0,0
29,sapa_18_8_3730,0.4567125197925694,1,0,0
29,sapa_3_8_h03890,0.4567125197925694,1,0,0
29,sapa_16_8_h03890,0.4567125197925694,1,0,0
29,sapa_17_8_3730,0.4567125197925694,1,0,0
29,sapa_2_8_h03860,0.4567125197925694,1,0,0
29,sapa_7_8_3740,0.4567125197925694,1,0,0
29,sapa_23_8_h03850,0.4567125197925694,1,0,0
29,Node198,0.4567125197925694,1,0,0
29,Node196,0.4567125197925694,1,0,0
29,sapa_13_8_h03820,0.4567125197925694,1,0,0
29,sapa_8_8_3750,0.4567125197925694,1,0,0
29,Node206,0.4567125197925694,1,0,0
29,sapa_10_8_3760,0.4567125197925694,1,0,0
29,sapa_11_8_h03830,0.4567125197925694,1,0,0
29,sapa_5_8_3700,0.4567125197925694,1,0,0
29,sapa_19_8_h03900,0.4567125197925694,1,0,0
29,sapa_24_8_h03850,0.4567125197925694,1,0,0
29,Node214,0.4567125197925694,1,0,0
29,sapa_1_8_h03820,0.4567125197925694,1,0,0
29,sapa_21_8_h03870,0.4567125197925694,1,0,0
29,Node217,0.4567125197925694,1,0,0
29,sapa_4_8_h03850,0.4567125197925694,1,0,0
29,sapa_20_8_h03860,0.4567125197925694,1,0,0
29,sapa_22_8_h03900,0.4567125197925694,1,0,0
29,sapa_25_8_h03870,0.4567125197925694,1,0,0
29,sapa_6_8_3750,0.4567125197925694,1,0,0
29,sapa_9_8_3720,0.4567125197925694,1,0,0
29,Node211,0.4567125197925694,1,0,0
29,Node209,0.4567125197925694,1,0,0
29,Node205,0.4567125197925694,1,0,0
29,Node195,0.4567125197925694,1,0,0
29,sace_14_7_g00150,0.4567125197925694,1,0,0
29,sace_19_7_3840,0.4567125197925694,1,0,0
29,sace_2_8_h03860,0.4567125197925694,1,0,0
29,Node233,0.4567125197925694,1,0,0
29,sace_6_169_fm00160,0.4567125197925694,1,0,0
29,Node232,0.4567125197925694,1,0,0
29,sace_40_8_h03830,0.4567125197925694,1,0,0
29,sace_24_8_3780,0.4567125197925694,1,0,0
29,Node231,0.4567125197925694,1,0,0
29,sace_53_29_ac00130,0.4567125197925694,1,0,0
29,sace_1_ynr070w,0.4567125197925694,1,0,0
29,sace_15_7_g03870,0.4567125197925694,1,0,0
29,Node229,0.4567125197925694,1,0,0
29,sace_4_8_h03690,0.4567125197925694,1,0,0
29,sace_5_78_bz00120,0.4567125197925694,1,0,0
29,Node242,0.4567125197925694,1,0,0
29,Node228,0.4567125197925694,1,0,0
29,sace_32_7_3770,0.4567125197925694,1,0,0
29,sace_7_7_g03880,0.4567125197925694,1,0,0
29,Node227,0.4567125197925694,1,0,0
29,sace_21_7_3790,0.4567125197925694,1,0,0
29,sace_59_336_lx00100,0.4567125197925694,1,0,0
29,sace_46_8_h03910,0.4567125197925694,1,0,0
29,sace_45_7_g03890,0.4567125197925694,1,0,0
29,Node250,0.4567125197925694,1,0,0
29,sace_25_7_g03880,0.4567125197925694,1,0,0
29,Node249,0.4567125197925694,1,0,0
29,sace_37_7_g03850,0.4567125197925694,1,0,0
29,sace_9_7_g00180,0.4567125197925694,1,0,0
29,sace_60_6_f03350,0.4567125197925694,1,0,0
29,Node257,0.4567125197925694,1,0,0
29,Node255,0.4567125197925694,1,0,0
29,sace_17_7_g03930,0.4567125197925694,1,0,0
29,Node254,0.4567125197925694,1,0,0
29,sace_23_7_3860,0.4567125197925694,1,0,0
29,sace_43_7_g03870,0.4567125197925694,1,0,0
29,Node262,0.4567125197925694,1,0,0
29,sace_35_7_3840,0.4567125197925694,1,0,0
29,Node261,0.4567125197925694,1,0,0
29,sace_31_7_3780,0.4567125197925694,1,0,0
29,sace_58_71_bs00120_AND_sace_58_71_bs00110,0.4567125197925694,1,0,0
29,sace_34_8_3770,0.4567125197925694,1,0,0
29,sace_57_8_h03900,0.4567125197925694,1,0,0
29,sace_56_17_q01110,0.4567125197925694,1,0,0
29,sace_49_8_h03830,0.4567125197925694,1,0,0
29,sace_8_73_bu00100,0.4567125197925694,1,0,0
29,Node226,0.4567125197925694,1,0,0
29,Node194,0.4567125197925694,1,0,0
29,Node192,0.4567125197925694,1,0,0
29,Node190,0.4567125197925694,1,0,0
29,Node188,0.4567125197925694,1,0,0
29,Node184,0.4567125197925694,1,0,0
29,Node182,0.4567125197925694,1,0,0
29,Node86,0.4245901695519473,0.8777673805500276,0,0
29,zyro_1_a04114g,0.03385237526467345,0.04168045354160552,0,0
29,zyro_1_b14762g,0.03229294544325895,0.03969634595569926,0,0
29,Node275,0.4847291829735134,1.11905234264501,0,0
29,zyba_2_14_n01490,0.4567125197925694,1,0,0
29,zyba_2_33_ag00120,0.4567125197925694,1,0,0
29,Node279,0.4567125197925694,1,0,0
29,zyba_1_02055_AND_zyba_1_02056,0.665540964893631,2.367111086741624,0,0
29,zyba_2_2_b00600,0.5602557534352004,1.515559318296213,0,0
29,zyba_1_07912,0.4567125197925694,1,0,0
29,zyba_3_3_c03460,0.5881414377675221,1.698714758013308,0,0
29,Node287,0.7375853373971353,3.343574133903852,0,1
29,Node285,0.6922793304343267,2.676156309770735,0,1
29,Node283,0.6869708372125067,2.610599686018807,0.5,2.5
29,zyba_1_04634,0.2246422660313581,0.3446482900763925,0,0
29,zyba_2_1_a00860,0.449582965859358,0.9716386058280567,0,0
29,zyba_1_06675,0.4510093384100701,0.9772537760942432,0,0
29,zyba_3_2_b02230,0.4529776256430804,0.9850503752794137,0,0
29,Node294,0.4354638253273567,0.9175866517697351,0,0
29,Node292,0.1935085492261732,0.2854218186002292,0,0
29,Node290,0.6787562878157881,2.513425460040807,0,2
29,Node282,0.5253371925248163,1.316557178008833,0,0
29,Node278,0.551440037369192,1.462394577455507,0,0
29,Node274,0.4238112190509019,0.8749725558937677,0,0
29,tode_1_d04040,0.4567125197925694,1,0,0
29,Node273,0.4132799675074212,0.837915488123845,0,0
29,Node85,0.4635279008626129,1.027816346434032,0,0
29,Node81,0.4672473936734022,1.043297302584845,0,0
29,lath_1_a01914g,0.6520793558030531,2.229497718848708,0,1
29,lawa_1_23.5161,0.6414362839268173,2.128011461620905,0.5,2.5
29,Node299,0.4676371912174283,1.044932207831987,0,0
29,lakl_1_c11616g,0.4567125197925694,1,0,0
29,Node298,0.4698457564456133,1.054240865530767,0,0
29,Node80,0.454323805540439,0.9904151289170615,0,0
29,ercy_1_3604,0.4567125197925694,1,0,0
29,asac_1_6_f03560,0.4567125197925694,1,0,0
29,ergo_1_abr125c,0.4567125197925694,1,0,0
29,Node305,0.4567125197925694,1,0,0
29,Node303,0.4567125197925694,1,0,0
29,Node79,0.4537689339125047,0.9882006686383998,0,0
29,klae_1_14_n00120,0.4567125197925694,1,0,0
29,klwi_1_33_ag00170,0.4567125197925694,1,0,0
29,klla_1_d03432g,0.4567125197925694,1,0,0
29,klma_1_1_a01880,0.4567125197925694,1,0,0
29,Node312,0.4567125197925694,1,0,0
29,Node310,0.4567125197925694,1,0,0
29,Node308,0.4567125197925694,1,0,0
29,Node78,0.4520092858602347,0.9812076771845178,0,0
29,Node76,0.4514727535480054,0.9790843776813856,0,0
29,wian_1_3_c04380,0.4567125197925694,1,0,0
29,wian_1_3_c04390,0.4567125197925694,1,0,0
29,wian_1_7_g01010,0.4567125197925694,1,0,0
29,Node317,0.4567125197925694,1,0,0
29,Node315,0.4567125197925694,1,0,0
29,Node75,0.4525924154974234,0.9835201034043021,0,0
29,Node5,0.4567125197925694,1,0,0
29,bain_1_8_h00410,0.4567125197925694,1,0,0
29,bain_1_1_a00100,0.4567125197925694,1,0,0
29,bain_1_17_q00380,0.4567125197925694,1,0,0
29,Node322,0.4567125197925694,1,0,0
29,Node320,0.4567125197925694,1,0,0
29,Node4,0.4567125197925694,1,0,0
29,asru_1_13_m01190,0.4567125197925694,1,0,0
29,asru_1_15_o00450,0.4567125197925694,1,0,0
29,Node325,0.4567125197925694,1,0,0
29,Node3,0.4567125197925694,1,0,0
31,wian_1_1_a02920,0.5675748112734688,1,0,0
31,wian_1_1_a02930,0.5675748112734688,1,0,0
31,debr_2_5_e03380,0.4999786142208502,0.7618171044978833,0,0
31,caar_1_13_m01420,0.5675748112734688,1,0,0
31,caar_1_14_n01430,0.5675748112734688,1,0,0
31,Node13,0.5675748112734688,1,0,0
31,hapo_1_1_a07220,0.5675748112734688,1,0,0
31,ogpa_1_1_a01680,0.5675748112734688,1,0,0
31,Node16,0.5675748112734688,1,0,0
31,Node12,0.5675748112734688,1,0,0
31,pime_1_1_a12110,0.5675748112734688,1,0,0
31,piku_1_96_cr00180,0.5675748112734688,1,0,0
31,pime_1_4_d03240,0.4769273869977423,0.694669370598523,1,0
31,Node22,0.5124373233839095,0.8007522575309558,0,0
31,Node20,0.5190080478670979,0.822099061648773,0,0
31,pime_1_1_a07690,0.5675748112734688,1,0,0
31,piku_1_227_hs00100,0.5675748112734688,1,0,0
31,pime_1_5_e05800,0.5675748112734688,1,0,0
31,Node27,0.5675748112734688,1,0,0
31,Node25,0.5675748112734688,1,0,0
31,Node19,0.5064205342472354,0.7817035670256457,0,0
31,Node11,0.5213863757509594,0.8299701852248216,0,0
31,Node9,0.6128596578156409,1.206092106084769,0,2
31,kopa_1_2_b10040,0.5675748112734688,1,0,0
31,kopa_2_7_g00500,0.5675748112734688,1,0,0
31,Node30,0.5675748112734688,1,0,0
31,Node8,0.5808453545458852,1.055781643437413,0,0
31,pata_1_2_b05590,0.680839255757179,1.625260533381202,0,0
31,Node7,0.5633328251492545,0.9828842638155655,0,0
31,mebi_1_8_h00300,0.5675748112734688,1,0,0
31,spar_1_5_e03260,0.5675748112734688,1,0,0
31,sppa_1_7_g03160,0.5675748112734688,1,0,0
31,Node38,0.5675748112734688,1,0,0
31,loel_1_04930,0.5675748112734688,1,0,0
31,caor_1_h02090,0.5675748112734688,1,0,0
31,capa_1_600750,0.5675748112734688,1,0,0
31,Node44,0.5675748112734688,1,0,0
31,Node42,0.5675748112734688,1,0,0
31,cadu_1_64350,0.5675748112734688,1,0,0
31,caal_2_04989,0.5675748112734688,1,0,0
31,caal_1_19.5759,0.5675748112734688,1,0,0
31,Node53,0.5675748112734688,1,0,0
31,caal_3_29_ac00530,0.5675748112734688,1,0,0
31,caal_11_25_y00230,0.5675748112734688,1,0,0
31,caal_4_4_d03320,0.5675748112734688,1,0,0
31,Node56,0.5675748112734688,1,0,0
31,Node52,0.5675748112734688,1,0,0
31,caal_6_4_d03280,0.5675748112734688,1,0,0
31,caal_5_30_ad00540,0.5675748112734688,1,0,0
31,caal_8_3_c03320,0.5675748112734688,1,0,0
31,caal_12_26_z00530,0.5675748112734688,1,0,0
31,Node51,0.5675748112734688,1,0,0
31,caal_10_3_c03340,0.5675748112734688,1,0,0
31,Node50,0.5675748112734688,1,0,0
31,Node48,0.5675748112734688,1,0,0
31,catr_1_05498,0.5675748112734688,1,0,0
31,catr_1_01205,0.5675748112734688,1,0,0
31,Node66,0.5675748112734688,1,0,0
31,catr_1_05971,0.5675748112734688,1,0,0
31,Node65,0.5675748112734688,1,0,0
31,Node47,0.5675748112734688,1,0,0
31,Node41,0.5675748112734688,1,0,0
31,Node37,0.5675748112734688,1,0,0
31,scst_1_3_c02890,0.726231772363669,2.021064022082258,0.5,2.5
31,deha_1_a03696g,0.2947955332570821,0.3184884700474683,0,0
31,deha_2_5_e00720,0.2735724773447938,0.2869247310321366,0,0
31,Node72,0.7103235731786334,1.868232586991362,0.5,1.5
31,Node70,0.5658391319514083,0.992956383546896,0,0
31,Node36,0.5684328484103666,1.00350295525887,0,0
31,Node34,0.5725652647926656,1.02057060617193,0,0
31,Node6,0.567503012719676,0.9997075110276973,0,0
31,lakl_1_h21010g,0.5675748112734688,1,0,0
31,teph_1_a04220,0.5675748112734688,1,0,0
31,vapo_1_1037.47,0.5625062396277739,0.9795877624928249,0.5,1.5
31,Node82,0.5703485758408777,1.011374445312913,0,0
31,tebl_1_i01760,0.7167525833827351,1.927929637332798,0,2
31,tebl_1_g02820,0.5675748112734688,1,0,0
31,Node89,0.6103672242456187,1.193503212852942,0,0
31,teph_1_m00640,0.8683121708870191,5.023635495028243,0,2
31,vapo_1_1036.28,0.7141137782207021,1.903101964574415,0,0
31,Node92,0.6488329553478891,1.407689975368134,0,1
31,Node88,0.5992256697389305,1.139143359052372,0,0
31,kaaf_1_c00820,0.7073387423086217,1.841408236904329,0,0
31,kaaf_1_c00830,0.7387564696764932,2.154485737719901,0.1666666666666667,2.833333333333333
31,Node97,0.601749613793182,1.151191262867343,0,0
31,nada_1_g01840,0.5675748112734688,1,0,0
31,naca_1_e01630,0.6688640664359515,1.538931977113034,0.5,2.5
31,Node101,0.6198951977608278,1.242518276685989,0,0
31,naca_1_e01650,0.5675748112734688,1,0,0
31,naca_1_e01640,0.6776960430086676,1.601980342286378,0,2
31,Node105,0.6355995067177078,1.328900502081063,0,0
31,nada_1_g01850,0.7033556670080793,1.806453575760151,0.5,1.5
31,Node104,0.6071451535064224,1.177465761814503,0,0
31,Node100,0.6659719850458437,1.519011066937356,0,0
31,Node96,0.5678594914921145,1.001160671174169,0,0
31,cagl_1_i04862g,0.5675748112734688,1,0,0
31,kana_1_k01350,0.5675748112734688,1,0,0
31,Node110,0.5675748112734688,1,0,0
31,saba_1_58_bf00280,0.9492283505465253,14.24417491776047,0.6666666666666666,2.333333333333333
31,saeu_1_4_d02400,0.74386312645857,2.212630003665684,0,0
31,Node114,0.7824481438230749,2.740189777042197,0.5,1.5
31,saar_1_2_b02590,0.1603951227552574,0.1455472739797019,0,0
31,sami_1_4.244,0.2271362408419598,0.2239089024028209,0,0
31,sace_5_33_ag00510,0.5675748112734688,1,0,0
31,sace_4_1_a02360,0.5540622207560555,0.9466122969688443,0,0
31,sace_31_1_2300,0.5479469453681735,0.9235001540416696,0,0
31,sace_17_1_a02410,0.5565408949457467,0.9561617714338568,0,0
31,sace_6_120_dp00100,0.5626759219286991,0.980263455092101,0,0
31,Node128,0.5639109339424095,0.9851972428762346,0,0
31,sace_21_1_2310,0.5602387141089444,0.970608282310952,0,0
31,sace_23_1_2290,0.5626823741332564,0.9802891587911003,0,0
31,sace_22_1_2300,0.5675748112734688,1,0,0
31,sace_29_1_2290,0.5663537348559951,0.9950388298714918,0,0
31,sace_34_1_2320,0.5651316405185232,0.9901014199922974,0,0
31,sace_58_25_y00780,0.5639095131486963,0.9851915508474673,0,0
31,sace_37_1_a02430,0.5614621849761424,0.9754417348720624,0,0
31,sace_15_1_a02420,0.5675748112734688,1,0,0
31,Node138,0.5675748112734688,1,0,0
31,sace_9_1_a02440,0.5626870027293162,0.9803075982335283,0,0
31,Node137,0.5590138391365617,0.9657961487056916,0,0
31,Node126,0.559013769384041,0.9657958754320233,0,0
31,sace_50_1_a02410_AND_sace_50_1_a02420,0.5663521990164773,0.99503260742817,0,0
31,sace_49_1_a02460,0.5675748112734688,1,0,0
31,sace_8_2_b02430,0.5651276332564247,0.9900852758120804,0,0
31,sace_2_1_a02390,0.5540897727412626,0.9467178617536582,0,0
31,sace_57_1_a02410,0.546701396148213,0.9188691519767912,0,0
31,sace_46_1_a02400,0.5639095293636812,0.9851916158082442,0,0
31,sace_56_1_a02020,0.561461417321567,0.9754386937149595,0,0
31,sace_24_1_2300,0.5651317889168684,0.9901020178549941,0,0
31,sace_40_1_a02390,0.5651317508735558,0.9901018645872256,0,0
31,sace_59_110_df00100,0.5565484791306934,0.9561911544964585,0,0
31,sace_47_1_a02400,0.5639078422494277,0.9851848568853616,0,0
31,sace_7_1_a02410,0.5663534785257737,0.9950377913482855,0,0
31,sace_52_1_a02400_AND_sace_52_1_a02410,0.5516369672472493,0.937370829332219,0,0
31,sace_25_1_a02400,0.5528737019114879,0.9420709000438696,0,0
31,sace_1_ydr011w,0.5541044766029871,0.9467742045937235,0,0
31,sace_16_1_a02380,0.5639077945929603,0.9851846659646184,0,0
31,sace_45_1_a02420,0.5541026193006554,0.9467670875040031,0,0
31,sace_48_1_a02380,0.5614615731686622,0.9754393111213485,0,0
31,sace_60_4_d02440,0.5541025931873431,0.9467669874395179,0,0
31,Node123,0.2868037952650894,0.3063823485127969,0,0
31,sapa_14_1_a02440,0.5651416999136692,0.9901419478982357,0,0
31,sapa_8_1_2350,0.5675748112734688,1,0,0
31,Node163,0.5488387484960823,0.9268316221528448,0,0
31,sapa_11_1_a02470,0.5651427925593746,0.9901463501289235,0,0
31,sapa_25_1_a02460,0.5651433446227646,0.9901485743811007,0,0
31,sapa_4_1_a02470,0.5663589573652409,0.9950599891618147,0,0
31,sapa_5_1_2350,0.5663591626112345,0.9950608207379251,0,0
31,sapa_9_1_2360,0.5675748112734688,1,0,0
31,Node166,0.555694412989205,0.9528885889018677,0,0
31,Node162,0.5405194323100876,0.8962559115567551,0,0
31,sapa_18_1_2390,0.5229224889736671,0.8350956953505257,0,0
31,sapa_2_1_a02460,0.5663650441113637,0.9950846505996719,0,0
31,sapa_23_1_a02480,0.5663650346833417,0.9950846123999781,0,0
31,sapa_3_1_a02470,0.5675748112734688,1,0,0
31,Node175,0.5663492461474243,0.9950206440231941,0,0
31,sapa_17_1_2380,0.5615267085581719,0.9756973909644234,0,0
31,sapa_7_1_2370,0.5639226968533695,0.9852443692473304,0,0
31,Node174,0.5257022174977355,0.8444551428993793,0,0
31,Node172,0.5151377499147121,0.8094553061807294,0,0
31,Node161,0.4114126467559998,0.5325428787251509,0,0
31,Node122,0.3857025796053136,0.4783675614738613,0,0
31,Node120,0.4319973220265293,0.5794534347751457,0,0
31,Node118,0.5895717881436375,1.094428410480666,0,0
31,saku_1_4.262,0.8932394496418481,6.374482916880555,0,1
31,Node117,0.742079765349354,2.19206306550077,0,0
31,Node113,0.6108737310002117,1.196048443120296,0.1666666666666667,2.833333333333333
31,Node109,0.5730345106365252,1.022529566854782,0,0
31,Node95,0.5947334076277671,1.118071043714367,0,0
31,Node87,0.5795022019295453,1.049975667616509,0,0
31,sami_1_17.26,0.5675748112734688,1,0,0
31,saeu_1_2_b00130,0.5675748112734688,1,0,0
31,sauv_1_7.3,0.5675748112734688,1,0,0
31,Node185,0.5675748112734688,1,0,0
31,saar_1_8_h03780,0.5675748112734688,1,0,0
31,saku_1_14.404,0.5675748112734688,1,0,0
31,sami_1_14.399,0.5675748112734688,1,0,0
31,sapa_18_8_3730,0.5675748112734688,1,0,0
31,sapa_3_8_h03890,0.5675748112734688,1,0,0
31,sapa_16_8_h03890,0.5675748112734688,1,0,0
31,sapa_17_8_3730,0.5675748112734688,1,0,0
31,sapa_2_8_h03860,0.5675748112734688,1,0,0
31,sapa_7_8_3740,0.5675748112734688,1,0,0
31,sapa_23_8_h03850,0.5675748112734688,1,0,0
31,Node198,0.5675748112734688,1,0,0
31,Node196,0.5675748112734688,1,0,0
31,sapa_13_8_h03820,0.5675748112734688,1,0,0
31,sapa_8_8_3750,0.5675748112734688,1,0,0
31,Node206,0.5675748112734688,1,0,0
31,sapa_10_8_3760,0.5675748112734688,1,0,0
31,sapa_11_8_h03830,0.5675748112734688,1,0,0
31,sapa_5_8_3700,0.5675748112734688,1,0,0
31,sapa_19_8_h03900,0.5675748112734688,1,0,0
31,sapa_24_8_h03850,0.5675748112734688,1,0,0
31,Node214,0.5675748112734688,1,0,0
31,sapa_1_8_h03820,0.5675748112734688,1,0,0
31,sapa_21_8_h03870,0.5675748112734688,1,0,0
31,Node217,0.5675748112734688,1,0,0
31,sapa_4_8_h03850,0.5675748112734688,1,0,0
31,sapa_20_8_h03860,0.5675748112734688,1,0,0
31,sapa_22_8_h03900,0.5675748112734688,1,0,0
31,sapa_25_8_h03870,0.5675748112734688,1,0,0
31,sapa_6_8_3750,0.5675748112734688,1,0,0
31,sapa_9_8_3720,0.5675748112734688,1,0,0
31,Node211,0.5675748112734688,1,0,0
31,Node209,0.5675748112734688,1,0,0
31,Node205,0.5675748112734688,1,0,0
31,Node195,0.5675748112734688,1,0,0
31,sace_14_7_g00150,0.5675748112734688,1,0,0
31,sace_19_7_3840,0.5675748112734688,1,0,0
31,sace_2_8_h03860,0.5675748112734688,1,0,0
31,Node233,0.5675748112734688,1,0,0
31,sace_6_169_fm00160,0.5675748112734688,1,0,0
31,Node232,0.5675748112734688,1,0,0
31,sace_40_8_h03830,0.5675748112734688,1,0,0
31,sace_24_8_3780,0.5675748112734688,1,0,0
31,Node231,0.5675748112734688,1,0,0
31,sace_53_29_ac00130,0.5675748112734688,1,0,0
31,sace_1_ynr070w,0.5675748112734688,1,0,0
31,sace_15_7_g03870,0.5675748112734688,1,0,0
31,Node229,0.5675748112734688,1,0,0
31,sace_4_8_h03690,0.5675748112734688,1,0,0
31,sace_5_78_bz00120,0.5675748112734688,1,0,0
31,Node242,0.5675748112734688,1,0,0
31,Node228,0.5675748112734688,1,0,0
31,sace_32_7_3770,0.5675748112734688,1,0,0
31,sace_7_7_g03880,0.5675748112734688,1,0,0
31,Node227,0.5675748112734688,1,0,0
31,sace_21_7_3790,0.5675748112734688,1,0,0
31,sace_59_336_lx00100,0.5675748112734688,1,0,0
31,sace_46_8_h03910,0.5675748112734688,1,0,0
31,sace_45_7_g03890,0.5675748112734688,1,0,0
31,Node250,0.5675748112734688,1,0,0
31,sace_25_7_g03880,0.5675748112734688,1,0,0
31,Node249,0.5675748112734688,1,0,0
31,sace_37_7_g03850,0.5675748112734688,1,0,0
31,sace_9_7_g00180,0.5675748112734688,1,0,0
31,sace_60_6_f03350,0.5675748112734688,1,0,0
31,Node257,0.5675748112734688,1,0,0
31,Node255,0.5675748112734688,1,0,0
31,sace_17_7_g03930,0.5675748112734688,1,0,0
31,Node254,0.5675748112734688,1,0,0
31,sace_23_7_3860,0.5675748112734688,1,0,0
31,sace_43_7_g03870,0.5675748112734688,1,0,0
31,Node262,0.5675748112734688,1,0,0
31,sace_35_7_3840,0.5675748112734688,1,0,0
31,Node261,0.5675748112734688,1,0,0
31,sace_31_7_3780,0.5675748112734688,1,0,0
31,sace_58_71_bs00120_AND_sace_58_71_bs00110,0.5675748112734688,1,0,0
31,sace_34_8_3770,0.5675748112734688,1,0,0
31,sace_57_8_h03900,0.5675748112734688,1,0,0
31,sace_56_17_q01110,0.5675748112734688,1,0,0
31,sace_49_8_h03830,0.5675748112734688,1,0,0
31,sace_8_73_bu00100,0.5675748112734688,1,0,0
31,Node226,0.5675748112734688,1,0,0
31,Node194,0.5675748112734688,1,0,0
31,Node192,0.5675748112734688,1,0,0
31,Node190,0.5675748112734688,1,0,0
31,Node188,0.5675748112734688,1,0,0
31,Node184,0.5675748112734688,1,0,0
31,Node182,0.5675748112734688,1,0,0
31,Node86,0.5763827471483132,1.036633413764703,0,0
31,zyro_1_a04114g,0.2096289012514675,0.2020728548245489,0,0
31,zyro_1_b14762g,0.198562588271274,0.1887624839648126,1,0
31,Node275,0.5573623289886644,0.9593500673241614,0,1
31,zyba_2_14_n01490,0.5675748112734688,1,0,0
31,zyba_2_33_ag00120,0.5675748112734688,1,0,0
31,Node279,0.5675748112734688,1,0,0
31,zyba_1_02055_AND_zyba_1_02056,0.4861043629630755,0.7206799814796268,0,0
31,zyba_2_2_b00600,0.5566045703690465,0.956408497436484,0,0
31,zyba_1_07912,0.5649249563865668,0.9892691331612808,0,0
31,zyba_3_3_c03460,0.5637813747246286,0.9846783511034261,0,0
31,Node287,0.5594156950779841,0.967371960262926,0,0
31,Node285,0.4631188665148546,0.6572070311996677,0,0
31,Node283,0.5665652565541757,0.9958962298409129,0,0
31,zyba_1_04634,0.4589884598490436,0.6463728520800942,0,0
31,zyba_2_1_a00860,0.5639641118637446,0.9854103126251288,0,0
31,zyba_1_06675,0.5646899852416433,0.9883238986445543,0,0
31,zyba_3_2_b02230,0.5656875986466546,0.9923441134379019,0,0
31,Node294,0.5567303792963065,0.9568961832799671,0,0
31,Node292,0.4086699745726715,0.5265391520222599,1,0
31,Node290,0.8981484892991677,6.718441484578062,1,2
31,Node282,0.5719322456357073,1.017934745822799,0,0
31,Node278,0.5596213339965955,0.9681794516300097,0,0
31,Node274,0.5544683338539019,0.9481696318929336,0,0
31,tode_1_d04040,0.5675748112734688,1,0,0
31,Node273,0.5685161108044252,1.003843617342505,0,0
31,Node85,0.588660394003802,1.090315432648602,0,0
31,Node81,0.5549003970813494,0.9498295986539996,0,0
31,lath_1_a01914g,0.7271499474871215,2.030428990264622,0.5,1.5
31,lawa_1_23.5161,0.6615147771743826,1.488976031212653,1,1
31,Node299,0.5343307611406668,0.8742195150400828,0,0
31,lakl_1_c11616g,0.5675748112734688,1,0,0
31,Node298,0.557748224432323,0.9608519622972655,0,0
31,Node80,0.5768535951629692,1.038634677469027,0,0
31,ercy_1_3604,0.5675748112734688,1,0,0
31,asac_1_6_f03560,0.5779803492171438,1.043441893845323,0,1
31,ergo_1_abr125c,0.5675748112734688,1,0,0
31,Node305,0.5530406396933193,0.9427073206868422,0,0
31,Node303,0.556422394771758,0.9557028020988825,0,0
31,Node79,0.5761550609158006,1.035667265006888,0,0
31,klae_1_14_n00120,0.5781439554269004,1.044142043217431,0,0
31,klwi_1_33_ag00170,0.5675748112734688,1,0,0
31,klla_1_d03432g,0.5675748112734688,1,0,0
31,klma_1_1_a01880,0.5675748112734688,1,0,0
31,Node312,0.5675748112734688,1,0,0
31,Node310,0.5675748112734688,1,0,0
31,Node308,0.5881197877001453,1.087884362335586,0.6666666666666666,2.333333333333333
31,Node78,0.5683479898986453,1.003155898000267,0,0
31,Node76,0.5681122079112154,1.002192304640928,0,0
31,wian_1_3_c04380,0.5675748112734688,1,0,0
31,wian_1_3_c04390,0.5675748112734688,1,0,0
31,wian_1_7_g01010,0.5675748112734688,1,0,0
31,Node317,0.5675748112734688,1,0,0
31,Node315,0.5675748112734688,1,0,0
31,Node75,0.5678232493113533,1.001012823051703,0,0
31,Node5,0.5675748112734688,1,0,0
31,bain_1_8_h00410,0.5675748112734688,1,0,0
31,bain_1_1_a00100,0.5675748112734688,1,0,0
31,bain_1_17_q00380,0.5675748112734688,1,0,0
31,Node322,0.5675748112734688,1,0,0
31,Node320,0.5675748112734688,1,0,0
31,Node4,0.5675748112734688,1,0,0
31,asru_1_13_m01190,0.5675748112734688,1,0,0
31,asru_1_15_o00450,0.5675748112734688,1,0,0
31,Node325,0.5675748112734688,1,0,0
31,Node3,0.5675748112734688,1,0,0
32,wian_1_1_a02920,0.3899473093879403,1,0,0
32,wian_1_1_a02930,0.3899473093879403,1,0,0
32,debr_2_5_e03380,0.4740137117768204,1.409866205711457,0.6666666666666666,2.333333333333333
32,caar_1_13_m01420,0.3899473093879403,1,0,0
32,caar_1_14_n01430,0.3899473093879403,1,0,0
32,Node13,0.3899473093879403,1,0,0
32,hapo_1_1_a07220,0.2038406408638412,0.4005458072868511,0,0
32,ogpa_1_1_a01680,0.1759274580488167,0.3339870307461137,0,0
32,Node16,0.4363795309051685,1.211264622280079,0,0
32,Node12,0.412810740985762,1.099852141577542,0,0
32,pime_1_1_a12110,0.3899473093879403,1,0,0
32,piku_1_96_cr00180,0.3899473093879403,1,0,0
32,pime_1_4_d03240,0.4192018547580195,1.129170162066931,0.6666666666666666,2.333333333333333
32,Node22,0.4048653014278646,1.064281968997062,0,0
32,Node20,0.4052388847427555,1.065933136190124,0,0
32,pime_1_1_a07690,0.3899473093879403,1,0,0
32,piku_1_227_hs00100,0.3899473093879403,1,0,0
32,pime_1_5_e05800,0.3899473093879403,1,0,0
32,Node27,0.3899473093879403,1,0,0
32,Node25,0.3899473093879403,1,0,0
32,Node19,0.4137540693430154,1.104139268732971,0,0
32,Node11,0.3939312468249409,1.016857170823299,0,0
32,Node9,0.4005866774567676,1.045518035913771,0,0
32,kopa_1_2_b10040,0.3899473093879403,1,0,0
32,kopa_2_7_g00500,0.3899473093879403,1,0,0
32,Node30,0.3899473093879403,1,0,0
32,Node8,0.3960487387020405,1.025907396009591,0,0
32,pata_1_2_b05590,0.3717727213280314,0.9258106001835494,0.5,1.5
32,Node7,0.3739875320665719,0.9346210537401783,0,0
32,mebi_1_8_h00300,0.3899473093879403,1,0,0
32,spar_1_5_e03260,0.07888038214844152,0.1339721086012274,0,0
32,sppa_1_7_g03160,0.08048235367887613,0.1369310755383424,0,0
32,Node38,0.2833479427358092,0.6185476064331689,0,0
32,loel_1_04930,0.3899473093879403,1,0,0
32,caor_1_h02090,0.3899473093879403,1,0,0
32,capa_1_600750,0.3899473093879403,1,0,0
32,Node44,0.3899473093879403,1,0,0
32,Node42,0.3899473093879403,1,0,0
32,cadu_1_64350,0.3899473093879403,1,0,0
32,caal_2_04989,0.3899473093879403,1,0,0
32,caal_1_19.5759,0.3899473093879403,1,0,0
32,Node53,0.3899473093879403,1,0,0
32,caal_3_29_ac00530,0.3899473093879403,1,0,0
32,caal_11_25_y00230,0.3899473093879403,1,0,0
32,caal_4_4_d03320,0.3899473093879403,1,0,0
32,Node56,0.3899473093879403,1,0,0
32,Node52,0.3899473093879403,1,0,0
32,caal_6_4_d03280,0.3899473093879403,1,0,0
32,caal_5_30_ad00540,0.3899473093879403,1,0,0
32,caal_8_3_c03320,0.3899473093879403,1,0,0
32,caal_12_26_z00530,0.3899473093879403,1,0,0
32,Node51,0.3899473093879403,1,0,0
32,caal_10_3_c03340,0.3899473093879403,1,0,0
32,Node50,0.3899473093879403,1,0,0
32,Node48,0.3899473093879403,1,0,0
32,catr_1_05498,0.3899473093879403,1,0,0
32,catr_1_01205,0.3899473093879403,1,0,0
32,Node66,0.3899473093879403,1,0,0
32,catr_1_05971,0.3899473093879403,1,0,0
32,Node65,0.3899473093879403,1,0,0
32,Node47,0.3899473093879403,1,0,0
32,Node41,0.3899473093879403,1,0,0
32,Node37,0.3061833309717089,0.6903959461693379,0,0
32,scst_1_3_c02890,0.41356733122704,1.103289508516522,0,1
32,deha_1_a03696g,0.5009068240076315,1.570134062173874,0,1
32,deha_2_5_e00720,0.3938750458635869,1.016617827616681,0,0
32,Node72,0.5509673668379399,1.919594033767403,0,1
32,Node70,0.3523013462026957,0.8509474224250212,0,0
32,Node36,0.3586726451300321,0.8749433002256888,0,0
32,Node34,0.353247514851932,0.8544810345145208,0,0
32,Node6,0.3891602467964584,0.9966957260229374,0,0
32,lakl_1_h21010g,0.3899473093879403,1,0,0
32,teph_1_a04220,0.3899473093879403,1,0,0
32,vapo_1_1037.47,0.4006814972223061,1.045930965706984,0,1
32,Node82,0.3890628964001286,0.9962876177974593,0,0
32,tebl_1_i01760,0.2494823906965214,0.5200444063268269,0,1
32,tebl_1_g02820,0.1976548565101234,0.3853964237214628,0,0
32,Node89,0.438378712202025,1.221145221436777,0,2
32,teph_1_m00640,0.792040041761543,5.958388754019744,0,2
32,vapo_1_1036.28,0.6214351277571152,2.568129415086831,0,0
32,Node92,0.5911206784327596,2.261738670194468,0,1
32,Node88,0.3762734766513843,0.9437800930229095,0,0
32,kaaf_1_c00820,0.8156238316367053,6.920644490104572,0.5,2.5
32,kaaf_1_c00830,0.444303791796082,1.250846463632266,0,0
32,Node97,0.4307184564381367,1.183662248951057,0,0
32,nada_1_g01840,0.3899473093879403,1,0,0
32,naca_1_e01630,0.3216665673987802,0.74186369966912,0,1
32,Node101,0.3771508557709843,0.9473133207420987,0,0
32,naca_1_e01650,0.3899473093879403,1,0,0
32,naca_1_e01640,0.4328251903956454,1.193869929645021,0,2
32,Node105,0.4234539831119596,1.149036077732501,0,0
32,nada_1_g01850,0.7288191626699999,4.204575974462061,0.5,1.5
32,Node104,0.3945708479411749,1.019584172525982,0,0
32,Node100,0.3608296433468632,0.8831754794178081,0,0
32,Node96,0.3808811335187464,0.9624470401593123,0,0
32,cagl_1_i04862g,0.3899473093879403,1,0,0
32,kana_1_k01350,0.2497750347896354,0.5208575153542268,0,1
32,Node110,0.338246957784429,0.7996489503580678,0,0
32,saba_1_58_bf00280,0.6338829990802157,2.708635877801804,1,0
32,saeu_1_4_d02400,0.7087144518476247,3.806394258228715,0,2
32,Node114,0.7745440092457483,5.374594932126415,0,0
32,saar_1_2_b02590,0.5994721761157605,2.341519389091271,0,1
32,sami_1_4.244,0.202155704544546,0.3963960111544377,0,0
32,sace_5_33_ag00510,0.3899473093879403,1,0,0
32,sace_4_1_a02360,0.3795391937044808,0.9569818400837832,0,0
32,sace_31_1_2300,0.3748975851348946,0.9382593157996199,0,0
32,sace_17_1_a02410,0.3814325672999742,0.9646996900436259,0,0
32,sace_6_120_dp00100,0.3861492921747393,0.9841332404754679,0,0
32,Node128,0.3871040976592052,0.9881035726670452,0,0
32,sace_21_1_2310,0.3842702922414434,0.976355824737359,0,0
32,sace_23_1_2290,0.3861542740283787,0.984153924278142,0,0
32,sace_22_1_2300,0.3899473093879403,1,0,0
32,sace_29_1_2290,0.3889979659726701,0.9960154914934455,0,0
32,sace_34_1_2320,0.3880496090455086,0.9920474667919695,0,0
32,sace_58_25_y00780,0.3871029964157907,0.9880989862818459,0,0
32,sace_37_1_a02430,0.3852126766561634,0.9802505291443908,0,0
32,sace_15_1_a02420,0.3899473093879403,1,0,0
32,Node138,0.3899473093879403,1,0,0
32,sace_9_1_a02440,0.3861578491507853,0.9841687677806955,0,0
32,Node137,0.3833285684331276,0.9724757415955555,0,0
32,Node126,0.3833285148545773,0.9724755211787618,0,0
32,sace_50_1_a02410_AND_sace_50_1_a02420,0.3889967730320853,0.9960104923675639,0,0
32,sace_49_1_a02460,0.3899473093879403,1,0,0
32,sace_8_2_b02430,0.3880465022876727,0.9920344880026352,0,0
32,sace_2_1_a02390,0.3795602012988242,0.9570672137123474,0,0
32,sace_57_1_a02410,0.3739572919507259,0.934500339661216,0,0
32,sace_46_1_a02400,0.3871030089635848,0.9880990385399699,0,0
32,sace_56_1_a02020,0.385212084819413,0.9802480794431498,0,0
32,sace_24_1_2300,0.3880497240964332,0.9920479474311614,0,0
32,sace_40_1_a02390,0.3880496946020422,0.9920478242147484,0,0
32,sace_59_110_df00100,0.3814383695478283,0.9647234140300833,0,0
32,sace_47_1_a02400,0.3871017034094099,0.9880936012760582,0,0
32,sace_7_1_a02410,0.3889977668717665,0.9960146571416666,0,0
32,sace_52_1_a02400_AND_sace_52_1_a02410,0.3776933676982874,0.9495030146390556,0,0
32,sace_25_1_a02400,0.37863380004042,0.9533078592076277,0,0
32,sace_1_ydr011w,0.37957141292153,0.9571127794541262,0,0
32,sace_16_1_a02380,0.3871016665310338,0.9880934476883879,0,0
32,sace_45_1_a02420,0.3795699967240614,0.9571070237211102,0,0
32,sace_48_1_a02380,0.3852122049724038,0.9802485767740515,0,0
32,sace_60_4_d02440,0.3795699768126196,0.9571069427968887,0,0
32,Node123,0.2356710826295915,0.4823779248124898,1,0
32,sapa_14_1_a02440,0.388346849756213,0.9932898291272935,0,0
32,sapa_8_1_2350,0.3899473093879403,1,0,0
32,Node163,0.3777687910006265,0.9498077415034747,0,0
32,sapa_11_1_a02470,0.3883475671778182,0.9932928291596989,0,0
32,sapa_25_1_a02460,0.3883479296582597,0.9932943449420266,0,0
32,sapa_4_1_a02470,0.3891468143484342,0.9966394073449811,0,0
32,sapa_5_1_2350,0.3891469493557023,0.9966399733821859,0,0
32,sapa_9_1_2360,0.3899473093879403,1,0,0
32,Node166,0.3821868513186404,0.9677875111198908,0,0
32,Node162,0.3724728914076862,0.9285891339886871,0,0
32,sapa_18_1_2390,0.3614378175692446,0.8855066261326118,0,0
32,sapa_2_1_a02460,0.3891508181222594,0.9966561938434503,0,0
32,sapa_23_1_a02480,0.3891508119206016,0.9966561678417813,0,0
32,sapa_3_1_a02470,0.3899473093879403,1,0,0
32,Node175,0.3891404265355441,0.9966126258153875,0,0
32,sapa_17_1_2380,0.3859796186490599,0.9834289854494962,0,0
32,sapa_7_1_2370,0.3875471873931565,0.9899502616382023,0,0
32,Node174,0.3631631065588983,0.8921439324275943,0,0
32,Node172,0.3566467461471517,0.8672617311737968,0,0
32,Node161,0.2977946967213844,0.6634592800365516,0,0
32,Node122,0.287338499022337,0.6307713212628426,0,0
32,Node120,0.348192917384772,0.8357228495969738,0,0
32,Node118,0.3703530008083581,0.9201955925628782,0,0
32,saku_1_4.262,0.2450024886185127,0.5076757212064957,0,0
32,Node117,0.7378485950550679,4.403281837711023,0,2
32,Node113,0.4125552312330791,1.098693300831879,0,0
32,Node109,0.3862629960662838,0.984605403177762,0,1
32,Node95,0.3655733304141591,0.901476672125994,0,0
32,Node87,0.4392289672535949,1.225368809045806,0,0
32,sami_1_17.26,0.3899473093879403,1,0,0
32,saeu_1_2_b00130,0.3899473093879403,1,0,0
32,sauv_1_7.3,0.3899473093879403,1,0,0
32,Node185,0.3899473093879403,1,0,0
32,saar_1_8_h03780,0.3899473093879403,1,0,0
32,saku_1_14.404,0.3899473093879403,1,0,0
32,sami_1_14.399,0.3899473093879403,1,0,0
32,sapa_18_8_3730,0.3899473093879403,1,0,0
32,sapa_3_8_h03890,0.3899473093879403,1,0,0
32,sapa_16_8_h03890,0.3899473093879403,1,0,0
32,sapa_17_8_3730,0.3899473093879403,1,0,0
32,sapa_2_8_h03860,0.3899473093879403,1,0,0
32,sapa_7_8_3740,0.3899473093879403,1,0,0
32,sapa_23_8_h03850,0.3899473093879403,1,0,0
32,Node198,0.3899473093879403,1,0,0
32,Node196,0.3899473093879403,1,0,0
32,sapa_13_8_h03820,0.3899473093879403,1,0,0
32,sapa_8_8_3750,0.3899473093879403,1,0,0
32,Node206,0.3899473093879403,1,0,0
32,sapa_10_8_3760,0.3899473093879403,1,0,0
32,sapa_11_8_h03830,0.3899473093879403,1,0,0
32,sapa_5_8_3700,0.3899473093879403,1,0,0
32,sapa_19_8_h03900,0.3899473093879403,1,0,0
32,sapa_24_8_h03850,0.3899473093879403,1,0,0
32,Node214,0.3899473093879403,1,0,0
32,sapa_1_8_h03820,0.3899473093879403,1,0,0
32,sapa_21_8_h03870,0.3899473093879403,1,0,0
32,Node217,0.3899473093879403,1,0,0
32,sapa_4_8_h03850,0.3899473093879403,1,0,0
32,sapa_20_8_h03860,0.3899473093879403,1,0,0
32,sapa_22_8_h03900,0.3899473093879403,1,0,0
32,sapa_25_8_h03870,0.3899473093879403,1,0,0
32,sapa_6_8_3750,0.3899473093879403,1,0,0
32,sapa_9_8_3720,0.3899473093879403,1,0,0
32,Node211,0.3899473093879403,1,0,0
32,Node209,0.3899473093879403,1,0,0
32,Node205,0.3899473093879403,1,0,0
32,Node195,0.3899473093879403,1,0,0
32,sace_14_7_g00150,0.3899473093879403,1,0,0
32,sace_19_7_3840,0.3899473093879403,1,0,0
32,sace_2_8_h03860,0.3899473093879403,1,0,0
32,Node233,0.3899473093879403,1,0,0
32,sace_6_169_fm00160,0.3899473093879403,1,0,0
32,Node232,0.3899473093879403,1,0,0
32,sace_40_8_h03830,0.3899473093879403,1,0,0
32,sace_24_8_3780,0.3899473093879403,1,0,0
32,Node231,0.3899473093879403,1,0,0
32,sace_53_29_ac00130,0.3899473093879403,1,0,0
32,sace_1_ynr070w,0.3899473093879403,1,0,0
32,sace_15_7_g03870,0.3899473093879403,1,0,0
32,Node229,0.3899473093879403,1,0,0
32,sace_4_8_h03690,0.3899473093879403,1,0,0
32,sace_5_78_bz00120,0.3899473093879403,1,0,0
32,Node242,0.3899473093879403,1,0,0
32,Node228,0.3899473093879403,1,0,0
32,sace_32_7_3770,0.3899473093879403,1,0,0
32,sace_7_7_g03880,0.3899473093879403,1,0,0
32,Node227,0.3899473093879403,1,0,0
32,sace_21_7_3790,0.3899473093879403,1,0,0
32,sace_59_336_lx00100,0.3899473093879403,1,0,0
32,sace_46_8_h03910,0.3899473093879403,1,0,0
32,sace_45_7_g03890,0.3899473093879403,1,0,0
32,Node250,0.3899473093879403,1,0,0
32,sace_25_7_g03880,0.3899473093879403,1,0,0
32,Node249,0.3899473093879403,1,0,0
32,sace_37_7_g03850,0.3899473093879403,1,0,0
32,sace_9_7_g00180,0.3899473093879403,1,0,0
32,sace_60_6_f03350,0.3899473093879403,1,0,0
32,Node257,0.3899473093879403,1,0,0
32,Node255,0.3899473093879403,1,0,0
32,sace_17_7_g03930,0.3899473093879403,1,0,0
32,Node254,0.3899473093879403,1,0,0
32,sace_23_7_3860,0.3899473093879403,1,0,0
32,sace_43_7_g03870,0.3899473093879403,1,0,0
32,Node262,0.3899473093879403,1,0,0
32,sace_35_7_3840,0.3899473093879403,1,0,0
32,Node261,0.3899473093879403,1,0,0
32,sace_31_7_3780,0.3899473093879403,1,0,0
32,sace_58_71_bs00120_AND_sace_58_71_bs00110,0.3899473093879403,1,0,0
32,sace_34_8_3770,0.3899473093879403,1,0,0
32,sace_57_8_h03900,0.3899473093879403,1,0,0
32,sace_56_17_q01110,0.3899473093879403,1,0,0
32,sace_49_8_h03830,0.3899473093879403,1,0,0
32,sace_8_73_bu00100,0.3899473093879403,1,0,0
32,Node226,0.3899473093879403,1,0,0
32,Node194,0.3899473093879403,1,0,0
32,Node192,0.3899473093879403,1,0,0
32,Node190,0.3899473093879403,1,0,0
32,Node188,0.3899473093879403,1,0,0
32,Node184,0.3899473093879403,1,0,0
32,Node182,0.3899473093879403,1,0,0
32,Node86,0.4251403559910337,1.156996190682019,0,0
32,zyro_1_a04114g,0.1133894580999916,0.200078861635178,0,0
32,zyro_1_b14762g,0.1060495641062739,0.1855909804658145,0,0
32,Node275,0.3673402541170362,0.9083636324614608,0,1
32,zyba_2_14_n01490,0.3899473093879403,1,0,0
32,zyba_2_33_ag00120,0.3899473093879403,1,0,0
32,Node279,0.3899473093879403,1,0,0
32,zyba_1_02055_AND_zyba_1_02056,0.3078132942562548,0.69570566173579,0,0
32,zyba_2_2_b00600,0.378281630775534,0.9518816883924367,0,0
32,zyba_1_07912,0.387108439687999,0.9881216562198688,0,0
32,zyba_3_3_c03460,0.3858874884277851,0.9830467483820471,0,0
32,Node287,0.3812485656425841,0.963947582604744,0,0
32,Node285,0.287105648525724,0.6300543031684772,0,0
32,Node283,0.3092127671970645,0.7002845323133001,0,0
32,zyba_1_04634,0.2301799310305329,0.4677778415350262,0,0
32,zyba_2_1_a00860,0.3854301424112679,0.9811509719576764,0,0
32,zyba_1_06675,0.386336137433433,0.9849092198723441,0,0
32,zyba_3_2_b02230,0.3875826585147163,0.9900982120663029,0,0
32,Node294,0.3764763372193872,0.9445961338811939,0,0
32,Node292,0.2041528866316034,0.401316761044002,0,0
32,Node290,0.7787476899216257,5.506433216706355,0,2
32,Node282,0.3649276917589677,0.8989697182963224,0,0
32,Node278,0.3500169416664354,0.8424583663702844,0,0
32,Node274,0.3665629510498175,0.9053291953824366,1,0
32,tode_1_d04040,0.3899473093879403,1,0,0
32,Node273,0.3832332237547502,0.9720835637320586,0,0
32,Node85,0.3862102682105651,0.9843864256232286,0,0
32,Node81,0.3435402156329908,0.8187114740596809,0,0
32,lath_1_a01914g,0.5609617893746497,1.998906033703457,1,1
32,lawa_1_23.5161,0.6319287530395234,2.685948261382358,0,1
32,Node299,0.3651897985778211,0.8999868393990338,0,0
32,lakl_1_c11616g,0.3899473093879403,1,0,0
32,Node298,0.3882693005223319,0.992965584015352,0,0
32,Node80,0.3721719602604456,0.9273941685079375,0,0
32,ercy_1_3604,0.3899473093879403,1,0,0
32,asac_1_6_f03560,0.3351762960753601,0.7887297471056206,0,0
32,ergo_1_abr125c,0.3899473093879403,1,0,0
32,Node305,0.2854541356981727,0.6249821999084701,1,0
32,Node303,0.2946817336808249,0.6536262775983859,0,0
32,Node79,0.3766636220173682,0.9453499901192889,0,0
32,klae_1_14_n00120,0.3994824153872967,1.040718696628366,0,1
32,klwi_1_33_ag00170,0.3899473093879403,1,0,0
32,klla_1_d03432g,0.3899473093879403,1,0,0
32,klma_1_1_a01880,0.3899473093879403,1,0,0
32,Node312,0.3899473093879403,1,0,0
32,Node310,0.3899473093879403,1,0,0
32,Node308,0.3936796850290518,1.015786189020398,0,0
32,Node78,0.3861380784365552,0.9840866841843252,0,0
32,Node76,0.3839473919662141,0.9750240771288428,0,2
32,wian_1_3_c04380,0.3899473093879403,1,0,0
32,wian_1_3_c04390,0.3899473093879403,1,0,0
32,wian_1_7_g01010,0.3899473093879403,1,0,0
32,Node317,0.3899473093879403,1,0,0
32,Node315,0.3899473093879403,1,0,0
32,Node75,0.3880141124776195,0.9918991842034828,0,0
32,Node5,0.3899473093879403,1,0,0
32,bain_1_8_h00410,0.3899473093879403,1,0,0
32,bain_1_1_a00100,0.3899473093879403,1,0,0
32,bain_1_17_q00380,0.3899473093879403,1,0,0
32,Node322,0.3899473093879403,1,0,0
32,Node320,0.3899473093879403,1,0,0
32,Node4,0.3899473093879403,1,0,0
32,asru_1_13_m01190,0.3899473093879403,1,0,0
32,asru_1_15_o00450,0.3899473093879403,1,0,0
32,Node325,0.3899473093879403,1,0,0
32,Node3,0.3899473093879403,1,0,0
33,wian_1_1_a02920,0.4706606826255657,0.9999999999999397,0,0
33,wian_1_1_a02930,0.4706606826255807,1,0,0
33,debr_2_5_e03380,0.130193923389898,0.168342785844618,0,0
33,caar_1_13_m01420,0.4706606826255807,1,0,0
33,caar_1_14_n01430,0.4706606826255807,1,0,0
33,Node13,0.4706606826255807,1,0,0
33,hapo_1_1_a07220,0.3415874778590462,0.5834855326176487,0,0
33,ogpa_1_1_a01680,0.316728515163479,0.5213388634963053,0,0
33,Node16,0.1823694227917052,0.2508540584221648,1,0
33,Node12,0.3010456395778936,0.4844062692593472,0,0
33,pime_1_1_a12110,0.4706606826255657,0.9999999999999397,0,0
33,piku_1_96_cr00180,0.4706606826255657,0.9999999999999397,0,0
33,pime_1_4_d03240,0.4723947241107517,1.006983006290318,0,1
33,Node22,0.4861098298107699,1.063874318560013,0,0
33,Node20,0.4856370903298571,1.061862873607149,0,0
33,pime_1_1_a07690,0.4706606826255807,1,0,0
33,piku_1_227_hs00100,0.4706606826255657,0.9999999999999397,0,0
33,pime_1_5_e05800,0.4706606826255807,1,0,0
33,Node27,0.4706606826255807,1,0,0
33,Node25,0.4706606826255807,1,0,0
33,Node19,0.4818970955793541,1.046079074162277,0,0
33,Node11,0.3180655406382121,0.5245660939676198,0,0
33,Node9,0.2462402860513155,0.3674112224477737,0,0
33,kopa_1_2_b10040,0.4706606826255807,1,0,0
33,kopa_2_7_g00500,0.4706606826255807,1,0,0
33,Node30,0.4706606826255807,1,0,0
33,Node8,0.33546202468447,0.5677403910074723,0,0
33,pata_1_2_b05590,0.1995582653120431,0.2803923937419865,0,0
33,Node7,0.4969504828432876,1.111037232529317,0.6666666666666666,2.333333333333333
33,mebi_1_8_h00300,0.4706606826255657,0.9999999999999397,0,0
33,spar_1_5_e03260,0.2369956127110617,0.3493329117752585,0,0
33,sppa_1_7_g03160,0.2253775159355347,0.3272251850004191,1,0
33,Node38,0.5792180166317753,1.54814330308647,0,2
33,loel_1_04930,0.4706606826255807,1,0,0
33,caor_1_h02090,0.4706606826255807,1,0,0
33,capa_1_600750,0.4706606826255807,1,0,0
33,Node44,0.4706606826255807,1,0,0
33,Node42,0.4706606826255807,1,0,0
33,cadu_1_64350,0.4706606826255807,1,0,0
33,caal_2_04989,0.4706606826255807,1,0,0
33,caal_1_19.5759,0.4706606826255807,1,0,0
33,Node53,0.4706606826255807,1,0,0
33,caal_3_29_ac00530,0.4706606826255807,1,0,0
33,caal_11_25_y00230,0.4706606826255807,1,0,0
33,caal_4_4_d03320,0.4706606826255807,1,0,0
33,Node56,0.4706606826255807,1,0,0
33,Node52,0.4706606826255807,1,0,0
33,caal_6_4_d03280,0.4706606826255807,1,0,0
33,caal_5_30_ad00540,0.4706606826255807,1,0,0
33,caal_8_3_c03320,0.4706606826255807,1,0,0
33,caal_12_26_z00530,0.4706606826255807,1,0,0
33,Node51,0.4706606826255807,1,0,0
33,caal_10_3_c03340,0.4706606826255807,1,0,0
33,Node50,0.4706606826255807,1,0,0
33,Node48,0.4706606826255807,1,0,0
33,catr_1_05498,0.4706606826255807,1,0,0
33,catr_1_01205,0.4706606826255807,1,0,0
33,Node66,0.4706606826255807,1,0,0
33,catr_1_05971,0.5071606477806863,1.157354494244372,0,0
33,Node65,0.5245718200049364,1.240927100469876,0,0
33,Node47,0.5059001489819535,1.15153281105631,0,0
33,Node41,0.4884394078574651,1.073840667894472,0,0
33,Node37,0.5146031728599759,1.192344517259904,0,0
33,scst_1_3_c02890,0.6648703765067182,2.231261116965239,0.6666666666666666,2.333333333333333
33,deha_1_a03696g,0.5770132319233392,1.534211462306504,0,1
33,deha_2_5_e00720,0.6264570258815503,1.886153112780911,0,0
33,Node72,0.6824873629886892,2.417462979235852,0,2
33,Node70,0.5636895405913627,1.45301662996069,0,0
33,Node36,0.4623013990562422,0.9669689612787741,0,0
33,Node34,0.4671321915931861,0.9859310523639946,0,0
33,Node6,0.4827377409453896,1.049606941429736,0,0
33,lakl_1_h21010g,0.4706606826255807,1,0,0
33,teph_1_a04220,0.4706606826255807,1,0,0
33,vapo_1_1037.47,0.306926881968025,0.4980605063156202,1,0
33,Node82,0.3202330529237769,0.5298248753901116,0,0
33,tebl_1_i01760,0.2258873953504049,0.3281814967105314,1,0
33,tebl_1_g02820,0.5319764601960337,1.278353459166872,1,1
33,Node89,0.3836658356713183,0.7001049026183473,0,0
33,teph_1_m00640,0.9057373316286352,10.80659240683102,1,2
33,vapo_1_1036.28,0.601426689922439,1.697073751861794,0,1
33,Node92,0.6260938246517815,1.883228486806506,0,0
33,Node88,0.426139278288136,0.8351631015573823,0,0
33,kaaf_1_c00820,0.6444569909536968,2.038581262923679,0,1
33,kaaf_1_c00830,0.2168905628707493,0.3114902310289267,0,0
33,Node97,0.3506356345149704,0.60728678498319,0,0
33,nada_1_g01840,0.4706606826255807,1,0,0
33,naca_1_e01630,0.2093361687576842,0.2977684166315158,0,0
33,Node101,0.3030793431660801,0.4891017680353441,0,0
33,naca_1_e01650,0.4706606826255657,0.9999999999999397,0,0
33,naca_1_e01640,0.5445453165884355,1.344668055071011,0,1
33,Node105,0.5431271102754145,1.337002826912655,0,0
33,nada_1_g01850,0.5597384809726809,1.429883549751759,0,1
33,Node104,0.6248209744927429,1.873023737859693,0,0
33,Node100,0.430868048732056,0.8514468729461901,0,0
33,Node96,0.6349377182028738,1.956097038423736,0,1
33,cagl_1_i04862g,0.4706606826255657,0.9999999999999397,0,0
33,kana_1_k01350,0.1825161867524205,0.2511010086149468,0,0
33,Node110,0.3082117207170759,0.5010743630535243,0,0
33,saba_1_58_bf00280,0.4400030536793538,0.8836825200689574,0,0
33,saeu_1_4_d02400,0.8925593985439145,9.34318459107555,0,1
33,Node114,0.6881647866708904,2.481952829314591,0,1
33,saar_1_2_b02590,0.7509397300315486,3.390992742613196,0,1
33,sami_1_4.244,0.9486910450136168,20.79494922829991,0,2
33,sace_5_33_ag00510,0.4706606826255807,1,0,0
33,sace_4_1_a02360,0.4581733299592664,0.9510331599808677,0,0
33,sace_31_1_2300,0.4525639229002028,0.9297640461196941,0,0
33,sace_17_1_a02410,0.4604543139011212,0.9598084172483691,0,0
33,sace_6_120_dp00100,0.4661185507471152,0.9819238062151776,0,0
33,Node128,0.4672620069308924,0.9864453553968227,0,0
33,sace_21_1_2310,0.4638652013052378,0.9730698789269666,0,0
33,sace_23_1_2290,0.4661245274860684,0.9819473895773529,0,0
33,sace_22_1_2300,0.4706606826255807,1,0,0
33,sace_29_1_2290,0.4695269242496186,0.9954590236285952,0,0
33,sace_34_1_2320,0.4683932917791535,0.9909379174062296,0,0
33,sace_58_25_y00780,0.4672606965108956,0.9864401625162406,0,0
33,sace_37_1_a02430,0.464995853291593,0.9775031474549324,0,0
33,sace_15_1_a02420,0.4706606826255807,1,0,0
33,Node138,0.4706606826255807,1,0,0
33,sace_9_1_a02440,0.4661288109448812,0.9819642918216632,0,0
33,Node137,0.4627343091264092,0.9686543337911805,0,0
33,Node126,0.4627342447559556,0.9686540829871373,0,0
33,sace_50_1_a02410_AND_sace_50_1_a02420,0.4695254989109026,0.9954533270190216,0,0
33,sace_49_1_a02460,0.4706606826255807,1,0,0
33,sace_8_2_b02430,0.4683895763430065,0.9909231313588268,0,0
33,sace_2_1_a02390,0.458198661102597,0.9511302066363095,0,0
33,sace_57_1_a02410,0.4514245453799449,0.9254970318746952,0,0
33,sace_46_1_a02400,0.4672607115309143,0.9864402220368319,0,0
33,sace_56_1_a02020,0.4649951435435972,0.9775003586667145,0,0
33,sace_24_1_2300,0.4683934293707143,0.9909384649731923,0,0
33,sace_40_1_a02390,0.4683933940978329,0.9909383245992611,0,0
33,sace_59_110_df00100,0.460461305496355,0.9598354289341454,0,0
33,sace_47_1_a02400,0.4672591487497224,0.9864340291423287,0,0
33,sace_7_1_a02410,0.469526686361774,0.9954580728670734,0,0
33,sace_52_1_a02400_AND_sace_52_1_a02410,0.4559456220005854,0.9425338865466945,0,0
33,sace_25_1_a02400,0.4570811125823006,0.9468573571370243,0,0
33,sace_1_ydr011w,0.4582121799673126,0.9511820027461698,0,0
33,sace_16_1_a02380,0.467259104605361,0.9864338542102591,0,0
33,sace_45_1_a02420,0.4582104723383212,0.9511754600024621,0,0
33,sace_48_1_a02380,0.4649952876346273,0.9775009248380098,0,0
33,sace_60_4_d02440,0.4582104483294174,0.9511753680131585,0,0
33,Node123,0.9226237625178692,13.41044720349536,0,1
33,sapa_14_1_a02440,0.4685421239805541,0.9915303839595899,0,0
33,sapa_8_1_2350,0.4706606826255807,1,0,0
33,Node163,0.4544650353274706,0.9369234692042803,0,0
33,sapa_11_1_a02470,0.4685430743272683,0.9915341681361532,0,0
33,sapa_25_1_a02460,0.4685435544939098,0.9915360801122934,0,0
33,sapa_4_1_a02470,0.4696014333010092,0.9957568544086369,0,0
33,sapa_5_1_2350,0.4696016120127887,0.995757568863628,0,0
33,sapa_9_1_2360,0.4706606826255807,1,0,0
33,Node166,0.4603604914115074,0.9594460063719793,0,0
33,Node162,0.4475886094427273,0.9112606843370988,0,0
33,sapa_18_1_2390,0.4324869872462093,0.8570841294421793,0,0
33,sapa_2_1_a02460,0.4696067331659945,0.995778042444271,0,0
33,sapa_23_1_a02480,0.4696067249567893,0.9957780096248181,0,0
33,sapa_3_1_a02470,0.4706606826255807,1,0,0
33,Node175,0.4695929775919031,0.9957230506758974,0,0
33,sapa_17_1_2380,0.4654030122149563,0.9791042034989197,0,0
33,sapa_7_1_2370,0.4674824563276715,0.9873193073494796,0,0
33,Node174,0.4348223337753779,0.8652728631616698,0,0
33,Node172,0.4262088160496685,0.8354006141102149,0,0
33,Node161,0.4157249978552866,0.8002304385071546,0,0
33,Node122,0.4462604308957579,0.9063773719141043,0,0
33,Node120,0.402278767903395,0.756928157097106,0,0
33,Node118,0.4840933127622912,1.055319975502171,0,0
33,saku_1_4.262,0.3106745581125687,0.506882869348234,1,0
33,Node117,0.4656244683331034,0.979976051636361,0,0
33,Node113,0.1997340522875757,0.2807010313643465,1,0
33,Node109,0.3913457281881903,0.7231296279535491,0,0
33,Node95,0.443840225551706,0.8975389787742732,0,0
33,Node87,0.4502255805620158,0.9210259587606511,0,0
33,sami_1_17.26,0.4706606826255657,0.9999999999999397,0,0
33,saeu_1_2_b00130,0.4706606826255807,1,0,0
33,sauv_1_7.3,0.4706606826255807,1,0,0
33,Node185,0.4706606826255807,1,0,0
33,saar_1_8_h03780,0.4706606826255807,1,0,0
33,saku_1_14.404,0.4706606826255807,1,0,0
33,sami_1_14.399,0.4706606826255657,0.9999999999999397,0,0
33,sapa_18_8_3730,0.4706606826255807,1,0,0
33,sapa_3_8_h03890,0.4706606826255807,1,0,0
33,sapa_16_8_h03890,0.4706606826255807,1,0,0
33,sapa_17_8_3730,0.4706606826255807,1,0,0
33,sapa_2_8_h03860,0.4706606826255807,1,0,0
33,sapa_7_8_3740,0.4706606826255807,1,0,0
33,sapa_23_8_h03850,0.4706606826255807,1,0,0
33,Node198,0.4706606826255807,1,0,0
33,Node196,0.4706606826255807,1,0,0
33,sapa_13_8_h03820,0.4706606826255807,1,0,0
33,sapa_8_8_3750,0.4706606826255807,1,0,0
33,Node206,0.4706606826255807,1,0,0
33,sapa_10_8_3760,0.4706606826255807,1,0,0
33,sapa_11_8_h03830,0.4706606826255807,1,0,0
33,sapa_5_8_3700,0.4706606826255807,1,0,0
33,sapa_19_8_h03900,0.4706606826255807,1,0,0
33,sapa_24_8_h03850,0.4706606826255807,1,0,0
33,Node214,0.4706606826255807,1,0,0
33,sapa_1_8_h03820,0.4706606826255807,1,0,0
33,sapa_21_8_h03870,0.4706606826255807,1,0,0
33,Node217,0.4706606826255807,1,0,0
33,sapa_4_8_h03850,0.4706606826255807,1,0,0
33,sapa_20_8_h03860,0.4706606826255807,1,0,0
33,sapa_22_8_h03900,0.4706606826255807,1,0,0
33,sapa_25_8_h03870,0.4706606826255807,1,0,0
33,sapa_6_8_3750,0.4706606826255807,1,0,0
33,sapa_9_8_3720,0.4706606826255807,1,0,0
33,Node211,0.4706606826255807,1,0,0
33,Node209,0.4706606826255807,1,0,0
33,Node205,0.4706606826255807,1,0,0
33,Node195,0.4706606826255807,1,0,0
33,sace_14_7_g00150,0.4706606826255807,1,0,0
33,sace_19_7_3840,0.4706606826255807,1,0,0
33,sace_2_8_h03860,0.4706606826255807,1,0,0
33,Node233,0.4706606826255807,1,0,0
33,sace_6_169_fm00160,0.4706606826255807,1,0,0
33,Node232,0.4706606826255807,1,0,0
33,sace_40_8_h03830,0.4706606826255807,1,0,0
33,sace_24_8_3780,0.4706606826255807,1,0,0
33,Node231,0.4706606826255807,1,0,0
33,sace_53_29_ac00130,0.4706606826255807,1,0,0
33,sace_1_ynr070w,0.4706606826255807,1,0,0
33,sace_15_7_g03870,0.4706606826255807,1,0,0
33,Node229,0.4706606826255807,1,0,0
33,sace_4_8_h03690,0.4706606826255807,1,0,0
33,sace_5_78_bz00120,0.4706606826255807,1,0,0
33,Node242,0.4706606826255807,1,0,0
33,Node228,0.4706606826255807,1,0,0
33,sace_32_7_3770,0.4706606826255807,1,0,0
33,sace_7_7_g03880,0.4706606826255807,1,0,0
33,Node227,0.4706606826255807,1,0,0
33,sace_21_7_3790,0.4706606826255807,1,0,0
33,sace_59_336_lx00100,0.4706606826255807,1,0,0
33,sace_46_8_h03910,0.4706606826255807,1,0,0
33,sace_45_7_g03890,0.4706606826255807,1,0,0
33,Node250,0.4706606826255807,1,0,0
33,sace_25_7_g03880,0.4706606826255807,1,0,0
33,Node249,0.4706606826255807,1,0,0
33,sace_37_7_g03850,0.4706606826255807,1,0,0
33,sace_9_7_g00180,0.4706606826255807,1,0,0
33,sace_60_6_f03350,0.4706606826255807,1,0,0
33,Node257,0.4706606826255807,1,0,0
33,Node255,0.4706606826255807,1,0,0
33,sace_17_7_g03930,0.4706606826255807,1,0,0
33,Node254,0.4706606826255807,1,0,0
33,sace_23_7_3860,0.4706606826255807,1,0,0
33,sace_43_7_g03870,0.4706606826255807,1,0,0
33,Node262,0.4706606826255807,1,0,0
33,sace_35_7_3840,0.4706606826255807,1,0,0
33,Node261,0.4706606826255807,1,0,0
33,sace_31_7_3780,0.4706606826255807,1,0,0
33,sace_58_71_bs00120_AND_sace_58_71_bs00110,0.4706606826255807,1,0,0
33,sace_34_8_3770,0.4706606826255807,1,0,0
33,sace_57_8_h03900,0.4706606826255807,1,0,0
33,sace_56_17_q01110,0.4706606826255807,1,0,0
33,sace_49_8_h03830,0.4706606826255807,1,0,0
33,sace_8_73_bu00100,0.4706606826255807,1,0,0
33,Node226,0.4706606826255807,1,0,0
33,Node194,0.4706606826255807,1,0,0
33,Node192,0.4706606826255807,1,0,0
33,Node190,0.4706606826255807,1,0,0
33,Node188,0.4706606826255807,1,0,0
33,Node184,0.4706606826255807,1,0,0
33,Node182,0.4706606826255807,1,0,0
33,Node86,0.4540789118785228,0.9354653267734206,0,0
33,zyro_1_a04114g,0.5075958985991397,1.159371647006894,0,0
33,zyro_1_b14762g,0.6672334704198248,2.255092802414449,0,2
33,Node275,0.2357147516734449,0.3468626343172772,0,0
33,zyba_2_14_n01490,0.4706606826255807,1,0,0
33,zyba_2_33_ag00120,0.4706606826255807,1,0,0
33,Node279,0.4706606826255807,1,0,0
33,zyba_1_02055_AND_zyba_1_02056,0.4150267269457686,0.7979327198410534,0,0
33,zyba_2_2_b00600,0.4633120429365799,0.9709077585343688,0,0
33,zyba_1_07912,0.4688835377403371,0.9928907276371386,0,0
33,zyba_3_3_c03460,0.4681171296993074,0.9898394584830572,0,0
33,Node287,0.4651918992255519,0.9782737473524029,0,0
33,Node285,0.3996440443928963,0.748670558400243,0,0
33,Node283,0.8141893035628929,4.928115911096049,0.6666666666666666,2.333333333333333
33,zyba_1_04634,0.3189644996615554,0.5267430704679231,0,0
33,zyba_2_1_a00860,0.4667705914661293,0.9844997834822136,0,0
33,zyba_1_06675,0.4675517818686783,0.9875942918414236,0,0
33,zyba_3_2_b02230,0.4686258637402475,0.9918638784652853,0,0
33,Node294,0.4590203347815167,0.9542830659569471,0,0
33,Node292,0.291345891571625,0.4623818961124751,0,0
33,Node290,0.4823229466867634,1.047864776519529,1,0
33,Node282,0.4200273661469824,0.8145098072702639,0,0
33,Node278,0.423494482985284,0.8261720946849134,0,0
33,Node274,0.2193044808432714,0.3159308611098889,0,0
33,tode_1_d04040,0.6328506595394545,1.938584416466845,0,2
33,Node273,0.4256364360667119,0.8334473097606254,0,0
33,Node85,0.3879893953988764,0.7129960776781733,0,0
33,Node81,0.5538219350270738,1.396008844059261,0,2
33,lath_1_a01914g,0.7266291494751909,2.989419373359482,0,2
33,lawa_1_23.5161,0.7554134831269683,3.473589172820573,0.5,1.5
33,Node299,0.5342773187105604,1.290225381865978,0,0
33,lakl_1_c11616g,0.4706606826255807,1,0,0
33,Node298,0.49618765117988,1.107652102158081,0,0
33,Node80,0.4900150346494541,1.080633097326611,0,0
33,ercy_1_3604,0.4706606826255807,1,0,0
33,asac_1_6_f03560,0.7270392613792351,2.995600622085476,0.6666666666666666,2.333333333333333
33,ergo_1_abr125c,0.7037741959531068,2.672001422149658,0,0
33,Node305,0.4459559096055131,0.9052610382834145,0,0
33,Node303,0.4449526598997074,0.9015919266876138,0,0
33,Node79,0.4806389643536498,1.040820514776287,0,0
33,klae_1_14_n00120,0.6743911418437307,2.329388239470813,0,2
33,klwi_1_33_ag00170,0.4706606826255807,1,0,0
33,klla_1_d03432g,0.4706606826255657,0.9999999999999397,0,0
33,klma_1_1_a01880,0.4843658219869759,1.056472087202903,0,0
33,Node312,0.4687545462131777,0.9923765627347713,0,0
33,Node310,0.4660601987990552,0.9816935854644082,0,0
33,Node308,0.4753134645084203,1.018841039234651,0,0
33,Node78,0.4957998826026874,1.105935272942588,0,0
33,Node76,0.5021636349330232,1.134448734370675,0,0
33,wian_1_3_c04380,0.4706606826255807,1,0,0
33,wian_1_3_c04390,0.4706606826255807,1,0,0
33,wian_1_7_g01010,0.4706606826255807,1,0,0
33,Node317,0.4706606826255807,1,0,0
33,Node315,0.4706606826255807,1,0,0
33,Node75,0.4901689899136393,1.081299040475494,0,0
33,Node5,0.4706606826255807,1,0,0
33,bain_1_8_h00410,0.4706606826255807,1,0,0
33,bain_1_1_a00100,0.4706606826255807,1,0,0
33,bain_1_17_q00380,0.4706606826255807,1,0,0
33,Node322,0.4706606826255807,1,0,0
33,Node320,0.4706606826255807,1,0,0
33,Node4,0.4706606826255657,0.9999999999999397,0,0
33,asru_1_13_m01190,0.4706606826255807,1,0,0
33,asru_1_15_o00450,0.4706606826255807,1,0,0
33,Node325,0.4706606826255807,1,0,0
33,Node3,0.4706606826255807,1,0,0
35,wian_1_1_a02920,0.4533069608846011,1,0,0
35,wian_1_1_a02930,0.4533069608846011,1,0,0
35,debr_2_5_e03380,0.1702871046741815,0.2475170256796798,0,2
35,caar_1_13_m01420,0.4533069608846011,1,0,0
35,caar_1_14_n01430,0.4533069608846011,1,0,0
35,Node13,0.4533069608846011,1,0,0
35,hapo_1_1_a07220,0.2854345402524527,0.4817432765043435,0,0
35,ogpa_1_1_a01680,0.2566458425941582,0.4163797642673355,0,0
35,Node16,0.1593657685719919,0.2286331115043478,0.6666666666666666,2.333333333333333
35,Node12,0.238947568918367,0.3786510756317988,0,0
35,pime_1_1_a12110,0.4533069608846011,1,0,0
35,piku_1_96_cr00180,0.4533069608846011,1,0,0
35,pime_1_4_d03240,0.3775163816868281,0.7314068631985045,0,0
35,Node22,0.4638061114445568,1.043195640288596,0,1
35,Node20,0.4725209774819299,1.080356420133939,0,0
35,pime_1_1_a07690,0.4533069608846011,1,0,0
35,piku_1_227_hs00100,0.4533069608846011,1,0,0
35,pime_1_5_e05800,0.4629611190749521,1.039656674579868,0,0
35,Node27,0.4838549858841925,1.130562667000881,0,0
35,Node25,0.489070019174723,1.154411938489832,0,0
35,Node19,0.4711474563074384,1.074418330828804,0,0
35,Node11,0.2453583005832908,0.3921128831954147,0,0
35,Node9,0.6070008112920585,1.86272513073353,0,0
35,kopa_1_2_b10040,0.4533069608846011,1,0,0
35,kopa_2_7_g00500,0.4533069608846011,1,0,0
35,Node30,0.4533069608846011,1,0,0
35,Node8,0.5181044646129578,1.296628574431309,0,0
35,pata_1_2_b05590,0.6751738329239406,2.506777286806829,0.6666666666666666,2.333333333333333
35,Node7,0.5249698106601604,1.332797822078171,0,0
35,mebi_1_8_h00300,0.4533069608846011,1,0,0
35,spar_1_5_e03260,0.1906504763011202,0.2840880300573228,0,0
35,sppa_1_7_g03160,0.1936408001610119,0.289613951689719,0,0
35,Node38,0.5189781268774609,1.301174025701107,0,1
35,loel_1_04930,0.4533069608846011,1,0,0
35,caor_1_h02090,0.4533069608846011,1,0,0
35,capa_1_600750,0.4533069608846011,1,0,0
35,Node44,0.4533069608846011,1,0,0
35,Node42,0.4533069608846011,1,0,0
35,cadu_1_64350,0.4533069608846011,1,0,0
35,caal_2_04989,0.4533069608846011,1,0,0
35,caal_1_19.5759,0.4533069608846011,1,0,0
35,Node53,0.4533069608846011,1,0,0
35,caal_3_29_ac00530,0.4533069608846011,1,0,0
35,caal_11_25_y00230,0.4533069608846011,1,0,0
35,caal_4_4_d03320,0.4533069608846011,1,0,0
35,Node56,0.4533069608846011,1,0,0
35,Node52,0.4533069608846011,1,0,0
35,caal_6_4_d03280,0.4533069608846011,1,0,0
35,caal_5_30_ad00540,0.4533069608846011,1,0,0
35,caal_8_3_c03320,0.4533069608846011,1,0,0
35,caal_12_26_z00530,0.4533069608846011,1,0,0
35,Node51,0.4533069608846011,1,0,0
35,caal_10_3_c03340,0.4533069608846011,1,0,0
35,Node50,0.4533069608846011,1,0,0
35,Node48,0.4533069608846011,1,0,0
35,catr_1_05498,0.4533069608846011,1,0,0
35,catr_1_01205,0.4533069608846011,1,0,0
35,Node66,0.4533069608846011,1,0,0
35,catr_1_05971,0.4866998389520803,1.143512610089989,0,0
35,Node65,0.5121427183005243,1.266045654087175,0.6666666666666666,2.333333333333333
35,Node47,0.5023098548133434,1.21720524049809,0,0
35,Node41,0.4851934636947287,1.136637670649565,0,0
35,Node37,0.5788382502115428,1.657522592901713,0,0
35,scst_1_3_c02890,0.7322425333435885,3.29810530174207,1,2
35,deha_1_a03696g,0.1709478592311796,0.2486754872677409,0,0
35,deha_2_5_e00720,0.1570394365195654,0.2246739015533455,0,0
35,Node72,0.6263963008305204,2.022037347322348,0,0
35,Node70,0.5375383122064836,1.401796010487647,0,1
35,Node36,0.4669315902939404,1.056383153700463,0,0
35,Node34,0.4567399891811511,1.013940464894537,0,0
35,Node6,0.4655378195082496,1.050483281725668,0,0
35,lakl_1_h21010g,0.4533069608846011,1,0,0
35,teph_1_a04220,0.4533069608846011,1,0,0
35,vapo_1_1037.47,0.1349109837896896,0.1880778568850797,1,0
35,Node82,0.1613604611629307,0.2320453920159348,0,0
35,tebl_1_i01760,0.7931823950432879,4.625266040613972,1,1
35,tebl_1_g02820,0.3965745753417889,0.7925969910002714,0,0
35,Node89,0.3817572643725599,0.7446967250412526,0,0
35,teph_1_m00640,0.9062611919072607,11.65963920905122,0.5,2.5
35,vapo_1_1036.28,0.6451350156130037,2.19249505397781,0.5,1.5
35,Node92,0.6417668262818326,2.160541534267816,0,0
35,Node88,0.4114663075771797,0.8431679791372215,0,0
35,kaaf_1_c00820,0.761746896040989,3.855877979375943,1,2
35,kaaf_1_c00830,0.7372133599717943,3.383304380693489,0,2
35,Node97,0.6987064860629717,2.796766110044787,0,0
35,nada_1_g01840,0.565486168152789,1.569529694809835,0,0
35,naca_1_e01630,0.8238219003601333,5.639395689254926,0.5,1.5
35,Node101,0.5788420116355431,1.657548167539024,0,2
35,naca_1_e01650,0.4533069608846011,1,0,0
35,naca_1_e01640,0.4830409043799355,1.126883147351099,0,0
35,Node105,0.4565055059200145,1.012982697352777,0,0
35,nada_1_g01850,0.9467968027712051,21.46200081219329,0.75,2.25
35,Node104,0.4518563949471208,0.9941621795271667,0,0
35,Node100,0.4305119282586109,0.9116994928103088,0,0
35,Node96,0.4719391212584186,1.077837133089939,0,0
35,cagl_1_i04862g,0.4533069608846011,1,0,0
35,kana_1_k01350,0.6185618304980292,1.955735522871302,0.5,2.5
35,Node110,0.5418416108569797,1.426290096607336,0,0
35,saba_1_58_bf00280,0.1899506721427084,0.2828007290961754,0,0
35,saeu_1_4_d02400,0.2058682620591183,0.3126424901604173,0,0
35,Node114,0.7055476575265778,2.889764800990968,0,1
35,saar_1_2_b02590,0.314721860949461,0.5538742679323991,0,0
35,sami_1_4.244,0.9130355023223758,12.66184020385369,0,2
35,sace_5_33_ag00510,0.4533069608846011,1,0,0
35,sace_4_1_a02360,0.4398368081100898,0.946952421365264,0,0
35,sace_31_1_2300,0.4338113056079913,0.9240401224759091,0,0
35,sace_17_1_a02410,0.4422915620692831,0.9564286895256793,0,0
35,sace_6_120_dp00100,0.4483984871577396,0.9803696232805393,0,0
35,Node128,0.4496332267582066,0.9852747347107419,0,0
35,sace_21_1_2310,0.4459671134793111,0.9707746918862212,0,0
35,sace_23_1_2290,0.4484049262592983,0.9803951462149008,0,0
35,sace_22_1_2300,0.4533069608846011,1,0,0
35,sace_29_1_2290,0.4520808206801146,0.9950633624512539,0,0
35,sace_34_1_2320,0.45085543752337,0.9901517977182217,0,0
35,sace_58_25_y00780,0.4496317982941397,0.9852690472955267,0,0
35,sace_37_1_a02430,0.4471867731363492,0.9755772855636097,0,0
35,sace_15_1_a02420,0.4533069608846011,1,0,0
35,Node138,0.4533069608846011,1,0,0
35,sace_9_1_a02440,0.4484095504914629,0.9804134758436782,0,0
35,Node137,0.444747826243768,0.9659946536407298,0,0
35,Node126,0.4447477568598802,0.9659943822286345,0,0
35,sace_50_1_a02410_AND_sace_50_1_a02420,0.4520792795910255,0.9950571716811757,0,0
35,sace_49_1_a02460,0.4533069608846011,1,0,0
35,sace_8_2_b02430,0.4508514224017407,0.9901357403890183,0,0
35,sace_2_1_a02390,0.439864054513394,0.9470571468370179,0,0
35,sace_57_1_a02410,0.4325893794296532,0.9194530302531274,0,0
35,sace_46_1_a02400,0.449631814517394,0.9852691118880832,0,0
35,sace_56_1_a02020,0.4471860073178212,0.9755742633888604,0,0
35,sace_24_1_2300,0.4508555862131406,0.9901523923648897,0,0
35,sace_40_1_a02390,0.4508555480951255,0.9901522399216172,0,0
35,sace_59_110_df00100,0.4422990769684897,0.9564578279281469,0,0
35,sace_47_1_a02400,0.449630126542967,0.985262391272656,0,0
35,sace_7_1_a02410,0.4520805634735586,0.9950623292141795,0,0
35,sace_52_1_a02400_AND_sace_52_1_a02410,0.4374419348632617,0.9377870141511543,0,0
35,sace_25_1_a02400,0.4386623176260837,0.9424477626507952,0,0
35,sace_1_ydr011w,0.439878595657131,0.9471130419851018,0,0
35,sace_16_1_a02380,0.4496300788622509,0.9852622014340303,0,0
35,sace_45_1_a02420,0.4398767588943782,0.9471059814363217,0,0
35,sace_48_1_a02380,0.4471861627921052,0.9755748769414443,0,0
35,sace_60_4_d02440,0.4398767330698713,0.9471058821667867,0,0
35,Node123,0.4885330724215171,1.15193392633231,1,0
35,sapa_14_1_a02440,0.4508609909115151,0.990174007290849,0,0
35,sapa_8_1_2350,0.4533069608846011,1,0,0
35,Node163,0.4346619792732026,0.9272452458929983,0,0
35,sapa_11_1_a02470,0.4508620877480997,0.990178393904239,0,0
35,sapa_25_1_a02460,0.4508626419294776,0.9901806102660885,0,0
35,sapa_4_1_a02470,0.4520837988943585,0.9950753264524484,0,0
35,sapa_5_1_2350,0.4520840052251479,0.9950761553236971,0,0
35,sapa_9_1_2360,0.4533069608846011,1,0,0
35,Node166,0.4414397061185322,0.9531307700873868,0,0
35,Node162,0.4287176468875357,0.9050481969957878,0,0
35,sapa_18_1_2390,0.4095612939828938,0.8365564322052932,0,0
35,sapa_2_1_a02460,0.4520899178326682,0.9950999076929955,0,0
35,sapa_23_1_a02480,0.4520899083547523,0.9950998696175133,0,0
35,sapa_3_1_a02470,0.4533069608846011,1,0,0
35,Node175,0.4520740364320777,0.9950361094402836,0,0
35,sapa_17_1_2380,0.4472399023204761,0.9757869714464115,0,0
35,sapa_7_1_2370,0.449638197182461,0.9852945246346618,0,0
35,Node174,0.4122202484238946,0.8457964458275719,0,0
35,Node172,0.4044026989546385,0.8188653235229546,0,0
35,Node161,0.7763085531345565,4.185392084774,0,1
35,Node122,0.4183089311572994,0.8672731425285433,0,0
35,Node120,0.4432629885848706,0.9602018371792427,0,0
35,Node118,0.481831068510394,1.121436239077431,0,0
35,saku_1_4.262,0.8922427573007766,9.985911604171275,1,1
35,Node117,0.6402844366701533,2.146667955951874,0,1
35,Node113,0.5264263452815039,1.34060624311878,1,0
35,Node109,0.5384120864629418,1.406732522668462,0,0
35,Node95,0.4990683386155906,1.201524671103698,0,0
35,Node87,0.3942768258657794,0.7850154753179485,0,0
35,sami_1_17.26,0.5675963534373935,1.583074688049683,0,0
35,saeu_1_2_b00130,0.4533069608846011,1,0,0
35,sauv_1_7.3,0.4533069608846011,1,0,0
35,Node185,0.4533069608846011,1,0,0
35,saar_1_8_h03780,0.4533069608846011,1,0,0
35,saku_1_14.404,0.4533069608846011,1,0,0
35,sami_1_14.399,0.4533069608846011,1,0,0
35,sapa_18_8_3730,0.4533069608846011,1,0,0
35,sapa_3_8_h03890,0.4533069608846011,1,0,0
35,sapa_16_8_h03890,0.4533069608846011,1,0,0
35,sapa_17_8_3730,0.4533069608846011,1,0,0
35,sapa_2_8_h03860,0.4533069608846011,1,0,0
35,sapa_7_8_3740,0.4533069608846011,1,0,0
35,sapa_23_8_h03850,0.4533069608846011,1,0,0
35,Node198,0.4533069608846011,1,0,0
35,Node196,0.4533069608846011,1,0,0
35,sapa_13_8_h03820,0.4533069608846011,1,0,0
35,sapa_8_8_3750,0.4533069608846011,1,0,0
35,Node206,0.4533069608846011,1,0,0
35,sapa_10_8_3760,0.4533069608846011,1,0,0
35,sapa_11_8_h03830,0.4533069608846011,1,0,0
35,sapa_5_8_3700,0.4533069608846011,1,0,0
35,sapa_19_8_h03900,0.4533069608846011,1,0,0
35,sapa_24_8_h03850,0.4533069608846011,1,0,0
35,Node214,0.4533069608846011,1,0,0
35,sapa_1_8_h03820,0.4533069608846011,1,0,0
35,sapa_21_8_h03870,0.4533069608846011,1,0,0
35,Node217,0.4533069608846011,1,0,0
35,sapa_4_8_h03850,0.4533069608846011,1,0,0
35,sapa_20_8_h03860,0.4533069608846011,1,0,0
35,sapa_22_8_h03900,0.4533069608846011,1,0,0
35,sapa_25_8_h03870,0.4533069608846011,1,0,0
35,sapa_6_8_3750,0.4533069608846011,1,0,0
35,sapa_9_8_3720,0.4533069608846011,1,0,0
35,Node211,0.4533069608846011,1,0,0
35,Node209,0.4533069608846011,1,0,0
35,Node205,0.4533069608846011,1,0,0
35,Node195,0.4533069608846011,1,0,0
35,sace_14_7_g00150,0.4533069608846011,1,0,0
35,sace_19_7_3840,0.4533069608846011,1,0,0
35,sace_2_8_h03860,0.4533069608846011,1,0,0
35,Node233,0.4533069608846011,1,0,0
35,sace_6_169_fm00160,0.4533069608846011,1,0,0
35,Node232,0.4533069608846011,1,0,0
35,sace_40_8_h03830,0.4533069608846011,1,0,0
35,sace_24_8_3780,0.4533069608846011,1,0,0
35,Node231,0.4533069608846011,1,0,0
35,sace_53_29_ac00130,0.4533069608846011,1,0,0
35,sace_1_ynr070w,0.4533069608846011,1,0,0
35,sace_15_7_g03870,0.4533069608846011,1,0,0
35,Node229,0.4533069608846011,1,0,0
35,sace_4_8_h03690,0.4533069608846011,1,0,0
35,sace_5_78_bz00120,0.4533069608846011,1,0,0
35,Node242,0.4533069608846011,1,0,0
35,Node228,0.4533069608846011,1,0,0
35,sace_32_7_3770,0.4533069608846011,1,0,0
35,sace_7_7_g03880,0.4533069608846011,1,0,0
35,Node227,0.4533069608846011,1,0,0
35,sace_21_7_3790,0.4533069608846011,1,0,0
35,sace_59_336_lx00100,0.4533069608846011,1,0,0
35,sace_46_8_h03910,0.4533069608846011,1,0,0
35,sace_45_7_g03890,0.4533069608846011,1,0,0
35,Node250,0.4533069608846011,1,0,0
35,sace_25_7_g03880,0.4533069608846011,1,0,0
35,Node249,0.4533069608846011,1,0,0
35,sace_37_7_g03850,0.4533069608846011,1,0,0
35,sace_9_7_g00180,0.4533069608846011,1,0,0
35,sace_60_6_f03350,0.4533069608846011,1,0,0
35,Node257,0.4533069608846011,1,0,0
35,Node255,0.4533069608846011,1,0,0
35,sace_17_7_g03930,0.4533069608846011,1,0,0
35,Node254,0.4533069608846011,1,0,0
35,sace_23_7_3860,0.4533069608846011,1,0,0
35,sace_43_7_g03870,0.4533069608846011,1,0,0
35,Node262,0.4533069608846011,1,0,0
35,sace_35_7_3840,0.4533069608846011,1,0,0
35,Node261,0.4533069608846011,1,0,0
35,sace_31_7_3780,0.4533069608846011,1,0,0
35,sace_58_71_bs00120_AND_sace_58_71_bs00110,0.4533069608846011,1,0,0
35,sace_34_8_3770,0.4533069608846011,1,0,0
35,sace_57_8_h03900,0.4533069608846011,1,0,0
35,sace_56_17_q01110,0.4533069608846011,1,0,0
35,sace_49_8_h03830,0.4533069608846011,1,0,0
35,sace_8_73_bu00100,0.4533069608846011,1,0,0
35,Node226,0.4533069608846011,1,0,0
35,Node194,0.4533069608846011,1,0,0
35,Node192,0.4533069608846011,1,0,0
35,Node190,0.4533069608846011,1,0,0
35,Node188,0.4533069608846011,1,0,0
35,Node184,0.4533069608846011,1,0,0
35,Node182,0.6050258574354044,1.847380805664427,0,2
35,Node86,0.4482490303682327,0.9797773825782408,0,0
35,zyro_1_a04114g,0.6053712273747549,1.850053063005079,1,2
35,zyro_1_b14762g,0.8777697816730012,8.660703969278094,0.5,2.5
35,Node275,0.608364020502744,1.873406807469806,0,0
35,zyba_2_14_n01490,0.4533069608846011,1,0,0
35,zyba_2_33_ag00120,0.508261922315343,1.246536190091491,0,0
35,Node279,0.5903468871297721,1.737969594965489,0.5,1.5
35,zyba_1_02055_AND_zyba_1_02056,0.3739968016796021,0.7205141136214296,0,0
35,zyba_2_2_b00600,0.4425415071402831,0.9573982524084951,0,0
35,zyba_1_07912,0.4506950373618246,0.9895105058289858,0,0
35,zyba_3_3_c03460,0.4495701807367509,0.9850237457147799,0,0
35,Node287,0.4452874039639723,0.9681073976059974,0,0
35,Node285,0.3534179475657608,0.6591983491949098,0,0
35,Node283,0.1823809947523581,0.2690170204993864,0,0
35,zyba_1_04634,0.3814100518019583,0.743601799175024,0,0
35,zyba_2_1_a00860,0.448548313411413,0.9809636502440873,1,0
35,zyba_1_06675,0.4494547791261735,0.9845644757170985,0,0
35,zyba_3_2_b02230,0.450785464132459,0.9898719927859407,0,0
35,Node294,0.4389555370037816,0.9435706142089779,0,0
35,Node292,0.9091416508127776,12.06751560289468,0,1
35,Node290,0.1704551439073555,0.2478114638651098,1,0
35,Node282,0.4189352641622223,0.8695079470359169,0,0
35,Node278,0.2815782795601289,0.4726839467529207,0,0
35,Node274,0.3372897291748367,0.6138052113523349,0,0
35,tode_1_d04040,0.1412185143065056,0.1983170809221167,1,0
35,Node273,0.2767317788703118,0.4614352917441346,0,0
35,Node85,0.3283004236631458,0.5894507504331968,0,0
35,Node81,0.2583291340868011,0.4200619313432219,0,0
35,lath_1_a01914g,0.9272030543269284,15.36076523243336,0,2
35,lawa_1_23.5161,0.2085341134291142,0.3177576868105585,1,0
35,Node299,0.1805360287028242,0.265696098363756,0,0
35,lakl_1_c11616g,0.1394671989317055,0.1954590599293275,1,0
35,Node298,0.3042944940410532,0.5274967763360023,0,0
35,Node80,0.5294510441361684,1.356975951763239,0,0
35,ercy_1_3604,0.1955194319635349,0.2931065506680838,1,0
35,asac_1_6_f03560,0.2580709672897566,0.4194961117822995,0,0
35,ergo_1_abr125c,0.9266691598029343,15.24014870984049,0.5,1.5
35,Node305,0.1879983966271883,0.2792212163687073,0,0
35,Node303,0.8603422765651221,7.429463649492614,0,2
35,Node79,0.5057568398578534,1.234105401661188,0,2
35,klae_1_14_n00120,0.6402907844323562,2.146727120426523,0,1
35,klwi_1_33_ag00170,0.6470835735696683,2.211259228455213,0.6666666666666666,2.333333333333333
35,klla_1_d03432g,0.4533069608846011,1,0,0
35,klma_1_1_a01880,0.5745682204153233,1.628781504406463,0.5,1.5
35,Node312,0.573054956815076,1.618733869692538,0,0
35,Node310,0.5739176022616916,1.624452841051672,0,0
35,Node308,0.6813078575131335,2.57823914509216,0,0
35,Node78,0.4751776432688629,1.091930075849628,0,0
35,Node76,0.4684861797095237,1.063000278944762,0,0
35,wian_1_3_c04380,0.7600125293586087,3.819296190215697,0.6666666666666666,2.333333333333333
35,wian_1_3_c04390,0.4533069608846011,1,0,0
35,wian_1_7_g01010,0.3373428890879185,0.6139512012668237,0,0
35,Node317,0.3342895567764374,0.6056038056471396,0,0
35,Node315,0.1632241528397455,0.2352482726362539,0,0
35,Node75,0.2614430693992821,0.4269178482478336,0,0
35,Node5,0.3300779322268612,0.5942146598990714,0,0
35,bain_1_8_h00410,0.4533069608846011,1,0,0
35,bain_1_1_a00100,0.2376721371510952,0.3759998174916104,0,0
35,bain_1_17_q00380,0.1339066353856575,0.1864612290931044,0,0
35,Node322,0.08158056401614201,0.1071264698498442,0,0
35,Node320,0.09513454528036075,0.1267959536635891,0,0
35,Node4,0.1806145198694898,0.2658370771647464,0,0
35,asru_1_13_m01190,0.4533069608846011,1,0,0
35,asru_1_15_o00450,0.08339666939804578,0.1097282446604962,0,0
35,Node325,0.09768384439583072,0.1305615105228919,0,0
35,Node3,0.4533069608846011,1,0,0
36,wian_1_1_a02920,0.4422827556732608,1,0,0
36,wian_1_1_a02930,0.4422827556732767,1.000000000000065,0,0
36,debr_2_5_e03380,0.5084877499169558,1.304548453838778,0,1
36,caar_1_13_m01420,0.4422827556732608,1,0,0
36,caar_1_14_n01430,0.4422827556732767,1.000000000000065,0,0
36,Node13,0.4422827556732608,1,0,0
36,hapo_1_1_a07220,0.2388823153639378,0.3957730820026803,0,0
36,ogpa_1_1_a01680,0.2065396119941743,0.3282405053120777,0,0
36,Node16,0.1211351504084715,0.1738049550929646,0,0
36,Node12,0.1983153379578187,0.3119369315081253,0,0
36,pime_1_1_a12110,0.4422827556732767,1.000000000000065,0,0
36,piku_1_96_cr00180,0.4422827556732608,1,0,0
36,pime_1_4_d03240,0.4969921166242204,1.245916032497477,0,2
36,Node22,0.4915899495237529,1.219278551011924,0,0
36,Node20,0.4814090473471623,1.170586141317518,0,0
36,pime_1_1_a07690,0.4422827556732608,1,0,0
36,piku_1_227_hs00100,0.4422827556732608,1,0,0
36,pime_1_5_e05800,0.5481163424267184,1.529537685269103,0,2
36,Node27,0.5106913884506074,1.316102583011123,0,0
36,Node25,0.4868472246930281,1.196355037424248,0,0
36,Node19,0.4572498484980024,1.06235014846598,0,0
36,Node11,0.2075478145855806,0.3302624234010137,0,0
36,Node9,0.1700165766911271,0.2583068449220008,0,0
36,kopa_1_2_b10040,0.2013086450146611,0.3178319174972206,0,0
36,kopa_2_7_g00500,0.1907757806214926,0.2972818760164135,0,0
36,Node30,0.08304571742956136,0.1142046071295025,0,0
36,Node8,0.2825623543779814,0.4966428702939929,0,0
36,pata_1_2_b05590,0.9342549908534683,17.91912101564385,0,2
36,Node7,0.2607912477875893,0.4448770251925953,0,0
36,mebi_1_8_h00300,0.4422827556732767,1.000000000000065,0,0
36,spar_1_5_e03260,0.2211553605139355,0.3580640350327627,0,0
36,sppa_1_7_g03160,0.2240627187404303,0.3641304925159201,0,0
36,Node38,0.8317100454203319,6.23200538238884,0.6666666666666666,2.333333333333333
36,loel_1_04930,0.02475602322761435,0.03200970493148786,0,0
36,caor_1_h02090,0.08946567013256931,0.1239008143140677,0,0
36,capa_1_600750,0.07505554908767105,0.1023248746459865,0,0
36,Node44,0.04370181016963147,0.0576262234021215,0,0
36,Node42,0.1384995686724958,0.2027248499729911,0,0
36,cadu_1_64350,0.1676501083516024,0.2539872858396238,0,0
36,caal_2_04989,0.4087919144289257,0.8719187124447736,0,0
36,caal_1_19.5759,0.440416752614684,0.9924604115548591,0,0
36,Node53,0.4376179169310078,0.9812455145872107,0,0
36,caal_3_29_ac00530,0.4217904661074416,0.9198681390232085,0,0
36,caal_11_25_y00230,0.4327157352436954,0.96186919647518,0,0
36,caal_4_4_d03320,0.4380269738761947,0.982877630090619,0,0
36,Node56,0.4378843876092635,0.9823084487600189,0,0
36,Node52,0.4360931146666711,0.9751824984963376,0,0
36,caal_6_4_d03280,0.4207012375232147,0.9157675594229979,0,0
36,caal_5_30_ad00540,0.4176585693744173,0.9043942104630789,0,0
36,caal_8_3_c03320,0.4422827556732608,1,0,0
36,caal_12_26_z00530,0.3876114833636062,0.7981484281113754,0,0
36,Node51,0.4353836974267262,0.9723728305736915,0,0
36,caal_10_3_c03340,0.4398646081036384,0.9902391018876276,0,0
36,Node50,0.2407624282496388,0.3998757699687182,0,0
36,Node48,0.04414597187059081,0.05823895498344578,0,0
36,catr_1_05498,0.0356302182886277,0.04658959720032213,0,0
36,catr_1_01205,0.03135955513381206,0.04082454569013261,0,0
36,Node66,0.2832738386259639,0.4983876553666032,0,0
36,catr_1_05971,0.9946325044121271,233.6711079169241,0,2
36,Node65,0.05301975389942966,0.07060100021489631,0,0
36,Node47,0.1068452455866368,0.1508490409013246,0,0
36,Node41,0.4359869524693565,0.9747615902671839,0,0
36,Node37,0.2657238347317453,0.4563364358673644,0,0
36,scst_1_3_c02890,0.8064389821926394,5.253729177576032,0,2
36,deha_1_a03696g,0.218057900023886,0.351650545209031,0,0
36,deha_2_5_e00720,0.202462432730029,0.3201159897803079,0,0
36,Node72,0.7194964271109374,3.234478809743364,0.5,2.5
36,Node70,0.5565219210746999,1.582428820571714,0,0
36,Node36,0.2577119771556745,0.4378004622693834,0,0
36,Node34,0.2466684615545527,0.4128968232650893,0,0
36,Node6,0.3612469783153243,0.713157282611471,0,0
36,lakl_1_h21010g,0.4422827556732767,1.000000000000065,0,0
36,teph_1_a04220,0.4422827556732608,1,0,0
36,vapo_1_1037.47,0.4690439978211473,1.113958762965025,0,1
36,Node82,0.492776254153569,1.22507946715026,0,0
36,tebl_1_i01760,0.6074794944138338,1.951566431470434,0,1
36,tebl_1_g02820,0.6595599868065634,2.443024194323847,0,0
36,Node89,0.6593045815613904,2.440247443010331,0,1
36,teph_1_m00640,0.1764279740277446,0.2701344210823415,1,0
36,vapo_1_1036.28,0.2164853666120251,0.3484139212888336,0,0
36,Node92,0.7159997294870959,3.17912914517362,0,2
36,Node88,0.5128684805712707,1.327620177444369,0,0
36,kaaf_1_c00820,0.7782635086291119,4.425920028564875,0.5,2.5
36,kaaf_1_c00830,0.5358700799911053,1.455908257238787,0,2
36,Node97,0.4586836430343806,1.068504040653907,0,0
36,nada_1_g01840,0.74651157236192,3.71357733939989,0,2
36,naca_1_e01630,0.802292262052363,5.117089374390139,0,2
36,Node101,0.535426322889559,1.453313090792957,0,0
36,naca_1_e01650,0.4422827556732767,1.000000000000065,0,0
36,naca_1_e01640,0.6742851859886142,2.61047881430552,0,2
36,Node105,0.5558915644523119,1.578392931640116,0,0
36,nada_1_g01850,0.7391865548194398,3.573865046014372,0,0
36,Node104,0.5204437485488373,1.368511040674321,0,0
36,Node100,0.5447055339428036,1.508632578323529,0,0
36,Node96,0.4538998556651635,1.048097824053431,0,0
36,cagl_1_i04862g,0.5760065795480749,1.713098729708462,0.6666666666666666,2.333333333333333
36,kana_1_k01350,0.9548004528071342,26.63744697655685,0,2
36,Node110,0.5729604706659033,1.691884254446926,0,0
36,saba_1_58_bf00280,0.2404702925579554,0.3992369533148781,0,0
36,saeu_1_4_d02400,0.2556521680153973,0.4330994361285398,1,0
36,Node114,0.3683649022150997,0.7354041150962118,0,0
36,saar_1_2_b02590,0.8687624048970632,8.347507567396287,0,1
36,sami_1_4.244,0.2158461540529124,0.3471019903425099,0,0
36,sace_5_33_ag00510,0.4422827556732608,1,0,0
36,sace_4_1_a02360,0.431828953673658,0.9583998243185695,0,0
36,sace_31_1_2300,0.4271474965861328,0.9402625008303354,0,0
36,sace_17_1_a02410,0.4337351076266356,0.9658707308801515,0,0
36,sace_6_120_dp00100,0.4384750001462583,0.9846679596356154,0,0
36,Node128,0.4394329987269017,0.9885057593532035,0,0
36,sace_21_1_2310,0.436588248649915,0.977147683776732,0,0
36,sace_23_1_2290,0.4384800004682659,0.9846879572280657,0,0
36,sace_22_1_2300,0.4422827556732608,1,0,0
36,sace_29_1_2290,0.4413317192697904,0.9961510424624176,0,0
36,sace_34_1_2320,0.4403811787352048,0.9923171636499765,0,0
36,sace_58_25_y00780,0.4394318945940346,0.9885013285803005,0,0
36,sace_37_1_a02430,0.437534764764583,0.9809140321877364,0,0
36,sace_15_1_a02420,0.4422827556732608,1,0,0
36,Node138,0.4422827556732608,1,0,0
36,sace_9_1_a02440,0.4384835884731787,0.9847023068154076,0,0
36,Node137,0.4356419048711629,0.9733946511711299,0,0
36,Node126,0.4356418510157766,0.9733944379483246,0,0
36,sace_50_1_a02410_AND_sace_50_1_a02420,0.4413305238918339,0.9961462128714448,0,0
36,sace_49_1_a02460,0.4422827556732608,1,0,0
36,sace_8_2_b02430,0.4403780640140055,0.9923046222446857,0,0
36,sace_2_1_a02390,0.4318501140761493,0.9584824844264606,0,0
36,sace_57_1_a02410,0.426197648074072,0.9366186274836171,0,0
36,sace_46_1_a02400,0.4394319071805227,0.9885013790884987,0,0
36,sace_56_1_a02020,0.4375341704870899,0.9809116634797725,0,0
36,sace_24_1_2300,0.4403812940809173,0.992317628091442,0,0
36,sace_40_1_a02390,0.4403812645109538,0.9923175090274651,0,0
36,sace_59_110_df00100,0.4337409464726036,0.9658936926991379,0,0
36,sace_47_1_a02400,0.4394305976019298,0.9884961239051837,0,0
36,sace_7_1_a02410,0.441331519762155,0.9961502364060675,0,0
36,sace_52_1_a02400_AND_sace_52_1_a02410,0.4299687345252873,0.951157125910742,0,0
36,sace_25_1_a02400,0.4309167391023115,0.9548422321428496,0,0
36,sace_1_ydr011w,0.4318614071504546,0.9585266017377427,0,0
36,sace_16_1_a02380,0.4394305606098696,0.9884959754607975,0,0
36,sace_45_1_a02420,0.4318599806682942,0.9585210289726369,0,0
36,sace_48_1_a02380,0.4375342911356168,0.9809121443677233,0,0
36,sace_60_4_d02440,0.4318599606122622,0.9585209506209592,0,0
36,Node123,0.2501628829601147,0.4206975714573126,1,0
36,sapa_14_1_a02440,0.4403889976438832,0.9923486470516304,0,0
36,sapa_8_1_2350,0.4422827556732608,1,0,0
36,Node163,0.4278283734209781,0.9428819712077956,0,0
36,sapa_11_1_a02470,0.4403898469355039,0.9923520668387754,0,0
36,sapa_25_1_a02460,0.4403902760437284,0.9923537947048072,0,0
36,sapa_4_1_a02470,0.441335784078615,0.9961674653425114,0,0
36,sapa_5_1_2350,0.4413359438272084,0.9961681107730712,0,0
36,sapa_9_1_2360,0.4422827556732608,1,0,0
36,Node166,0.4330836154154906,0.9633116462508556,0,0
36,Node162,0.4215045808132034,0.9187903823776029,0,0
36,sapa_18_1_2390,0.4082909087990052,0.8701127527013747,0,0
36,sapa_2_1_a02460,0.4413405215756122,0.9961866063585759,0,0
36,sapa_23_1_a02480,0.4413405142374727,0.9961865767098743,0,0
36,sapa_3_1_a02470,0.4422827556732608,1,0,0
36,Node175,0.4413282256135125,0.9961369273774628,0,0
36,sapa_17_1_2380,0.4375847171471548,0.9811131533759826,0,0
36,sapa_7_1_2370,0.4394421281551481,0.9885423954890943,0,0
36,Node174,0.4103627707218727,0.8776010268588602,0,0
36,Node172,0.4025206528062044,0.8495312060891315,0,0
36,Node161,0.3297034906164156,0.6202555419370133,0,0
36,Node122,0.3197107934931585,0.5926220192355712,0,0
36,Node120,0.4233937223959321,0.9259320442272918,0,0
36,Node118,0.4465626712022523,1.017485044512226,0,0
36,saku_1_4.262,0.8617858615790464,7.862505458651824,1,1
36,Node117,0.3666713650570629,0.7300656867566039,0,0
36,Node113,0.5616501465083374,1.615693868305228,0,2
36,Node109,0.5361107760022661,1.457317965059414,0,0
36,Node95,0.500320848171071,1.262616430319562,0,0
36,Node87,0.4737003631122099,1.134970865156802,0,0
36,sami_1_17.26,0.4676017181215725,1.107524950809796,0.5,1.5
36,saeu_1_2_b00130,0.4422827556732608,1,0,0
36,sauv_1_7.3,0.4422827556732608,1,0,0
36,Node185,0.4422827556732608,1,0,0
36,saar_1_8_h03780,0.4422827556732608,1,0,0
36,saku_1_14.404,0.4422827556732608,1,0,0
36,sami_1_14.399,0.4422827556732767,1.000000000000065,0,0
36,sapa_18_8_3730,0.4422827556732608,1,0,0
36,sapa_3_8_h03890,0.4422827556732608,1,0,0
36,sapa_16_8_h03890,0.4422827556732608,1,0,0
36,sapa_17_8_3730,0.4422827556732608,1,0,0
36,sapa_2_8_h03860,0.4422827556732608,1,0,0
36,sapa_7_8_3740,0.4422827556732608,1,0,0
36,sapa_23_8_h03850,0.4422827556732608,1,0,0
36,Node198,0.4422827556732608,1,0,0
36,Node196,0.4422827556732608,1,0,0
36,sapa_13_8_h03820,0.4422827556732608,1,0,0
36,sapa_8_8_3750,0.4422827556732608,1,0,0
36,Node206,0.4422827556732608,1,0,0
36,sapa_10_8_3760,0.4422827556732608,1,0,0
36,sapa_11_8_h03830,0.4422827556732608,1,0,0
36,sapa_5_8_3700,0.4422827556732608,1,0,0
36,sapa_19_8_h03900,0.4422827556732608,1,0,0
36,sapa_24_8_h03850,0.4422827556732608,1,0,0
36,Node214,0.4422827556732608,1,0,0
36,sapa_1_8_h03820,0.4422827556732608,1,0,0
36,sapa_21_8_h03870,0.4422827556732608,1,0,0
36,Node217,0.4422827556732608,1,0,0
36,sapa_4_8_h03850,0.4422827556732608,1,0,0
36,sapa_20_8_h03860,0.4422827556732608,1,0,0
36,sapa_22_8_h03900,0.4422827556732608,1,0,0
36,sapa_25_8_h03870,0.4422827556732608,1,0,0
36,sapa_6_8_3750,0.4422827556732608,1,0,0
36,sapa_9_8_3720,0.4422827556732608,1,0,0
36,Node211,0.4422827556732608,1,0,0
36,Node209,0.4422827556732608,1,0,0
36,Node205,0.4422827556732608,1,0,0
36,Node195,0.4422827556732608,1,0,0
36,sace_14_7_g00150,0.4422827556732608,1,0,0
36,sace_19_7_3840,0.4422827556732608,1,0,0
36,sace_2_8_h03860,0.4422827556732608,1,0,0
36,Node233,0.4422827556732608,1,0,0
36,sace_6_169_fm00160,0.4422827556732608,1,0,0
36,Node232,0.4422827556732608,1,0,0
36,sace_40_8_h03830,0.4422827556732608,1,0,0
36,sace_24_8_3780,0.4422827556732608,1,0,0
36,Node231,0.4422827556732608,1,0,0
36,sace_53_29_ac00130,0.4422827556732608,1,0,0
36,sace_1_ynr070w,0.4422827556732608,1,0,0
36,sace_15_7_g03870,0.4422827556732608,1,0,0
36,Node229,0.4422827556732608,1,0,0
36,sace_4_8_h03690,0.4422827556732608,1,0,0
36,sace_5_78_bz00120,0.4422827556732608,1,0,0
36,Node242,0.4422827556732608,1,0,0
36,Node228,0.4422827556732608,1,0,0
36,sace_32_7_3770,0.4422827556732608,1,0,0
36,sace_7_7_g03880,0.4422827556732608,1,0,0
36,Node227,0.4422827556732608,1,0,0
36,sace_21_7_3790,0.4422827556732608,1,0,0
36,sace_59_336_lx00100,0.4422827556732608,1,0,0
36,sace_46_8_h03910,0.4422827556732608,1,0,0
36,sace_45_7_g03890,0.4422827556732608,1,0,0
36,Node250,0.4422827556732608,1,0,0
36,sace_25_7_g03880,0.4422827556732608,1,0,0
36,Node249,0.4422827556732608,1,0,0
36,sace_37_7_g03850,0.4422827556732608,1,0,0
36,sace_9_7_g00180,0.4422827556732608,1,0,0
36,sace_60_6_f03350,0.4422827556732608,1,0,0
36,Node257,0.4422827556732608,1,0,0
36,Node255,0.4422827556732608,1,0,0
36,sace_17_7_g03930,0.4422827556732608,1,0,0
36,Node254,0.4422827556732608,1,0,0
36,sace_23_7_3860,0.4422827556732608,1,0,0
36,sace_43_7_g03870,0.4422827556732608,1,0,0
36,Node262,0.4422827556732608,1,0,0
36,sace_35_7_3840,0.4422827556732608,1,0,0
36,Node261,0.4422827556732608,1,0,0
36,sace_31_7_3780,0.4422827556732608,1,0,0
36,sace_58_71_bs00120_AND_sace_58_71_bs00110,0.4422827556732608,1,0,0
36,sace_34_8_3770,0.4422827556732608,1,0,0
36,sace_57_8_h03900,0.4422827556732608,1,0,0
36,sace_56_17_q01110,0.4422827556732608,1,0,0
36,sace_49_8_h03830,0.4422827556732608,1,0,0
36,sace_8_73_bu00100,0.4422827556732608,1,0,0
36,Node226,0.4422827556732608,1,0,0
36,Node194,0.4422827556732608,1,0,0
36,Node192,0.4422827556732608,1,0,0
36,Node190,0.4422827556732608,1,0,0
36,Node188,0.4422827556732608,1,0,0
36,Node184,0.4422827556732767,1.000000000000065,0,0
36,Node182,0.5075662388898947,1.299747445770788,0,0
36,Node86,0.4713639390844165,1.124381354925071,0,0
36,zyro_1_a04114g,0.453376054159709,1.045885137665375,0,1
36,zyro_1_b14762g,0.7158556177006328,3.176877210748501,0,0
36,Node275,0.6002414130769107,1.893399336518797,0,2
36,zyba_2_14_n01490,0.4422827556732608,1,0,0
36,zyba_2_33_ag00120,0.4962751618551519,1.242347927165835,0,0
36,Node279,0.6582047723925435,2.428337789843078,0,0
36,zyba_1_02055_AND_zyba_1_02056,0.3592968200359346,0.7071483950155218,0,0
36,zyba_2_2_b00600,0.4307884425845112,0.9543427966368315,0,0
36,zyba_1_07912,0.4394952114020866,0.9887554406933647,0,0
36,zyba_3_3_c03460,0.4382945028505336,0.9839463422382155,0,0
36,Node287,0.4337212041320825,0.9658160559671859,0,0
36,Node285,0.3373442650449195,0.6419473886061726,0,0
36,Node283,0.5066755573462787,1.295124103298108,0,2
36,zyba_1_04634,0.6794772060209722,2.673191297009595,0,0
36,zyba_2_1_a00860,0.4388492133821865,0.9861655206925776,0,0
36,zyba_1_06675,0.4395040786646527,0.9887910326489298,0,0
36,zyba_3_2_b02230,0.4404638453170026,0.9926500711504264,0,0
36,Node294,0.4319326201631975,0.9588048415571089,0,0
36,Node292,0.6188874514109368,2.047729063826793,0,1
36,Node290,0.6685193549748217,2.543137701433931,0,2
36,Node282,0.4839868932845247,1.182733597913995,0,0
36,Node278,0.3861408466612046,0.7932152852563814,0,0
36,Node274,0.3734240732295043,0.7515236856210461,0,0
36,tode_1_d04040,0.493761344510531,1.229917126155837,0.5,2.5
36,Node273,0.4720761020235022,1.12759920146088,0,0
36,Node85,0.5099706405458437,1.31231211797979,0,0
36,Node81,0.6046791073747197,1.928809169543041,1,0
36,lath_1_a01914g,0.6891168419193616,2.795179710044406,0,2
36,lawa_1_23.5161,0.8767270106528838,8.968308210591777,0.3333333333333333,2.666666666666667
36,Node299,0.6080118774754991,1.955929610548441,0,0
36,lakl_1_c11616g,0.3415221113397365,0.6540210048259281,0,0
36,Node298,0.3872113940855181,0.7968040133905749,0,0
36,Node80,0.4196896761930583,0.9119731570144104,0,0
36,ercy_1_3604,0.3518236969023703,0.6844567398495663,0,1
36,asac_1_6_f03560,0.4754568883927371,1.142994186973389,0,1
36,ergo_1_abr125c,0.893980906511898,10.63305897992539,0,1
36,Node305,0.206261915130618,0.3276844953519912,1,0
36,Node303,0.4923344532370179,1.2229159347123,0,0
36,Node79,0.3916373144450149,0.8117747927957483,0,0
36,klae_1_14_n00120,0.3551774935727695,0.6945752706599382,0,0
36,klwi_1_33_ag00170,0.7948291482438696,4.885085732744143,1,2
36,klla_1_d03432g,0.4422827556732767,1.000000000000065,0,0
36,klma_1_1_a01880,0.6691318783140514,2.550180148741524,0,2
36,Node312,0.5512899652469725,1.549274495210313,0,0
36,Node310,0.5467295148581569,1.520999757893649,0,0
36,Node308,0.311805018464872,0.571328206234517,0,0
36,Node78,0.5515779014670699,1.551078998077184,0,0
36,Node76,0.5702437135591809,1.673217252971017,0,2
36,wian_1_3_c04380,0.6629583554340432,2.480371595602828,0,1
36,wian_1_3_c04390,0.3463522811523053,0.668172147816893,0,0
36,wian_1_7_g01010,0.8929531151930487,10.51886035058711,0.6666666666666666,2.333333333333333
36,Node317,0.3959467881249258,0.8265624894232145,0,0
36,Node315,0.2722419911735403,0.471717713849525,0,0
36,Node75,0.3179860624263869,0.5879344400003742,0,0
36,Node5,0.4885911867657755,1.204734886785295,0,0
36,bain_1_8_h00410,0.4422827556732767,1.000000000000065,0,0
36,bain_1_1_a00100,0.328880045458769,0.617947298357338,0,0
36,bain_1_17_q00380,0.2506053265462061,0.421690446132754,1,0
36,Node322,0.5306135146127788,1.425482178198622,0.5,2.5
36,Node320,0.5422683886685611,1.493885967950173,0,0
36,Node4,0.4576035149105383,1.063865073224294,0,0
36,asru_1_13_m01190,0.4422827556732767,1.000000000000065,0,0
36,asru_1_15_o00450,0.4045119929176954,0.8565889125357644,0,1
36,Node325,0.4353232423603104,0.9721337229393934,0,0
36,Node3,0.4422827556732608,1,0,0
39,wian_1_1_a02920,0.2883795336056917,1,0,0
39,wian_1_1_a02930,0.06273275434804099,0.1651638169356481,0,0
39,debr_2_5_e03380,0.3248121086604138,1.187111632545697,0,1
39,caar_1_13_m01420,0.2883795336056917,1,0,0
39,caar_1_14_n01430,0.2883795336056917,1,0,0
39,Node13,0.2883795336056917,1,0,0
39,hapo_1_1_a07220,0.1432392032700297,0.412559227853561,0,0
39,ogpa_1_1_a01680,0.1230477724803074,0.3462436485191629,0,0
39,Node16,0.236380858719821,0.7638700717469458,1,1
39,Node12,0.2662991651073952,0.8956426917255703,0,0
39,pime_1_1_a12110,0.2883795336056917,1,0,0
39,piku_1_96_cr00180,0.3574376824866509,1.372679277221264,0.5,1.5
39,pime_1_4_d03240,0.4374975349659352,1.919266024318874,1,2
39,Node22,0.4024819617961762,1.662185140625595,0,0
39,Node20,0.3914167962616548,1.587097073070299,0,0
39,pime_1_1_a07690,0.2883795336056917,1,0,0
39,piku_1_227_hs00100,0.2883795336056917,1,0,0
39,pime_1_5_e05800,0.3342948463494351,1.239172472158704,1,2
39,Node27,0.3340619794013026,1.237876259923898,0,0
39,Node25,0.3326462801530232,1.230015489733256,0,0
39,Node19,0.419263789993679,1.781527148157136,0,0
39,Node11,0.2860557638966716,0.9887133681490072,0,0
39,Node9,0.3396976533967185,1.269502910913007,0,0
39,kopa_1_2_b10040,0.1218638745977735,0.3424499705781409,0,0
39,kopa_2_7_g00500,0.1157277236394373,0.3229500798747051,0,0
39,Node30,0.284508355574429,0.9812382155129469,0,2
39,Node8,0.3118808329022338,1.118430560122547,0,0
39,pata_1_2_b05590,0.1802634179361221,0.5426468416809084,0,0
39,Node7,0.2244266862686167,0.7140615275681629,0,1
39,mebi_1_8_h00300,0.2883795336056917,1,0,0
39,spar_1_5_e03260,0.0954859380111536,0.2605002177649301,0,0
39,sppa_1_7_g03160,0.09715530870899149,0.2655446048987374,0,0
39,Node38,0.9281525965613087,31.87809066672803,0.25,2.75
39,loel_1_04930,0.2058547739763157,0.6396538358305287,1,1
39,caor_1_h02090,0.07773308494921664,0.2079856009196438,0,0
39,capa_1_600750,0.06768975840238151,0.1791622483503255,1,0
39,Node44,0.2359148482042591,0.7618991873776447,0,0
39,Node42,0.2111366477704412,0.6604589596380599,0,0
39,cadu_1_64350,0.1421693524020383,0.408967147078484,1,0
39,caal_2_04989,0.2623028348581593,0.8774226973983045,0,0
39,caal_1_19.5759,0.2868913111427163,0.9927631813075122,0,0
39,Node53,0.2846671028737831,0.9820035963352023,0,0
39,caal_3_29_ac00530,0.2722667523278116,0.9232225188783183,0,0
39,caal_11_25_y00230,0.2807943169983292,0.9634278542662725,0,0
39,caal_4_4_d03320,0.2849915747670194,0.9835690554166625,0,0
39,Node56,0.2848784493396373,0.9830231049989946,0,0
39,Node52,0.2834593691336252,0.976189179349779,0,0
39,caal_6_4_d03280,0.2714242992630601,0.9193016455664268,0,0
39,caal_5_30_ad00540,0.2690783131488407,0.9084307855943624,0,0
39,caal_8_3_c03320,0.2883795336056917,1,0,0
39,caal_12_26_z00530,0.2464754302972363,0.8071610762385064,0,0
39,Node51,0.2828990402655412,0.9734982278691687,0,0
39,caal_10_3_c03340,0.2864523667642522,0.9906344796995336,0,0
39,Node50,0.1814021635899611,0.5468344477281546,0,0
39,Node48,0.4464565046611667,1.990267255684985,0,1
39,catr_1_05498,0.4385586906143109,1.92755754696605,1,0
39,catr_1_01205,0.8077418438527504,10.36744651271086,0,2
39,Node66,0.3351838757018964,1.244129446051767,0,0
39,catr_1_05971,0.802364441030387,10.01822040270622,0.5,2.5
39,Node65,0.3560583166707908,1.364453031799938,0,0
39,Node47,0.4079328942824478,1.70020695561834,0,1
39,Node41,0.2666240481879534,0.8971326201695139,0,0
39,Node37,0.2260201575076003,0.7206120466597064,0,0
39,scst_1_3_c02890,0.865007259356383,15.8122376353493,1,2
39,deha_1_a03696g,0.2616709673561362,0.8745599570857082,0,0
39,deha_2_5_e00720,0.6146388763940422,3.935828095541941,0,1
39,Node72,0.1882747392937772,0.5723569865788455,0,0
39,Node70,0.2262846998144512,0.7217021515704485,0,0
39,Node36,0.1589934316203695,0.4665130427009099,0,0
39,Node34,0.1523029474531701,0.44335501967704,0,0
39,Node6,0.1952546709413842,0.5987244066809131,0,0
39,lakl_1_h21010g,0.2883795336056917,1,0,0
39,teph_1_a04220,0.06963523672549997,0.1846969814459881,0,0
39,vapo_1_1037.47,0.07033226426707945,0.1866856065661735,0,0
39,Node82,0.4604109604106216,2.105554703882601,0,0
39,tebl_1_i01760,0.2721977632441127,0.9229010945323538,1,1
39,tebl_1_g02820,0.5568970241359436,3.101374597163577,1,2
39,Node89,0.4065834922617146,1.690729433762547,0,0
39,teph_1_m00640,0.2825395753804088,0.9717741288173091,1,0
39,vapo_1_1036.28,0.8002113673653809,9.883663177415873,0.75,2.25
39,Node92,0.1816635050837732,0.5477971452459031,0,0
39,Node88,0.255755027374878,0.8479929948496362,0,0
39,kaaf_1_c00820,0.4345694298196812,1.896548188962085,0,1
39,kaaf_1_c00830,0.8206307190604715,11.28973369650717,0.1666666666666667,2.833333333333333
39,Node97,0.4209459145545931,1.793870812708338,0,0
39,nada_1_g01840,0.186134442795837,0.5643623964144825,0,1
39,naca_1_e01630,0.6923644294865625,5.553697145284202,0.1666666666666667,2.833333333333333
39,Node101,0.4037525342336691,1.670985610450324,0,0
39,naca_1_e01650,0.2883795336056917,1,0,0
39,naca_1_e01640,0.03392553524066383,0.08665629167380239,0,0
39,Node105,0.06831231675871936,0.1809308631403435,0,0
39,nada_1_g01850,0.01925341514526538,0.0484434389463712,0,0
39,Node104,0.1724500461529556,0.5142248865625464,0,0
39,Node100,0.1590282092059345,0.4666343823142658,0,0
39,Node96,0.170183643008822,0.5060807518469097,0,0
39,cagl_1_i04862g,0.8864529717554501,19.26477419044465,1,2
39,kana_1_k01350,0.2564389352203155,0.8510426380447328,0,1
39,Node110,0.3548775105926451,1.357438901096531,0,0
39,saba_1_58_bf00280,0.06142104429410845,0.1614843272522121,0,0
39,saeu_1_4_d02400,0.06947062277280565,0.1842277714063379,0,0
[truncated: 16,837,965 more chars]
