# Supplementary material for: Molecular evolution of the members of the Snq2/Pdr18 subfamily of Pdr transporters in the Hemiascomycete yeasts
Source: FEMS Yeast Res. 2025 May 27;25:foaf026. doi: 10.1093/femsyr/foaf026 (PMC12202755; doi:10.1093/femsyr/foaf026)
Supplement: foaf026_Supplemental_Files [file foaf026_supplemental_files.zip › Supplementary Data A4.tre]

#NEXUS
begin taxa;
	dimensions ntax=197;
	taxlabels
		wian_1_1_a02920
		wian_1_1_a02930
		debr_2_5_e03380
		caar_1_13_m01420
		caar_1_14_n01430
		hapo_1_1_a07220
		ogpa_1_1_a01680
		pime_1_1_a12110
		piku_1_96_cr00180
		pime_1_4_d03240
		pime_1_1_a07690
		piku_1_227_hs00100
		pime_1_5_e05800
		asru_1_13_m01190
		asru_1_15_o00450
		lakl_1_h21010g
		kopa_1_2_b10040
		kopa_2_7_g00500
		mebi_1_8_h00300
		spar_1_5_e03260
		sppa_1_7_g03160
		loel_1_04930
		caor_1_h02090
		capa_1_600750
		cadu_1_64350
		caal_2_04989
		caal_10_3_c03340
		caal_6_4_d03280
		caal_5_30_ad00540
		caal_8_3_c03320
		caal_1_19.5759
		caal_12_26_z00530
		caal_3_29_ac00530
		caal_11_25_y00230
		caal_4_4_d03320
		catr_1_05498
		catr_1_01205
		catr_1_05971
		scst_1_3_c02890
		deha_1_a03696g
		deha_2_5_e00720
		teph_1_a04220
		vapo_1_1037.47
		ercy_1_3604
		asac_1_6_f03560
		ergo_1_abr125c
		klae_1_14_n00120
		klwi_1_33_ag00170
		klla_1_d03432g
		klma_1_1_a01880
		tebl_1_i01760
		lath_1_a01914g
		lawa_1_23.5161
		zyro_1_a04114g
		zyro_1_b14762g
		zyba_2_14_n01490
		zyba_2_33_ag00120
		zyba_1_02055_AND_zyba_1_02056
		zyba_2_2_b00600
		zyba_1_07912
		zyba_3_3_c03460
		zyba_1_04634
		zyba_2_1_a00860
		zyba_1_06675
		zyba_3_2_b02230
		lakl_1_c11616g
		tebl_1_g02820
		tode_1_d04040
		sami_1_17.26
		saeu_1_2_b00130
		sauv_1_7.3
		saar_1_8_h03780
		saku_1_14.404
		sami_1_14.399
		sapa_18_8_3730
		sapa_3_8_h03890
		sapa_16_8_h03890
		sapa_17_8_3730
		sapa_2_8_h03860
		sapa_7_8_3740
		sapa_23_8_h03850
		sapa_13_8_h03820
		sapa_8_8_3750
		sapa_10_8_3760
		sapa_11_8_h03830
		sapa_5_8_3700
		sapa_19_8_h03900
		sapa_24_8_h03850
		sapa_1_8_h03820
		sapa_21_8_h03870
		sapa_4_8_h03850
		sapa_20_8_h03860
		sapa_22_8_h03900
		sapa_25_8_h03870
		sapa_6_8_3750
		sapa_9_8_3720
		sace_14_7_g00150
		sace_4_8_h03690
		sace_5_78_bz00120
		sace_21_7_3790
		sace_59_336_lx00100
		sace_46_8_h03910
		sace_45_7_g03890
		sace_19_7_3840
		sace_2_8_h03860
		sace_37_7_g03850
		sace_9_7_g00180
		sace_60_6_f03350
		sace_53_29_ac00130
		sace_17_7_g03930
		sace_23_7_3860
		sace_32_7_3770
		sace_7_7_g03880
		sace_25_7_g03880
		sace_43_7_g03870
		sace_35_7_3840
		sace_31_7_3780
		sace_58_71_bs00120_AND_sace_58_71_bs00110
		sace_34_8_3770
		sace_57_8_h03900
		sace_56_17_q01110
		sace_1_ynr070w
		sace_6_169_fm00160
		sace_15_7_g03870
		sace_40_8_h03830
		sace_24_8_3780
		sace_49_8_h03830
		sace_8_73_bu00100
		teph_1_m00640
		vapo_1_1036.28
		kaaf_1_c00820
		nada_1_g01840
		cagl_1_i04862g
		naca_1_e01630
		kana_1_k01350
		saba_1_58_bf00280
		saeu_1_4_d02400
		saar_1_2_b02590
		saku_1_4.262
		sami_1_4.244
		sace_5_33_ag00510
		sace_4_1_a02360
		sace_31_1_2300
		sace_17_1_a02410
		sace_50_1_a02410_AND_sace_50_1_a02420
		sace_49_1_a02460
		sace_8_2_b02430
		sace_2_1_a02390
		sace_57_1_a02410
		sace_21_1_2310
		sace_6_120_dp00100
		sace_46_1_a02400
		sace_56_1_a02020
		sace_24_1_2300
		sace_40_1_a02390
		sace_59_110_df00100
		sace_47_1_a02400
		sace_7_1_a02410
		sace_23_1_2290
		sace_22_1_2300
		sace_29_1_2290
		sace_34_1_2320
		sace_58_25_y00780
		sace_52_1_a02400_AND_sace_52_1_a02410
		sace_25_1_a02400
		sace_1_ydr011w
		sace_16_1_a02380
		sace_45_1_a02420
		sace_48_1_a02380
		sace_60_4_d02440
		sace_37_1_a02430
		sace_9_1_a02440
		sace_15_1_a02420
		sapa_14_1_a02440
		sapa_8_1_2350
		sapa_11_1_a02470
		sapa_25_1_a02460
		sapa_4_1_a02470
		sapa_5_1_2350
		sapa_9_1_2360
		sapa_18_1_2390
		sapa_2_1_a02460
		sapa_23_1_a02480
		sapa_3_1_a02470
		sapa_17_1_2380
		sapa_7_1_2370
		kaaf_1_c00830
		naca_1_e01650
		nada_1_g01850
		naca_1_e01640
		pata_1_2_b05590
		bain_1_8_h00410
		bain_1_1_a00100
		bain_1_17_q00380
		wian_1_3_c04380
		wian_1_3_c04390
		wian_1_7_g01010
		;
end;
begin trees;
	translate
		1	wian_1_1_a02920,
		2	wian_1_1_a02930,
		3	debr_2_5_e03380,
		4	caar_1_13_m01420,
		5	caar_1_14_n01430,
		6	hapo_1_1_a07220,
		7	ogpa_1_1_a01680,
		8	pime_1_1_a12110,
		9	piku_1_96_cr00180,
		10	pime_1_4_d03240,
		11	pime_1_1_a07690,
		12	piku_1_227_hs00100,
		13	pime_1_5_e05800,
		14	asru_1_13_m01190,
		15	asru_1_15_o00450,
		16	lakl_1_h21010g,
		17	kopa_1_2_b10040,
		18	kopa_2_7_g00500,
		19	mebi_1_8_h00300,
		20	spar_1_5_e03260,
		21	sppa_1_7_g03160,
		22	loel_1_04930,
		23	caor_1_h02090,
		24	capa_1_600750,
		25	cadu_1_64350,
		26	caal_2_04989,
		27	caal_10_3_c03340,
		28	caal_6_4_d03280,
		29	caal_5_30_ad00540,
		30	caal_8_3_c03320,
		31	caal_1_19.5759,
		32	caal_12_26_z00530,
		33	caal_3_29_ac00530,
		34	caal_11_25_y00230,
		35	caal_4_4_d03320,
		36	catr_1_05498,
		37	catr_1_01205,
		38	catr_1_05971,
		39	scst_1_3_c02890,
		40	deha_1_a03696g,
		41	deha_2_5_e00720,
		42	teph_1_a04220,
		43	vapo_1_1037.47,
		44	ercy_1_3604,
		45	asac_1_6_f03560,
		46	ergo_1_abr125c,
		47	klae_1_14_n00120,
		48	klwi_1_33_ag00170,
		49	klla_1_d03432g,
		50	klma_1_1_a01880,
		51	tebl_1_i01760,
		52	lath_1_a01914g,
		53	lawa_1_23.5161,
		54	zyro_1_a04114g,
		55	zyro_1_b14762g,
		56	zyba_2_14_n01490,
		57	zyba_2_33_ag00120,
		58	zyba_1_02055_AND_zyba_1_02056,
		59	zyba_2_2_b00600,
		60	zyba_1_07912,
		61	zyba_3_3_c03460,
		62	zyba_1_04634,
		63	zyba_2_1_a00860,
		64	zyba_1_06675,
		65	zyba_3_2_b02230,
		66	lakl_1_c11616g,
		67	tebl_1_g02820,
		68	tode_1_d04040,
		69	sami_1_17.26,
		70	saeu_1_2_b00130,
		71	sauv_1_7.3,
		72	saar_1_8_h03780,
		73	saku_1_14.404,
		74	sami_1_14.399,
		75	sapa_18_8_3730,
		76	sapa_3_8_h03890,
		77	sapa_16_8_h03890,
		78	sapa_17_8_3730,
		79	sapa_2_8_h03860,
		80	sapa_7_8_3740,
		81	sapa_23_8_h03850,
		82	sapa_13_8_h03820,
		83	sapa_8_8_3750,
		84	sapa_10_8_3760,
		85	sapa_11_8_h03830,
		86	sapa_5_8_3700,
		87	sapa_19_8_h03900,
		88	sapa_24_8_h03850,
		89	sapa_1_8_h03820,
		90	sapa_21_8_h03870,
		91	sapa_4_8_h03850,
		92	sapa_20_8_h03860,
		93	sapa_22_8_h03900,
		94	sapa_25_8_h03870,
		95	sapa_6_8_3750,
		96	sapa_9_8_3720,
		97	sace_14_7_g00150,
		98	sace_4_8_h03690,
		99	sace_5_78_bz00120,
		100	sace_21_7_3790,
		101	sace_59_336_lx00100,
		102	sace_46_8_h03910,
		103	sace_45_7_g03890,
		104	sace_19_7_3840,
		105	sace_2_8_h03860,
		106	sace_37_7_g03850,
		107	sace_9_7_g00180,
		108	sace_60_6_f03350,
		109	sace_53_29_ac00130,
		110	sace_17_7_g03930,
		111	sace_23_7_3860,
		112	sace_32_7_3770,
		113	sace_7_7_g03880,
		114	sace_25_7_g03880,
		115	sace_43_7_g03870,
		116	sace_35_7_3840,
		117	sace_31_7_3780,
		118	sace_58_71_bs00120_AND_sace_58_71_bs00110,
		119	sace_34_8_3770,
		120	sace_57_8_h03900,
		121	sace_56_17_q01110,
		122	sace_1_ynr070w,
		123	sace_6_169_fm00160,
		124	sace_15_7_g03870,
		125	sace_40_8_h03830,
		126	sace_24_8_3780,
		127	sace_49_8_h03830,
		128	sace_8_73_bu00100,
		129	teph_1_m00640,
		130	vapo_1_1036.28,
		131	kaaf_1_c00820,
		132	nada_1_g01840,
		133	cagl_1_i04862g,
		134	naca_1_e01630,
		135	kana_1_k01350,
		136	saba_1_58_bf00280,
		137	saeu_1_4_d02400,
		138	saar_1_2_b02590,
		139	saku_1_4.262,
		140	sami_1_4.244,
		141	sace_5_33_ag00510,
		142	sace_4_1_a02360,
		143	sace_31_1_2300,
		144	sace_17_1_a02410,
		145	sace_50_1_a02410_AND_sace_50_1_a02420,
		146	sace_49_1_a02460,
		147	sace_8_2_b02430,
		148	sace_2_1_a02390,
		149	sace_57_1_a02410,
		150	sace_21_1_2310,
		151	sace_6_120_dp00100,
		152	sace_46_1_a02400,
		153	sace_56_1_a02020,
		154	sace_24_1_2300,
		155	sace_40_1_a02390,
		156	sace_59_110_df00100,
		157	sace_47_1_a02400,
		158	sace_7_1_a02410,
		159	sace_23_1_2290,
		160	sace_22_1_2300,
		161	sace_29_1_2290,
		162	sace_34_1_2320,
		163	sace_58_25_y00780,
		164	sace_52_1_a02400_AND_sace_52_1_a02410,
		165	sace_25_1_a02400,
		166	sace_1_ydr011w,
		167	sace_16_1_a02380,
		168	sace_45_1_a02420,
		169	sace_48_1_a02380,
		170	sace_60_4_d02440,
		171	sace_37_1_a02430,
		172	sace_9_1_a02440,
		173	sace_15_1_a02420,
		174	sapa_14_1_a02440,
		175	sapa_8_1_2350,
		176	sapa_11_1_a02470,
		177	sapa_25_1_a02460,
		178	sapa_4_1_a02470,
		179	sapa_5_1_2350,
		180	sapa_9_1_2360,
		181	sapa_18_1_2390,
		182	sapa_2_1_a02460,
		183	sapa_23_1_a02480,
		184	sapa_3_1_a02470,
		185	sapa_17_1_2380,
		186	sapa_7_1_2370,
		187	kaaf_1_c00830,
		188	naca_1_e01650,
		189	nada_1_g01850,
		190	naca_1_e01640,
		191	pata_1_2_b05590,
		192	bain_1_8_h00410,
		193	bain_1_1_a00100,
		194	bain_1_17_q00380,
		195	wian_1_3_c04380,
		196	wian_1_3_c04390,
		197	wian_1_7_g01010
		;
tree con_50_majrule = [&U] (1[&prob=1.00000000e+00,prob_stddev=0.00000000e+00,prob_range={1.00000000e+00,1.00000000e+00},prob(percent)="100",prob+-sd="100+-0"]:3.260283e-01[&length_mean=3.05013969e-01,length_median=3.26028300e-01,length_95%HPD={2.07655300e-01,3.92815500e-01}],2[&prob=1.00000000e+00,prob_stddev=0.00000000e+00,prob_range={1.00000000e+00,1.00000000e+00},prob(percent)="100",prob+-sd=…
end;
