# Supplementary material for: Molecular evolution of the members of the Snq2/Pdr18 subfamily of Pdr transporters in the Hemiascomycete yeasts
Source: FEMS Yeast Res. 2025 May 27;25:foaf026. doi: 10.1093/femsyr/foaf026 (PMC12202755; doi:10.1093/femsyr/foaf026)
Supplement: foaf026_Supplemental_Files [file foaf026_supplemental_files.zip › Table A1_Supplementary Data.xls]

## Sheet: Supplementary_file_S1
		Species	Strain	Strain	Family	Genus	Position WGD	Number of full-size	Number of full-size	Number of full-size	Number of	Notes
				acronym				homologs of Snq2/Pdr18	orthologs of Snq2	orthologs of Pdr18	fragments
		Saccharomyces cerevisiae	S288c	sace_1	Saccharomycetaceae	Saccharomyces	Post-WGD	2	1	1	0	-
			AWRI796	sace_2				2	1	1	0	-
			cen.pk113-7d	sace_3				1	1	0	0	Plausible one gene missed by NGS sequencing
			FostersB	sace_4				2	1	1	0	-
			FostersO	sace_5				2	1	1	0	-
			JAY291	sace_6				2	1	1	0	-
			BC187	sace_7				2	1	1	0	-
			Lalvin QA23	sace_8				2	1	1	0	-
			M3707	sace_9				2	1	1	0	-
			M3836	sace_10				2	1	1	0	-
			M3837	sace_11				2	1	1	0	-
			M3838	sace_12				2	1	1	0	-
			M3839	sace_13				2	1	1	0	-
			RM11-1a	sace_14				1	0	1	0	Plausible one gene missed by NGS sequencing
			273614N	sace_15				2	1	1	0	-
			322134S	sace_16				2	1	1	0	-
			378604X	sace_17				2	1	1	0	-
			DBVPG1106	sace_18				2	1	1	0	-
			DBVPG1373	sace_19				2	1	1	0	-
			DBVPG1788	sace_20				2	1	1	0	-
			DBVPG1853	sace_21				2	1	1	0	-
			DBVPG6040	sace_22				2	1	1	0	-
			DBVPG6044	sace_23				2	1	1	0	-
			DBVPG6765	sace_24				2	1	1	0	-
			K11	sace_25				2	1	1	0	-
			L 1374	sace_26				2	1	1	0	-
			L 1528	sace_27				2	1	1	0	-
			NCYC110	sace_28				2	1	1	0	-
			NCYC361	sace_29				2	1	1	0	-
			SK1	sace_30				2	1	1	0	-
			UWOPS03 461 4	sace_31				2	1	1	0	-
			UWOPS05 217 3	sace_32				2	1	1	0	-
			UWOPS05 227 2	sace_33				2	1	1	0	-
			UWOPS83 787 3	sace_34				2	1	1	0	-
			UWOPS87 2421	sace_35				2	1	1	0	-
			Y9	sace_36				2	1	1	0	-
			Y12	sace_37				2	1	1	0	-
			Y55	sace_38				2	1	1	0	-
			YIIc17 E5	sace_39				2	1	1	0	-
			YJM975	sace_40				2	1	1	0	-
			YJM978	sace_41				2	1	1	0	-
			YJM981	sace_42				2	1	1	0	-
			YPS128	sace_43				2	1	1	0	-
			YPS606	sace_44				2	1	1	0	-
			YS2	sace_45				2	1	1	0	-
			YS4	sace_46				2	1	1	0	-
			YS9	sace_47				2	1	1	0	-
			Sigma1278b	sace_48				1	1	0	0	Plausible one gene missed by NGS sequencing
			vin13	sace_49				2	1	1	0	-
			VL3	sace_50				1	1	0	0	Plausible one gene missed by NGS sequencing
			w303	sace_51				1	1	0	0	Plausible one gene missed by NGS sequencing
			YJM789	sace_52				2	1	1	0	-
			(boulardii) EDRL	sace_53				2	1	1	0	-
			BY4741	sace_54				2	1	1	0	-
			BY4742	sace_55				2	1	1	0	-
			EC1118	sace_56				2	1	1	0	-
			Kyokai7	sace_57				2	1	1	0	-
			T7	sace_58				2	1	1	0	-
			YB210	sace_59				2	1	1	0	-
			ZTW1	sace_60				2	1	1	0	-
		Saccharomyces paradoxus	Sanger reference consensus	sapa_1	Saccharomycetaceae	Saccharomyces	Post-WGD	2	1	1	0	-
			A4	sapa_2				2	1	1	0	-
			A12	sapa_3				2	1	1	0	-
			CBS432	sapa_4				2	1	1	0	-
			CBS5829	sapa_5				2	1	1	0	-
			DBVPG4650	sapa_6				2	1	1	0	-
			DBVPG6304	sapa_7				2	1	1	0	-
			IFO1804	sapa_8				2	1	1	0	-
			KPN3828	sapa_9				2	1	1	0	-
			KPN3829	sapa_10				2	1	1	0	-
			N 17	sapa_11				2	1	1	0	-
			N 43	sapa_12				2	1	1	0	-
			N 44	sapa_13				2	1	1	0	-
			N 45	sapa_14				2	1	1	0	-
			Q31 4	sapa_15				2	1	1	0	-
			UFRJ50791	sapa_16				1	0	1	0	Plausible one gene missed by NGS sequencing
			UFRJ50816	sapa_17				2	1	1	0	-
			UWOPS91 917 1	sapa_18				2	1	1	0	-
			W7	sapa_19				2	1	1	0	-
			Y6 5	sapa_20				2	1	1	0	-
			Y7	sapa_21				2	1	1	0	-
			Y8 5	sapa_22				2	1	1	0	-
			YPS138	sapa_23				2	1	1	0	-
			Z1	sapa_24				2	1	1	0	-
			Z1 1	sapa_25				2	1	1	0	-
		Saccharomyces mikatae	IFO 1815	sami_1	Saccharomycetaceae	Saccharomyces	Post-WGD	3	1	1	0	-
		Saccharomyces kudriavzevii	IFO 1802	saku_1	Saccharomycetaceae	Saccharomyces	Post-WGD	2	1	1	0	-
		Saccharomyces arboricola	H-6	saar_1	Saccharomycetaceae	Saccharomyces	Post-WGD	2	1	1	0	-
		Saccharomyces eubayanus	FM1318	saeu_1	Saccharomycetaceae	Saccharomyces	Post-WGD	2	1	1	0	-
			CBS12357	saeu_2				2	1	1	0
		Saccharomyces bayanus (HYBRID)	623-6C	saba_1	Saccharomycetaceae	Saccharomyces	Post-WGD	1	1	0	2	Fragments were not attempted to be corrected
			MCYC 623	saba_2				0	0	0	5	Strain not used in this study because it only contained fragments
		Saccharomyces uvarum	CBS 7001	sauv_1	Saccharomycetaceae	Saccharomyces	Post-WGD	1	0	1	2	-
		Kazachstania africana	CBS 2517	kaaf_1	Saccharomycetaceae	Kazachstania	Post-WGD	2	-	-	0	-
		Kazachstania naganishii	CBS 8797	kana_1				1			0
		Naumovozyma castellii	CBS 4309	naca_1	Saccharomycetaceae	Naumovozyma	Post-WGD	3	-	-	0	-
		Naumovozyma castellii	NRRL Y-12630	naca_2				1			2
		Naumovozyma dairenensis	CBS 421	nada_1				2			0
		Candida glabrata	CBS138	cagl_1	Saccharomycetaceae	Nakaseomyces	Post-WGD	1	-	-	0	-
			CCTCC M202019	cagl_2				1			0
		Tetrapisispora blattae	CBS 6284	tebl_1	Saccharomycetaceae	Tetrapisispora	Post-WGD	2	-	-	0	-
		Tetrapisispora phaffii	CBS 4417	teph_1				2			0
		Vanderwaltozyma polyspora	DSM 70294	vapo_1	Saccharomycetaceae	Vanderwaltozyma	Post-WGD	2	-	-	0	-
		Zygosaccharomyces bailii (HYBRID)	ISA1307	zyba_1	Saccharomycetaceae	Zygosaccharomyces	Pre-WGD	4	-	-	0	-
		Zygosaccharomyces bailii	UTAD63	zyba_2				4			0
			CLIB 213	zyba_3				2			0
		Zygosaccharomyces rouxii	CBS 732	zyro_1				2			0
		Torulaspora delbrueckii	CBS 1146	tode_1	Saccharomycetaceae	Torulaspora	Pre-WGD	1	-	-	0	-
		Lachancea kluyvery	CBS 3082	lakl_1	Saccharomycetaceae	Lachancea	Pre-WGD	2	-	-	0	-
		Lachancea thermotolerans	CBS 6340	lath_1				1			0
		Lachancea waltii	NCYC 2644	lawa_1				1			0
		Kluyveromyces aestuarii	ATCC 18862	klae_1	Saccharomycetaceae	Kluyveromyces	Pre-WGD	1	-	-	0	-
		Kluyveromyces lactis	CLIB210	klla_1				1			0
		Kluyveromyces marxianus var. marxianus	KCTC 17555	klma_1				1			0
		Kluyveromyces wickerhamii	UCD 54-210	klwi_1				1			0
		Ashbya aceri	-	asac_1	Saccharomycetaceae	Eremothecium	Pre-WGD	1	-	-	0	-
		Eremothecium cymbalariae	DBVPG 7215	ercy_1				1			0
		Eremothecium gossypii	ATCC 10895	ergo_1				1			0
		Candida albicans	SC5314	caal_1	Debaryomycetaceae	-	-	1	-	-	0	These yeast belongs to the CTG clade
			WO-1	caal_2				1			0
			3153A	caal_3				1			0
			A20	caal_4				1			0
			A48	caal_5				1			0
			A67	caal_6				1			0
			A92	caal_8				1			0
			A123	caal_9				1			0
			A155	caal_10				1			0
			A203	caal_11				1			0
			CHN1	caal_12				1			0
		Candida dubliniensis	CD36	cadu_1				1			0
		Candida orthopsilosis	Co 90-125	caor_1				1			0
		Candida parapsilosis	CDC317	capa_1				1			0
		Candida tropicalis	MYA-3404	catr_1				3			0
		Debaryomyces hansenii	CBS76	deha_1				1			0
			MTCC 234	deha_2				1			0
		Lodderomyces elongisporus	NRLL YB-4239	loel_1				1			1
		Scheffersomyces stipitis	CBS 6054	scst_1				1			0
		Spathaspora arborariae	UFMG-19.1A	spar_1				1			0
		Spathaspora passalidarum	NRRL Y-27907	sppa_1				1			0
		Metschnikowia bicuspidata	NRRL YB-4993	mebi_1	Metschnikowiaceae	-	-	1	-	-	0	This yeast belongs to the CTG clade
		Babjeviella inositovora	NRRLY-12698	bain_1	(family level)	-	-	3	-	-	0	Yeast without taxonomic family attributed based on phylogenetic analysis performed by Kurtzman (2010). This yeast belongs to the CTG clade
		Pachysolen tannophilus	NRRL Y-2460	pata_1	Pachysolenaceae	-	-	1	-	-	0	This yeast does not uses the universal genetic code but also does not uses the genetic code of the CTG clade species
		Komagataella pastoris	CBS 7435	kopa_1	Phaffomycetaceae	-	-	1	-	-	0	-
			DSMZ 70382	kopa_2				1			0
			GS115	kopa_3				1			0
		Dekkera bruxellensis	CBS 2499	debr_2	Pichiaceae	-	-	1	-	-	0	-
		Pichia kudriavzevii	M12	piku_1				2			1
		Pichia membranifaciens	NRRL Y-2026	pime_1				4			0
		Ogataea parapolymorpha	DL-1	ogpa_1				1			0
		Hansenula polymorpha	NCYC 495	hapo_1				1			0
		Candida arabinofermentans	NRRL YB-2248	caar_1				2			0
		Wickerhamomyces anomalus	NRRL Y-366	wian_1	Wickerhamomycetaceae	-	-	5	-	-	0	-
		Ascoidea rubescens	NRRL Y17699	asru_1	Ascoideaceae	-	-	2	-	-	0	This yeast does not uses the universal genetic code.
