# Supplementary material for: Molecular evolution of the members of the Snq2/Pdr18 subfamily of Pdr transporters in the Hemiascomycete yeasts
Source: FEMS Yeast Res. 2025 May 27;25:foaf026. doi: 10.1093/femsyr/foaf026 (PMC12202755; doi:10.1093/femsyr/foaf026)
Supplement: foaf026_Supplemental_Files [file foaf026_supplemental_files.zip › Table A12_Supplementary Data.xls]

## Sheet: Sheet1
Site	LogOddsLogo entropy score	SMA	EMA	DEMA	ALMA	SMA score	EMA score	DEMA score	ALMA score	Classification score
1	0	NA	NA	NA		1	1	1	0	3
2	0	NA	NA	NA		1	1	1	0	3
3	0	NA	NA	NA		1	1	1	0	3
4	0	NA	NA	NA		1	1	1	0	3
5	0	NA	NA	NA		1	1	1	0	3
6	0	NA	NA	NA		1	1	1	0	3
7	0	0	0	NA	0	0	0	1	0	1
8	0	0	0	NA	0	0	0	1	0	1
9	0	0	0	NA	0	0	0	1	0	1
10	0	0	0	NA	0	0	0	1	0	1
11	0.2283	0.0326143	0.057075	NA	0.0595584	0	0	1	0	1
12	-0.0869	0.0202	0.0210812	NA	0.063326	0	0	1	0	1
13	-0.1774	-0.00514286	-0.0285391	-0.0641663	-0.0194549	0	0	0	0	0
14	-0.2531	-0.0413	-0.0846793	-0.153505	-0.135737	0	0	0	0	0
15	-0.0879	-0.0538571	-0.0854845	-0.137708	-0.168927	0	0	0	0	0
16	0.1073	-0.0385286	-0.0372884	-0.0403086	-0.087479	0	0	0	0	0
17	-0.4251	-0.0992571	-0.134241	-0.209221	-0.117879	0	0	0	0	0
18	0.1246	-0.114071	-0.0695309	-0.0772331	-0.110933	0	0	0	0	0
19	-0.4031	-0.159243	-0.152923	-0.221244	-0.161313	0	0	0	0	0
20	-0.41	-0.192471	-0.217192	-0.316635	-0.261755	0	0	0	0	0
21	-0.3137	-0.201129	-0.241319	-0.333996	-0.336398	0	0	0	0	0
22	-0.0605	-0.197214	-0.196114	-0.231719	-0.274565	0	0	0	0	0
23	0.2541	-0.176243	-0.0835609	-0.0258488	-0.0793198	0	0	0	0	0
24	-0.0473	-0.122271	-0.0744956	-0.0244127	0.0343242	0	0	0	0	0
25	-0.2586	-0.177014	-0.120522	-0.117479	-0.0290139	0	0	0	0	0
26	-0.1152	-0.135886	-0.119191	-0.115911	-0.118964	0	0	0	0	0
27	0.1139	-0.0610429	-0.0609185	-0.014754	-0.081809	0	0	0	0	0
28	0.0477	-0.00941429	-0.0337639	0.0212255	0.00249671	0	0	0	0	0
29	-0.0822	-0.0125143	-0.0458729	-0.0137127	0.0126431	0	0	0	0	0
30	-0.0124	-0.0505857	-0.0375047	-0.00710834	-0.0137489	0	0	0	0	0
31	-0.1741	-0.0687	-0.0716535	-0.0744679	-0.0659588	0	0	0	0	0
32	-0.1318	-0.0505857	-0.0866901	-0.100078	-0.109548	0	0	0	0	0
33	-0.0143	-0.0361714	-0.0685926	-0.0650606	-0.100951	0	0	0	0	0
34	-0.0994	-0.0666429	-0.0762944	-0.0794219	-0.0810453	0	0	0	0	0
35	-0.0528	-0.081	-0.0704208	-0.0683612	-0.0687893	0	0	0	0	0
36	-0.0606	-0.0779143	-0.0679656	-0.0645795	-0.0648726	0	0	0	0	0
37	-0.0398	-0.0818286	-0.0609242	-0.0531036	-0.0559416	0	0	0	0	0
38	-0.0289	-0.0610857	-0.0529182	-0.0410481	-0.0443089	0	0	0	0	0
39	0.1637	-0.0188714	0.00123638	0.0507548	0.0153504	0	0	0	0	0
40	0.0344	-0.0119143	0.00952728	0.0528843	0.058752	0	0	0	0	0
41	-0.0116	0.000628571	0.00424546	0.0328018	0.0495172	0	0	0	0	0
42	0	0.00817143	0.0031841	0.0238054	0.0183478	0	0	0	0	0
43	0	0.0168286	0.00238807	0.017257	0.00218337	0	0	0	0	0
44	0	0.0225143	0.00179105	0.012495	-0.000358627	0	0	0	0	0
45	0	0.0266429	0.00134329	0.00903542	-0.000117541	0	0	0	0	0
46	0	0.00325714	0.00100747	0.0065247	-1.09109e-05	0	0	0	0	0
47	0	-0.00165714	0.000755601	0.00470462	-4.48759e-07	0	0	0	0	0
48	0	1.98254e-18	0.000566701	0.00338679	0	0	0	0	0	0
49	0	1.98254e-18	0.000425026	0.00243384	0	0	0	0	0	0
50	0	1.98254e-18	0.000318769	0.00174569	0	0	0	0	0	0
51	0	1.98254e-18	0.000239077	0.0012495	0	0	0	0	0	0
52	0	1.98254e-18	0.000179308	0.000892295	0	0	0	0	0	0
53	0	1.98254e-18	0.000134481	0.000635601	0	0	0	0	0	0
54	0	1.98254e-18	0.000100861	0.000451485	0	0	0	0	0	0
55	0	1.98254e-18	7.56454e-05	0.000319703	0	0	0	0	0	0
56	0	1.98254e-18	5.67341e-05	0.000225594	0	0	0	0	0	0
57	0	1.98254e-18	4.25505e-05	0.000158557	0	0	0	0	0	0
58	0	1.98254e-18	3.19129e-05	0.00011094	0	0	0	0	0	0
59	0	1.98254e-18	2.39347e-05	7.72212e-05	0	0	0	0	0	0
60	0	1.98254e-18	1.7951e-05	5.34282e-05	0	0	0	0	0	0
61	0	1.98254e-18	1.34633e-05	3.67053e-05	0	0	0	0	0	0
62	0	1.98254e-18	1.00974e-05	2.50046e-05	0	0	0	0	0	0
63	0	1.98254e-18	7.57308e-06	1.68602e-05	0	0	0	0	0	0
64	0	1.98254e-18	5.67981e-06	1.12252e-05	0	0	0	0	0	0
65	0	1.98254e-18	4.25986e-06	7.35393e-06	0	0	0	0	0	0
66	0	1.98254e-18	3.19489e-06	4.71673e-06	0	0	0	0	0	0
67	0	1.98254e-18	2.39617e-06	2.9385e-06	0	0	0	0	0	0
68	0	1.98254e-18	1.79713e-06	1.75459e-06	0	0	0	0	0	0
69	0.2607	0.0372429	0.0651763	0.114057	0.0680108	0	0	0	0	0
70	-0.0171	0.0348	0.0446073	0.0658411	0.0937397	0	0	0	0	0
71	0.1528	0.0566286	0.0716554	0.107867	0.101432	0	0	0	0	0
72	-0.044	0.0503429	0.0427416	0.0482148	0.0642099	0	0	0	0	0
73	0.048	0.0572	0.0440562	0.0491471	0.0379282	0	0	0	0	0
74	-0.0344	0.0522857	0.0244421	0.0135498	0.0109088	0	0	0	0	0
75	-0.0138	0.0503143	0.0148816	-0.000458073	-0.00574696	0	0	0	0	0
76	-0.1103	-0.00268571	-0.0164138	-0.0513901	-0.0392344	0	0	0	0	0
77	-0.0177	-0.00277143	-0.0167353	-0.0432087	-0.0521244	0	0	0	0	0
78	-0.0109	-0.0261571	-0.0152765	-0.0340374	-0.0399076	0	0	0	0	0
79	0.5403	0.0573143	0.123618	0.213718	0.122445	0	0	0	0	0
80	-0.0704	0.0404	0.0751132	0.10631	0.179238	0	0	0	0	0
81	-0.0154	0.0431143	0.0524849	0.0589112	0.10911	0	0	0	0	0
82	0.1873	0.0718429	0.0861887	0.116286	0.0713455	0	0	0	0	0
83	-0.0219	0.0844714	0.0591665	0.061473	0.0621691	0	0	0	0	0
84	-0.3365	0.0389286	-0.0397501	-0.112208	-0.0489092	0	0	0	0	0
85	0.2028	0.0694571	0.0208874	0.0120224	-0.0635947	0	0	0	0	0
86	0.8553	0.114457	0.229491	0.379294	0.212404	0	0	0	0	0
87	-0.3515	0.0743	0.0842429	0.0876599	0.254116	0	0	0	0	0
88	-0.4211	0.0163429	-0.0420928	-0.134282	-0.00621768	0	0	0	0	0
89	-0.134	-0.0295571	-0.0650696	-0.151444	-0.20871	0	0	0	0	0
90	-0.124	-0.0441429	-0.0798022	-0.155632	-0.21113	0	0	0	0	0
91	-0.0869	-0.00848571	-0.0815767	-0.13978	-0.144773	0	0	0	0	0
92	-0.4685	-0.104386	-0.178307	-0.294508	-0.205069	0	0	0	0	0
93	0.1501	-0.205129	-0.0962056	-0.12178	-0.173042	0	0	0	0	0
94	-0.0219	-0.158043	-0.0776292	-0.0828775	-0.0807954	0	0	0	0	0
95	0.2697	-0.0593571	0.00920309	0.0703911	0.0593302	0	0	0	0	0
96	0.0005	-0.0401429	0.00702732	0.0512865	0.10245	0	0	0	0	0
97	-0.3005	-0.0653571	-0.0698545	-0.0943215	-0.00816972	0	0	0	0	0
98	0.2288	-0.0202571	0.00480912	0.0424566	-0.0301629	0	0	0	0	0
99	-0.4685	-0.0202571	-0.113518	-0.174028	-0.11068	0	0	0	0	0
100	-0.0869	-0.0541143	-0.106864	-0.147255	-0.165208	0	0	0	0	0
101	-0.3115	-0.0954857	-0.158023	-0.226686	-0.220528	0	0	0	0	0
102	-0.1764	-0.159214	-0.162617	-0.21756	-0.223784	0	0	0	0	0
103	0.0609	-0.150586	-0.106738	-0.106036	-0.145593	0	0	0	0	0
104	0.0374	-0.102314	-0.0707033	-0.0431508	-0.0420027	0	0	0	0	0
105	0.2766	-0.0954857	0.0161225	0.101906	0.0824358	0	0	0	0	0
106	-0.1405	-0.0486286	-0.0230331	0.011938	0.0798032	0	0	0	0	0
107	-0.0008	-0.0363286	-0.0174748	0.0129222	0.0229102	0	0	0	0	0
108	-0.216	-0.0226857	-0.0671061	-0.0815318	-0.0687597	0	0	0	0	0
109	0.2132	0.0329714	0.0029704	0.0447085	-0.0342674	0	0	0	0	0
110	-0.1079	0.00885714	-0.0247472	-0.0142318	-0.00590596	0	0	0	0	0
111	-0.1522	-0.0182286	-0.0566104	-0.0726213	-0.0435978	0	0	0	0	0
112	0.0072	-0.0567143	-0.0406578	-0.0407015	-0.0681138	0	0	0	0	0
113	0.0984	-0.0225857	-0.00589335	0.0201472	-0.0179579	0	0	0	0	0
114	0.1766	0.00275714	0.03973	0.0934779	0.0705515	0	0	0	0	0
115	-0.0743	0.023	0.0112225	0.0301528	0.0712257	0	0	0	0	0
116	-0.1051	-0.0224714	-0.0178581	-0.0254709	-0.000872514	0	0	0	0	0
117	-0.1341	-0.0262143	-0.0469186	-0.0744235	-0.0772912	0	0	0	0	0
118	-0.1076	-0.0198429	-0.0620889	-0.0940954	-0.109898	0	0	0	0	0
119	-0.0651	-0.0301714	-0.0628417	-0.0874111	-0.102442	0	0	0	0	0
120	0.0105	-0.0427286	-0.0445063	-0.0491818	-0.0629973	0	0	0	0	0
121	-0.0095	-0.0693143	-0.0357547	-0.0326976	-0.0267966	0	0	0	0	0
122	-0.1203	-0.0758857	-0.056891	-0.0704505	-0.0394959	0	0	0	0	0
123	-0.1045	-0.0758	-0.0687933	-0.0878895	-0.0751625	0	0	0	0	0
124	-0.0749	-0.0673429	-0.07032	-0.0857872	-0.0910376	0	0	0	0	0
125	0.0827	-0.0401571	-0.032065	-0.0149741	-0.0444485	0	0	0	0	0
126	-0.0275	-0.0347857	-0.0309237	-0.0172497	-0.00628926	0	0	0	0	0
127	0.0131	-0.0344143	-0.0199178	-0.0014078	0.0065721	0	0	0	0	0
128	-0.0738	-0.0436	-0.0333883	-0.0296088	-0.0154747	0	0	0	0	0
129	-0.0807	-0.0379429	-0.0452163	-0.0512525	-0.0467587	0	0	0	0	0
130	-0.1187	-0.0399714	-0.0635872	-0.0818926	-0.0797772	0	0	0	0	0
131	0.0507	-0.0220286	-0.0350154	-0.0273156	-0.0587789	0	0	0	0	0
132	0.059	-0.0254143	-0.0115115	0.0118912	-0.00447656	0	0	0	0	0
133	0.0813	-0.00987143	0.0116913	0.0466456	0.0451816	0	0	0	0	0
134	0.0614	-0.00297143	0.0241185	0.0596545	0.0647005	0	0	0	0	0
135	-0.0843	-0.00447143	-0.00298612	0.00333744	0.0280303	0	0	0	0	0
136	-0.0642	-0.00211429	-0.0182896	-0.0250245	-0.0245755	0	0	0	0	0
137	0.0651	0.0241429	0.00255781	0.0131422	-0.0226839	0	0	0	0	0
138	-0.2695	-0.0216	-0.0654566	-0.108529	-0.0689026	0	0	0	0	0
139	-0.2036	-0.0591143	-0.0999925	-0.158199	-0.144307	0	0	0	0	0
140	-0.1416	-0.0909571	-0.110394	-0.161851	-0.17927	0	0	0	0	0
141	-0.2308	-0.1327	-0.140496	-0.201664	-0.189191	0	0	0	0	0
142	-0.0454	-0.127143	-0.116722	-0.144767	-0.157021	0	0	0	0	0
143	-0.0168	-0.120371	-0.0917414	-0.0940403	-0.0970592	0	0	0	0	0
144	-0.0752	-0.140414	-0.087606	-0.0862287	-0.0599721	0	0	0	0	0
145	-0.031	-0.106343	-0.0734545	-0.0618079	-0.0480751	0	0	0	0	0
146	0.0376	-0.0718857	-0.0456909	-0.0161332	-0.023818	0	0	0	0	0
147	0.0592	-0.0432	-0.0194682	0.0223671	0.0147142	0	0	0	0	0
148	-0.0387	-0.0157571	-0.0242761	0.00349439	0.0182682	0	0	0	0	0
149	-0.141	-0.0294143	-0.0534571	-0.0545149	-0.0331669	0	0	0	0	0
150	0.2208	0.00452857	0.0151072	0.065737	7.74727e-06	0	0	0	0	0
151	-0.0266	0.0114714	0.00468038	0.0348327	0.0369502	0	0	0	0	0
152	-0.0883	0.00328571	-0.0185647	-0.0133843	0.0118568	0	0	0	0	0
153	0.1128	0.0140286	0.0142765	0.0427926	0.00637607	0	0	0	0	0
154	-0.0249	0.00201429	0.00448235	0.0185239	0.0135517	0	0	0	0	0
155	0.0236	0.0109143	0.00926176	0.0233775	0.0184124	0	0	0	0	0
156	-0.0553	0.0231571	-0.00687868	-0.00839722	-0.0034961	0	0	0	0	0
157	0.1098	0.0073	0.022291	0.0430293	0.0132761	0	0	0	0	0
158	0.0169	0.0135143	0.0209432	0.0354862	0.0331589	0	0	0	0	0
159	-0.0292	0.0219571	0.00840743	0.00991278	0.0229042	0	0	0	0	0
160	0.1614	0.0289	0.0466556	0.0764707	0.0442912	0	0	0	0	0
161	0.0171	0.0349	0.0392667	0.0560864	0.060563	0	0	0	0	0
162	-0.1296	0.0130143	-0.00294999	-0.0219977	0.0125537	0	0	0	0	0
163	-0.0768	0.00994286	-0.0214125	-0.0495452	-0.0507862	0	0	0	0	0
164	0.0661	0.0037	0.000465631	-0.00422529	-0.0418144	0	0	0	0	0
165	-0.0024	0.000942857	-0.000250777	-0.00430628	-0.00658892	0	0	0	0	0
166	0.1663	0.0288714	0.0413869	0.0695736	0.051303	0	0	0	0	0
167	0.1127	0.0219143	0.0592152	0.0937264	0.0959486	0	0	0	0	0
168	0.0642	0.0286429	0.0604614	0.0872794	0.103203	0	0	0	0	0
169	-0.1442	0.0265571	0.00929604	-0.00896444	0.0304107	0	0	0	0	0
170	-0.0045	0.0368857	0.00584703	-0.0104351	-0.0266799	0	0	0	0	0
171	-0.0356	0.0223571	-0.00451473	-0.0244976	-0.0413056	0	0	0	0	0
172	-0.0775	0.0116286	-0.022761	-0.051433	-0.0462865	0	0	0	0	0
173	0.1395	0.0078	0.0178042	0.0267242	-0.00439662	0	0	0	0	0
174	0.1068	0.00695714	0.0400532	0.0634299	0.0568937	0	0	0	0	0
175	0.4184	0.0575571	0.13464	0.223112	0.178555	0	0	0	0	0
176	0.2309	0.111143	0.158705	0.243108	0.256683	0	0	0	0	0
177	0.0962	0.125529	0.143079	0.194661	0.232322	0	0	0	0	0
178	0.2447	0.165571	0.168484	0.226225	0.198188	0	0	0	0	0
179	0.8548	0.298757	0.340063	0.512053	0.366174	0	0	0	0	0
180	0.6135	0.366471	0.408422	0.588684	0.557843	0	0	0	0	0
181	0.4331	0.413086	0.414592	0.554415	0.589872	0	0	0	0	0
182	0.4364	0.415657	0.420044	0.529	0.514604	0	0	0	0	0
183	0.6857	0.480629	0.486458	0.617986	0.521486	0	0	0	0	0
184	0.5921	0.551471	0.512868	0.631322	0.573519	0	0	0	0	0
185	0.5844	0.6	0.530751	0.633004	0.598853	0	0	0	0	0
186	0.2509	0.513729	0.460788	0.485006	0.505983	0	0	0	0	0
187	0.96	0.563229	0.585591	0.697357	0.558667	0	0	0	0	0
188	0.8662	0.6251	0.655744	0.792182	0.712601	0	0	0	0	0
189	0.3998	0.619871	0.591758	0.646097	0.711487	0	0	0	0	0
190	0.3815	0.576414	0.539193	0.540524	0.563393	0	0	0	0	0
191	0.3083	0.535871	0.48147	0.439176	0.417041	0	0	0	0	0
192	0.1476	0.473471	0.398002	0.303681	0.301792	0	0	0	0	0
193	0.0491	0.444643	0.310777	0.174617	0.188369	0	0	0	0	0
194	-0.1999	0.278943	0.183108	-0.0147644	0.0372922	0	0	0	0	0
195	-0.4722	0.0877429	0.0192807	-0.251993	-0.168209	0	0	0	0	0
196	0.0935	0.0439857	0.0378355	-0.151704	-0.198993	0	0	0	0	0
197	0.1591	0.0122143	0.0681517	-0.0512659	-0.0629391	0	0	0	0	0
198	0.352	0.0184571	0.139114	0.102772	0.132527	0	0	0	0	0
199	0.3053	0.0409857	0.18066	0.184564	0.255117	0	0	0	0	0
200	-0.3638	-0.018	0.0445452	-0.0546133	0.126495	0	0	0	0	0
201	0.2371	0.0444286	0.0926839	0.0544191	0.0372457	0	0	0	0	0
202	0.1709	0.1363	0.112238	0.0982048	0.0704776	0	0	0	0	0
203	0.0889	0.135643	0.106403	0.0915027	0.122487	0	0	0	0	0
204	0.3047	0.156443	0.155978	0.181983	0.17342	0	0	0	0	0
205	0.136	0.125586	0.150983	0.166741	0.191158	0	0	0	0	0
206	-0.1598	0.0591429	0.0732874	0.026834	0.09933	0	0	0	0	0
207	-0.0036	0.1106	0.0540655	0.00480915	0.00216947	0	0	0	0	0
208	-0.1559	0.0544571	0.00157416	-0.0747367	-0.0676213	0	0	0	0	0
209	0.0807	0.0415714	0.0213556	-0.0210414	-0.0502565	0	0	0	0	0
210	0.1867	0.0555429	0.0626917	0.061896	0.0360699	0	0	0	0	0
211	0	0.0120143	0.0470188	0.0346673	0.0776555	0	0	0	0	0
212	0	-0.00741429	0.0352641	0.0171845	0.0535367	0	0	0	0	0
213	0	0.0154143	0.0264481	0.00627633	0.0171294	0	0	0	0	0
214	0	0.0159286	0.0198361	-0.000251766	0.00265716	0	0	0	0	0
215	0.2283	0.0708143	0.071952	0.0959732	0.0597585	0	0	0	0	0
216	-0.2291	0.0265571	-0.00331097	-0.0417424	0.0262364	0	0	0	0	0
217	-0.2905	-0.0416143	-0.0751082	-0.15778	-0.102524	0	0	0	0	0
218	-0.1818	-0.0675857	-0.101781	-0.18379	-0.196836	0	0	0	0	0
219	0.2129	-0.0371714	-0.0231109	-0.0256144	-0.105426	0	0	0	0	0
220	-0.0173	-0.0396429	-0.0216582	-0.0224463	0.000156867	0	0	0	0	0
221	-0.1211	-0.0569429	-0.0465186	-0.065755	-0.00256737	0	0	0	0	0
222	0.0655	-0.0802	-0.018514	-0.0119378	-0.0174173	0	0	0	0	0
223	0.5508	0.0312143	0.123815	0.235493	0.138009	0	0	0	0	0
224	0.7489	0.1797	0.280086	0.481048	0.409419	0	0	0	0	0
225	0.0218	0.208786	0.215514	0.317808	0.435469	0	0	0	0	0
226	-0.1359	0.158957	0.127661	0.138491	0.216639	0	0	0	0	0
227	-0.195	0.133571	0.0469956	-0.00538102	-0.023804	0	0	0	0	0
228	-0.0483	0.143971	0.0231717	-0.0339787	-0.108692	0	0	0	0	0
229	-0.1329	0.115629	-0.0158462	-0.0879725	-0.1144	0	0	0	0	0
230	-0.3611	-0.0146429	-0.10216	-0.220989	-0.175588	0	0	0	0	0
231	0.6204	-0.033	0.0784803	0.124838	-0.0158626	0	0	0	0	0
232	-0.1924	-0.0636	0.0107602	-0.00526165	0.0769017	0	0	0	0	0
233	-0.0844	-0.0562429	-0.0130299	-0.0428888	0.0341699	0	0	0	0	0
234	0.2665	0.00968571	0.0568526	0.0868703	0.0361757	0	0	0	0	0
235	-0.0154	0.0143857	0.0387895	0.0477553	0.0658567	0	0	0	0	0
236	0.2504	0.0691429	0.0916921	0.138093	0.119717	0	0	0	0	0
237	-0.0851	0.108571	0.0474941	0.0491466	0.0898535	0	0	0	0	0
238	-0.0699	0.00995714	0.0181456	-0.00262644	0.0172817	0	0	0	0	0
239	1.4333	0.2422	0.371934	0.621697	0.347151	0	0	0	0	0
240	1.1962	0.425143	0.578001	0.919872	0.8298	0	0	0	0	0
241	0.5564	0.466557	0.5726	0.824954	0.962685	0	0	0	0	0
242	0.1202	0.485929	0.4595	0.563941	0.676171	0	0	0	0	0
243	0.325	0.496586	0.425875	0.478987	0.398594	0	0	0	0	0
244	0.8085	0.624243	0.521531	0.633107	0.430944	0	0	0	0	0
245	0.8771	0.759529	0.610424	0.760774	0.637565	0	0	0	0	0
246	0.2289	0.587471	0.515043	0.55627	0.631479	0	0	0	0	0
247	-0.0312	0.412129	0.378482	0.306982	0.381601	0	0	0	0	0
248	0.7216	0.435729	0.464262	0.474971	0.323734	0	0	0	0	0
249	0.3967	0.475229	0.447371	0.442736	0.399978	0	0	0	0	0
250	0.363	0.480657	0.426278	0.406982	0.433791	0	0	0	0	0
251	-0.0111	0.363571	0.316934	0.220453	0.299709	0	0	0	0	0
252	0.8097	0.353943	0.440125	0.460159	0.346069	0	0	0	0	0
253	0.2489	0.3568	0.392319	0.371489	0.404731	0	0	0	0	0
254	0.4984	0.432457	0.418839	0.423107	0.439507	0	0	0	0	0
255	0.6823	0.426843	0.484704	0.537304	0.501082	0	0	0	0	0
256	1.156	0.535314	0.652528	0.817846	0.721358	0	0	0	0	0
257	0.892	0.610886	0.712396	0.881285	0.893626	0	0	0	0	0
258	0.102	0.627043	0.559797	0.572015	0.730489	0	0	0	0	0
259	0.1308	0.530057	0.452548	0.381274	0.415385	0	0	0	0	0
260	0.8526	0.6163	0.552561	0.574115	0.392308	0	0	0	0	0
261	0.5083	0.617714	0.541496	0.549363	0.510288	0	0	0	0	0
262	0.5692	0.601557	0.548422	0.559517	0.576112	0	0	0	0	0
263	0.5017	0.508086	0.536741	0.536302	0.553729	0	0	0	0	0
264	1.3328	0.571057	0.735756	0.884688	0.741135	0	0	0	0	0
265	0.2972	0.598943	0.626117	0.655586	0.767707	0	0	0	0	0
266	0.5625	0.660614	0.610213	0.620387	0.658298	0	0	0	0	0
267	0.6528	0.632071	0.62086	0.636475	0.582767	0	0	0	0	0
268	0.612	0.646886	0.618645	0.628695	0.597009	0	0	0	0	0
269	0.8945	0.693357	0.687609	0.746869	0.688462	0	0	0	0	0
270	0.414	0.680829	0.619206	0.61235	0.669307	0	0	0	0	0
271	0.7497	0.597529	0.65183	0.671155	0.647537	0	0	0	0	0
272	0.0521	0.562514	0.501897	0.403942	0.490673	0	0	0	0	0
273	1.4541	0.689886	0.739948	0.84502	0.643448	0	0	0	0	0
274	0.1018	0.611171	0.580411	0.539562	0.659535	0	0	0	0	0
275	1.7205	0.769529	0.865433	1.04856	0.881867	0	0	0	0	0
276	0.1597	0.664557	0.689	0.694022	0.84384	0	0	0	0	0
277	0.5632	0.685871	0.65755	0.637729	0.684907	0	0	0	0	0
278	0.1951	0.606643	0.541937	0.440363	0.45675	0	0	0	0	0
279	0.1984	0.627543	0.456053	0.315459	0.309936	0	0	0	0	0
280	0.1655	0.443457	0.383415	0.22349	0.221639	0	0	0	0	0
281	0.3644	0.480971	0.378661	0.255152	0.234082	0	0	0	0	0
282	0.1142	0.2515	0.312546	0.170328	0.230718	0	0	0	0	0
283	1.1546	0.393629	0.523059	0.574281	0.4566	0	0	0	0	0
284	0.5487	0.391557	0.52947	0.572693	0.641933	0	0	0	0	0
285	0.0838	0.375657	0.418052	0.366907	0.544866	0	0	0	0	0
286	1.1185	0.5071	0.593164	0.686139	0.568528	0	0	0	0	0
287	0.7833	0.595357	0.640698	0.74608	0.711153	0	0	0	0	0
288	0.6841	0.641029	0.651549	0.738723	0.781374	0	0	0	0	0
289	0.2122	0.655029	0.541711	0.524714	0.616103	0	0	0	0	0
290	0.1214	0.507429	0.436634	0.345077	0.373505	0	0	0	0	0
291	1.225	0.604043	0.633725	0.712877	0.491947	0	0	0	0	0
292	0.2137	0.6226	0.528719	0.509328	0.57756	0	0	0	0	0
293	-0.5031	0.390943	0.270764	0.0627548	0.283027	0	0	0	0	0
294	0.0915	0.292114	0.225948	0.0363291	-0.00180113	0	0	0	0	0
295	0.1581	0.216971	0.208986	0.0540503	-0.0199653	0	0	0	0	0
296	0.4858	0.256057	0.27819	0.21389	0.170807	0	0	0	0	0
297	0.4581	0.304157	0.323167	0.308676	0.345	0	0	0	0	0
298	-0.002	0.128871	0.241875	0.170038	0.313212	0	0	0	0	0
299	0	0.0983429	0.181407	0.0821769	0.163115	0	0	0	0	0
300	0	0.170214	0.136055	0.027619	0.0460564	0	0	0	0	0
301	0	0.157143	0.102041	-0.00479605	0.00667109	0	0	0	0	0
302	0	0.134557	0.0765309	-0.0227298	0.000474621	0	0	0	0	0
303	0	0.0651571	0.0573982	-0.0313969	1.56115e-05	0	0	0	0	0
304	0	-0.000285714	0.0430486	-0.0343098	-7.73722e-08	0	0	0	0	0
305	0	1.98006e-16	0.0322865	-0.033804	0	0	0	0	0	0
306	0	1.98006e-16	0.0242148	-0.0314067	0	0	0	0	0	0
307	0	1.98006e-16	0.0181611	-0.0280953	0	0	0	0	0	0
308	0	1.98006e-16	0.0136209	-0.0244767	0	0	0	0	0	0
309	0	1.98006e-16	0.0102156	-0.0209114	0	0	0	0	0	0
310	0	1.98006e-16	0.00766173	-0.017599	0	0	0	0	0	0
311	0	1.98006e-16	0.0057463	-0.0146358	0	0	0	0	0	0
312	0	1.98006e-16	0.00430972	-0.0120543	0	0	0	0	0	0
313	0	1.98006e-16	0.00323229	-0.0098488	0	0	0	0	0	0
314	0	1.98006e-16	0.00242422	-0.00799265	0	0	0	0	0	0
315	0.6366	0.0909429	0.160968	0.272063	0.166075	0	0	0	0	0
316	-0.3905	0.0351571	0.0231011	0.00302232	0.137922	0	0	0	0	0
317	0.3257	0.0816857	0.0987508	0.140429	0.103949	0	0	0	0	0
318	-0.3206	0.0358857	-0.00608687	-0.0534565	-0.00765635	0	0	0	0	0
319	0.1073	0.0512143	0.0222598	0.00799265	-0.0328548	0	0	0	0	0
320	0.297	0.0936429	0.0909449	0.131758	0.0577665	0	0	0	0	0
321	-0.0699	0.0836571	0.0507337	0.0511853	0.0979572	0	0	0	0	0
322	-0.0691	-0.0171571	0.0207752	-0.00135485	0.0383244	0	0	0	0	0
323	-0.4251	-0.0221	-0.0906936	-0.190893	-0.128269	0	0	0	0	0
324	0.7489	0.0383571	0.119205	0.201479	0.0153618	0	0	0	0	0
325	0	0.0841571	0.0894036	0.128759	0.164561	0	0	0	0	0
326	0	0.0688286	0.0670527	0.0798057	0.157515	0	0	0	0	0
327	0	0.0264	0.0502895	0.0472819	0.0589553	0	0	0	0	0
328	0	0.0363857	0.0377172	0.0260321	0.00988981	0	0	0	0	0
329	0.3731	0.0995571	0.121563	0.175683	0.0981073	0	0	0	0	0
330	0.2503	0.196043	0.153747	0.218476	0.205866	0	0	0	0	0
331	0.0549	0.0969	0.129035	0.159048	0.205939	0	0	0	0	0
332	0.508	0.169471	0.223777	0.317342	0.250837	0	0	0	0	0
333	0.2045	0.198686	0.218957	0.285517	0.285869	0	0	0	0	0
334	0.5248	0.273657	0.295418	0.402683	0.355073	0	0	0	0	0
335	0.1079	0.289071	0.248539	0.293828	0.324241	0	0	0	0	0
336	0.054	0.243486	0.199904	0.197395	0.216444	0	0	0	0	0
337	0.4118	0.266557	0.252878	0.290727	0.204761	0	0	0	0	0
338	0.3317	0.3061	0.272583	0.315749	0.272571	0	0	0	0	0
339	-0.1483	0.212343	0.167363	0.120821	0.200418	0	0	0	0	0
340	0.7454	0.289614	0.311872	0.385348	0.261697	0	0	0	0	0
341	0.0579	0.222914	0.248379	0.255866	0.291688	0	0	0	0	0
342	-0.1125	0.191429	0.158159	0.0961099	0.179084	0	0	0	0	0
343	0	0.183714	0.118619	0.0424275	0.0356439	0	0	0	0	0
344	0	0.124886	0.0889646	0.00957951	-0.0141819	0	0	0	0	0
345	0	0.0775	0.0667234	-0.00949622	-0.00816902	0	0	0	0	0
346	0	0.0986857	0.0500426	-0.0196328	-0.0014635	0	0	0	0	0
347	0	-0.0078	0.0375319	-0.0241076	-0.000116484	0	0	0	0	0
348	0	-0.0160714	0.0281489	-0.0251179	-4.35218e-06	0	0	0	0	0
349	0	1.76446e-16	0.0211117	-0.0241164	0	0	0	0	0	0
350	0	1.76446e-16	0.0158338	-0.0220457	0	0	0	0	0	0
351	0	1.76446e-16	0.0118753	-0.0195031	0	0	0	0	0	0
352	0	1.76446e-16	0.0089065	-0.016854	0	0	0	0	0	0
353	0	1.76446e-16	0.00667988	-0.0143104	0	0	0	0	0	0
354	0	1.76446e-16	0.00500991	-0.0119853	0	0	0	0	0	0
355	0	1.76446e-16	0.00375743	-0.00992834	0	0	0	0	0	0
356	0	1.76446e-16	0.00281807	-0.00815077	0	0	0	0	0	0
357	0	1.76446e-16	0.00211355	-0.00664147	0	0	0	0	0	0
358	0	1.76446e-16	0.00158517	-0.00537739	0	0	0	0	0	0
359	0	1.76446e-16	0.00118887	-0.00433026	0	0	0	0	0	0
360	0	1.76446e-16	0.000891656	-0.00347061	0	0	0	0	0	0
361	0	1.76446e-16	0.000668742	-0.00277014	0	0	0	0	0	0
362	0	1.76446e-16	0.000501556	-0.002203	0	0	0	0	0	0
363	0	1.76446e-16	0.000376167	-0.00174629	0	0	0	0	0	0
364	0	1.76446e-16	0.000282125	-0.00138025	0	0	0	0	0	0
365	0	1.76446e-16	0.000211594	-0.00108809	0	0	0	0	0	0
366	0	1.76446e-16	0.000158696	-0.000855738	0	0	0	0	0	0
367	0	1.76446e-16	0.000119022	-0.000671559	0	0	0	0	0	0
368	0	1.76446e-16	8.92663e-05	-0.000525986	0	0	0	0	0	0
369	0	1.76446e-16	6.69497e-05	-0.000411227	0	0	0	0	0	0
370	0	1.76446e-16	5.02123e-05	-0.000320973	0	0	0	0	0	0
371	0	1.76446e-16	3.76592e-05	-0.000250145	0	0	0	0	0	0
372	0	1.76446e-16	2.82444e-05	-0.00019467	0	0	0	0	0	0
373	0	1.76446e-16	2.11833e-05	-0.000151298	0	0	0	0	0	0
374	0	1.76446e-16	1.58875e-05	-0.000117445	0	0	0	0	0	0
375	0	1.76446e-16	1.19156e-05	-9.10629e-05	0	0	0	0	0	0
376	0	1.76446e-16	8.93671e-06	-7.05314e-05	0	0	0	0	0	0
377	0	1.76446e-16	6.70253e-06	-5.45742e-05	0	0	0	0	0	0
378	0	1.76446e-16	5.0269e-06	-4.21873e-05	0	0	0	0	0	0
379	0	1.76446e-16	3.77017e-06	-3.2583e-05	0	0	0	0	0	0
380	0	1.76446e-16	2.82763e-06	-2.51442e-05	0	0	0	0	0	0
381	0	1.76446e-16	2.12072e-06	-1.93883e-05	0	0	0	0	0	0
382	0	1.76446e-16	1.59054e-06	-1.49389e-05	0	0	0	0	0	0
383	0	1.76446e-16	1.19291e-06	-1.15024e-05	0	0	0	0	0	0
384	0	1.76446e-16	8.9468e-07	-8.85046e-06	0	0	0	0	0	0
385	0	1.76446e-16	6.7101e-07	-6.8056e-06	0	0	0	0	0	0
386	0	1.76446e-16	5.03257e-07	-5.23001e-06	0	0	0	0	0	0
387	0	1.76446e-16	3.77443e-07	-4.01687e-06	0	0	0	0	0	0
388	0	1.76446e-16	2.83082e-07	-3.08342e-06	0	0	0	0	0	0
389	0	1.76446e-16	2.12312e-07	-2.36565e-06	0	0	0	0	0	0
390	0	1.76446e-16	1.59234e-07	-1.81404e-06	0	0	0	0	0	0
391	0	1.76446e-16	1.19425e-07	-1.39039e-06	0	0	0	0	0	0
392	0	1.76446e-16	8.9569e-08	-1.06518e-06	0	0	0	0	0	0
393	0	1.76446e-16	6.71767e-08	-8.15682e-07	0	0	0	0	0	0
394	0	1.76446e-16	5.03826e-08	-6.24357e-07	0	0	0	0	0	0
395	0	1.76446e-16	3.77869e-08	-4.77714e-07	0	0	0	0	0	0
396	0	1.76446e-16	2.83402e-08	-3.65371e-07	0	0	0	0	0	0
397	0	1.76446e-16	2.12551e-08	-2.79342e-07	0	0	0	0	0	0
398	0	1.76446e-16	1.59414e-08	-2.13492e-07	0	0	0	0	0	0
399	0	1.76446e-16	1.1956e-08	-1.63108e-07	0	0	0	0	0	0
400	0	1.76446e-16	8.96701e-09	-1.24573e-07	0	0	0	0	0	0
401	0	1.76446e-16	6.72526e-09	-9.51108e-08	0	0	0	0	0	0
402	0	1.76446e-16	5.04394e-09	-7.25941e-08	0	0	0	0	0	0
403	0	1.76446e-16	3.78296e-09	-5.53913e-08	0	0	0	0	0	0
404	0	1.76446e-16	2.83722e-09	-4.22528e-08	0	0	0	0	0	0
405	0	1.76446e-16	2.12791e-09	-3.22216e-08	0	0	0	0	0	0
406	0	1.76446e-16	1.59594e-09	-2.45652e-08	0	0	0	0	0	0
407	0	1.76446e-16	1.19695e-09	-1.87231e-08	0	0	0	0	0	0
408	0	1.76446e-16	8.97714e-10	-1.42668e-08	0	0	0	0	0	0
409	0	1.76446e-16	6.73285e-10	-1.08684e-08	0	0	0	0	0	0
410	0	1.76446e-16	5.04964e-10	-8.27753e-09	0	0	0	0	0	0
411	0	1.76446e-16	3.78723e-10	-6.30283e-09	0	0	0	0	0	0
412	0	1.76446e-16	2.84042e-10	-4.79813e-09	0	0	0	0	0	0
413	0	1.76446e-16	2.13032e-10	-3.65186e-09	0	0	0	0	0	0
414	0	1.76446e-16	1.59774e-10	-2.77884e-09	0	0	0	0	0	0
415	0	1.76446e-16	1.1983e-10	-2.11409e-09	0	0	0	0	0	0
416	0.0242	0.00345714	0.00605	0.0105875	0.00631324	0	0	0	0	0
417	0.394	0.0597429	0.103038	0.179181	0.111901	0	0	0	0	0
418	0.0894	0.0725143	0.0996281	0.154179	0.178048	0	0	0	0	0
419	0.9686	0.210886	0.316871	0.520716	0.391244	0	0	0	0	0
420	0.2391	0.245043	0.297428	0.43573	0.48503	0	0	0	0	0
421	1.3642	0.439929	0.564121	0.867867	0.711853	0	0	0	0	0
422	1.189	0.609786	0.720341	1.06532	0.972019	0	0	0	0	0
423	0.424	0.6669	0.646256	0.849423	0.94858	0	0	0	0	0
424	0.5538	0.689729	0.623142	0.758181	0.736921	0	0	0	0	0
425	0.6135	0.7646	0.620731	0.720203	0.601434	0	0	0	0	0
426	0.7808	0.737771	0.660748	0.765365	0.633873	0	0	0	0	0
427	0.3587	0.754857	0.585236	0.607065	0.602893	0	0	0	0	0
428	0.6098	0.647086	0.591377	0.612354	0.559199	0	0	0	0	0
429	0.7627	0.586186	0.634208	0.682064	0.598986	0	0	0	0	0
430	0.4405	0.588543	0.585781	0.585353	0.60383	0	0	0	0	0
431	0.9195	0.640786	0.669211	0.731462	0.663423	0	0	0	0	0
432	2.1929	0.866414	1.05013	1.38251	1.10828	0	0	0	0	0
433	0.6684	0.850357	0.9547	1.13241	1.28963	0	0	0	0	0
434	1.6768	1.03866	1.13522	1.4039	1.34789	0	0	0	0	0
435	0.9076	1.0812	1.07832	1.23715	1.24599	0	0	0	0	0
436	1.7618	1.22393	1.24919	1.49646	1.32812	0	0	0	0	0
437	1.5229	1.37856	1.31762	1.55439	1.45459	0	0	0	0	0
438	1.7618	1.49889	1.42866	1.68953	1.59547	0	0	0	0	0
439	2.1929	1.49889	1.61972	1.95867	1.80001	0	0	0	0	0
440	1.8713	1.67073	1.68262	1.984	1.93115	0	0	0	0	0
441	2.5544	1.7961	1.90056	2.29006	2.11895	0	0	1	1	2	Motif 1
442	2.1929	1.97971	1.97365	2.32058	2.2385	0	0	1	1	2
443	1.4123	1.92979	1.83331	1.98826	2.05521	0	0	0	1	1
444	2.1929	2.0255	1.92321	2.10684	1.92573	1	0	1	0	2
445	2.9917	2.2012	2.19033	2.5284	2.2023	1	1	1	1	4
446	1.7191	2.13351	2.07252	2.23772	2.30291	1	1	1	1	4
447	1.7035	2.10954	1.98027	2.03497	2.08438	1	0	1	1	3
448	1.3815	1.94199	1.83058	1.75933	1.74167	0	0	0	0	0
449	1.7618	1.8804	1.81338	1.74706	1.61706	0	0	0	0	0
450	1.7575	1.92971	1.79941	1.73919	1.65714	0	0	0	0	0
451	0.6389	1.70771	1.50928	1.24652	1.43348	0	0	0	0	0
452	0.6058	1.36687	1.28341	0.916938	1.03081	0	0	0	0	0
453	0.7594	1.22977	1.15241	0.779301	0.771138	0	0	0	0	0
454	1.577	1.2117	1.25856	1.05834	0.937044	0	0	0	0	0
455	0.5687	1.09559	1.08609	0.806579	1.00374	0	0	0	0	0
456	0.1249	0.861743	0.845795	0.455936	0.733124	0	0	0	0	0
457	0.1382	0.630414	0.668896	0.243828	0.379277	0	0	0	0	0
458	0.5459	0.617129	0.638147	0.296284	0.298939	0	0	0	0	0
459	1.2312	0.706471	0.78641	0.641211	0.583246	0	0	0	0	0
460	-0.0428	0.591871	0.579108	0.314731	0.609379	0	0	0	0	0
461	0.5162	0.440329	0.563381	0.353303	0.489106	0	0	0	0	0
462	0.4321	0.420814	0.530561	0.348387	0.410389	0	0	0	0	0
463	0.4732	0.470571	0.51622	0.368835	0.434749	0	0	0	0	0
464	0.0685	0.460614	0.40429	0.209804	0.354305	0	0	0	0	0
465	0.2571	0.419357	0.367493	0.19403	0.260898	0	0	0	0	0
466	1.8471	0.507343	0.737395	0.884724	0.6441	0	0	0	0	0
467	0.508	0.586029	0.680046	0.747531	0.908311	0	0	0	0	0
468	1.2234	0.687057	0.815884	0.968377	1.01612	0	0	0	0	0
469	0.0336	0.630129	0.620313	0.588005	0.765836	0	0	0	0	0
470	2.275	0.887529	1.03398	1.32001	0.995114	0	0	0	0	0
471	1.0182	1.0232	1.03004	1.2416	1.24634	0	0	0	0	0
472	1.1565	1.15169	1.06165	1.24403	1.29915	0	0	0	0	0
473	1.3422	1.07956	1.13179	1.32118	1.25034	0	0	0	0	0
474	0.6451	1.09914	1.01012	1.0609	1.09531	0	0	0	0	0
475	1.0139	1.06921	1.01106	1.04986	0.974336	0	0	0	0	0
476	0.4375	1.12691	0.867673	0.789228	0.797792	0	0	0	0	0
477	0.5056	0.874143	0.777154	0.650433	0.6369	0	0	0	0	0
478	2.066	1.02383	1.09937	1.24598	0.941792	0	0	0	0	0
479	0.8549	0.980743	1.03825	1.10237	1.18579	0	0	0	0	0
480	0.9034	0.918057	1.00454	1.02735	1.14763	0	0	0	0	0
481	0.2218	0.857586	0.808853	0.679197	0.807706	0	0	0	0	0
482	1.6043	0.941929	1.00771	1.05962	0.840916	0	0	0	0	0
483	0.9917	1.0211	1.00371	1.03964	1.01318	0	0	0	0	0
484	0.4855	1.01823	0.874158	0.803938	0.951415	0	0	0	0	0
485	0.6788	0.820057	0.825319	0.736024	0.761755	0	0	0	0	0
486	0.9802	0.837957	0.864039	0.826108	0.746423	0	0	0	0	0
487	1.4385	0.9144	1.00765	1.08692	0.979048	0	0	0	0	0
488	2.7323	1.27304	1.43882	1.82163	1.577	0	0	0	0	0
489	1.5964	1.27191	1.47821	1.79487	1.91581	0	0	0	0	0
490	1.0262	1.27684	1.36521	1.51795	1.72077	0	0	0	0	0
491	2.1492	1.51451	1.56121	1.82276	1.6214	0	0	0	0	0
492	0.2248	1.44966	1.2271	1.1727	1.31355	0	0	0	0	0
493	1.9868	1.59346	1.41703	1.51866	1.27758	0	0	0	0	0
494	0.4529	1.45266	1.176	1.07145	1.1274	0	0	0	0	0
495	3.1252	1.50879	1.6633	1.95036	1.55451	0	0	0	0	0
496	1.7515	1.53094	1.68535	1.91718	1.92987	0	0	0	0	0
497	2.5544	1.74926	1.90261	2.23944	2.20844	0	0	1	1	2	Motif 2
498	1.7675	1.69473	1.86883	2.09612	2.15942	0	0	1	1	2
499	1.6071	1.8922	1.8034	1.92479	1.94692	0	0	0	0	0
500	1.961	1.88851	1.8428	1.96339	1.82692	0	0	0	0	0
501	1.6055	2.05317	1.78347	1.82943	1.76718	1	0	0	0	1
502	0.6037	1.69296	1.48853	1.30179	1.44028	0	0	0	0	0
503	1.6381	1.67676	1.52592	1.41391	1.26768	0	0	0	0	0
504	2.2839	1.63811	1.71542	1.77353	1.53833	0	0	0	0	0
505	1.2184	1.55967	1.59116	1.54155	1.68212	0	0	0	0	0
506	0.4545	1.39501	1.307	1.05667	1.3254	0	0	0	0	0
507	2.1747	1.42554	1.52392	1.49887	1.27763	0	0	0	0	0
508	1.8732	1.46379	1.61124	1.65794	1.56529	0	0	0	0	0
509	1.1946	1.5482	1.50708	1.46399	1.64326	0	0	0	0	0
510	0.7636	1.42327	1.32121	1.14949	1.33398	0	0	0	0	0
511	2.8568	1.50511	1.70511	1.86424	1.53744	0	0	0	0	0
512	1.4471	1.53779	1.64061	1.71158	1.78453	0	0	0	0	0
513	0.8159	1.58941	1.43443	1.33303	1.58795	0	0	0	0	0
514	2.1487	1.5857	1.613	1.67087	1.50485	0	0	0	0	0
515	0	1.3181	1.20975	0.950715	1.18793	0	0	0	0	0
516	0.2788	1.18727	0.977011	0.608184	0.727014	0	0	0	0	0
517	0.3346	1.12599	0.816408	0.419336	0.391422	0	0	0	0	0
518	1.8861	0.987314	1.08383	0.986594	0.721398	0	0	0	0	0
519	0.6404	0.872071	0.972973	0.816902	0.991274	0	0	0	0	0
520	0.917	0.886514	0.95898	0.831432	1.00542	0	0	0	0	0
521	0.7791	0.690857	0.91401	0.784621	0.884099	0	0	0	0	0
522	0.2164	0.721771	0.739608	0.511764	0.671057	0	0	0	0	0
523	1.353	0.875229	0.892956	0.837084	0.728046	0	0	0	0	0
524	0.9193	0.958757	0.899542	0.862578	0.886857	0	0	0	0	0
525	0.4523	0.753929	0.787731	0.67615	0.847749	0	0	0	0	0
526	0.9348	0.795986	0.824498	0.768388	0.775165	0	0	0	0	0
527	1.6016	0.893786	1.01877	1.1224	0.986547	0	0	0	0	0
528	1.4477	0.9893	1.12601	1.28415	1.27816	0	0	0	0	0
529	0.1464	0.9793	0.881104	0.816034	1.08961	0	0	0	0	0
530	0.0183	0.788629	0.665403	0.454825	0.589811	0	0	0	0	0
531	0.2455	0.692371	0.560427	0.323762	0.257711	0	0	0	0	0
532	0.7776	0.738843	0.61472	0.477941	0.334512	0	0	0	0	0
533	0.7775	0.716371	0.655415	0.583352	0.564982	0	0	0	0	0
534	1.0722	0.640743	0.759612	0.783711	0.797179	0	0	0	0	0
535	1.1727	0.601457	0.862884	0.958412	0.983444	0	0	0	0	0
536	0.4697	0.647643	0.764588	0.762512	0.922357	0	0	0	0	0
537	0.745	0.751457	0.759691	0.754462	0.781697	0	0	0	0	0
538	1.1356	0.878614	0.853668	0.920229	0.816698	0	0	0	0	0
539	2.11	1.06896	1.16775	1.45323	1.23062	0	0	0	0	0
540	1.7607	1.20941	1.31599	1.64128	1.6227	0	0	0	0	0
541	1.7618	1.30793	1.42744	1.755	1.78253	0	0	0	0	0
542	0.567	1.2214	1.21233	1.29667	1.47022	0	0	0	0	0
543	1.7017	1.3974	1.33467	1.48968	1.30008	0	0	0	0	0
544	1.0521	1.44127	1.26403	1.3273	1.24265	0	0	0	0	0
545	0.6799	1.37617	1.118	1.05593	1.09302	0	0	0	0	0
546	0.7405	1.18053	1.02362	0.90629	0.880983	0	0	0	0	0
547	2.0329	1.21941	1.27594	1.37718	1.10198	0	0	0	0	0
548	0.406	1.02573	1.05846	0.971273	1.14012	0	0	0	0	0
549	1.6971	1.18717	1.21812	1.27248	1.20074	0	0	0	0	0
550	2.1929	1.25734	1.46181	1.68535	1.50442	0	0	0	0	0
551	1.4168	1.30944	1.45056	1.60977	1.70243	0	0	0	0	0
552	1.7009	1.4553	1.51314	1.67949	1.70434	0	0	0	0	0
553	1.3065	1.53616	1.46148	1.5475	1.56513	0	0	0	0	0
554	1.1791	1.41419	1.39089	1.40245	1.39833	0	0	0	0	0
555	1.7244	1.60253	1.47427	1.54547	1.40418	0	0	0	0	0
556	2.1929	1.67336	1.65392	1.84207	1.66752	0	0	0	0	0
557	1.5832	1.58626	1.63624	1.76409	1.81098	0	0	0	0	0
558	2.1535	1.6915	1.76556	1.95843	1.8974	0	0	0	0	0
559	2.1929	1.76179	1.87239	2.09718	2.01143	0	0	1	1	2	Motif 3
560	2.1929	1.88841	1.95252	2.1812	2.12925	0	0	1	1	2
561	1.6089	1.94981	1.86661	1.9737	2.0287	0	0	0	1	1
562	2.3321	2.03663	1.98299	2.15058	2.00805	1	0	1	1	3
563	2.2947	2.05117	2.06091	2.24505	2.11947	1	1	1	1	4
564	2.3321	2.15816	2.12871	2.31766	2.25326	1	1	1	1	4
565	1.8472	2.1144	2.05833	2.14726	2.18571	1	1	1	1	4
566	2.1535	2.10877	2.08212	2.16667	2.09884	1	1	1	1	4
567	1.7902	2.05124	2.00914	2.01781	1.99641	1	1	1	0	3
568	1.8732	2.089	1.97516	1.95617	1.91961	1	0	0	0	1
569	2.1492	2.06287	2.01867	2.03706	1.94798	1	1	1	0	3
570	1.8732	2.00266	1.9823	1.96882	1.97383	1	0	0	0	1
571	1.4531	1.87709	1.85	1.74067	1.83476	0	0	0	0	0
572	1.0306	1.76043	1.64515	1.40951	1.51898	0	0	0	0	0
573	0.8807	1.5786	1.45404	1.13397	1.1911	0	0	0	0	0
574	0.6676	1.41823	1.25743	0.869923	0.9289	0	0	0	0	0
575	1.3047	1.33701	1.26925	0.987481	0.933032	0	0	0	0	0
576	0.6476	1.1225	1.11383	0.785952	0.926721	0	0	0	0	0
577	1.211	1.0279	1.13813	0.910432	0.971388	0	0	0	0	0
578	2.0041	1.10661	1.35462	1.34622	1.27118	0	0	0	0	0
579	1.6418	1.19393	1.42641	1.47396	1.57401	0	0	0	0	0
580	2.4557	1.41893	1.68374	1.91239	1.89719	0	0	0	0	0
581	2.2992	1.65201	1.8376	2.12449	2.14427	0	0	1	1	2	Motif 4
582	2.1485	1.77256	1.91533	2.18879	2.23845	0	0	1	1	2
583	1.6633	1.91766	1.85232	2.01016	2.08067	0	0	1	1	2
584	2.0245	2.03387	1.89536	2.04603	1.95015	1	0	1	0	2
585	2.3321	2.08073	2.00455	2.19943	2.0255	1	1	1	1	4
586	1.7446	2.09541	1.93956	2.03699	2.03806	1	0	1	1	3
587	1.7618	1.99629	1.89512	1.93486	1.92593	0	0	0	0	0
588	2.2992	1.99629	1.99614	2.10171	1.95047	0	0	1	0	1
589	1.4439	1.89563	1.85808	1.83371	1.88795	0	0	0	0	0
590	2.1535	1.96566	1.93194	1.96905	1.88481	0	0	0	0	0
591	2.0245	1.96566	1.95508	2.00027	1.94152	0	0	1	0	1
592	1.8732	1.9001	1.93461	1.95315	1.97187	0	0	0	0	0
593	1.3951	1.85017	1.79973	1.71248	1.80675	0	0	0	0	0
594	1.7745	1.85199	1.79342	1.72325	1.68391	0	0	0	0	0
595	2.0544	1.81701	1.85867	1.85497	1.76094	0	0	0	0	0
596	0.7251	1.71433	1.57528	1.35996	1.57493	0	0	0	0	0
597	0.8152	1.52314	1.38526	1.08126	1.19685	0	0	0	0	0
598	1.0513	1.38411	1.30177	1.01115	0.974578	0	0	0	0	0
599	1.2056	1.28874	1.27773	1.04173	1.01632	0	0	0	0	0
600	2.0161	1.37746	1.46232	1.42377	1.33724	0	0	0	0	0
601	0.6907	1.22263	1.26941	1.09582	1.35734	0	0	0	0	0
602	0.5933	1.0139	1.10039	0.843421	1.06079	0	0	0	0	0
603	1.7031	1.15361	1.25106	1.17135	1.04048	0	0	0	0	0
604	0.7873	1.14963	1.13512	0.988381	1.0907	0	0	0	0	0
605	0.9937	1.1414	1.09977	0.963194	1.06322	0	0	0	0	0
606	0.2287	1.00184	0.882001	0.616245	0.795952	0	0	0	0	0
607	0.6296	0.803771	0.8189	0.572259	0.602028	0	0	0	0	0
608	0.5637	0.785629	0.7551	0.522269	0.542685	0	0	0	0	0
609	0.7673	0.810486	0.75815	0.585814	0.611193	0	0	0	0	0
610	0.8694	0.691386	0.785963	0.67757	0.72169	0	0	0	0	0
611	1.1022	0.736371	0.865022	0.843022	0.873022	0	0	0	0	0
612	1.4307	0.7988	1.00644	1.09601	1.09017	0	0	0	0	0
613	1.2644	0.946757	1.07093	1.18647	1.24287	0	0	0	0	0
614	1.0243	1.00314	1.05927	1.13719	1.22508	0	0	0	0	0
615	2.7323	1.31294	1.47753	1.84966	1.56864	0	0	0	0	0
616	2.6484	1.58167	1.77025	2.26888	2.11786	0	0	1	1	2	Motif 5
617	1.1728	1.62501	1.62089	1.88284	2.12413	0	0	0	1	1
618	1.2385	1.64449	1.52529	1.65006	1.7081	0	0	0	0	0
619	2.1492	1.74713	1.68127	1.89183	1.60153	0	0	0	0	0
620	0.8134	1.6827	1.4643	1.45949	1.48599	0	0	0	0	0
621	2.0383	1.82756	1.6078	1.71182	1.52524	0	0	0	0	0
622	2.5276	1.79831	1.83775	2.08823	1.84408	0	0	1	0	1
623	0.677	1.51669	1.54756	1.51778	1.76198	0	0	0	0	0
624	0.3767	1.40296	1.25485	1.01297	1.20287	0	0	0	0	0
625	2.5021	1.58347	1.56666	1.61912	1.21938	0	0	0	0	0
626	2.2992	1.6049	1.7498	1.92649	1.73633	0	0	0	0	0
627	0.5343	1.56503	1.44592	1.35054	1.70293	0	0	0	0	0
628	1.3591	1.468	1.42422	1.3364	1.37848	0	0	0	0	0
629	0.8002	1.22123	1.26821	1.08535	1.09431	0	0	0	0	0
630	1.3817	1.3219	1.29658	1.18071	1.09714	0	0	0	0	0
631	1.5528	1.48991	1.36064	1.32178	1.26199	0	0	0	0	0
632	1.5352	1.35179	1.40428	1.40786	1.43463	0	0	0	0	0
633	0.1129	1.03946	1.08143	0.841988	1.14507	0	0	0	0	0
634	1.8515	1.22763	1.27395	1.23875	1.08059	0	0	0	0	0
635	1.24	1.21061	1.26546	1.2327	1.20634	0	0	0	0	0
636	2.2359	1.41571	1.50807	1.66546	1.56607	0	0	0	0	0
637	1.5518	1.44001	1.519	1.64524	1.73423	0	0	0	0	0
638	2.3392	1.55236	1.72405	1.97252	1.91128	0	0	0	0	0
639	1.6426	1.5677	1.70369	1.87477	1.92733	0	0	0	0	0
640	2.1929	1.86484	1.82599	2.04603	1.9678	0	0	1	0	1	Region A
641	0.3401	1.64893	1.45452	1.34094	1.56982	0	0	0	0	0
642	0.6694	1.56741	1.25824	1.02585	1.05119	0	0	0	0	0
643	0.1541	1.27001	0.982205	0.600883	0.596326	0	0	0	0	0
644	0.4946	1.11899	0.860303	0.482886	0.423286	0	0	0	0	0
645	1.6713	1.02357	1.06305	0.932051	0.727598	0	0	0	0	0
646	0.6074	0.875686	0.949139	0.765454	0.940075	0	0	0	0	0
647	0.1317	0.581229	0.74478	0.453745	0.744869	0	0	0	0	0
648	2.1712	0.842814	1.10138	1.15056	0.926339	0	0	0	0	0
649	2.5021	1.10463	1.45156	1.75108	1.58119	0	0	0	0	0
650	0.1982	1.11093	1.13822	1.12786	1.5822	0	0	0	0	0
651	0.4475	1.1042	0.965542	0.828256	1.03483	0	0	0	0	0
652	1.9235	1.14023	1.20503	1.28168	0.969048	0	0	0	0	0
653	2.1929	1.36673	1.452	1.69471	1.46739	0	0	0	0	0
654	1.975	1.63006	1.58275	1.86285	1.8873	0	0	0	0	0
655	0.0142	1.32191	1.19061	1.10658	1.49291	0	0	0	0	0
656	1.1482	1.1285	1.18001	1.10904	1.0372	0	0	0	0	0
657	0.602	1.18619	1.03551	0.8739	0.796742	0	0	0	0	0
658	0.4048	1.18009	0.87783	0.638367	0.662796	0	0	0	0	0
659	2.3321	1.23846	1.2414	1.33448	1.01979	0	0	0	0	0
660	1.9526	1.20413	1.4192	1.62236	1.56157	0	0	0	0	0
661	0.6223	1.01089	1.21997	1.22292	1.55085	0	0	0	0	0
662	1.2429	1.18641	1.22571	1.23222	1.27642	0	0	0	0	0
663	0.6762	1.11899	1.08833	0.990181	1.00879	0	0	0	0	0
664	2.1492	1.34001	1.35355	1.47885	1.223	0	0	0	0	0
665	2.1016	1.58241	1.54056	1.7748	1.65268	0	0	0	0	0
666	1.7618	1.50094	1.59587	1.81303	1.88842	0	0	0	0	0
667	2.2839	1.54827	1.76788	2.05975	2.00464	0	0	1	1	2	Region B
668	0.997	1.6018	1.57516	1.64953	1.79258	0	0	0	0	0
669	1.0534	1.57473	1.44472	1.40266	1.43017	0	0	0	0	0
670	2.2839	1.8044	1.65451	1.78032	1.47726	0	0	0	0	0
671	1.9092	1.77011	1.71819	1.86029	1.75306	0	0	0	0	0
672	0.5968	1.55514	1.43784	1.33416	1.5782	0	0	0	0	0
673	0.1144	1.3198	1.10698	0.781075	0.966328	0	0	0	0	0
674	0.7323	1.09814	1.01331	0.698629	0.587966	0	0	0	0	0
675	0.5749	1.03784	0.903707	0.585495	0.5362	0	0	0	0	0
676	0.4609	0.9532	0.793005	0.47132	0.548091	0	0	0	0	0
677	0	0.626929	0.594754	0.204801	0.389336	0	0	0	0	0
678	0	0.354186	0.446066	0.0420847	0.180316	0	0	0	0	0
679	0	0.268929	0.334549	-0.0520737	0.048658	0	0	0	0	0
680	0	0.252586	0.250912	-0.101783	0.00699932	0	0	0	0	0
681	0	0.147971	0.188184	-0.123383	0.000508639	0	0	0	0	0
682	0.0201	0.0687143	0.146163	-0.119028	0.00526147	0	0	0	0	0
683	0.2876	0.0439571	0.181522	0.00914824	0.0825997	0	0	0	0	0
684	0.4176	0.103614	0.240542	0.155526	0.22252	0	0	0	0	0
685	0.7117	0.205286	0.358331	0.382912	0.419739	0	0	0	0	0
686	1.4997	0.419529	0.643673	0.876115	0.793466	0	0	0	0	0
687	1.1219	0.5798	0.76323	1.02723	1.08344	0	0	0	0	0
688	0.7779	0.690929	0.766898	0.967647	1.08452	0	0	0	0	0
689	0.3008	0.731029	0.650373	0.713542	0.804416	0	0	0	0	0
690	0.5241	0.764814	0.618805	0.642505	0.57167	0	0	0	0	0
691	0	0.705157	0.464104	0.365853	0.360406	0	0	0	0	0
692	-0.2919	0.561786	0.275103	0.0596642	0.0986271	0	0	0	0	0
693	1.2732	0.529429	0.524627	0.550191	0.272633	0	0	0	0	0
694	2.5544	0.734071	1.03207	1.43183	1.07741	0	0	0	0	0
695	0.5664	0.703857	0.915653	1.12816	1.41737	0	0	0	0	0
696	1.1335	0.822814	0.970115	1.17034	1.28177	0	0	0	0	0
697	0.5701	0.829386	0.870111	0.945276	0.962096	0	0	0	0	0
698	0.3895	0.885029	0.749958	0.716218	0.697752	0	0	0	0	0
699	1.3044	1.11307	0.888569	0.967221	0.744529	0	0	0	0	0
700	1.8603	1.19694	1.1315	1.37269	1.14402	0	0	0	0	0
701	0.9631	0.969614	1.0894	1.23872	1.33512	0	0	0	0	0
702	0.353	0.939129	0.905301	0.879213	1.05925	0	0	0	0	0
703	0.7969	0.891043	0.878201	0.83831	0.771774	0	0	0	0	0
704	3.573	1.32003	1.5519	2.02726	1.43493	0	0	1	0	1	Region C
705	0.3459	1.3138	1.2504	1.38079	1.68992	0	0	0	0	0
706	0.4583	1.19293	1.05238	1.00165	1.25699	0	0	0	0	0
707	2.1535	1.23481	1.32766	1.49607	1.14573	0	0	0	0	0
708	0.3294	1.14429	1.07809	1.01723	1.09684	0	0	0	0	0
709	1.0191	1.23944	1.06334	1.00664	1.00003	0	0	0	0	0
710	1.6469	1.36087	1.20923	1.27612	1.09291	0	0	0	0	0
711	0.1679	0.874429	0.9489	0.803815	0.988797	0	0	0	0	0
712	0.1192	0.842043	0.741475	0.477093	0.619136	0	0	0	0	0
713	1.4002	0.9766	0.906156	0.831381	0.611209	0	0	0	0	0
714	0.3273	0.715714	0.761442	0.596825	0.68229	0	0	0	0	0
715	0.2621	0.7061	0.636607	0.419517	0.57137	0	0	0	0	0
716	0.417	0.620086	0.581705	0.377711	0.41613	0	0	0	0	0
717	0.9842	0.525414	0.682329	0.604801	0.530039	0	0	0	0	0
718	0.2391	0.535586	0.571522	0.430271	0.570607	0	0	0	0	0
719	0.2135	0.549057	0.482016	0.308949	0.442674	0	0	0	0	0
720	0.6228	0.438	0.517212	0.413809	0.396611	0	0	0	0	0
721	0.2421	0.425829	0.448434	0.319298	0.388214	0	0	0	0	0
722	0.4369	0.4508	0.445551	0.346536	0.390505	0	0	0	0	0
723	0.3092	0.4354	0.411463	0.311636	0.365605	0	0	0	0	0
724	0.3014	0.337857	0.383947	0.28844	0.338891	0	0	0	0	0
725	0.065	0.312986	0.30421	0.172778	0.253023	0	0	0	0	0
726	0.5882	0.366514	0.375208	0.329881	0.289669	0	0	0	0	0
727	0	0.277543	0.281406	0.17706	0.269381	0	0	0	0	0
728	0	0.242957	0.211054	0.080031	0.163586	0	0	0	0	0
729	0	0.180543	0.158291	0.0204506	0.0522019	0	0	0	0	0
730	0.1189	0.153357	0.148443	0.0376772	0.0392207	0	0	0	0	0
731	0.4369	0.172714	0.220557	0.191569	0.159388	0	0	0	0	0
732	0.2171	0.194443	0.219693	0.197303	0.252249	0	0	0	0	0
733	0.7887	0.223086	0.361945	0.451841	0.411813	0	0	0	0	0
734	0.2315	0.256157	0.329334	0.372297	0.453622	0	0	0	0	0
735	0.362	0.307871	0.3375	0.375848	0.412366	0	0	0	0	0
736	-0.0742	0.297271	0.234575	0.186142	0.249208	0	0	0	0	0
737	1.332	0.470571	0.508931	0.678374	0.445176	0	0	0	0	0
738	0.1109	0.424	0.409424	0.461875	0.546722	0	0	0	0	0
739	0.1478	0.4141	0.344018	0.334301	0.426664	0	0	0	0	0
740	0.5017	0.3731	0.383438	0.405717	0.330287	0	0	0	0	0
741	0.2345	0.373529	0.346204	0.334987	0.316654	0	0	0	0	0
742	0.1208	0.339071	0.289853	0.239177	0.266471	0	0	0	0	0
743	0.2464	0.384871	0.27899	0.232835	0.216647	0	0	0	0	0
744	0.4528	0.259271	0.322442	0.320416	0.269864	0	0	0	0	0
745	1.8674	0.5102	0.708682	0.996841	0.736246	0	0	0	0	0
746	0.3084	0.533143	0.608611	0.749678	0.925282	0	0	0	0	0
747	0.9496	0.597129	0.693858	0.863594	0.89384	0	0	0	0	0
748	0.3728	0.616886	0.613594	0.680697	0.703755	0	0	0	0	0
749	0.3192	0.645229	0.539995	0.535124	0.524428	0	0	0	0	0
750	0.5877	0.693986	0.551922	0.557213	0.45935	0	0	0	0	0
751	0.1157	0.645829	0.442866	0.365043	0.380649	0	0	0	0	0
752	0.4221	0.439357	0.437675	0.375414	0.34084	0	0	0	0	0
753	1.6481	0.630743	0.740281	0.92054	0.674902	0	0	0	0	0
754	0.297	0.537514	0.629461	0.68154	0.826898	0	0	0	0	0
755	2.1569	0.792386	1.01132	1.33677	1.14332	0	0	0	0	0
756	0.8464	0.8677	0.97009	1.18326	1.25955	0	0	0	0	0
757	0.8864	0.910371	0.949168	1.09335	1.1617	0	0	0	0	0
758	0.9616	1.03121	0.952276	1.06274	0.998334	0	0	0	0	0
759	1.4552	1.1788	1.07801	1.25516	1.0766	0	0	0	0	0
760	0.6337	1.03389	0.96693	1.01649	1.05512	0	0	0	0	0
761	0.3502	1.04149	0.812748	0.734277	0.806241	0	0	0	0	0
762	2.6484	1.1117	1.27166	1.55699	1.1285	0	0	0	0	0
763	0.964	1.1285	1.19475	1.35106	1.41651	0	0	0	0	0
764	0.7013	1.10206	1.07138	1.0961	1.27765	0	0	0	0	0
765	0.8965	1.09276	1.02766	1.01341	0.984604	0	0	0	0	0
766	1.685	1.12559	1.192	1.30456	1.08073	0	0	0	0	0
767	0.5883	1.1191	1.04107	1.0123	1.09895	0	0	0	0	0
768	0.2509	1.10491	0.84353	0.673792	0.81513	0	0	0	0	0
769	2.3321	1.05973	1.21567	1.36748	1.01556	0	0	0	0	0
770	0.7033	1.02249	1.08758	1.10536	1.20261	0	0	0	0	0
771	0.564	1.00287	0.956684	0.87185	1.05213	0	0	0	0	0
772	0.9074	1.00443	0.944363	0.871497	0.838898	0	0	0	0	0
773	0.6041	0.850014	0.859297	0.740848	0.73997	0	0	0	0	0
774	0.5454	0.843886	0.780823	0.63313	0.667615	0	0	0	0	0
775	0.4538	0.872871	0.699067	0.526981	0.568681	0	0	0	0	0
776	1.1623	0.705757	0.814876	0.772667	0.681943	0	0	0	0	0
777	1.7399	0.853843	1.04613	1.18792	1.06669	0	0	0	0	0
778	0.5264	0.848471	0.916199	0.925088	1.14346	0	0	0	0	0
779	0.5935	0.803629	0.835524	0.781685	0.914609	0	0	0	0	0
780	1.6861	0.9582	1.04817	1.16727	0.968084	0	0	0	0	0
781	1.1623	1.04633	1.0767	1.18743	1.16406	0	0	0	0	0
782	0.9393	1.11569	1.04235	1.09963	1.18331	0	0	0	0	0
783	1.3204	1.13827	1.11186	1.20696	1.15644	0	0	0	0	0
784	0.468	0.956571	0.950897	0.901495	0.989158	0	0	0	0	0
785	0.642	0.973086	0.873673	0.778703	0.787486	0	0	0	0	0
786	0.3536	0.938814	0.743655	0.574914	0.584856	0	0	0	0	0
787	0.8929	0.8255	0.780966	0.682394	0.593442	0	0	0	0	0
788	0.5627	0.739843	0.7264	0.611545	0.638909	0	0	0	0	0
789	0.8292	0.724114	0.7521	0.685234	0.701269	0	0	0	0	0
790	0.6059	0.622043	0.71555	0.637988	0.700164	0	0	0	0	0
791	1.6292	0.787929	0.943962	1.0571	0.931064	0	0	0	0	0
792	1.1337	0.858171	0.991397	1.11183	1.1481	0	0	0	0	0
793	1.471	1.0178	1.1113	1.29155	1.3004	0	0	0	0	0
794	1.4213	1.09329	1.1888	1.38211	1.37109	0	0	0	0	0
795	0.3655	1.06511	0.982974	0.973589	1.13589	0	0	0	0	0
796	2.1929	1.25993	1.28546	1.50528	1.22542	0	0	0	0	0
797	2.1535	1.48101	1.50247	1.83009	1.62792	0	0	0	0	0
798	0.8738	1.3731	1.3453	1.47314	1.66411	0	0	0	0	0
799	1.3286	1.40094	1.34112	1.43388	1.43419	0	0	0	0	0
800	2.0962	1.49026	1.52989	1.74103	1.49261	0	0	0	0	0
801	0.7126	1.38901	1.32557	1.33068	1.42989	0	0	0	0	0
802	0.7116	1.43846	1.17208	1.06079	1.13048	0	0	0	0	0
803	0.9024	1.2541	1.10466	0.97063	0.890375	0	0	0	0	0
804	0.2143	0.977071	0.882069	0.614605	0.673599	0	0	0	0	0
805	0.533	0.928386	0.794802	0.528754	0.528958	0	0	0	0	0
806	1.0935	0.8948	0.869476	0.725946	0.630809	0	0	0	0	0
807	-0.0064	0.594429	0.650507	0.378633	0.581089	0	0	0	0	0
808	1.5497	0.714014	0.875305	0.839998	0.737271	0	0	0	0	0
809	1.0183	0.757829	0.911054	0.911385	0.95011	0	0	0	0	0
810	2.2642	0.952371	1.24934	1.5033	1.39365	0	0	0	0	0
811	1.069	1.07447	1.20426	1.36091	1.5328	0	0	0	0	0
812	1.766	1.25061	1.34469	1.56751	1.56374	0	0	0	0	0
813	1.2149	1.26796	1.31224	1.45502	1.47295	0	0	0	0	0
814	2.1929	1.58214	1.53241	1.80462	1.61546	0	0	0	0	0
815	0.674	1.45704	1.31781	1.36101	1.48903	0	0	0	0	0
816	0.8336	1.43066	1.19675	1.13837	1.17432	0	0	0	0	0
817	2.0258	1.3966	1.40402	1.51567	1.22704	0	0	0	0	0
818	1.7197	1.48956	1.48294	1.62587	1.51922	0	0	0	0	0
819	0.689	1.3357	1.28445	1.24279	1.43992	0	0	0	0	0
820	0.697	1.26171	1.13759	0.996195	1.07786	0	0	0	0	0
821	1.2684	1.12964	1.17029	1.08877	0.951099	0	0	0	0	0
822	1.7601	1.2848	1.31774	1.36719	1.20441	0	0	0	0	0
823	1.2303	1.34147	1.29588	1.31657	1.38666	0	0	0	0	0
824	0.9566	1.18873	1.21106	1.16297	1.2925	0	0	0	0	0
825	1.0669	1.09547	1.17502	1.11192	1.13043	0	0	0	0	0
826	1.1188	1.15687	1.16097	1.1031	1.0756	0	0	0	0	0
827	0.7526	1.16481	1.05887	0.938904	0.997893	0	0	0	0	0
828	0.9444	1.11853	1.03026	0.918814	0.928767	0	0	0	0	0
829	1.2531	1.0461	1.08597	1.04417	0.991726	0	0	0	0	0
830	0.7787	0.981586	1.00915	0.920189	1.00337	0	0	0	0	0
831	1.0141	0.9898	1.01039	0.944595	0.97824	0	0	0	0	0
832	0.3503	0.887429	0.845366	0.672255	0.798997	0	0	0	0	0
833	0.0505	0.734814	0.646649	0.367779	0.495494	0	0	0	0	0
834	0.1671	0.651171	0.526762	0.227694	0.253995	0	0	0	0	0
835	1.5661	0.739986	0.786596	0.757171	0.529909	0	0	0	0	0
836	0.2233	0.592871	0.645772	0.518085	0.70208	0	0	0	0	0
837	0.3068	0.525457	0.561029	0.401707	0.588298	0	0	0	0	0
838	1.1942	0.551186	0.719322	0.718549	0.623455	0	0	0	0	0
839	0.6139	0.588843	0.692966	0.67262	0.731177	0	0	0	0	0
840	1.4669	0.791186	0.88645	1.0163	0.956796	0	0	0	0	0
841	0.858	0.889886	0.879337	0.971393	1.04456	0	0	0	0	0
842	0.4897	0.736114	0.781928	0.777913	0.903649	0	0	0	0	0
843	1.9279	0.979629	1.06842	1.28028	1.04811	0	0	0	0	0
844	2.1984	1.24986	1.35092	1.72168	1.52277	0	0	0	0	0
845	0.8648	1.2028	1.22939	1.41631	1.61251	0	0	0	0	0
846	0.1499	1.13651	0.959515	0.897306	1.11317	0	0	0	0	0
847	2.7323	1.31729	1.40271	1.68845	1.21256	0	0	0	0	0
848	0.9559	1.33127	1.29101	1.42154	1.42504	0	0	0	0	0
849	1.3502	1.4542	1.30581	1.4148	1.45243	0	0	0	0	0
850	2.0838	1.47647	1.5003	1.72792	1.54144	0	0	0	0	0
851	1.7705	1.41534	1.56785	1.78923	1.71981	0	0	0	0	0
852	1.9297	1.56747	1.65832	1.89219	1.84704	0	0	0	0	0
853	1.1932	1.71651	1.54204	1.63024	1.70039	0	0	0	0	0
854	1.1671	1.49291	1.4483	1.44415	1.44101	0	0	0	0	0
855	1.161	1.52221	1.37648	1.31949	1.24771	0	0	0	0	0
856	0.3465	1.37883	1.11898	0.883125	0.96419	0	0	0	0	0
857	1.0374	1.22934	1.09859	0.906397	0.823757	0	0	0	0	0
858	1.1018	1.13381	1.09939	0.95585	0.886661	0	0	0	0	0
859	0.3906	0.913943	0.922193	0.68164	0.834898	0	0	0	0	0
860	0.1357	0.762871	0.725569	0.397687	0.565925	0	0	0	0	0
861	0.9349	0.7297	0.777902	0.57124	0.507128	0	0	0	0	0
862	0.5663	0.644743	0.725002	0.53033	0.585467	0	0	0	0	0
863	0.0974	0.609157	0.568101	0.304422	0.500975	0	0	0	0	0
864	0.4727	0.528486	0.544251	0.328604	0.391089	0	0	0	0	0
865	1.1021	0.528529	0.683713	0.626574	0.553124	0	0	0	0	0
866	0.8197	0.589829	0.71771	0.700353	0.769551	0	0	0	0	0
867	0.8196	0.687529	0.743182	0.749269	0.853037	0	0	0	0	0
868	0.7133	0.655871	0.735712	0.734674	0.810815	0	0	0	0	0
869	0.8351	0.694271	0.760559	0.778416	0.787118	0	0	0	0	0
870	0.3076	0.7243	0.647319	0.575782	0.664424	0	0	0	0	0
871	0.2376	0.690714	0.544889	0.414414	0.469751	0	0	0	0	0
872	0.565	0.613986	0.549917	0.455831	0.400258	0	0	0	0	0
873	0.5742	0.578914	0.555988	0.489977	0.463578	0	0	0	0	0
874	1.9863	0.745586	0.913566	1.13224	0.907614	0	0	0	0	0
875	0.1803	0.669443	0.730249	0.756768	0.997635	0	0	0	0	0
876	1.3167	0.738243	0.876862	1.00671	0.98742	0	0	0	0	0
877	1.1491	0.858457	0.944922	1.09335	1.02346	0	0	0	0	0
878	0.5422	0.901971	0.844241	0.880054	0.96147	0	0	0	0	0
879	2.2503	1.14273	1.19576	1.48625	1.20978	0	0	0	0	0
880	2.5021	1.41814	1.52234	1.98515	1.75987	0	0	0	0	0
881	1.5587	1.35706	1.53143	1.88536	2.00043	0	0	0	1	1	Region D
882	1.0358	1.47927	1.40752	1.58004	1.71386	0	0	0	0	0
883	0.9855	1.43196	1.30202	1.35227	1.30242	0	0	0	0	0
884	1.42	1.47066	1.33151	1.39133	1.18391	0	0	0	0	0
885	0.4603	1.45896	1.11371	0.995218	1.02608	0	0	0	0	0
886	0.476	1.20549	0.954282	0.745843	0.76946	0	0	0	0	0
887	0.5088	0.920729	0.842912	0.603054	0.569938	0	0	0	0	0
888	1.3594	0.892257	0.972034	0.888982	0.731048	0	0	0	0	0
889	0.6636	0.839086	0.894925	0.774805	0.867056	0	0	0	0	0
890	0.2584	0.735214	0.735794	0.526355	0.72322	0	0	0	0	0
891	2.2658	0.856043	1.1183	1.24809	0.986903	0	0	0	0	0
892	2.5021	1.14773	1.46425	1.82106	1.65047	0	0	0	0	0
893	0.1553	1.10191	1.13701	1.15919	1.60711	0	0	0	0	0
894	0.368	1.0818	0.944757	0.817204	1.00792	0	0	0	0	0
895	0.9272	1.02006	0.940368	0.841411	0.66944	0	0	0	0	0
896	1.187	1.09483	1.00203	0.974052	0.805333	0	0	0	0	0
897	1.876	1.32591	1.22052	1.36341	1.21518	0	0	0	0	0
898	0.7434	1.10843	1.10124	1.11895	1.29595	0	0	0	0	0
899	0.2148	0.781671	0.87963	0.726703	0.941532	0	0	0	0	0
900	1.1872	0.929086	0.956522	0.899496	0.764522	0	0	0	0	0
901	0.4681	0.943386	0.834417	0.700068	0.716966	0	0	0	0	0
902	0.4367	0.873314	0.734988	0.559654	0.630869	0	0	0	0	0
903	0.2186	0.734971	0.605891	0.377568	0.450349	0	0	0	0	0
904	0.5303	0.542729	0.586993	0.401578	0.391826	0	0	0	0	0
905	1.0282	0.583414	0.697295	0.64096	0.570586	0	0	0	0	0
906	0.4791	0.621171	0.642746	0.559583	0.676147	0	0	0	0	0
907	0.4508	0.515971	0.59476	0.496398	0.61576	0	0	0	0	0
908	1.1383	0.611714	0.730645	0.758787	0.688427	0	0	0	0	0
909	2.132	0.8539	1.08098	1.36484	1.15886	0	0	0	0	0
910	0.3004	0.865586	0.885838	0.952374	1.2252	0	0	0	0	0
911	0.5454	0.867743	0.800728	0.786798	0.917046	0	0	0	0	0
912	0.6754	0.817343	0.769396	0.73545	0.660981	0	0	0	0	0
913	0.7629	0.857886	0.767772	0.741094	0.652408	0	0	0	0	0
914	0.6284	0.883257	0.732929	0.686788	0.681209	0	0	0	0	0
915	0.2053	0.749971	0.601022	0.467486	0.55575	0	0	0	0	0
916	0.9117	0.575643	0.678691	0.636792	0.555138	0	0	0	0	0
917	0.2842	0.573329	0.580069	0.474677	0.536846	0	0	0	0	0
918	0.8962	0.623443	0.659101	0.639332	0.605993	0	0	0	0	0
919	0.6495	0.619743	0.656701	0.640074	0.6637	0	0	0	0	0
920	0.8215	0.628114	0.697901	0.71633	0.730223	0	0	0	0	0
921	0.3203	0.5841	0.603501	0.546522	0.645003	0	0	0	0	0
922	1.5885	0.7817	0.84975	0.991704	0.818363	0	0	0	0	0
923	1.2133	0.824786	0.940638	1.11527	1.07956	0	0	0	0	0
924	0.6581	0.8782	0.870003	0.948001	1.08294	0	0	0	0	0
925	0.7983	0.864214	0.852078	0.897131	0.915652	0	0	0	0	0
926	0.4551	0.836443	0.752833	0.71219	0.718564	0	0	0	0	0
927	2.1929	1.03236	1.11285	1.35238	1.02724	0	0	0	0	0
928	0.929	1.11931	1.06689	1.21206	1.26672	0	0	0	0	0
929	0.2561	0.928971	0.864191	0.82105	1.04003	0	0	0	0	0
930	0.7902	0.868529	0.845693	0.799464	0.742161	0	0	0	0	0
931	0.9987	0.917186	0.883945	0.877962	0.736303	0	0	0	0	0
932	0.6589	0.897271	0.827684	0.781001	0.791583	0	0	0	0	0
933	0.5047	0.904357	0.746938	0.651366	0.71348	0	0	0	0	0
934	0.4222	0.6514	0.665753	0.533186	0.569912	0	0	0	0	0
935	1.0063	0.662443	0.75089	0.715317	0.624956	0	0	0	0	0
936	2.4554	0.976629	1.17702	1.46993	1.18368	0	0	0	0	0
937	1.4991	1.0779	1.25754	1.53762	1.6228	0	0	0	0	0
938	1.2051	1.10739	1.24443	1.44465	1.61322	0	0	0	0	0
939	2.1599	1.32181	1.4733	1.79512	1.63564	0	0	0	0	0
940	1.4667	1.45924	1.47165	1.71178	1.6755	0	0	0	0	0
941	1.6173	1.62997	1.50806	1.71547	1.66563	0	0	0	0	0
942	2.2059	1.80134	1.68252	1.96892	1.7728	0	0	0	0	0
943	0.1056	1.46566	1.28829	1.20742	1.43865	0	0	0	0	0
944	0.7933	1.36483	1.16454	1.01108	0.984938	0	0	0	0	0
945	0.5038	1.26464	0.999357	0.760369	0.67293	0	0	0	0	0
946	2.5097	1.31461	1.37694	1.48089	1.09283	0	0	0	0	0
947	1.1913	1.27527	1.33053	1.37369	1.46017	0	0	0	0	0
948	1.1567	1.20947	1.28707	1.28685	1.46003	0	0	0	0	0
949	2.3302	1.22723	1.54786	1.74327	1.57968	0	0	0	0	0
950	1.6336	1.44551	1.56929	1.73193	1.74413	0	0	0	0	0
951	0.5678	1.4133	1.31892	1.25312	1.49073	0	0	0	0	0
952	3.573	1.85176	1.88244	2.25573	1.79143	0	0	1	0	1	Region E
953	0.9621	1.63067	1.65235	1.75976	1.92001	0	0	0	0	0
954	0.9668	1.5986	1.48097	1.43298	1.621	0	0	0	0	0
955	2.4177	1.77874	1.71515	1.8548	1.56519	0	0	0	0	0
956	0.8318	1.56469	1.49431	1.43342	1.51329	0	0	0	0	0
957	0.6797	1.42841	1.29066	1.09225	1.22223	0	0	0	0	0
958	2.5544	1.71221	1.60659	1.69474	1.36344	0	0	0	0	0
959	0.9244	1.33384	1.43605	1.37424	1.48719	0	0	0	0	0
960	0.4577	1.26179	1.19146	0.961667	1.20697	0	0	0	0	0
961	2.1565	1.43174	1.43272	1.44132	1.20787	0	0	0	0	0
962	0.6965	1.18586	1.24866	1.11707	1.22955	0	0	0	0	0
963	2.1606	1.37569	1.47665	1.54894	1.44374	0	0	0	0	0
964	2.1492	1.58561	1.64479	1.82511	1.75052	0	0	0	0	0
965	0.9393	1.35489	1.46841	1.47138	1.70891	0	0	0	0	0
966	1.4236	1.4262	1.45721	1.45103	1.48503	0	0	0	0	0
967	0.9293	1.49357	1.32523	1.22162	1.24062	0	0	0	0	0
968	0.2701	1.22409	1.06145	0.785899	0.905283	0	0	0	0	0
969	0.2798	1.16456	0.866037	0.512815	0.555862	0	0	0	0	0
970	1.7026	1.09913	1.07518	0.967117	0.721295	0	0	0	0	0
971	2.5021	1.14954	1.43191	1.61841	1.40485	0	0	0	0	0
972	1.5844	1.2417	1.47003	1.6385	1.82901	0	0	0	0	0
973	0.9111	1.16849	1.3303	1.35185	1.63898	0	0	0	0	0
974	1.0956	1.19224	1.27162	1.24378	1.283	0	0	0	0	0
975	0.5666	1.2346	1.09537	0.942294	0.971855	0	0	0	0	0
976	2.0567	1.48844	1.3357	1.40115	1.13933	0	0	0	0	0
977	0.3752	1.29881	1.09558	0.964565	1.12971	0	0	0	0	0
978	3.7194	1.47271	1.75153	2.14524	1.71344	0	0	1	0	1	Region F
979	0.1508	1.26791	1.35135	1.34649	1.7255	0	0	0	0	0
980	0	1.13776	1.01351	0.756492	1.08867	0	0	0	0	0
981	0.1937	1.00891	0.808559	0.462079	0.419575	0	0	0	0	0
982	-0.0682	0.918229	0.589369	0.165117	0.120074	0	0	0	0	0
983	0.2252	0.656586	0.498327	0.111856	0.089614	0	0	0	0	0
984	0.7673	0.7126	0.56557	0.32615	0.284297	0	0	0	0	0
985	0.9859	0.3221	0.670653	0.569899	0.601746	0	0	0	0	0
986	2.5544	0.665471	1.14159	1.41923	1.25671	0	0	0	0	0
987	0.3609	0.717029	0.946417	1.00827	1.38308	0	0	0	0	0
988	1.7422	0.938243	1.14536	1.34096	1.3531	0	0	0	0	0
989	0.3568	0.998957	0.948222	0.947064	1.07929	0	0	0	0	0
990	0.2185	0.998	0.765792	0.6281	0.713521	0	0	0	0	0
991	2.3018	1.21721	1.14979	1.33453	0.934573	0	0	0	0	0
992	0.5995	1.16201	1.01222	1.04759	1.1359	0	0	0	0	0
993	0.4998	0.8685	0.884115	0.814564	0.98241	0	0	0	0	0
994	0.6491	0.909671	0.825361	0.729132	0.716936	0	0	0	0	0
995	0.2734	0.699843	0.687371	0.511706	0.530196	0	0	0	0	0
996	0.2436	0.683671	0.576428	0.361473	0.389899	0	0	0	0	0
997	0.0504	0.659657	0.444921	0.185074	0.240107	0	0	0	0	0
998	0.0088	0.332086	0.335891	0.059233	0.118037	0	0	0	0	0
999	1.0018	0.389557	0.502368	0.419733	0.303401	0	0	0	0	0
1000	1.1213	0.478343	0.657101	0.711174	0.680222	0	0	0	0	0
1001	0.9218	0.5173	0.723276	0.813462	0.925923	0	0	0	0	0
1002	3.7194	1.00959	1.47231	2.10172	1.69706	0	0	1	0	1	Region G
1003	0.5972	1.0601	1.25353	1.56151	1.90832	0	0	0	0	0
1004	1.5765	1.27811	1.33427	1.62581	1.70296	0	0	0	0	0
1005	0.4181	1.33659	1.10523	1.1521	1.19499	0	0	0	0	0
1006	1.849	1.45761	1.29117	1.46578	1.15526	0	0	0	0	0
1007	1.227	1.47271	1.27513	1.39406	1.27448	0	0	0	0	0
1008	0.1443	1.36164	0.992422	0.869586	1.04097	0	0	0	0	0
1009	-0.1627	0.807057	0.703641	0.394929	0.499704	0	0	0	0	0
1010	1.1551	0.886757	0.816506	0.66962	0.410066	0	0	0	0	0
1011	1.2316	0.837486	0.92028	0.887945	0.745372	0	0	0	0	0
1012	0.0234	0.7811	0.69606	0.503644	0.760624	0	0	0	0	0
1013	0.0836	0.5289	0.542945	0.283797	0.449976	0	0	0	0	0
1014	1.5698	0.577871	0.799659	0.797833	0.569637	0	0	0	0	0
1015	-0.1478	0.536143	0.562794	0.383776	0.594812	0	0	0	0	0
1016	0.0318	0.563929	0.430045	0.196221	0.371061	0	0	0	0	0
1017	1.2976	0.584286	0.646934	0.634232	0.449204	0	0	0	0	0
1018	0.5647	0.489014	0.626376	0.60143	0.653352	0	0	0	0	0
1019	0.5505	0.564314	0.607407	0.574471	0.697214	0	0	0	0	0
1020	1.0014	0.695429	0.705905	0.755077	0.728719	0	0	0	0	0
1021	1.7003	0.714071	0.954504	1.17783	1.03127	0	0	0	0	0
1022	0.3812	0.789643	0.811178	0.871179	1.05804	0	0	0	0	0
1023	2.1929	1.09837	1.15661	1.46068	1.25427	0	0	0	0	0
1024	1.0323	1.06047	1.12553	1.33028	1.35656	0	0	0	0	0
1025	0.1495	1.00116	0.881523	0.852078	1.05752	0	0	0	0	0
1026	2.5306	1.28403	1.29379	1.58091	1.18293	0	0	0	0	0
1027	0.9457	1.27607	1.20677	1.35684	1.35915	0	0	0	0	0
1028	0.3776	1.08711	0.999477	0.956561	1.14445	0	0	0	0	0
1029	0.0977	1.04661	0.774033	0.572763	0.636979	0	0	0	0	0
1030	0.521	0.807771	0.710775	0.512378	0.388323	0	0	0	0	0
1031	2.0709	0.956143	1.05081	1.15703	0.810448	0	0	0	0	0
1032	0.334	0.9825	0.871604	0.816873	1.0179	0	0	0	0	0
1033	2.3496	0.956643	1.2411	1.47718	1.32596	0	0	0	0	0
1034	0.1931	0.849129	0.979103	0.959659	1.20934	0	0	0	0	0
1035	1.7681	1.04777	1.17635	1.30971	1.20505	0	0	0	0	0
1036	0.2342	1.06727	0.940814	0.864176	0.98792	0	0	0	0	0
1037	2.0843	1.2906	1.22669	1.38361	1.14283	0	0	0	0	0
1038	0.3226	1.04084	1.00066	0.948842	1.08876	0	0	0	0	0
1039	3.573	1.50356	1.64375	2.08719	1.64239	0	0	1	0	1	Motif 6
1040	2.3321	1.50106	1.81584	2.27749	2.22417	0	0	1	1	2
1041	2.519	1.83333	1.99163	2.46971	2.52478	0	0	1	1	2
1042	1.1803	1.74936	1.7888	1.99523	2.18147	0	0	0	1	1
1043	1.6374	1.94981	1.75095	1.87739	1.78077	0	0	0	0	0
1044	1.7012	1.89509	1.73851	1.82401	1.62278	0	0	0	0	0
1045	1.0892	2.0046	1.57618	1.51856	1.49179	1	0	0	0	1
1046	1.0999	1.6513	1.45711	1.3246	1.30197	0	0	0	0	0
1047	0.8377	1.43781	1.30226	1.08673	1.08838	0	0	0	0	0
1048	1.917	1.35181	1.45594	1.40956	1.22224	0	0	0	0	0
1049	0.5722	1.26494	1.23501	1.03452	1.20213	0	0	0	0	0
1050	0.695	1.13031	1.10001	0.848389	0.985949	0	0	0	0	0
1051	0.7068	0.988257	1.0017	0.739265	0.774356	0	0	0	0	0
1052	1.4312	1.03711	1.10908	0.992779	0.897901	0	0	0	0	0
1053	0.4494	0.944186	0.944159	0.733245	0.910919	0	0	0	0	0
1054	0.3329	0.872071	0.791344	0.518548	0.701022	0	0	0	0	0
1055	0.6708	0.694043	0.761208	0.534009	0.552178	0	0	0	0	0
1056	0.3997	0.6694	0.670831	0.432649	0.503277	0	0	0	0	0
1057	0.6444	0.662171	0.664223	0.480631	0.530258	0	0	0	0	0
1058	0.7716	0.671429	0.691067	0.573506	0.611558	0	0	0	0	0
1059	0.3229	0.5131	0.599026	0.441823	0.587264	0	0	0	0	0
1060	0.4836	0.517986	0.570169	0.430625	0.511169	0	0	0	0	0
1061	1.5124	0.686486	0.805727	0.877737	0.737165	0	0	0	0	0
1062	0.6682	0.686114	0.771345	0.799567	0.909504	0	0	0	0	0
1063	0.2759	0.668429	0.647484	0.575754	0.765433	0	0	0	0	0
1064	0.4839	0.6455	0.606588	0.522118	0.542599	0	0	0	0	0
1065	0.6037	0.621514	0.605866	0.541972	0.491058	0	0	0	0	0
1066	0.2717	0.6142	0.522324	0.411748	0.459273	0	0	0	0	0
1067	0.0971	0.558986	0.416018	0.253357	0.331676	0	0	0	0	0
1068	0.3919	0.398914	0.409989	0.28347	0.269011	0	0	0	0	0
1069	0.5896	0.387686	0.454892	0.39368	0.359169	0	0	0	0	0
1070	0.8821	0.474286	0.561694	0.595886	0.567271	0	0	0	0	0
1071	1.5082	0.620614	0.79832	1.00143	0.915153	0	0	0	0	0
1072	0.2711	0.5731	0.666515	0.719997	0.925574	0	0	0	0	0
1073	1.5456	0.755086	0.886286	1.09123	0.983789	0	0	0	0	0
1074	0.6744	0.837557	0.833315	0.947291	0.972378	0	0	0	0	0
1075	1.2938	0.9664	0.948436	1.12026	1.04004	0	0	0	0	0
1076	0.5842	0.965629	0.857377	0.91795	0.955004	0	0	0	0	0
1077	1.3837	1.03729	0.988958	1.13307	0.998688	0	0	0	0	0
1078	0	0.821829	0.741718	0.664375	0.796695	0	0	0	0	0
1079	0	0.7831	0.556289	0.359209	0.430241	0	0	0	0	0
1080	0	0.5623	0.417217	0.165103	0.129372	0	0	0	0	0
1081	0	0.465957	0.312912	0.045599	0.0197732	0	0	0	0	0
1082	0	0.281129	0.234684	-0.0244718	0.00148285	0	0	0	0	0
1083	0	0.197671	0.176013	-0.0623572	5.35299e-05	0	0	0	0	0
1084	0	-1.93496e-15	0.13201	-0.0797704	0	0	0	0	0	0
1085	1.0237	0.146243	0.354932	0.363289	0.26706	0	0	0	0	0
1086	0.181	0.1721	0.311449	0.285105	0.432827	0	0	0	0	0
1087	0	0.1721	0.233587	0.155432	0.33524	0	0	0	0	0
1088	-0.1714	0.147614	0.13234	-0.00221134	0.0912199	0	0	0	0	0
1089	0.3504	0.197671	0.186855	0.126828	0.0566698	0	0	0	0	0
1090	-0.3761	0.143943	0.0461164	-0.104458	-0.00726187	0	0	0	0	0
1091	0.0377	0.149329	0.0440123	-0.0704968	-0.0550462	0	0	0	0	0
1092	-0.1955	-0.0248429	-0.0158658	-0.146656	-0.10691	0	0	0	0	0
1093	-0.0623	-0.0596	-0.0274743	-0.134274	-0.107995	0	0	0	0	0
1094	0.0503	-0.0524143	-0.00803075	-0.0735475	-0.0629097	0	0	0	0	0
1095	0.0474	-0.0211571	0.00582694	-0.0329173	-0.00174514	0	0	0	0	0
1096	0.1044	-0.0563	0.0304702	0.0198944	0.0501391	0	0	0	0	0
1097	0.0004	-0.00251429	0.0229527	0.00938267	0.0550894	0	0	0	0	0
1098	-0.0648	-0.0171571	0.00101449	-0.0256166	0.0152104	0	0	0	0	0
1099	-0.0867	-0.00161429	-0.0209141	-0.0573339	-0.03717	0	0	0	0	0
1100	-0.0404	0.00151429	-0.0257856	-0.056754	-0.0585743	0	0	0	0	0
1101	0.0291	-0.00151429	-0.0120642	-0.0249995	-0.0357426	0	0	0	0	0
1102	-0.1209	-0.0255571	-0.0392731	-0.0693813	-0.039522	0	0	0	0	0
1103	-0.0326	-0.0451286	-0.0376049	-0.0589348	-0.0512205	0	0	0	0	0
1104	-0.0894	-0.0579571	-0.0505536	-0.0762627	-0.0652724	0	0	0	0	0
1105	-0.2654	-0.0866143	-0.104265	-0.163831	-0.121538	0	0	0	0	0
1106	-0.2459	-0.109357	-0.139674	-0.210905	-0.191909	0	0	0	0	0
1107	0.0118	-0.1019	-0.101805	-0.126827	-0.167109	0	0	0	0	0
1108	0.0492	-0.0990286	-0.0640541	-0.0545068	-0.0711433	0	0	0	0	0
1109	1.2155	0.0918857	0.255834	0.502911	0.313637	0	0	0	0	0
1110	0.1255	0.114471	0.223251	0.384121	0.500774	0	0	0	0	0
1111	1.0737	0.280629	0.435863	0.715975	0.648631	0	0	0	0	0
1112	0.1607	0.3415	0.367072	0.525563	0.585125	0	0	0	0	0
1113	-0.0969	0.362786	0.251079	0.282952	0.34307	0	0	0	0	0
1114	-0.1375	0.341457	0.153934	0.104981	0.0656181	0	0	0	0	0
1115	0.0609	0.343129	0.130676	0.0765166	-0.0322532	0	0	0	0	0
1116	-0.0635	0.160414	0.0821319	0.00510447	-0.0345371	0	0	0	0	0
1117	-0.2712	0.103743	-0.00620109	-0.130221	-0.0918247	0	0	0	0	0
1118	-0.0309	-0.0540571	-0.0123758	-0.110022	-0.1235	0	0	0	0	0
1119	-0.1669	-0.100857	-0.0510069	-0.153215	-0.130741	0	0	0	0	0
1120	0.0707	-0.0769143	-0.0205801	-0.0744161	-0.0768056	0	0	0	0	0
1121	0.0353	-0.0522286	-0.00661011	-0.0365095	-0.0141875	0	0	0	0	0
1122	-0.007	-0.0619286	-0.00670758	-0.0292053	0.0147356	0	0	0	0	0
1123	-0.0695	-0.0627857	-0.0224057	-0.0510525	-0.00777953	0	0	0	0	0
1124	-0.0161	-0.0263429	-0.0208293	-0.0411321	-0.0283475	0	0	0	0	0
1125	-0.0833	-0.0338286	-0.0364469	-0.0633873	-0.0459777	0	0	0	0	0
1126	-0.0766	-0.0209286	-0.0464852	-0.0742192	-0.0616405	0	0	0	0	0
1127	0.1501	-0.00958571	0.00266109	0.0187203	-0.0137881	0	0	0	0	0
1128	-0.0836	-0.0265714	-0.0189042	-0.0230337	0.00723236	0	0	0	0	0
1129	0.2169	0.00541429	0.0400469	0.081163	0.0564434	0	0	0	0	0
1130	-0.0004	0.0152857	0.0299351	0.0531885	0.07165	0	0	0	0	0
1131	-0.0285	0.0135143	0.0153264	0.0218098	0.0437423	0	0	0	0	0
1132	-0.0407	0.0196	0.00131977	-0.00432262	-0.00365952	0	0	0	0	0
1133	-0.0389	0.0249857	-0.00873517	-0.0205082	-0.0300361	0	0	0	0	0
1134	-0.0892	-0.0092	-0.0288514	-0.0527683	-0.0507906	0	0	0	0	0
1135	-0.0951	-0.0108429	-0.0454135	-0.0757728	-0.0724702	0	0	0	0	0
1136	-0.345	-0.0911143	-0.12031	-0.199252	-0.153059	0	0	0	0	0
1137	-0.0879	-0.103614	-0.112208	-0.165337	-0.186007	0	0	0	0	0
1138	0.0383	-0.0940714	-0.0745807	-0.0862077	-0.122637	0	0	0	0	0
1139	-0.0804	-0.0997429	-0.0760355	-0.0858469	-0.0607859	0	0	0	0	0
1140	0.8756	0.0309	0.161873	0.332946	0.195646	0	0	0	0	0
1141	0.0914	0.0567	0.144255	0.259346	0.334429	0	0	0	0	0
1142	-0.1999	0.0417286	0.0582163	0.0800055	0.204159	0	0	0	0	0
1143	0.0862	0.103329	0.0652122	0.0868011	0.0458411	0	0	0	0	0
1144	0.11	0.1316	0.0764091	0.100999	0.0289451	0	0	0	0	0
1145	0.1958	0.1541	0.106257	0.147085	0.0998617	0	0	0	0	0
1146	0.167	0.189443	0.121443	0.163453	0.150857	0	0	0	0	0
1147	0.2664	0.102414	0.157682	0.216369	0.193999	0	0	0	0	0
1148	0.085	0.1015	0.139511	0.169899	0.184659	0	0	0	0	0
1149	0	0.130057	0.104634	0.101266	0.118811	0	0	0	0	0
1150	0	0.117743	0.0784752	0.0563306	0.0477781	0	0	0	0	0
1151	0	0.102029	0.0588564	0.0275338	0.0112286	0	0	0	0	0
1152	-0.5593	-0.00584286	-0.0956827	-0.235079	-0.144448	0	0	0	0	0
1153	-0.3078	-0.0736714	-0.148712	-0.293031	-0.290876	0	0	0	0	0
1154	-0.1419	-0.132	-0.147009	-0.253971	-0.298866	0	0	0	0	0
1155	-0.1899	-0.171271	-0.157732	-0.245995	-0.23176	0	0	0	0	0
1156	0.2228	-0.139443	-0.0625988	-0.0574469	-0.0848242	0	0	0	0	0
1157	0.2098	-0.109471	0.00550088	0.0604396	0.0719782	0	0	0	0	0
1158	-0.3808	-0.163871	-0.0910743	-0.122302	0.0190461	0	0	0	0	0
1159	0.056	-0.0759714	-0.0543058	-0.0501498	-0.0575745	0	0	0	0	0
1160	-0.1257	-0.0499571	-0.0721543	-0.0824238	-0.0899882	0	0	0	0	0
1161	-0.1723	-0.0543	-0.0971907	-0.12367	-0.107565	0	0	0	0	0
1162	-0.1221	-0.0446143	-0.103418	-0.127948	-0.129723	0	0	0	0	0
1163	-0.0866	-0.0888143	-0.0992135	-0.114458	-0.124048	0	0	0	0	0
1164	-0.1219	-0.1362	-0.104885	-0.120572	-0.112898	0	0	0	0	0
1165	-0.0576	-0.0900286	-0.0930639	-0.095963	-0.096627	0	0	0	0	0
1166	-0.004	-0.0986	-0.0707979	-0.0562728	-0.0639189	0	0	0	0	0
1167	0.1391	-0.0607714	-0.0183234	0.0319263	0.00785943	0	0	0	0	0
1168	0.0361	-0.031	-0.00471757	0.0431741	0.0539994	0	0	0	0	0
1169	-0.0789	-0.0248286	-0.0232632	-0.00125364	0.028029	0	0	0	0	0
1170	0	-0.0124571	-0.0174474	0.00342162	-0.00836855	0	0	0	0	0
1171	0	0.00495714	-0.0130855	0.0058376	-0.0155405	0	0	0	0	0
1172	0	0.0131857	-0.00981415	0.00683174	-0.00619247	0	0	0	0	0
1173	0	0.0137571	-0.00736061	0.00696396	-0.001046	0	0	0	0	0
1174	0	-0.00611429	-0.00552046	0.00660308	-8.18684e-05	0	0	0	0	0
1175	0	-0.0112714	-0.00414035	0.0059874	-3.05233e-06	0	0	0	0	0
1176	0	-1.88341e-15	-0.00310526	0.00526686	0	0	0	0	0	0
1177	0	-1.88341e-15	-0.00232894	0.00453238	0	0	0	0	0	0
1178	0	-1.88341e-15	-0.00174671	0.00383596	0	0	0	0	0	0
1179	0	-1.88341e-15	-0.00131003	0.00320448	0	0	0	0	0	0
1180	0	-1.88341e-15	-0.000982523	0.00264899	0	0	0	0	0	0
1181	0	-1.88341e-15	-0.000736893	0.00217097	0	0	0	0	0	0
1182	0	-1.88341e-15	-0.000552669	0.00176639	0	0	0	0	0	0
1183	0	-1.88341e-15	-0.000414502	0.00142842	0	0	0	0	0	0
1184	0	-1.88341e-15	-0.000310877	0.00114903	0	0	0	0	0	0
1185	0	-1.88341e-15	-0.000233157	0.000920065	0	0	0	0	0	0
1186	-0.3543	-0.0506143	-0.0887499	-0.154272	-0.0924289	0	0	0	0	0
1187	0.2539	-0.0143429	-0.0030874	0.0120175	-0.0672212	0	0	0	0	0
1188	-0.0904	-0.0272571	-0.0249156	-0.029958	-0.020373	0	0	0	0	0
1189	-0.2801	-0.0672714	-0.0887117	-0.140341	-0.0715911	0	0	0	0	0
1190	0.2075	-0.0376286	-0.0146587	0.00215925	-0.0578485	0	0	0	0	0
1191	0.4218	0.0226286	0.0944559	0.188905	0.110425	0	0	0	0	0
1192	0.2176	0.0537143	0.125242	0.219169	0.244515	0	0	0	0	0
1193	1.319	0.292757	0.423681	0.717956	0.55013	0	0	0	0	0
1194	0.4181	0.316214	0.422286	0.641946	0.701802	0	0	0	0	0
1195	0.6406	0.420643	0.476865	0.682543	0.693596	0	0	0	0	0
1196	0.3438	0.509771	0.443598	0.572908	0.557829	0	0	0	0	0
1197	0.7358	0.585243	0.516649	0.668419	0.543267	0	0	0	0	0
1198	0.9967	0.667371	0.636662	0.840498	0.689557	0	0	0	0	0
1199	1.7583	0.887471	0.917071	1.28026	1.06522	0	0	0	0	0
1200	0.379	0.753186	0.782553	0.954054	1.09041	0	0	0	0	0
1201	3.573	1.20389	1.48017	2.132	1.6305	0	0	1	0	1	Region H
1202	0.9838	1.25291	1.35607	1.75188	1.86833	0	0	0	0	0
1203	0.841	1.32394	1.22731	1.42758	1.5803	0	0	0	0	0
1204	1.1164	1.37831	1.19958	1.32899	1.18145	0	0	0	0	0
1205	0.6214	1.3247	1.05503	1.04369	0.937097	0	0	0	0	0
1206	1.8868	1.34306	1.26298	1.41042	1.10779	0	0	0	0	0
1207	0.7535	1.39656	1.13561	1.15066	1.17894	0	0	0	0	0
1208	1.5429	1.10654	1.23743	1.32509	1.24875	0	0	0	0	0
1209	0.8482	1.08717	1.14012	1.13289	1.17233	0	0	0	0	0
1210	0.8515	1.08867	1.06797	1.00842	1.0362	0	0	0	0	0
1211	0.4342	0.991214	0.909525	0.746036	0.801423	0	0	0	0	0
1212	0.8082	1.0179	0.884194	0.742579	0.692213	0	0	0	0	0
1213	0.2016	0.777157	0.713545	0.479348	0.557461	0	0	0	0	0
1214	0.3865	0.724729	0.631784	0.394815	0.43795	0	0	0	0	0
1215	1.1497	0.668557	0.761263	0.680645	0.575078	0	0	0	0	0
1216	-0.124	0.529671	0.539947	0.313497	0.530672	0	0	0	0	0
1217	0.4871	0.477614	0.526735	0.346989	0.417444	0	0	0	0	0
1218	1.7618	0.667271	0.835502	0.932266	0.715962	0	0	0	0	0
1219	1.7618	0.8035	1.06708	1.31333	1.25587	0	0	0	0	0
1220	1.1987	0.945943	1.09998	1.30935	1.47769	0	0	0	0	0
1221	0.6561	0.984457	0.989012	1.06281	1.24162	0	0	0	0	0
1222	1.5799	1.04591	1.13673	1.30288	1.14953	0	0	0	0	0
1223	0.9267	1.19601	1.08423	1.16945	1.13812	0	0	0	0	0
1224	2.1929	1.4397	1.36139	1.63319	1.40865	0	0	0	0	0
1225	1.7912	1.4439	1.46885	1.75328	1.68237	0	0	0	0	0
1226	1.6588	1.42919	1.51633	1.76528	1.7824	0	0	0	0	0
1227	0.3285	1.30487	1.21938	1.18336	1.38235	0	0	0	0	0
1228	2.5544	1.57606	1.55313	1.77644	1.40942	0	0	0	0	0
1229	2.1929	1.66363	1.71307	2.00051	1.79081	0	0	1	0	1	Region I
1230	1.0049	1.6748	1.53603	1.61883	1.80791	0	0	0	0	0
1231	1.4784	1.57273	1.52162	1.57291	1.56401	0	0	0	0	0
1232	1.7598	1.56824	1.58117	1.66429	1.50386	0	0	0	0	0
1233	1.8732	1.59887	1.65418	1.77128	1.65732	0	0	0	0	0
1234	1.7618	1.80363	1.68108	1.78909	1.76871	0	0	0	0	0
1235	2.3446	1.77366	1.84696	2.05237	1.93803	0	0	1	0	1	Motif 7
1236	2.1929	1.77366	1.93345	2.15237	2.10309	0	0	1	1	2
1237	1.7212	1.87599	1.88038	2.00478	2.06716	0	0	1	1	2
1238	2.1535	1.97243	1.94866	2.09317	2.01178	0	0	1	1	2
1239	2.1929	2.0343	2.00972	2.1639	2.05663	1	1	1	1	4
1240	1.8732	2.0343	1.97559	2.06562	2.05848	1	0	1	1	3
1241	2.1929	2.09589	2.02992	2.13819	2.06255	1	1	1	1	4
1242	2.2947	2.08876	2.09611	2.22696	2.13501	1	1	1	1	4
1243	2.2839	2.10176	2.14306	2.27641	2.22722	1	1	1	1	4
1244	2.2839	2.18214	2.17827	2.30469	2.27306	1	1	1	1	4
1245	1.7618	2.12619	2.07415	2.09088	2.14694	1	1	1	1	4
1246	1.7618	2.0646	1.99606	1.95004	1.95107	1	0	0	0	1
1247	2.519	2.15686	2.1268	2.19033	2.01237	1	1	1	1	4
1248	1.4292	2.04776	1.9524	1.86925	1.96804	1	0	0	0	1
1249	1.7618	1.97163	1.90475	1.80665	1.83462	0	0	0	0	0
1250	1.3909	1.84406	1.77629	1.60637	1.64391	0	0	0	0	0
1251	1.2577	1.69746	1.64664	1.42196	1.47221	0	0	0	0	0
1252	2.3321	1.77893	1.81801	1.77802	1.62014	0	0	0	0	0
1253	0.6777	1.62406	1.53293	1.28913	1.52983	0	0	0	0	0
1254	1.1113	1.42296	1.42752	1.16562	1.2837	0	0	0	0	0
1255	1.0189	1.36434	1.32537	1.05232	1.08222	0	0	0	0	0
1256	2.1929	1.42593	1.54225	1.50013	1.33811	0	0	0	0	0
1257	1.0825	1.38187	1.42731	1.30952	1.48241	0	0	0	0	0
1258	1.5608	1.42517	1.46068	1.39737	1.49146	0	0	0	0	0
1259	0	1.09201	1.09551	0.774148	1.07563	0	0	0	0	0
1260	1.1796	1.16371	1.11653	0.891277	0.840119	0	0	0	0	0
1261	2.1929	1.31823	1.38563	1.4185	1.16897	0	0	0	0	0
1262	1.3702	1.36841	1.38177	1.40353	1.51399	0	0	0	0	0
1263	1.8262	1.31603	1.49288	1.59253	1.66854	0	0	0	0	0
1264	0.761	1.2701	1.30991	1.24742	1.45027	0	0	0	0	0
1265	1.3867	1.24523	1.32911	1.29664	1.2751	0	0	0	0	0
1266	1.6231	1.4771	1.4026	1.43338	1.32384	0	0	0	0	0
1267	1.3833	1.5062	1.39778	1.41724	1.42672	0	0	0	0	0
1268	0.2692	1.23139	1.11563	0.918621	1.14738	0	0	0	0	0
1269	0.7862	1.14796	1.03328	0.823747	0.828059	0	0	0	0	0
1270	1.0992	1.0441	1.04976	0.904971	0.796916	0	0	0	0	0
1271	1.2512	1.11413	1.10012	1.0293	0.989757	0	0	0	0	0
1272	0.2115	0.946243	0.877963	0.658233	0.886609	0	0	0	0	0
1273	1.3585	0.908443	0.998097	0.923401	0.866932	0	0	0	0	0
1274	1.9933	0.995586	1.2469	1.37748	1.21135	0	0	0	0	0
1275	0.4817	1.02594	1.0556	1.01006	1.2677	0	0	0	0	0
1276	1.5636	1.137	1.1826	1.24369	1.23138	0	0	0	0	0
1277	1.36	1.17426	1.22695	1.30603	1.26121	0	0	0	0	0
1278	1.2368	1.1722	1.22941	1.29057	1.31356	0	0	0	0	0
1279	2.1929	1.45526	1.47028	1.69681	1.53706	0	0	0	0	0
1280	2.7323	1.65151	1.78579	2.19231	2.00151	0	0	1	1	2	Motif 8
1281	1.8472	1.63064	1.80114	2.11755	2.21081	0	0	1	1	2
1282	2.6484	1.94017	2.01296	2.40912	2.30812	0	1	1	1	3
1283	2.6484	2.09514	2.17182	2.58809	2.43883	1	1	1	1	4
1284	2.6484	2.2792	2.29096	2.69252	2.57959	1	1	1	1	4
1285	2.2992	2.43097	2.29302	2.59574	2.54631	1	1	1	1	4
1286	1.0883	2.27317	1.99184	1.99299	2.10903	1	0	0	1	2
1287	3.1252	2.3293	2.27518	2.48855	2.094	1	1	1	1	4
1288	0.7232	2.16873	1.88719	1.75622	1.8885	1	0	0	0	1
1289	0.4609	1.85623	1.53061	1.16496	1.33691	0	0	0	0	0
1290	1.5507	1.69941	1.53564	1.26516	1.05521	0	0	0	0	0
1291	0.9594	1.45813	1.39158	1.08068	1.06171	0	0	0	0	0
1292	1.8992	1.40099	1.51848	1.38049	1.31466	0	0	0	0	0
1293	1.8472	1.5094	1.60066	1.5588	1.58921	0	0	0	0	0
1294	1.7378	1.3112	1.63495	1.62926	1.74969	0	0	0	0	0
1295	2.1492	1.51491	1.76351	1.85567	1.87666	0	0	0	0	0
1296	1.7894	1.7047	1.76998	1.84396	1.91711	0	0	0	0	0
1297	1.553	1.70503	1.71574	1.73053	1.818	0	0	0	0	0
1298	0.5165	1.64176	1.41593	1.20217	1.39882	0	0	0	0	0
1299	2.5021	1.72789	1.68747	1.73081	1.43909	0	0	0	0	0
1300	1.2378	1.64083	1.57505	1.52324	1.56178	0	0	0	0	0
1301	1.6488	1.62811	1.59349	1.56846	1.61731	0	0	0	0	0
1302	1.5954	1.549	1.59397	1.57555	1.58587	0	0	0	0	0
1303	1.2936	1.47817	1.51888	1.44875	1.51099	0	0	0	0	0
1304	2.3321	1.58947	1.72218	1.82206	1.67451	0	0	0	0	0
1305	1.9864	1.79946	1.78824	1.91269	1.89657	0	0	0	0	0
1306	0.7872	1.55447	1.53798	1.44362	1.69792	0	0	0	0	0
1307	0.0875	1.39014	1.17536	0.832627	1.05927	0	0	0	0	0
1308	0.4455	1.21824	0.992893	0.598997	0.560317	0	0	0	0	0
1309	0.998	1.1329	0.99417	0.699705	0.549154	0	0	0	0	0
1310	1.1665	1.11474	1.03725	0.848716	0.817102	0	0	0	0	0
1311	1.0013	0.924629	1.02826	0.880121	1.00169	0	0	0	0	0
1312	0.3177	0.686243	0.850623	0.606285	0.857128	0	0	0	0	0
1313	2.1492	0.880814	1.17527	1.2355	1.05691	0	0	0	0	0
1314	2.2947	1.19613	1.45513	1.71019	1.59503	0	0	0	0	0
1315	1.1352	1.29466	1.37514	1.50646	1.76382	0	0	0	0	0
1316	0.4031	1.20967	1.13213	1.04836	1.32315	0	0	0	0	0
1317	1.3471	1.23547	1.18587	1.16335	1.02833	0	0	0	0	0
1318	1.4254	1.29606	1.24576	1.27377	1.11679	0	0	0	0	0
1319	1.1563	1.41586	1.22339	1.22763	1.24312	0	0	0	0	0
1320	0.5627	1.18921	1.05822	0.93752	1.0778	0	0	0	0	0
1321	1.4272	1.06529	1.15046	1.12912	1.02853	0	0	0	0	0
1322	1.4709	1.11324	1.23057	1.27465	1.18945	0	0	0	0	0
1323	0.4096	1.11417	1.02533	0.904455	1.09953	0	0	0	0	0
1324	0.9311	1.05474	1.00177	0.893448	0.913645	0	0	0	0	0
1325	1.7618	1.1028	1.19178	1.25304	1.06501	0	0	0	0	0
1326	0.509	1.01033	1.02108	0.93901	1.09666	0	0	0	0	0
1327	3.0353	1.36356	1.52464	1.84075	1.53114	0	0	0	0	0
1328	0.4301	1.22111	1.251	1.28286	1.55436	0	0	0	0	0
1329	0.1558	1.03324	0.977203	0.795744	1.06393	0	0	0	0	0
1330	2.2497	1.29611	1.29533	1.39783	1.02975	0	0	0	0	0
1331	0.7121	1.26483	1.14952	1.11704	1.15363	0	0	0	0	0
1332	1.4086	1.21437	1.21429	1.23851	1.24527	0	0	0	0	0
1333	1.4172	1.34411	1.26502	1.32123	1.28376	0	0	0	0	0
1334	1.1465	1.07429	1.23539	1.25532	1.29336	0	0	0	0	0
1335	0.9937	1.1548	1.17497	1.1446	1.1951	0	0	0	0	0
1336	2.1929	1.44581	1.42945	1.59754	1.38859	0	0	0	0	0
1337	0.0235	1.12779	1.07796	0.940413	1.21183	0	0	0	0	0
1338	0.2073	1.05567	0.860297	0.593885	0.738507	0	0	0	0	0
1339	2.1929	1.16771	1.19345	1.2435	0.861321	0	0	0	0	0
1340	0.3698	1.01809	0.987536	0.870643	1.00999	0	0	0	0	0
1341	2.1929	1.16757	1.28888	1.42721	1.3041	0	0	0	0	0
1342	1.7618	1.2773	1.40711	1.59953	1.57512	0	0	0	0	0
1343	2.1488	1.271	1.59253	1.87592	1.85884	0	0	0	0	0
1344	1.8472	1.53153	1.6562	1.91649	1.94839	0	0	0	0	0
1345	1.7351	1.74979	1.67592	1.88594	1.89246	0	0	0	0	0
1346	2.6484	1.81486	1.91904	2.25889	2.03925	0	0	1	1	2	Motif 9
1347	1.9971	2.04733	1.93856	2.20808	2.16295	1	0	1	1	3
1348	2.2947	2.06187	2.02759	2.29651	2.22002	1	1	1	1	4
1349	2.2947	2.138	2.09437	2.34614	2.23951	1	1	1	1	4
1350	1.4967	2.04484	1.94495	2.02172	2.06501	1	0	1	1	3
1351	1.9031	2.05283	1.93449	1.98422	1.88819	1	0	0	0	1
1352	1.6844	2.04559	1.87197	1.86237	1.7795	1	0	0	0	1
1353	1.2887	1.85134	1.72615	1.60959	1.63104	0	0	0	0	0
1354	1.3827	1.76357	1.64029	1.48847	1.47367	0	0	0	0	0
1355	2.1492	1.74279	1.76752	1.74907	1.59163	0	0	0	0	0
1356	1.6204	1.64646	1.73074	1.68932	1.73001	0	0	0	0	0
1357	1.2376	1.60944	1.60745	1.48393	1.63339	0	0	0	0	0
1358	1.3023	1.52361	1.53116	1.3813	1.43542	0	0	0	0	0
1359	2.0076	1.56979	1.65027	1.62721	1.50876	0	0	0	0	0
1360	2.5544	1.7506	1.8763	2.02853	1.8943	0	0	1	0	1	Region J
1361	1.0368	1.70119	1.66643	1.62319	1.88815	0	0	0	0	0
1362	1.6033	1.6232	1.65065	1.60638	1.66853	0	0	0	0	0
1363	1.7618	1.6434	1.67843	1.66608	1.58454	0	0	0	0	0
1364	1.7618	1.71829	1.69928	1.70564	1.66881	0	0	0	0	0
1365	2.5021	1.88969	1.89998	2.05528	1.93203	0	0	1	0	1	Motif 10
1366	1.5515	1.82453	1.81286	1.864	1.98287	0	0	0	0	0
1367	2.2992	1.78807	1.93445	2.06399	2.01571	0	0	1	1	2
1368	2.1492	1.94699	1.98813	2.12556	2.07458	0	0	1	1	2
1369	2.5544	2.08286	2.1297	2.33894	2.24669	1	1	1	1	4
1370	1.9543	2.11036	2.08585	2.20989	2.25609	1	1	1	1	4
1371	2.1535	2.16631	2.10276	2.20848	2.18407	1	1	1	1	4
1372	2.1929	2.12214	2.1253	2.22149	2.14663	1	1	1	1	4
1373	1.7618	2.15219	2.03442	2.03841	2.05443	1	1	1	1	4
1374	2.2992	2.15219	2.10062	2.15325	2.05191	1	1	1	1	4
1375	1.6056	2.07453	1.97686	1.92352	1.96648	1	0	0	0	1
1376	2.6484	2.08796	2.14475	2.23066	2.08083	1	1	1	1	4
1377	1.3792	2.0058	1.95336	1.87425	2.00225	1	0	0	1	2
1378	1.4136	1.9001	1.81842	1.65788	1.75204	0	0	0	0	0
1379	2.8175	1.98933	2.06819	2.13512	1.88148	0	1	1	0	2
1380	1.433	1.94236	1.90939	1.84049	1.96179	0	0	0	0	0
1381	1.6256	1.84613	1.83844	1.73356	1.8433	0	0	0	0	0
1382	1.462	1.82561	1.74433	1.59508	1.63282	0	0	0	0	0
1383	1.162	1.61327	1.59875	1.37762	1.44257	0	0	0	0	0
1384	1.0435	1.56531	1.45994	1.18998	1.25502	0	0	0	0	0
1385	1.4298	1.56763	1.4524	1.24429	1.21998	0	0	0	0	0
1386	1.6276	1.39764	1.4962	1.37296	1.35807	0	0	0	0	0
1387	0.4368	1.25533	1.23135	0.940286	1.20812	0	0	0	0	0
1388	1.5607	1.24606	1.31369	1.15714	1.13589	0	0	0	0	0
1389	1.2029	1.20904	1.28599	1.14781	1.17759	0	0	0	0	0
1390	0.2415	1.07754	1.02487	0.725389	0.985141	0	0	0	0	0
1391	1.4253	1.13209	1.12498	0.975448	0.919664	0	0	0	0	0
1392	2.1929	1.2411	1.39196	1.48005	1.29828	0	0	0	0	0
1393	2.6484	1.38693	1.70607	2.00772	1.92796	0	0	1	0	1	Motif 11
1394	1.2951	1.50954	1.60333	1.75251	2.03573	0	0	0	1	1
1395	1.8004	1.54379	1.65259	1.80143	1.85845	0	0	0	0	0
1396	1.601	1.60066	1.6397	1.74165	1.69501	0	0	0	0	0
1397	3.7194	2.0975	2.15962	2.62603	2.19423	1	1	1	1	4
1398	2.2839	2.22016	2.19069	2.5638	2.5913	1	1	1	1	4
1399	1.7984	2.1638	2.09262	2.2989	2.46485	1	1	1	1	4
1400	3.1252	2.23191	2.35076	2.69908	2.43492	1	1	1	1	4
1401	2.6484	2.42524	2.42517	2.74222	2.58832	1	1	1	1	4
1402	2.5544	2.53296	2.45748	2.71949	2.67066	1	1	1	1	4
1403	2.1535	2.61189	2.38148	2.521	2.51312	1	1	1	1	4
1404	1.5473	2.30159	2.17294	2.12116	2.15588	1	1	1	1	4
1405	1.7498	2.22529	2.06715	1.94898	1.86243	1	1	0	0	2
1406	1.7618	2.22006	1.99082	1.84493	1.7472	1	0	0	0	1
1407	2.1294	2.0778	2.02546	1.94204	1.84226	1	1	0	0	2
1408	2.1492	2.00649	2.0564	2.01703	1.99777	1	1	1	0	3
1409	0.8345	1.76079	1.75092	1.49229	1.76134	0	0	0	0	0
1410	2.5021	1.81059	1.93872	1.88559	1.73853	0	0	0	0	0
1411	1.9862	1.87329	1.95059	1.91964	1.89593	0	0	0	0	0
1412	1.513	1.83946	1.84119	1.73594	1.89992	0	0	0	0	0
1413	1.7618	1.83946	1.82134	1.72752	1.7784	0	0	0	0	0
1414	1.7618	1.78694	1.80646	1.72492	1.7256	0	0	0	0	0
1415	1.6221	1.71164	1.76037	1.66465	1.70764	0	0	0	0	0
1416	1.7618	1.84411	1.76073	1.68921	1.70601	0	0	0	0	0
1417	1.0471	1.63626	1.58232	1.39487	1.53865	0	0	0	0	0
1418	1.1465	1.5163	1.47336	1.25106	1.31995	0	0	0	0	0
1419	2.1929	1.61343	1.65325	1.62144	1.45411	0	0	0	0	0
1420	2.1929	1.67501	1.78816	1.86549	1.81405	0	0	0	0	0
1421	1.0787	1.57743	1.6108	1.53577	1.79525	0	0	0	0	0
1422	1.627	1.57813	1.61485	1.56161	1.6099	0	0	0	0	0
1423	1.3389	1.51771	1.54586	1.45419	1.46513	0	0	0	0	0
1424	2.7323	1.75846	1.84247	1.99618	1.7677	0	0	0	0	0
1425	2.0077	1.88149	1.88378	2.03004	2.06055	0	0	1	1	2	Motif 12
1426	1.8378	1.83076	1.87228	1.97336	2.08822	0	0	0	1	1
1427	0.9463	1.65267	1.64079	1.54297	1.71993	0	0	0	0	0
1428	1.6345	1.73207	1.63922	1.56468	1.47549	0	0	0	0	0
1429	2.1929	1.81291	1.77764	1.82555	1.62456	0	0	0	0	0
1430	0.3591	1.67294	1.423	1.19296	1.45572	0	0	0	0	0
1431	0.6994	1.38253	1.2421	0.933894	1.04653	0	0	0	0	0
1432	2.1535	1.40336	1.46995	1.40968	1.13261	0	0	0	0	0
1433	0.379	1.19496	1.19721	0.947459	1.15567	0	0	0	0	0
1434	0.2383	1.09381	0.957485	0.590373	0.834676	0	0	0	0	0
1435	1.0388	1.00871	0.977814	0.717726	0.656382	0	0	0	0	0
1436	0.8589	0.818143	0.948085	0.730723	0.740864	0	0	0	0	0
1437	0.4963	0.837743	0.835139	0.587408	0.752189	0	0	0	0	0
1438	2.7323	1.12816	1.30943	1.47935	1.21761	0	0	0	0	0
1439	2.1673	1.13013	1.5239	1.81219	1.81312	0	0	0	0	0
1440	1.4359	1.28111	1.5019	1.70162	1.95975	0	0	0	0	0
1441	0.542	1.3245	1.26192	1.23173	1.49226	0	0	0	0	0
1442	0.908	1.30581	1.17344	1.08444	1.04174	0	0	0	0	0
1443	1.5796	1.40877	1.27498	1.28438	1.05277	0	0	0	0	0
1444	0.9254	1.47007	1.18759	1.12909	1.14249	0	0	0	0	0
1445	1.6999	1.32259	1.31566	1.36785	1.2919	0	0	0	0	0
1446	0.4843	1.08216	1.10782	0.991083	1.15814	0	0	0	0	0
1447	3.7194	1.40837	1.76072	2.16283	1.69919	0	0	1	0	1	Region K
1448	0.2364	1.36471	1.37964	1.39541	1.75084	0	0	0	0	0
1449	0.1721	1.25959	1.07775	0.863173	1.17073	0	0	0	0	0
1450	0.1876	1.06073	0.855215	0.527376	0.506285	0	0	0	0	0
1451	1.8926	1.1989	1.11456	1.06319	0.681722	0	0	0	0	0
1452	2.519	1.31591	1.46567	1.69048	1.44112	0	0	0	0	0
1453	2.5544	1.61164	1.73785	2.11059	2.12801	0	0	1	1	2	Motif 13
1454	1.8732	1.3479	1.77169	2.07662	2.27482	0	0	1	1	2
1455	2.1492	1.62116	1.86607	2.16555	2.1773	0	0	1	1	2
1456	2.7323	1.9869	2.08263	2.46966	2.26919	0	1	1	1	3
1457	1.4182	2.1627	1.91652	2.08221	2.1602	1	0	1	1	3
1458	1.7618	2.14401	1.87784	1.9731	1.92153	1	0	0	0	1
1459	1.2343	1.96049	1.71695	1.66774	1.62415	0	0	0	0	0
1460	0.7531	1.70316	1.47599	1.25835	1.28399	0	0	0	0	0
1461	2.0383	1.72674	1.61657	1.55877	1.31266	0	0	0	0	0
1462	2.1929	1.73299	1.76065	1.82537	1.66923	0	0	0	0	0
1463	1.8732	1.61026	1.78879	1.85843	1.93067	0	0	0	0	0
1464	2.1929	1.72093	1.88982	2.01782	2.03817	0	0	1	1	2
1465	1.6598	1.70636	1.83231	1.88518	1.96673	0	0	0	0	0
1466	1.8268	1.791	1.83093	1.86956	1.86866	0	0	0	0	0
1467	0.8111	1.79929	1.57598	1.41372	1.55102	0	0	0	0	0
1468	0.3775	1.56203	1.27636	0.929953	1.05676	0	0	0	0	0
1469	0.5404	1.32596	1.09237	0.694573	0.678392	0	0	0	0	0
1470	0.2872	1.09939	0.891076	0.441761	0.474316	0	0	0	0	0
1471	0.2123	0.816443	0.721382	0.257125	0.350452	0	0	0	0	0
1472	1.4968	0.793157	0.915236	0.712435	0.598346	0	0	0	0	0
1473	3.1015	0.975257	1.4618	1.71963	1.46109	0	0	0	0	0
1474	0.5459	0.937371	1.23283	1.25446	1.72412	0	0	0	0	0
1475	0.5944	0.968357	1.07322	0.969742	1.30278	0	0	0	0	0
1476	0.6416	0.982814	0.965315	0.806778	0.823376	0	0	0	0	0
1477	3.573	1.45221	1.61724	1.98727	1.42058	0	0	0	0	0
1478	0.0725	1.43224	1.23105	1.21894	1.59455	0	0	0	0	0
1479	0.3793	1.2726	1.01811	0.849328	1.12288	0	0	0	0	0
1480	2.1535	1.13717	1.30196	1.38826	1.04274	0	0	0	0	0
1481	0.271	1.0979	1.04422	0.915637	1.03715	0	0	0	0	0
1482	0.7624	1.1219	0.973765	0.824486	0.900441	0	0	0	0	0
1483	0.5201	1.10454	0.860349	0.663328	0.68564	0	0	0	0	0
1484	-0.0492	0.587086	0.632962	0.314655	0.435594	0	0	0	0	0
1485	0.4002	0.6339	0.574771	0.292399	0.293653	0	0	0	0	0
1486	0.1323	0.598614	0.464153	0.169411	0.228396	0	0	0	0	0
1487	0.2698	0.329514	0.415565	0.158067	0.228356	0	0	0	0	0
1488	0.1576	0.313314	0.351074	0.109582	0.211838	0	0	0	0	0
1489	0.3932	0.260571	0.361605	0.188385	0.249286	0	0	0	0	0
1490	0.5612	0.266443	0.411504	0.319013	0.361258	0	0	0	0	0
1491	0.4589	0.339029	0.423353	0.362871	0.451226	0	0	0	0	0
1492	0.1961	0.309871	0.36654	0.278568	0.406963	0	0	0	0	0
1493	0.9143	0.421586	0.50348	0.540206	0.486345	0	0	0	0	0
1494	0	0.383043	0.37761	0.310752	0.443497	0	0	0	0	0
1495	0	0.360529	0.283207	0.162262	0.262459	0	0	0	0	0
1496	0.7301	0.408657	0.394931	0.388014	0.272915	0	0	0	0	0
1497	0.3599	0.3799	0.386173	0.374417	0.381754	0	0	0	0	0
1498	0.4681	0.381214	0.406655	0.413199	0.449123	0	0	0	0	0
1499	0.0605	0.361843	0.320116	0.260121	0.349304	0	0	0	0	0
1500	0.0049	0.231929	0.241312	0.137212	0.187455	0	0	0	0	0
1501	0.1984	0.260271	0.230584	0.144463	0.115693	0	0	0	0	0
1502	0	0.260271	0.172938	0.065113	0.0881266	0	0	0	0	0
1503	0.0684	0.165743	0.146804	0.0463338	0.0713701	0	0	0	0	0
1504	0.1069	0.1296	0.136828	0.0539935	0.0709961	0	0	0	0	0
1505	0.0124	0.0645	0.105721	0.0202649	0.0640932	0	0	0	0	0
1506	-0.0981	0.0418429	0.0547655	-0.0475427	0.0131038	0	0	0	0	0
1507	0	0.0411429	0.0410742	-0.0459256	-0.0235012	0	0	0	0	0
1508	0	0.0128	0.0308056	-0.0421456	-0.0229692	0	0	0	0	0
1509	-0.1249	-0.00504286	-0.00812079	-0.092029	-0.0407984	0	0	0	0	0
1510	0.4634	0.0513857	0.109759	0.135238	0.0725059	0	0	0	0	0
1511	0.1915	0.0634714	0.130195	0.16463	0.191825	0	0	0	0	0
1512	-0.0106	0.0601857	0.0949959	0.0944236	0.179432	0	0	0	0	0
1513	0.0404	0.0799714	0.0813469	0.070681	0.094939	0	0	0	0	0
1514	0.0488	0.0869429	0.0732102	0.0591082	0.0480461	0	0	0	0	0
1515	0.1987	0.115329	0.104583	0.117535	0.0829678	0	0	0	0	0
1516	-0.0538	0.125486	0.064987	0.0450049	0.0771169	0	0	0	0	0
1517	-0.1174	0.0425143	0.0193902	-0.0297939	0.00572708	0	0	0	0	0
1518	0.3611	0.0667429	0.104818	0.132	0.0538811	0	0	0	0	0
1519	-0.0951	0.0546714	0.0548383	0.0377405	0.0787174	0	0	0	0	0
1520	0.0254	0.0525286	0.0474787	0.0291357	0.0543015	0	0	0	0	0
1521	0	0.0455571	0.035609	0.0129495	0.0143815	0	0	0	0	0
1522	0	0.0171714	0.0267068	0.00303547	0.00324501	0	0	0	0	0
1523	0	0.0248571	0.0200301	-0.00273092	0.00126456	0	0	0	0	0
1524	0	0.0416286	0.0150226	-0.00580383	0.000264341	0	0	0	0	0
1525	0	-0.00995714	0.0112669	-0.0071696	2.31262e-05	0	0	0	0	0
1526	0	0.00362857	0.00845019	-0.00748975	9.82627e-07	0	0	0	0	0
1527	0.1029	0.0147	0.0320626	0.037817	0.0268443	0	0	0	0	0
1528	-0.0808	0.00315714	0.00384698	-0.012999	0.0176815	0	0	0	0	0
1529	-0.0282	-0.000871429	-0.00416476	-0.022808	-0.0109483	0	0	0	0	0
1530	0.3747	0.0526571	0.0905514	0.147606	0.074967	0	0	0	0	0
1531	0.7058	0.153486	0.244364	0.402514	0.312332	0	0	0	0	0
1532	2.1198	0.456314	0.713223	1.18348	0.91317	0	0	0	0	0
1533	1.6688	0.694714	0.952117	1.48398	1.44997	0	0	0	0	0
1534	0.6321	0.770314	0.872113	1.21101	1.41282	0	0	0	0	0
1535	0.7382	0.887314	0.838635	1.0677	1.05988	0	0	0	0	0
1536	1.3871	1.0895	0.975751	1.25038	0.979481	0	0	0	0	0
1537	0.1575	1.05847	0.771188	0.823742	0.836249	0	0	0	0	0
1538	0.5092	1.03039	0.705691	0.695983	0.628574	0	0	0	0	0
1539	2.2323	1.04646	1.08734	1.3663	0.946384	0	0	0	0	0
1540	1.1297	0.969443	1.09793	1.31509	1.30202	0	0	0	0	0
1541	0.2512	0.915029	0.886249	0.890358	1.12122	0	0	0	0	0
1542	0.4395	0.872357	0.774562	0.693878	0.704697	0	0	0	0	0
1543	1.2962	0.859371	0.904972	0.942265	0.698503	0	0	0	0	0
1544	0.3556	0.887671	0.767629	0.692592	0.735422	0	0	0	0	0
1545	-0.0075	0.813857	0.573846	0.372232	0.512976	0	0	0	0	0
1546	2.3321	0.828114	1.01341	1.19187	0.817044	0	0	0	0	0
1547	1.2467	0.844829	1.07173	1.24932	1.25093	0	0	0	0	0
1548	0.0835	0.820871	0.824674	0.772572	1.10543	0	0	0	0	0
1549	0.375	0.811657	0.712256	0.588865	0.656943	0	0	0	0	0
1550	0.5903	0.710814	0.681767	0.566357	0.457284	0	0	0	0	0
1551	1.442	0.866014	0.871825	0.927812	0.723281	0	0	0	0	0
1552	1.9104	1.14	1.13147	1.36819	1.23061	0	0	0	0	0
1553	2.3321	1.14	1.43163	1.83429	1.76066	0	0	0	0	0
1554	0.6337	1.05243	1.23214	1.38453	1.67567	0	0	0	0	0
1555	0.2879	1.08163	0.996084	0.933326	1.10831	0	0	0	0	0
1556	0.2849	1.06876	0.818288	0.637872	0.578116	0	0	0	0	0
1557	2.7323	1.37476	1.29679	1.52036	0.984411	0	0	0	0	0
1558	0.6666	1.26399	1.13924	1.18876	1.31367	0	0	0	0	0
1559	0.5303	1.06683	0.987007	0.909966	1.13166	0	0	0	0	0
1560	0.9279	0.866229	0.972231	0.903367	0.856771	0	0	0	0	0
1561	2.2947	1.10351	1.30285	1.49916	1.18231	0	0	0	0	0
1562	0.4024	1.11987	1.07774	1.05614	1.26947	0	0	0	0	0
1563	0.6632	1.17391	0.974102	0.880178	1.01177	0	0	0	0	0
1564	1.4232	0.9869	1.08638	1.10014	0.938333	0	0	0	0	0
1565	0.5442	0.969414	0.950832	0.859497	0.918634	0	0	0	0	0
1566	0.5741	0.975671	0.856649	0.71751	0.791529	0	0	0	0	0
1567	0.4838	0.912229	0.763437	0.589173	0.617443	0	0	0	0	0
1568	0.6357	0.675229	0.731503	0.576854	0.565377	0	0	0	0	0
1569	1.5901	0.8449	0.946152	0.991153	0.839285	0	0	0	0	0
1570	1.7618	1.00184	1.15006	1.33675	1.2749	0	0	0	0	0
1571	1.0964	0.955157	1.13665	1.2666	1.42688	0	0	0	0	0
1572	0.6044	0.963757	1.00359	1.00125	1.17739	0	0	0	0	0
1573	2.1929	1.19501	1.30091	1.52216	1.2611	0	0	0	0	0
1574	1.994	1.41076	1.47419	1.77007	1.62493	0	0	0	0	0
1575	0.4149	1.37921	1.20936	1.23266	1.50086	0	0	0	0	0
1576	1.7251	1.3985	1.3383	1.45247	1.32613	0	0	0	0	0
1577	2.1677	1.45649	1.54565	1.78679	1.52732	0	0	0	0	0
1578	2.1022	1.60017	1.68479	1.97	1.88082	0	0	0	0	0
1579	0.6866	1.61191	1.43524	1.46199	1.6939	0	0	0	0	0
1580	0.5545	1.37786	1.21505	1.06998	1.16389	0	0	0	0	0
1581	0.5076	1.16551	1.03819	0.796736	0.734359	0	0	0	0	0
1582	0.2204	1.13773	0.833743	0.499316	0.484241	0	0	0	0	0
1583	1.173	1.05886	0.918558	0.731347	0.581288	0	0	0	0	0
1584	0.1967	0.777286	0.738093	0.462337	0.603111	0	0	0	0	0
1585	0.3776	0.530914	0.64797	0.373561	0.505331	0	0	0	0	0
1586	1.7989	0.689814	0.935702	0.945695	0.768097	0	0	0	0	0
1587	0.6727	0.7067	0.869952	0.828133	0.985107	0	0	0	0	0
1588	2.0655	0.929257	1.16884	1.36164	1.29821	0	0	0	0	0
1589	1.3214	1.08654	1.20698	1.38019	1.45961	0	0	0	0	0
1590	0.309	0.963114	0.982484	0.944018	1.20074	0	0	0	0	0
1591	1.3095	1.12209	1.06424	1.0967	0.992939	0	0	0	0	0
1592	2.1714	1.37834	1.34103	1.57297	1.28416	0	0	0	0	0
1593	0.9598	1.25847	1.24572	1.3482	1.45716	0	0	0	0	0
1594	0.5315	1.2383	1.06717	1.01011	1.18589	0	0	0	0	0
1595	1.97	1.22466	1.29287	1.41936	1.17116	0	0	0	0	0
1596	0.8452	1.15663	1.18096	1.19188	1.21577	0	0	0	0	0
1597	1.1917	1.28273	1.18364	1.19385	1.20484	0	0	0	0	0
1598	0.7314	1.20014	1.07058	0.993443	1.03935	0	0	0	0	0
1599	0.9872	1.03097	1.04974	0.976248	0.944977	0	0	0	0	0
1600	0.6877	0.9921	0.959227	0.836229	0.859116	0	0	0	0	0
1601	0.987	1.05717	0.96617	0.879129	0.854876	0	0	0	0	0
1602	0.6548	0.869286	0.888328	0.764665	0.818954	0	0	0	0	0
1603	2.5544	1.11346	1.30485	1.52449	1.24457	0	0	0	0	0
1604	0.4148	1.00247	1.08233	1.08018	1.33733	0	0	0	0	0
1605	0.722	1.00113	0.992251	0.923074	1.08213	0	0	0	0	0
1606	1.4195	1.06289	1.09906	1.12729	0.98197	0	0	0	0	0
1607	2.1606	1.2733	1.36445	1.58466	1.35865	0	0	0	0	0
1608	1.3298	1.32227	1.35579	1.51445	1.60211	0	0	0	0	0
1609	1.8168	1.48827	1.47104	1.67647	1.67205	0	0	0	0	0
1610	0.4371	1.1858	1.21255	1.17277	1.35292	0	0	0	0	0
1611	0.8014	1.24103	1.10977	1.00283	0.99428	0	0	0	0	0
1612	0.9913	1.2795	1.08015	0.977738	0.852654	0	0	0	0	0
1613	0.5159	1.15041	0.939087	0.756482	0.781512	0	0	0	0	0
1614	0.1249	0.8596	0.73554	0.445926	0.562976	0	0	0	0	0
1615	0.4155	0.728986	0.65553	0.378312	0.387534	0	0	0	0	0
1616	1.5155	0.685943	0.870523	0.823853	0.643714	0	0	0	0	0
1617	0.6935	0.722571	0.826267	0.758073	0.879198	0	0	0	0	0
1618	0.5873	0.691986	0.766525	0.670574	0.848117	0	0	0	0	0
1619	1.8445	0.813871	1.03602	1.16618	1.02056	0	0	0	0	0
1620	1.1945	0.910814	1.07564	1.20297	1.24109	0	0	0	0	0
1621	0.5711	0.974557	0.949504	0.950403	1.14221	0	0	0	0	0
1622	1.8884	1.18497	1.18423	1.36095	1.18813	0	0	0	0	0
1623	1.7415	1.21726	1.32355	1.56057	1.44426	0	0	0	0	0
1624	0.9375	1.25211	1.22703	1.33242	1.46116	0	0	0	0	0
1625	0.5198	1.24247	1.05023	0.996659	1.11593	0	0	0	0	0
1626	2.1496	1.28606	1.32507	1.49103	1.1788	0	0	0	0	0
1627	1.3517	1.30851	1.33173	1.46119	1.40525	0	0	0	0	0
1628	1.4298	1.43119	1.35625	1.47173	1.50285	0	0	0	0	0
1629	2.0279	1.45111	1.52416	1.73671	1.61476	0	0	0	0	0
1630	2.6866	1.58613	1.81477	2.19214	1.98516	0	0	1	0	1	Motif 14
1631	3.573	1.96263	2.25433	2.86702	2.618	0	1	1	1	3
1632	0.96	2.02551	1.93075	2.14758	2.49419	1	0	1	1	3
1633	0.5779	1.80099	1.59253	1.5015	1.70688	0	0	0	0	0
1634	1.1193	1.76779	1.47423	1.31722	1.10906	0	0	0	0	0
1635	1.0733	1.71686	1.37399	1.18107	0.987826	0	0	0	0	0
1636	0.7899	1.54	1.22797	0.973757	0.969571	0	0	0	0	0
1637	0.7566	1.26429	1.11013	0.831086	0.881052	0	0	0	0	0
1638	1.3248	0.943114	1.1638	0.994765	0.945791	0	0	0	0	0
1639	0.6927	0.904929	1.04602	0.830919	0.961595	0	0	0	0	0
1640	0.9577	0.959186	1.02394	0.846054	0.934031	0	0	0	0	0
1641	0.4392	0.862029	0.877756	0.634701	0.782166	0	0	0	0	0
1642	2.1492	1.01573	1.19562	1.25172	1.05511	0	0	0	0	0
1643	0.8755	1.02796	1.11559	1.09764	1.24653	0	0	0	0	0
1644	1.7965	1.17651	1.28582	1.40003	1.4112	0	0	0	0	0
1645	2.3339	1.32067	1.54784	1.83001	1.70732	0	0	0	0	0
1646	0.3165	1.26693	1.24	1.22076	1.53642	0	0	0	0	0
1647	0	1.13011	0.930002	0.683069	0.898144	0	0	0	0	0
1648	0.9492	1.20297	0.934802	0.753201	0.558266	0	0	0	0	0
1649	0.5834	0.979286	0.846951	0.644863	0.571327	0	0	0	0	0
1650	0.4088	0.912614	0.737413	0.503694	0.58093	0	0	0	0	0
1651	0.5201	0.730271	0.683085	0.467049	0.524549	0	0	0	0	0
1652	1.1016	0.554229	0.787714	0.704158	0.653619	0	0	0	0	0
1653	1.0169	0.654286	0.84501	0.825316	0.860405	0	0	0	0	0
1654	1.4706	0.864371	1.00141	1.10394	1.10545	0	0	0	0	0
1655	2.0803	1.02596	1.27113	1.55032	1.46504	0	0	0	0	0
1656	1.2175	1.11654	1.25772	1.45706	1.58878	0	0	0	0	0
1657	0.7358	1.16326	1.12724	1.17888	1.33594	0	0	0	0	0
1658	0.6654	1.18401	1.01178	0.963917	0.970073	0	0	0	0	0
1659	2.312	1.35693	1.33684	1.54473	1.18157	0	0	0	0	0
1660	2.5017	1.56904	1.62805	2.00238	1.77994	0	0	1	0	1	Region L
1661	1.5644	1.58244	1.61214	1.88095	2.0228	0	0	0	1	1
1662	0.6064	1.37189	1.3607	1.37374	1.61049	0	0	0	0	0
1663	0.9505	1.33374	1.25815	1.19102	1.13396	0	0	0	0	0
1664	0.2739	1.26776	1.01209	0.777189	0.760269	0	0	0	0	0
1665	0.2438	1.20753	0.820017	0.499788	0.491622	0	0	0	0	0
1666	0.189	0.904243	0.662263	0.303775	0.305088	0	0	0	0	0
1667	0.1815	0.572786	0.542072	0.183063	0.219706	0	0	0	0	0
1668	0.4426	0.412529	0.517204	0.229296	0.259075	0	0	0	0	0
1669	0.1428	0.3463	0.423603	0.137471	0.271393	0	0	0	0	0
1670	0	0.210514	0.317702	0.0236779	0.187861	0	0	0	0	0
1671	0.2853	0.212143	0.309602	0.083008	0.152753	0	0	0	0	0
1672	0.8563	0.299643	0.446276	0.378837	0.349542	0	0	0	0	0
1673	1.0181	0.418086	0.589232	0.64587	0.665026	0	0	0	0	0
1674	0.411	0.450871	0.544674	0.553734	0.739001	0	0	0	0	0
1675	1.6207	0.619171	0.813681	1.02223	0.921373	0	0	0	0	0
1676	1.8451	0.862357	1.07154	1.42134	1.29941	0	0	0	0	0
1677	1.0532	1.01281	1.06695	1.32587	1.44317	0	0	0	0	0
1678	0.4372	1.03451	0.909514	0.985621	1.13936	0	0	0	0	0
1679	0.9815	1.0524	0.92751	0.998088	0.878244	0	0	0	0	0
1680	1.0248	1.05336	0.951833	1.02301	0.869591	0	0	0	0	0
1681	1.1127	1.1536	0.99205	1.07559	0.986794	0	0	0	0	0
1682	0.9459	1.0572	0.980512	1.03452	1.02552	0	0	0	0	0
1683	1.1639	0.959886	1.02636	1.10125	1.05308	0	0	0	0	0
1684	1.274	0.991429	1.08827	1.19087	1.12917	0	0	0	0	0
1685	0.3673	0.981443	0.908027	0.849795	0.977804	0	0	0	0	0
1686	1.878	1.10951	1.15052	1.28872	1.07578	0	0	0	0	0
1687	0.5394	1.04017	0.99774	0.986802	1.07146	0	0	0	0	0
1688	0.6912	0.979957	0.921105	0.855425	0.924116	0	0	0	0	0
1689	0.7636	0.953914	0.881729	0.802937	0.769497	0	0	0	0	0
1690	1.3435	0.979571	0.997172	1.02466	0.891555	0	0	0	0	0
1691	0.9011	0.9263	0.973154	0.975756	1.0097	0	0	0	0	0
1692	0.8528	0.995657	0.943065	0.922451	0.988754	0	0	0	0	0
1693	0.4682	0.794257	0.824349	0.719851	0.806177	0	0	0	0	0
1694	1.0444	0.8664	0.879362	0.842248	0.768774	0	0	0	0	0
1695	0.6174	0.855857	0.813871	0.736918	0.764409	0	0	0	0	0
1696	1.9154	1.0204	1.08925	1.23808	1.05806	0	0	0	0	0
1697	0.5919	0.913029	0.964915	0.983278	1.13488	0	0	0	0	0
1698	1.0743	0.937771	0.992261	1.02654	1.07136	0	0	0	0	0
1699	2.5533	1.1807	1.38252	1.70093	1.40082	0	0	0	0	0
1700	1.432	1.31839	1.39489	1.64297	1.69405	0	0	0	0	0
1701	1.1002	1.32636	1.32122	1.45202	1.59584	0	0	0	0	0
1702	0.8379	1.35786	1.20039	1.20787	1.2434	0	0	0	0	0
1703	1.2256	1.25931	1.20669	1.21703	1.08288	0	0	0	0	0
1704	1.3607	1.36914	1.24519	1.28182	1.15308	0	0	0	0	0
1705	0.6996	1.31561	1.1088	1.03397	1.10421	0	0	0	0	0
1706	0.9786	1.09066	1.07625	0.995716	0.992796	0	0	0	0	0
1707	1.1183	1.04584	1.08676	1.03425	0.97864	0	0	0	0	0
1708	0.3116	0.933186	0.89297	0.708243	0.83857	0	0	0	0	0
1709	0.7695	0.923414	0.862102	0.700406	0.705809	0	0	0	0	0
1710	0.8379	0.868029	0.856052	0.730242	0.700952	0	0	0	0	0
1711	0.3548	0.724329	0.730739	0.542397	0.652431	0	0	0	0	0
1712	0.6804	0.721586	0.718154	0.567459	0.601944	0	0	0	0	0
1713	0.7207	0.684743	0.718791	0.606247	0.620479	0	0	0	0	0
1714	1.3574	0.7189	0.878443	0.913774	0.846232	0	0	0	0	0
1715	0.7605	0.783029	0.848957	0.853341	0.962496	0	0	0	0	0
1716	0.8898	0.800214	0.859168	0.870114	0.944969	0	0	0	0	0
1717	0.514	0.753943	0.772876	0.716367	0.795977	0	0	0	0	0
1718	2.4996	1.06034	1.20456	1.48594	1.16327	0	0	0	0	0
1719	1.9457	1.2411	1.38984	1.73984	1.67231	0	0	0	0	0
1720	2.1929	1.45141	1.59061	2.00368	2.01476	0	0	1	1	2	Region M
1721	1.312	1.44493	1.52096	1.77852	1.90057	0	0	0	0	0
1722	0.7446	1.44266	1.32687	1.37447	1.46424	0	0	0	0	0
1723	2.1338	1.62037	1.5286	1.71561	1.39897	0	0	0	0	0
1724	0.9126	1.67731	1.3746	1.39935	1.38222	0	0	0	0	0
1725	0.0891	1.33296	1.05322	0.830759	1.0087	0	0	0	0	0
1726	0.2737	1.0941	0.858344	0.545334	0.539711	0	0	0	0	0
1727	0.6578	0.8748	0.808208	0.535848	0.407335	0	0	0	0	0
1728	1.8477	0.951329	1.06808	1.05872	0.82381	0	0	0	0	0
1729	2.1308	1.14936	1.33376	1.526	1.44947	0	0	0	0	0
1730	0.7174	0.947014	1.17967	1.20828	1.53272	0	0	0	0	0
1731	2.3748	1.1559	1.47845	1.724	1.61514	0	0	0	0	0
1732	3.573	1.6536	2.00209	2.57898	2.22469	0	1	1	1	3	Motif 15
1733	0.7272	1.71839	1.68337	1.87699	2.24869	0	0	0	1	1
1734	0.9129	1.75483	1.49075	1.4915	1.66222	0	0	0	0	0
1735	2.3748	1.83013	1.71176	1.87809	1.49639	0	0	0	0	0
1736	3.0353	1.95934	2.04265	2.41555	2.03943	0	1	1	1	3
1737	1.6521	2.09287	1.94501	2.15146	2.28688	1	0	1	1	3
1738	1.3681	1.94906	1.80078	1.84745	1.99038	0	0	0	0	0
1739	0.6753	1.5351	1.51941	1.34339	1.41933	0	0	0	0	0
1740	2.1535	1.73886	1.67793	1.66481	1.36071	0	0	0	0	0
1741	1.9395	1.88551	1.74333	1.78252	1.63799	0	0	0	0	0
1742	1.2232	1.721	1.61329	1.54517	1.69075	0	0	0	0	0
1743	2.0282	1.57713	1.71702	1.74372	1.6933	0	0	0	0	0
1744	2.7323	1.73144	1.97084	2.18123	1.99447	0	0	1	0	1	Region N
1745	1.0329	1.68356	1.73636	1.71828	1.96286	0	0	0	0	0
1746	0.9905	1.72859	1.54989	1.39649	1.55506	0	0	0	0	0
1747	0.73	1.52523	1.34492	1.07614	1.09916	0	0	0	0	0
1748	1.2984	1.43364	1.33329	1.12298	1.00153	0	0	0	0	0
1749	0.917	1.3899	1.22922	0.993432	1.02181	0	0	0	0	0
1750	0.729	1.2043	1.10416	0.833533	0.952455	0	0	0	0	0
1751	0.8062	0.929143	1.02967	0.770832	0.847831	0	0	0	0	0
1752	0.2622	0.819043	0.837804	0.499773	0.660468	0	0	0	0	0
1753	0.6081	0.764414	0.780378	0.483785	0.544962	0	0	0	0	0
1754	1.3066	0.846786	0.911933	0.788156	0.719275	0	0	0	0	0
1755	2.305	0.990586	1.2602	1.42857	1.28679	0	0	0	0	0
1756	0.5342	0.9359	1.0787	1.06885	1.40567	0	0	0	0	0
1757	0.9735	0.970829	1.0524	1.02529	1.17845	0	0	0	0	0
1758	0.4524	0.920286	0.9024	0.769566	0.842529	0	0	0	0	0
1759	1.5919	1.11024	1.07478	1.10443	0.919191	0	0	0	0	0
1760	0.2811	1.06353	0.876356	0.749784	0.885216	0	0	0	0	0
1761	3.7194	1.40821	1.58712	2.02526	1.54479	0	0	1	0	1	Region O
1762	0.3824	1.13356	1.28594	1.38866	1.71937	0	0	0	0	0
1763	0.3293	1.10429	1.04678	0.94445	1.24712	0	0	0	0	0
1764	0.2866	1.00616	0.856734	0.637454	0.626476	0	0	0	0	0
1765	1.7798	1.19579	1.0875	1.09612	0.74303	0	0	0	0	0
1766	0.9777	1.10804	1.06005	1.04592	1.038	0	0	0	0	0
1767	1.0472	1.21749	1.05684	1.04383	1.13571	0	0	0	0	0
1768	0.8713	0.810614	1.01045	0.965912	1.03538	0	0	0	0	0
1769	1.173	0.923557	1.05109	1.04816	1.01702	0	0	0	0	0
1770	0.7499	0.983643	0.975792	0.917123	0.970923	0	0	0	0	0
1771	2.5544	1.30761	1.37044	1.62243	1.34594	0	0	0	0	0
1772	2.1354	1.35841	1.56168	1.8941	1.82973	0	0	0	0	0
1773	0.108	1.23417	1.19826	1.17501	1.58107	0	0	0	0	0
1774	1.4917	1.29767	1.27162	1.3092	1.21991	0	0	0	0	0
1775	0.5852	1.2568	1.10002	0.999498	0.963901	0	0	0	0	0
1776	1.9074	1.36171	1.30186	1.37786	1.14875	0	0	0	0	0
1777	3.7194	1.78593	1.90625	2.41653	1.97457	0	0	1	0	1	Region P
1778	0.565	1.50173	1.57094	1.70217	2.11753	0	0	0	1	1
1779	0.8271	1.31483	1.38498	1.34393	1.57386	0	0	0	0	0
1780	2.1623	1.6083	1.57931	1.69427	1.37239	0	0	0	0	0
1781	0.6287	1.48501	1.34166	1.24964	1.29664	0	0	0	0	0
1782	0.3182	1.44687	1.08579	0.824881	0.967405	0	0	0	0	0
1783	0.1857	1.20091	0.860769	0.496319	0.531868	0	0	0	0	0
1784	2.0497	0.962386	1.158	1.10759	0.772918	0	0	0	0	0
1785	0.9162	1.01256	1.09755	1.0144	1.09811	0	0	0	0	0
1786	0.3303	0.941586	0.905738	0.699518	0.987238	0	0	0	0	0
1787	-0.0271	0.628814	0.672529	0.342957	0.536919	0	0	0	0	0
1788	0.1616	0.562086	0.544797	0.201818	0.226028	0	0	0	0	0
1789	0.1098	0.532314	0.436047	0.0972518	0.125892	0	0	0	0	0
1790	0	0.505786	0.327036	-0.00882002	0.0867759	0	0	0	0	0
1791	2.1929	0.526243	0.793502	0.89146	0.614737	0	0	0	0	0
1792	2.7323	0.785686	1.2782	1.71519	1.55055	0	0	0	0	0
1793	1.1935	0.909	1.25703	1.56889	1.91433	0	0	0	0	0
1794	0.061	0.921586	0.958019	0.967662	1.36844	0	0	0	0	0
1795	1.6152	1.12924	1.12231	1.25277	1.02277	0	0	0	0	0
1796	1.1268	1.27453	1.12344	1.22212	1.06176	0	0	0	0	0
1797	0.6832	1.37213	1.01338	1.00484	1.04878	0	0	0	0	0
1798	0.8599	1.1817	0.975008	0.939831	0.917817	0	0	0	0	0
1799	0.7847	0.903471	0.927431	0.865365	0.826914	0	0	0	0	0
1800	0.5539	0.8121	0.834048	0.717462	0.740884	0	0	0	0	0
1801	0.5959	0.888514	0.774511	0.642419	0.654017	0	0	0	0	0
1802	3.7194	1.18911	1.51073	1.96383	1.41991	0	0	0	0	0
1803	0.6495	1.12093	1.29542	1.47377	1.78569	0	0	0	0	0
1804	1.5082	1.23879	1.34862	1.52227	1.66857	0	0	0	0	0
1805	3.7194	1.64729	1.94131	2.51607	2.03903	0	0	1	1	2	Region Q
1806	0.0464	1.54181	1.46759	1.54336	1.91488	0	0	0	0	0
1807	1.1728	1.63023	1.39389	1.39545	1.43736	0	0	0	0	0
1808	0.3938	1.60136	1.14387	0.957519	0.900594	0	0	0	0	0
1809	0.194	1.09773	0.9064	0.588539	0.561901	0	0	0	0	0
1810	1.3084	1.19186	1.0069	0.843879	0.623403	0	0	0	0	0
1811	2.2992	1.30486	1.32998	1.45002	1.19378	0	0	0	0	0
1812	0.8087	0.889043	1.19966	1.19195	1.44186	0	0	0	0	0
1813	2.0758	1.17896	1.41869	1.57719	1.56249	0	0	0	0	0
1814	1.3984	1.21119	1.41362	1.52869	1.57524	0	0	0	0	0
1815	-0.5003	1.08346	0.935139	0.66258	1.04098	0	0	0	0	0
1816	0.1047	1.0707	0.72753	0.367402	0.397208	0	0	0	0	0
1817	0.2826	0.924157	0.616297	0.262777	0.133439	0	0	0	0	0
1818	0.6109	0.682971	0.614948	0.348796	0.271309	0	0	0	0	0
1819	0.374	0.620871	0.554711	0.309919	0.405128	0	0	0	0	0
1820	0.5478	0.402586	0.552983	0.368094	0.46862	0	0	0	0	0
1821	0.4707	0.270057	0.532412	0.378317	0.483644	0	0	0	0	0
1822	1.8359	0.6038	0.858284	0.987117	0.840307	0	0	0	0	0
1823	0.6922	0.687729	0.816763	0.882247	1.04822	0	0	0	0	0
1824	0.6556	0.741014	0.776472	0.795367	0.959489	0	0	0	0	0
1825	0.3857	0.708843	0.678779	0.61968	0.694346	0	0	0	0	0
1826	3.573	1.16584	1.40233	1.90068	1.33429	0	0	0	0	0
1827	2.3321	1.42074	1.63478	2.18286	2.12322	0	0	1	1	2	Motif 16
1828	2.519	1.71336	1.85583	2.43269	2.511	0	0	1	1	2
1829	1.1078	1.60934	1.66882	1.96121	2.16194	0	0	0	1	1
1830	1.8546	1.7754	1.71527	1.96939	1.81013	0	0	0	0	0
1831	1.313	1.86931	1.6147	1.72987	1.58441	0	0	0	0	0
1832	1.1476	1.97816	1.49793	1.49672	1.41118	0	0	0	0	0
1833	1.8864	1.73721	1.59504	1.66698	1.4457	0	0	0	0	0
1834	0.6059	1.49061	1.34776	1.21624	1.30868	0	0	0	0	0
1835	2.2651	1.45434	1.57709	1.65046	1.43085	0	0	0	0	0
1836	1.2996	1.48174	1.50772	1.51071	1.5311	0	0	0	0	0
1837	0.4833	1.28584	1.25162	1.06178	1.28635	0	0	0	0	0
1838	1.4522	1.30573	1.30176	1.197	1.10663	0	0	0	0	0
1839	2.1884	1.45441	1.52342	1.61109	1.38862	0	0	0	0	0
1840	0.8549	1.30706	1.35629	1.2967	1.48844	0	0	0	0	0
1841	0.4692	1.28753	1.13452	0.923493	1.14932	0	0	0	0	0
1842	0.3665	1.0163	0.942514	0.640241	0.705638	0	0	0	0	0
1843	2.0959	1.13006	1.23086	1.22042	0.913087	0	0	0	0	0
1844	0.576	1.1433	1.06715	0.936526	1.09019	0	0	0	0	0
1845	0.3346	0.983643	0.884009	0.648692	0.890258	0	0	0	0	0
1846	0.4255	0.7318	0.769382	0.506924	0.574529	0	0	0	0	0
1847	2.4735	0.963029	1.19541	1.31809	0.972111	0	0	0	0	0
1848	1.3916	1.0948	1.24446	1.37325	1.44494	0	0	0	0	0
1849	0.5824	1.12564	1.07894	1.0514	1.36359	0	0	0	0	0
1850	0.7437	0.932471	0.995133	0.91162	0.997039	0	0	0	0	0
1851	0.8661	0.973914	0.962875	0.876046	0.813234	0	0	0	0	0
1852	0.6702	1.02186	0.889706	0.769708	0.767412	0	0	0	0	0
1853	0.5048	1.03319	0.793479	0.631311	0.684145	0	0	0	0	0
1854	0.49	0.749829	0.71761	0.539081	0.578814	0	0	0	0	0
1855	0.2772	0.590629	0.607507	0.391034	0.459427	0	0	0	0	0
1856	0.1755	0.5325	0.499505	0.256149	0.331974	0	0	0	0	0
1857	0.1303	0.444871	0.407204	0.155461	0.222591	0	0	0	0	0
1858	0.0034	0.321629	0.306253	0.0417323	0.1271	0	0	0	0	0
1859	0	0.225886	0.22969	-0.0261232	0.0548465	0	0	0	0	0
1860	-0.4158	0.0943714	0.0683173	-0.244572	-0.0935591	0	0	0	0	0
1861	-0.0223	0.0211857	0.045663	-0.205995	-0.160152	0	0	0	0	0
1862	0.1369	0.00114286	0.0684723	-0.103164	-0.0809675	0	0	0	0	0
1863	-0.052	-0.0313571	0.0383542	-0.112962	-0.00384085	0	0	0	0	0
1864	-0.1208	-0.0672286	-0.00143436	-0.144763	-0.0230612	0	0	0	0	0
1865	-0.0804	-0.0792	-0.0211758	-0.143478	-0.068926	0	0	0	0	0
1866	0.447	-0.0153429	0.0958682	0.0919245	0.0521575	0	0	0	0	0
1867	0.0804	0.0555429	0.0920011	0.0861431	0.157333	0	0	0	0	0
1868	0.1791	0.0843143	0.113776	0.125713	0.184935	0	0	0	0	0
1869	0.0112	0.0663571	0.0881319	0.077852	0.128858	0	0	0	0	0
1870	0.4377	0.136314	0.175524	0.233358	0.178179	0	0	0	0	0
1871	-0.0308	0.149171	0.123943	0.128633	0.17686	0	0	0	0	0
1872	0.0938	0.174057	0.116407	0.114273	0.130601	0	0	0	0	0
1873	-0.1351	0.0909	0.0535304	0.004772	0.0303316	0	0	0	0	0
1874	-0.0594	0.0709286	0.0252978	-0.0324454	-0.0385219	0	0	0	0	0
1875	0.4915	0.115557	0.141848	0.185954	0.0787678	0	0	0	0	0
1876	0.1643	0.137429	0.147461	0.18475	0.202076	0	0	0	0	0
1877	0.2159	0.105743	0.164571	0.20537	0.239518	0	0	0	0	0
1878	0.3439	0.159271	0.209403	0.273627	0.255538	0	0	0	0	0
1879	0.2848	0.186557	0.228252	0.290557	0.281119	0	0	0	0	0
1880	-0.0041	0.205271	0.170164	0.173327	0.21742	0	0	0	0	0
1881	0.367	0.266186	0.219373	0.258652	0.201472	0	0	0	0	0
1882	-0.2638	0.158286	0.0985799	0.0374437	0.0980169	0	0	0	0	0
1883	0.0271	0.138686	0.0807099	0.0214553	0.00739205	0	0	0	0	0
1884	0.3405	0.156486	0.145657	0.149927	0.0622794	0	0	0	0	0
1885	0.0812	0.118957	0.129543	0.12066	0.138726	0	0	0	0	0
1886	0.118	0.0951286	0.126657	0.11783	0.149292	0	0	0	0	0
1887	-0.1349	0.0764429	0.061268	0.00560576	0.0600575	0	0	0	0	0
1888	0.2994	0.0667857	0.120801	0.123704	0.0698331	0	0	0	0	0
